# Supplementary material for: Reprogramming the EnvZ-OmpR two-component system confers ethanol tolerance in Escherichia coli by stabilizing the outer membrane and altering ferric homeostasis
Source: PLoS Genet. 2025 Dec 17;21(12):e1011707. doi: 10.1371/journal.pgen.1011707 (PMC12742742; doi:10.1371/journal.pgen.1011707)
Supplement: S2 Data — (XLSX) [file pgen.1011707.s028.xlsx]

## Sheet: OD
Time [h]	WT				ΔenvZ				ΔompR				envZ* ΔompR				envZ*
0	0.011	0.012	0.007	0.008	0.013	0.012	0.006	0.008	0.013	0.012	0.008	0.007	0.012	0.011	0.006	0.014	0.014	0.013	0.007	0.006
1	0.019	0.018	0.013	0.015	0.021	0.016	0.013	0.014	0.015	0.018	0.011	0.012	0.014	0.012	0.013	0.018	0.019	0.019	0.015	0.016
2	0.034	0.028	0.025	0.027	0.032	0.029	0.024	0.026	0.016	0.022	0.018	0.017	0.017	0.019	0.017	0.023	0.033	0.029	0.027	0.026
3	0.056	0.051	0.046	0.049	0.046	0.039	0.043	0.044	0.017	0.03	0.017	0.022	0.014	0.023	0.02	0.025	0.06	0.052	0.053	0.045
4	0.083	0.085	0.067	0.077	0.067	0.051	0.059	0.058	0.017	0.037	0.013	0.021	0.016	0.019	0.02	0.027	0.11	0.078	0.098	0.083
5	0.09	0.099	0.083	0.101	0.05	0.043	0.059	0.055	0.014	0.04	0.011	0.021	0.016	0.014	0.018	0.029	0.178	0.112	0.164	0.141
6	0.102	0.101	0.086	0.102	0.038	0.033	0.056	0.051	0.014	0.037	0.008	0.02	0.014	0.014	0.02	0.029	0.236	0.144	0.222	0.202
7	0.082	0.102	0.085	0.108	0.034	0.028	0.053	0.045	0.011	0.03	0.013	0.019	0.012	0.012	0.017	0.025	0.256	0.164	0.259	0.23
8	0.083	0.089	0.083	0.101	0.028	0.026	0.05	0.042	0.012	0.022	0.011	0.015	0.012	0.011	0.014	0.018	0.265	0.165	0.279	0.252
9	0.069	0.072	0.08	0.095	0.033	0.024	0.042	0.035	0.012	0.025	0.011	0.014	0.012	0.011	0.012	0.022	0.264	0.151	0.287	0.267
10	0.069	0.066	0.069	0.091	0.028	0.025	0.043	0.038	0.011	0.02	0.011	0.015	0.011	0.011	0.014	0.017	0.277	0.159	0.296	0.273
11	0.055	0.057	0.065	0.088	0.032	0.026	0.038	0.036	0.013	0.023	0.011	0.013	0.013	0.011	0.015	0.025	0.278	0.146	0.3	0.278
12	0.05	0.049	0.057	0.076	0.03	0.023	0.037	0.035	0.013	0.021	0.009	0.014	0.01	0.012	0.012	0.018	0.282	0.154	0.295	0.268
