# Supplementary material for: Reprogramming the EnvZ-OmpR two-component system confers ethanol tolerance in Escherichia coli by stabilizing the outer membrane and altering ferric homeostasis
Source: PLoS Genet. 2025 Dec 17;21(12):e1011707. doi: 10.1371/journal.pgen.1011707 (PMC12742742; doi:10.1371/journal.pgen.1011707)
Supplement: S3 Data — (XLSX) [file pgen.1011707.s029.xlsx]

## Sheet: Survival
Time [h]	WT				ΔenvZ				ΔompR				envZ* ΔompR				envZ*
0	1	1	1	1	1	1	1	1	1	1	1	1	1	1	1	1	1	1	1	1
5	0.537056	6.67082	1.09345	1.76327	0.0685867	0.077204	0.386429	0.588396	0.0223769	0.0901488	0.00977305	0.0375708	0.0218862	0.0906901	0.00710706	0.0684873	6.69811	2.48134	8.9863	5.29375
10	0.00456499	0.00897801	0.00752801	0.0361219	0.000395	0.000524	0.00151999	0.00226001	0.00106699	0.000346	0.000417	0.000239	0.000461	0.000586	0.00123401	0.00241702	8.18868	2.25746	8.46576	7.77499
24	0.000153	0.000165	0.000369	0.000173	2e-05	2.74e-05	2.14e-05	2.6e-05	0.000161	4.18e-05	1.52e-05	1.21e-05	7.02e-05	4.8e-05	8.26e-05	0.000177	5.62264	0.226678	2.93151	2.2125
