# Supplementary material for: Reprogramming the EnvZ-OmpR two-component system confers ethanol tolerance in Escherichia coli by stabilizing the outer membrane and altering ferric homeostasis
Source: PLoS Genet. 2025 Dec 17;21(12):e1011707. doi: 10.1371/journal.pgen.1011707 (PMC12742742; doi:10.1371/journal.pgen.1011707)
Supplement: S4 Data — (XLSX) [file pgen.1011707.s030.xlsx]

## Sheet: ompC_kinetics
Time [h]	WT			envZ*			envZ* ΔompR			ΔompR			ΔenvZ
0	9222.22	36600	88307.7	28777.8	22062.5	102462	-40000	-600	62000	-64600	4000	69714	-51000	-33666.7	28363.6
1	14851.9	39368.4	37634.1	47291.7	60050	58371.4	-4190.48	17095.2	23931	-8200	31500	27607	-4944.44	43181.8	11864.9
2	12964.5	17371.1	16653.5	26481.5	27085.4	30601.3	600	4177.22	8731.71	-390.244	10204.5	9713	-224.49	5745.1	4697.14
3	20211.2	17803.9	17960.2	29784	29868	28157.4	-142.241	2322.18	2386.5	-576.687	2743.59	2326	102.941	3199.05	1296.21
4	27492	23500	23086.9	44280	37672.5	35651.6	696.808	1492.11	1737.3	224.684	1660.61	1631	338.086	1226.41	1025.5
5	33041.6	27436.1	29284.9	50939.2	47178.7	45226.7	917.254	1421.99	1542.53	550.373	1627.49	1385	644.444	1120.3	1095.2
6	35554.4	33267.9	32083.9	53737.2	50933.3	47187.3	1566.8	1750	1653.38	969.822	1186.62	1442	1012.71	664.151	1231.99
7	40293.5	36432.4	36834.6	59388.9	55956.6	50821.2	1733.72	2100	1786.33	1298.23	1733.67	1587	1027.55	1254.25	1523.75
8	40375.9	38636.2	37122.7	56475.8	56870.8	53344.1	1746.23	2223.97	2019.77	1470.89	1816.31	1812	1298.37	1728.57	1738.28
9	41084.4	37361	36478.7	57988	55020.3	52411.2	2161.22	2298.79	2028.87	1514.34	1907.47	1848	1403.56	1788.23	1831.9
10	39806.6	37841.3	35971.7	56654.7	55565.2	51641.2	2250	2438.15	1982.81	1734.16	2097.17	1913	1576.79	1830.56	1836.33
