# Supplementary material for: Reprogramming the EnvZ-OmpR two-component system confers ethanol tolerance in Escherichia coli by stabilizing the outer membrane and altering ferric homeostasis
Source: PLoS Genet. 2025 Dec 17;21(12):e1011707. doi: 10.1371/journal.pgen.1011707 (PMC12742742; doi:10.1371/journal.pgen.1011707)
Supplement: S5 Data — (XLSX) [file pgen.1011707.s031.xlsx]

## Sheet: ompF_kinetics
Time [h]	WT			envZ*			envZ* ΔompR			ΔompR			ΔenvZ
0	5238.1	39769.2	8964.29	-684.211	17923.1	6785.71	-1454.55	21066.7	8692.31	-16666.7	24818.2	5812.5	-1384.62	26625	11583.3
1	36.3636	10265.3	9142.86	4103.45	6326.53	2810.81	14166.7	10000	4933.33	8038.46	14733.3	4388.89	11458.3	13658.5	5162.16
2	9397.89	6548.22	6009.57	2692	2843.75	1298.34	4641.03	3228.35	1086.21	3173.91	5186.27	835.443	3065.69	4190.18	1578.38
3	16839.1	14665.4	14778	4664.78	4148.4	4832.32	1702.7	1620	617.761	1314.71	2382.44	414.013	1564.04	2078.16	1330.56
4	26369.9	22740.3	23921.5	6032.56	5869.39	8144.86	1135.47	988.196	513.185	988.468	1195.12	523.278	2451.7	2762.97	2511.77
5	28832.5	22260.4	24373.5	5920.1	6562.98	7352.99	973.804	987.125	530.914	868.363	1123.91	544.209	3521.66	4153.22	3174.85
6	26170.5	20956.4	23321.8	5371.06	5943.02	6838.37	749.8	730.707	544.841	637.327	756	515.934	3665.71	4195.73	3366.42
7	24564.8	19277.1	21596.8	4964.59	5550.83	6068.83	781.901	776.754	584.253	675.802	821.259	511.046	3773.92	4294.26	3388.69
8	23364.2	18015.8	20735.3	4668.02	5363.23	5793.74	857.143	888.318	630.027	774.277	940.698	553.249	3679.32	4192.56	3171.86
9	23432.2	17273	20089.2	4756.5	5030.54	5825.79	802.792	833.025	2865.55	786.935	775.268	612.653	3649.16	3873.65	3206.9
10	23450.2	17222.8	19357	4737.29	5093.98	5599.88	871.212	829.84	610.964	861.858	846.69	628.783	3630.81	3801.49	3098.61
