# Supplementary material for: Reprogramming the EnvZ-OmpR two-component system confers ethanol tolerance in Escherichia coli by stabilizing the outer membrane and altering ferric homeostasis
Source: PLoS Genet. 2025 Dec 17;21(12):e1011707. doi: 10.1371/journal.pgen.1011707 (PMC12742742; doi:10.1371/journal.pgen.1011707)
Supplement: S6 Data — (XLSX) [file pgen.1011707.s032.xlsx]

## Sheet: porin expression
WT		L116P		T247R		F390L
ompC	ompF	ompC	ompF	ompC	ompF	ompC	ompF
1.62925	0.897232	2.35127	0.237494	3.01706	0.252921	0.063377	0.256305
1.53067	0.735341	2.39847	0.158903	2.77695	0.129803	0.063415	0.442105
