# Supplementary material for: Reprogramming the EnvZ-OmpR two-component system confers ethanol tolerance in Escherichia coli by stabilizing the outer membrane and altering ferric homeostasis
Source: PLoS Genet. 2025 Dec 17;21(12):e1011707. doi: 10.1371/journal.pgen.1011707 (PMC12742742; doi:10.1371/journal.pgen.1011707)
Supplement: S7 Data — (XLSX) [file pgen.1011707.s033.xlsx]

## Sheet: Blad1
	ompC			ompF
WT	39806.6	37841.3	35971.7	23450.2	17222.8	19357
envZ*L116P	56654.7	55565.2	51641.2	4737.29	5093.98	5599.88
ΔenvZ	1576.79	1830.56	1836.33	3630.81	3801.49	3098.61
ΔompR	1734.16	2097.17	1913	861.858	846.69	628.783
envZ*L116P ΔompR	2250	2438.15	1982.81	871.212	829.84	610.964
