# Supplementary material for: Reprogramming the EnvZ-OmpR two-component system confers ethanol tolerance in Escherichia coli by stabilizing the outer membrane and altering ferric homeostasis
Source: PLoS Genet. 2025 Dec 17;21(12):e1011707. doi: 10.1371/journal.pgen.1011707 (PMC12742742; doi:10.1371/journal.pgen.1011707)
Supplement: S8 Data — (XLSX) [file pgen.1011707.s034.xlsx]

## Sheet: Survival
Time [h]	WT				L116P				T247R				F390L
0	1	1	1	1	1	1	1	1	1	1	1	1	1	1	1	1
5	0.396004	0.554	3.24	4.07	4.15	6.49001	11.5	11.2	4.88	2.53	6.6	4.72	0.572005	0.276001	1.64	1.4
10	0.00501996	0.0294999	1.13	0.850002	8.66	7.46	12.9	13.5	15.1	4.71	8.64001	6.97	0.0016	0.00065999	0.464002	0.945998
24	1.68e-05	4.8e-05	9.83e-05	0.000113	8.66	8.38	12.3	10.3	12.3	1	8.25	7.17999	0.000223	1.08e-05	7.21e-05	0.000369
