# Supplementary material for: Reprogramming the EnvZ-OmpR two-component system confers ethanol tolerance in Escherichia coli by stabilizing the outer membrane and altering ferric homeostasis
Source: PLoS Genet. 2025 Dec 17;21(12):e1011707. doi: 10.1371/journal.pgen.1011707 (PMC12742742; doi:10.1371/journal.pgen.1011707)
Supplement: S9 Data — (XLSX) [file pgen.1011707.s035.xlsx]

## Sheet: ompC_ompF ratio
PEG6000 (w/v)%	WT		envZ*L116P
0	-0.11133	0.017401	0.865391	0.857326
10	0.192505	0.240194	1.122	1.07103
15	0.486068	0.473227	1.31322	1.28415
EtOH (v/v)%
0	-0.02639	0.012217	1.00643	1.03523
5	0.351533	0.387553	1.24913	1.24565
10	0.223333	0.326246	1.02626	1.11495
