# Supplementary material for: Reprogramming the EnvZ-OmpR two-component system confers ethanol tolerance in Escherichia coli by stabilizing the outer membrane and altering ferric homeostasis
Source: PLoS Genet. 2025 Dec 17;21(12):e1011707. doi: 10.1371/journal.pgen.1011707 (PMC12742742; doi:10.1371/journal.pgen.1011707)
Supplement: S10 Data — (XLSX) [file pgen.1011707.s036.xlsx]

## Sheet: Sheet1
Time [h]	0% PEG6000						3% PEG6000						6% PEG6000						9% PEG6000						12% PEG6000						15% PEG6000
0.0238889	0.006	0.007	0.007	0.007	0.008	0.006	0.0065	0.0065	0.0115	0.0075	0.0075	0.0065	0.0045	0.0065	0.0035	0.0045	0.0065	0.0035	0.0045	0.0045	0.0045	0.0045	0.0075	0.0055	0.005	0.003	0.004	0.005	0.004	0.004	0.003333	0.001333	0.003333	0.004333	0.005333	0.002333
0.0572222	0.006	0.007	0.007	0.007	0.008	0.006	0.007	0.007	0.012	0.008	0.008	0.007	0.0045	0.0065	0.0035	0.0045	0.0065	0.0035	0.0055	0.0045	0.0045	0.0045	0.0075	0.0045	0.006	0.005	0.005	0.006	0.005	0.006	0.004	0.003	0.004	0.005	0.005	0.003
0.0905556	0.007	0.007	0.007	0.008	0.008	0.007	0.007	0.007	0.012	0.008	0.007	0.007	0.005	0.007	0.004	0.005	0.007	0.004	0.0045	0.0065	0.0055	0.0045	0.0075	0.0055	0.006	0.005	0.005	0.006	0.005	0.006	0.004333	0.003333	0.004333	0.005333	0.005333	0.003333
0.123889	0.007	0.007	0.007	0.008	0.008	0.007	0.0075	0.0075	0.0125	0.0085	0.0075	0.0075	0.005	0.007	0.004	0.005	0.007	0.004	0.006	0.005	0.006	0.005	0.008	0.006	0.006	0.005	0.005	0.007	0.005	0.006	0.004333	0.002333	0.004333	0.005333	0.005333	0.003333
0.157222	0.007	0.007	0.007	0.008	0.008	0.007	0.008	0.008	0.013	0.009	0.008	0.008	0.004	0.006	0.003	0.004	0.006	0.003	0.0065	0.0095	0.0065	0.0055	0.0085	0.0065	0.006	0.004	0.005	0.006	0.005	0.005	0.004667	0.002667	0.004667	0.005667	0.005667	0.003667
0.190556	0.007	0.008	0.008	0.009	0.009	0.008	0.008	0.008	0.013	0.009	0.008	0.008	0.005	0.007	0.004	0.005	0.007	0.004	0.0055	0.0055	0.0065	0.0055	0.0085	0.0065	0.007	0.005	0.006	0.007	0.006	0.006	0.004333	0.002333	0.004333	0.005333	0.005333	0.003333
0.223889	0.008	0.008	0.008	0.009	0.009	0.008	0.008	0.008	0.013	0.009	0.008	0.008	0.0055	0.0075	0.0045	0.0055	0.0075	0.0045	0.0065	0.0055	0.0065	0.0065	0.0085	0.0065	0.007	0.005	0.006	0.007	0.006	0.007	0.005	0.003	0.005	0.006	0.006	0.004
0.257222	0.008	0.009	0.008	0.009	0.009	0.008	0.008	0.008	0.013	0.009	0.008	0.008	0.0065	0.0085	0.0055	0.0065	0.0085	0.0055	0.0065	0.0055	0.0065	0.0065	0.0085	0.0065	0.008	0.005	0.006	0.008	0.006	0.006	0.005	0.003	0.005	0.006	0.006	0.004
0.290556	0.008	0.009	0.008	0.009	0.01	0.008	0.009	0.009	0.014	0.01	0.01	0.009	0.0065	0.0085	0.0055	0.0075	0.0085	0.0055	0.007	0.007	0.007	0.007	0.009	0.007	0.007	0.005	0.006	0.007	0.006	0.007	0.005	0.003	0.005	0.006	0.006	0.004
0.323889	0.009	0.01	0.01	0.01	0.011	0.009	0.01	0.01	0.014	0.011	0.01	0.01	0.0075	0.0095	0.0065	0.0075	0.0085	0.0065	0.0075	0.0075	0.0075	0.0075	0.0105	0.0075	0.008	0.006	0.006	0.008	0.006	0.007	0.005333	0.003333	0.005333	0.006333	0.006333	0.004333
0.357222	0.01	0.01	0.01	0.011	0.011	0.01	0.01	0.01	0.014	0.011	0.01	0.01	0.008	0.01	0.007	0.008	0.009	0.007	0.0075	0.0075	0.0075	0.0075	0.0105	0.0075	0.008	0.006	0.006	0.008	0.006	0.007	0.005333	0.003333	0.005333	0.006333	0.006333	0.004333
0.390556	0.01	0.011	0.01	0.011	0.012	0.01	0.01	0.01	0.015	0.011	0.011	0.01	0.008	0.01	0.007	0.008	0.01	0.007	0.0075	0.0075	0.0085	0.0075	0.0105	0.0085	0.008	0.006	0.007	0.008	0.006	0.007	0.005	0.004	0.005	0.006	0.006	0.004
0.423889	0.01	0.011	0.011	0.011	0.012	0.011	0.011	0.011	0.015	0.012	0.011	0.011	0.009	0.011	0.007	0.009	0.01	0.007	0.0085	0.0085	0.0085	0.0085	0.0115	0.0085	0.008	0.006	0.007	0.008	0.007	0.007	0.005333	0.004333	0.005333	0.007333	0.007333	0.005333
0.457222	0.011	0.012	0.011	0.012	0.013	0.012	0.011	0.011	0.016	0.012	0.011	0.012	0.0095	0.0115	0.0085	0.0095	0.0115	0.0085	0.0085	0.0085	0.0085	0.0085	0.0115	0.0095	0.009	0.006	0.007	0.008	0.007	0.008	0.005333	0.004333	0.006333	0.007333	0.007333	0.005333
0.490556	0.012	0.012	0.012	0.013	0.014	0.014	0.012	0.012	0.016	0.013	0.012	0.014	0.0105	0.0115	0.0085	0.0105	0.0115	0.0095	0.0085	0.0085	0.0085	0.0095	0.0125	0.0095	0.009	0.007	0.008	0.009	0.007	0.008	0.006333	0.004333	0.006333	0.007333	0.007333	0.005333
0.523889	0.012	0.013	0.012	0.015	0.015	0.016	0.0125	0.0135	0.0175	0.0145	0.0155	0.0175	0.01	0.012	0.009	0.01	0.012	0.012	0.0095	0.0095	0.0095	0.0095	0.0125	0.0105	0.0095	0.0075	0.0085	0.0105	0.0075	0.0085	0.006333	0.004333	0.006333	0.008333	0.007333	0.006333
0.557222	0.013	0.014	0.014	0.016	0.017	0.017	0.013	0.013	0.018	0.016	0.018	0.019	0.0105	0.0125	0.0105	0.0115	0.0135	0.0155	0.0105	0.0095	0.0105	0.0105	0.0135	0.0135	0.009	0.007	0.008	0.012	0.008	0.009	0.006333	0.005333	0.006333	0.008333	0.008333	0.006333
0.590556	0.015	0.016	0.017	0.019	0.02	0.019	0.015	0.015	0.021	0.019	0.022	0.022	0.0115	0.0135	0.0115	0.0125	0.0155	0.0165	0.0105	0.0105	0.0105	0.0105	0.0145	0.0155	0.0105	0.0075	0.0085	0.0125	0.0085	0.0095	0.007333	0.005333	0.007333	0.008333	0.008333	0.006333
0.623889	0.016	0.017	0.018	0.02	0.022	0.021	0.016	0.016	0.023	0.022	0.024	0.024	0.0125	0.0145	0.0135	0.0135	0.0175	0.0185	0.0105	0.0105	0.0125	0.0115	0.0155	0.0175	0.011	0.009	0.01	0.013	0.01	0.011	0.007333	0.005333	0.007333	0.008333	0.008333	0.006333
0.657222	0.017	0.018	0.02	0.021	0.023	0.022	0.016	0.017	0.025	0.024	0.025	0.026	0.0125	0.0145	0.0155	0.0165	0.0195	0.0195	0.0115	0.0115	0.0135	0.0135	0.0165	0.0185	0.011	0.009	0.01	0.013	0.011	0.012	0.007	0.006	0.007	0.009	0.009	0.007
0.690556	0.018	0.019	0.021	0.023	0.024	0.023	0.018	0.019	0.027	0.025	0.027	0.027	0.0135	0.0165	0.0175	0.0185	0.0215	0.0215	0.0125	0.0125	0.0155	0.0165	0.0185	0.0205	0.012	0.01	0.011	0.013	0.011	0.013	0.008	0.006	0.008	0.009	0.009	0.007
0.723889	0.019	0.02	0.022	0.024	0.026	0.025	0.019	0.02	0.029	0.027	0.029	0.029	0.0145	0.0185	0.0185	0.0195	0.0225	0.0225	0.0135	0.0125	0.0165	0.0175	0.0195	0.0215	0.013	0.01	0.012	0.014	0.012	0.015	0.008	0.006	0.008	0.009	0.009	0.007
0.757222	0.02	0.022	0.023	0.025	0.027	0.027	0.02	0.022	0.031	0.029	0.03	0.03	0.0155	0.0195	0.0205	0.0215	0.0245	0.0255	0.0145	0.0145	0.0185	0.0195	0.0215	0.0235	0.014	0.011	0.013	0.015	0.013	0.017	0.008	0.007	0.008	0.01	0.01	0.008
0.790556	0.021	0.023	0.024	0.027	0.029	0.03	0.021	0.024	0.032	0.03	0.032	0.032	0.0165	0.0215	0.0215	0.0235	0.0255	0.0275	0.0145	0.0155	0.0195	0.0205	0.0225	0.0255	0.014	0.012	0.014	0.017	0.015	0.018	0.009	0.007	0.009	0.01	0.011	0.009
0.823889	0.023	0.024	0.026	0.028	0.031	0.032	0.023	0.025	0.034	0.031	0.034	0.035	0.0175	0.0225	0.0235	0.0245	0.0265	0.0315	0.0155	0.0175	0.0205	0.0215	0.0235	0.0275	0.015	0.012	0.015	0.018	0.016	0.019	0.009	0.007	0.009	0.011	0.011	0.01
0.857222	0.024	0.026	0.027	0.031	0.033	0.036	0.024	0.027	0.035	0.033	0.038	0.038	0.0185	0.0245	0.0245	0.0265	0.0285	0.0355	0.0175	0.0185	0.0225	0.0235	0.0255	0.0305	0.016	0.014	0.016	0.02	0.017	0.021	0.009667	0.007667	0.009667	0.011667	0.011667	0.010667
0.890556	0.026	0.027	0.029	0.034	0.036	0.04	0.026	0.028	0.037	0.035	0.042	0.043	0.0195	0.0255	0.0265	0.0275	0.0305	0.0405	0.0185	0.0205	0.0235	0.0245	0.0265	0.0335	0.017	0.015	0.017	0.021	0.018	0.022	0.009667	0.008667	0.009667	0.011667	0.012667	0.012667
0.923889	0.027	0.029	0.031	0.036	0.038	0.043	0.028	0.03	0.038	0.037	0.047	0.047	0.0215	0.0275	0.0275	0.0295	0.0315	0.0455	0.0195	0.0225	0.0245	0.0255	0.0285	0.0375	0.018	0.016	0.019	0.023	0.02	0.024	0.010667	0.008667	0.011667	0.012667	0.013667	0.013667
0.957222	0.029	0.03	0.033	0.04	0.042	0.047	0.029	0.031	0.041	0.04	0.052	0.052	0.0225	0.0285	0.0295	0.0315	0.0345	0.0505	0.0205	0.0245	0.0255	0.0275	0.0295	0.0415	0.019	0.017	0.02	0.024	0.021	0.026	0.010667	0.009667	0.012667	0.014667	0.015667	0.015667
0.990556	0.031	0.032	0.035	0.044	0.046	0.052	0.031	0.033	0.044	0.043	0.057	0.057	0.0245	0.0305	0.0315	0.0325	0.0375	0.0555	0.0225	0.0265	0.0275	0.0305	0.0315	0.0465	0.02	0.019	0.021	0.026	0.023	0.028	0.011667	0.010667	0.013667	0.015667	0.017667	0.017667
1.02389	0.032	0.034	0.038	0.048	0.049	0.056	0.033	0.035	0.047	0.047	0.063	0.063	0.026	0.032	0.033	0.034	0.04	0.061	0.0235	0.0255	0.0295	0.0325	0.0335	0.0505	0.021	0.02	0.022	0.027	0.024	0.031	0.013667	0.011667	0.014667	0.017667	0.018667	0.019667
1.05722	0.035	0.037	0.041	0.052	0.053	0.061	0.035	0.038	0.05	0.051	0.068	0.068	0.028	0.033	0.036	0.037	0.043	0.066	0.0255	0.0275	0.0315	0.0355	0.0355	0.0555	0.022	0.022	0.024	0.029	0.025	0.033	0.014667	0.013667	0.015667	0.018667	0.019667	0.020667
1.09056	0.037	0.039	0.044	0.056	0.057	0.065	0.037	0.04	0.055	0.056	0.074	0.074	0.03	0.036	0.039	0.04	0.047	0.072	0.0275	0.0305	0.0335	0.0385	0.0385	0.0605	0.024	0.023	0.025	0.031	0.027	0.036	0.014667	0.014667	0.016667	0.020667	0.020667	0.021667
1.12389	0.039	0.042	0.048	0.061	0.061	0.069	0.038	0.043	0.059	0.061	0.08	0.08	0.032	0.037	0.043	0.043	0.051	0.077	0.0295	0.0305	0.0355	0.0425	0.0405	0.0645	0.025	0.024	0.027	0.033	0.029	0.038	0.015667	0.014667	0.017667	0.021667	0.021667	0.023667
1.15722	0.042	0.045	0.051	0.065	0.065	0.074	0.041	0.046	0.064	0.066	0.085	0.085	0.0345	0.0405	0.0475	0.0465	0.0555	0.0835	0.0305	0.0325	0.0385	0.0455	0.0435	0.0695	0.026	0.026	0.028	0.035	0.03	0.041	0.016667	0.016667	0.018667	0.022667	0.022667	0.024667
1.19056	0.045	0.048	0.055	0.07	0.07	0.079	0.043	0.049	0.068	0.071	0.091	0.091	0.0365	0.0435	0.0515	0.0505	0.0605	0.0885	0.0335	0.0395	0.0415	0.0495	0.0465	0.0745	0.028	0.027	0.03	0.037	0.032	0.045	0.017667	0.017667	0.019667	0.024667	0.024667	0.026667
1.22389	0.049	0.052	0.06	0.075	0.075	0.085	0.046	0.053	0.073	0.076	0.097	0.097	0.0385	0.0465	0.0555	0.0545	0.0645	0.0945	0.0345	0.0375	0.0445	0.0535	0.0495	0.0785	0.03	0.029	0.032	0.04	0.035	0.048	0.018667	0.018667	0.021667	0.025667	0.025667	0.028667
1.25722	0.052	0.055	0.064	0.08	0.079	0.09	0.048	0.057	0.078	0.081	0.103	0.103	0.0405	0.0495	0.0605	0.0585	0.0695	0.1005	0.0365	0.0395	0.0475	0.0575	0.0525	0.0835	0.031	0.031	0.033	0.043	0.037	0.051	0.019667	0.019667	0.022667	0.026667	0.027667	0.030667
1.29056	0.055	0.059	0.068	0.085	0.085	0.095	0.05	0.061	0.082	0.086	0.108	0.108	0.0435	0.0535	0.0655	0.0625	0.0745	0.1055	0.0385	0.0415	0.0515	0.0625	0.0555	0.0885	0.033	0.033	0.035	0.046	0.039	0.055	0.020667	0.020667	0.023667	0.028667	0.028667	0.032667
1.32389	0.059	0.063	0.073	0.09	0.089	0.1	0.0545	0.0665	0.0885	0.0925	0.1145	0.1145	0.0465	0.0565	0.0695	0.0675	0.0795	0.1115	0.0415	0.0475	0.0545	0.0665	0.0595	0.0935	0.034	0.035	0.037	0.049	0.042	0.058	0.022667	0.022667	0.024667	0.029667	0.030667	0.034667
1.35722	0.062	0.067	0.077	0.095	0.094	0.105	0.057	0.071	0.093	0.098	0.12	0.12	0.0495	0.0605	0.0745	0.0725	0.0845	0.1175	0.0435	0.0485	0.0575	0.0705	0.0635	0.0975	0.036	0.036	0.039	0.052	0.044	0.062	0.023667	0.023667	0.025667	0.031667	0.032667	0.036667
1.39056	0.066	0.071	0.082	0.1	0.099	0.11	0.06	0.075	0.099	0.104	0.126	0.127	0.0515	0.0645	0.0795	0.0765	0.0895	0.1225	0.0465	0.0495	0.0615	0.0755	0.0665	0.1025	0.038	0.038	0.041	0.055	0.046	0.065	0.024667	0.024667	0.027667	0.032667	0.033667	0.038667
1.42389	0.071	0.076	0.087	0.105	0.105	0.116	0.064	0.081	0.104	0.11	0.132	0.133	0.055	0.069	0.085	0.082	0.095	0.128	0.049	0.052	0.066	0.08	0.071	0.108	0.04	0.04	0.043	0.058	0.048	0.068	0.025667	0.026667	0.028667	0.034667	0.035667	0.039667
1.45722	0.075	0.08	0.092	0.11	0.11	0.121	0.067	0.085	0.11	0.116	0.139	0.14	0.058	0.073	0.09	0.087	0.1	0.134	0.051	0.055	0.069	0.084	0.075	0.113	0.042	0.042	0.045	0.061	0.051	0.072	0.026667	0.027667	0.029667	0.035667	0.037667	0.041667
1.49056	0.079	0.085	0.097	0.116	0.116	0.127	0.0705	0.0905	0.1165	0.1215	0.1455	0.1455	0.0605	0.0775	0.0945	0.0915	0.1055	0.1395	0.0545	0.0575	0.0735	0.0885	0.0785	0.1185	0.045	0.044	0.047	0.064	0.054	0.077	0.029667	0.029667	0.031667	0.037667	0.039667	0.045667
1.52389	0.081	0.087	0.101	0.12	0.12	0.132	0.074	0.095	0.121	0.128	0.151	0.151	0.063	0.082	0.1	0.097	0.111	0.145	0.056	0.062	0.077	0.093	0.082	0.123	0.046	0.047	0.05	0.068	0.057	0.08	0.030667	0.031667	0.033667	0.040667	0.041667	0.047667
1.55722	0.083	0.09	0.105	0.124	0.124	0.136	0.0745	0.0975	0.1245	0.1315	0.1555	0.1555	0.064	0.085	0.104	0.101	0.115	0.149	0.0545	0.0625	0.0795	0.0965	0.0845	0.1245	0.046	0.049	0.052	0.07	0.06	0.083	0.031667	0.032667	0.035667	0.042667	0.044667	0.050667
1.59056	0.085	0.092	0.107	0.127	0.127	0.139	0.0765	0.1005	0.1275	0.1345	0.1585	0.1585	0.065	0.086	0.106	0.103	0.117	0.152	0.0555	0.0615	0.0795	0.0975	0.0865	0.1255	0.047	0.049	0.052	0.07	0.061	0.084	0.030667	0.032667	0.035667	0.042667	0.044667	0.050667
1.62389	0.088	0.095	0.111	0.131	0.13	0.142	0.0775	0.1035	0.1305	0.1385	0.1615	0.1615	0.0645	0.0865	0.1075	0.1045	0.1185	0.1535	0.055	0.062	0.081	0.1	0.087	0.128	0.045	0.048	0.052	0.071	0.061	0.085	0.030667	0.031667	0.035667	0.041667	0.044667	0.050667
1.65722	0.092	0.099	0.114	0.134	0.133	0.146	0.08	0.106	0.135	0.142	0.166	0.166	0.0665	0.0885	0.1105	0.1075	0.1215	0.1575	0.0565	0.0625	0.0815	0.1015	0.0885	0.1305	0.046	0.049	0.052	0.073	0.062	0.087	0.030667	0.031667	0.035667	0.042667	0.044667	0.050667
1.69056	0.095	0.104	0.119	0.139	0.139	0.151	0.084	0.111	0.14	0.148	0.172	0.172	0.069	0.093	0.115	0.111	0.126	0.161	0.058	0.064	0.085	0.105	0.092	0.135	0.045	0.049	0.052	0.073	0.063	0.088	0.029667	0.030667	0.034667	0.041667	0.044667	0.051667
1.72389	0.1	0.108	0.124	0.144	0.144	0.156	0.0875	0.1145	0.1445	0.1525	0.1765	0.1765	0.072	0.096	0.119	0.116	0.13	0.165	0.059	0.066	0.087	0.108	0.094	0.137	0.046	0.048	0.053	0.076	0.064	0.09	0.029667	0.031667	0.034667	0.042667	0.044667	0.052667
1.75722	0.104	0.112	0.128	0.149	0.15	0.162	0.0915	0.1195	0.1495	0.1575	0.1825	0.1825	0.075	0.1	0.123	0.121	0.135	0.171	0.061	0.068	0.09	0.111	0.097	0.141	0.047	0.05	0.054	0.078	0.066	0.093	0.029667	0.031667	0.034667	0.042667	0.045667	0.054667
1.79056	0.108	0.116	0.134	0.155	0.154	0.166	0.0945	0.1245	0.1545	0.1635	0.1875	0.1875	0.077	0.103	0.127	0.125	0.139	0.175	0.062	0.074	0.093	0.116	0.1	0.145	0.049	0.051	0.056	0.081	0.067	0.095	0.030667	0.032667	0.035667	0.043667	0.046667	0.054667
1.82389	0.112	0.121	0.139	0.159	0.159	0.172	0.0985	0.1285	0.1605	0.1695	0.1945	0.1935	0.079	0.107	0.132	0.128	0.144	0.178	0.0625	0.0755	0.0945	0.1175	0.1025	0.1475	0.049	0.053	0.058	0.083	0.069	0.097	0.032667	0.032667	0.036667	0.044667	0.048667	0.056667
1.85722	0.116	0.125	0.144	0.165	0.165	0.178	0.1015	0.1335	0.1665	0.1745	0.1995	0.1995	0.081	0.11	0.136	0.13	0.147	0.181	0.064	0.074	0.098	0.121	0.106	0.152	0.051	0.054	0.06	0.086	0.071	0.099	0.032667	0.033667	0.037667	0.045667	0.049667	0.058667
1.89056	0.121	0.13	0.149	0.17	0.17	0.183	0.1045	0.1385	0.1705	0.1795	0.2045	0.2045	0.082	0.113	0.139	0.133	0.15	0.184	0.066	0.075	0.101	0.123	0.109	0.155	0.052	0.056	0.061	0.087	0.074	0.103	0.033667	0.034667	0.038667	0.046667	0.050667	0.060667
1.92389	0.125	0.135	0.154	0.175	0.175	0.188	0.1065	0.1415	0.1745	0.1845	0.2095	0.2085	0.083	0.114	0.142	0.135	0.152	0.188	0.067	0.079	0.102	0.127	0.111	0.157	0.052	0.056	0.062	0.09	0.077	0.105	0.034667	0.035667	0.039667	0.047667	0.051667	0.061667
1.95722	0.129	0.139	0.158	0.18	0.18	0.194	0.1095	0.1445	0.1785	0.1885	0.2135	0.2125	0.0845	0.1155	0.1445	0.1385	0.1545	0.1905	0.0665	0.0825	0.1055	0.1295	0.1145	0.1595	0.054	0.058	0.063	0.093	0.078	0.108	0.035667	0.036667	0.040667	0.050667	0.053667	0.062667
1.99056	0.134	0.144	0.163	0.186	0.186	0.199	0.1125	0.1485	0.1825	0.1925	0.2175	0.2165	0.0845	0.1185	0.1475	0.1425	0.1565	0.1925	0.069	0.081	0.108	0.133	0.117	0.164	0.055	0.059	0.066	0.095	0.081	0.11	0.036667	0.037667	0.041667	0.050667	0.054667	0.064667
2.02389	0.14	0.151	0.169	0.191	0.192	0.205	0.1145	0.1515	0.1865	0.1955	0.2215	0.2205	0.0855	0.1205	0.1505	0.1455	0.1605	0.1955	0.0695	0.0845	0.1105	0.1355	0.1195	0.1665	0.056	0.061	0.066	0.097	0.083	0.113	0.037667	0.038667	0.042667	0.052667	0.056667	0.065667
2.05722	0.145	0.156	0.175	0.197	0.198	0.211	0.1175	0.1555	0.1905	0.2015	0.2255	0.2245	0.0885	0.1225	0.1515	0.1485	0.1635	0.1995	0.072	0.084	0.113	0.139	0.123	0.169	0.056	0.062	0.069	0.101	0.085	0.115	0.037667	0.039667	0.043667	0.052667	0.056667	0.066667
2.09056	0.15	0.16	0.181	0.204	0.204	0.217	0.1215	0.1595	0.1955	0.2065	0.2315	0.2295	0.0905	0.1255	0.1555	0.1515	0.1675	0.2035	0.074	0.085	0.116	0.142	0.126	0.173	0.056	0.062	0.067	0.102	0.086	0.117	0.038667	0.039667	0.044667	0.054667	0.057667	0.068667
2.12389	0.154	0.165	0.186	0.209	0.21	0.223	0.1245	0.1645	0.1995	0.2105	0.2365	0.2355	0.094	0.131	0.159	0.156	0.173	0.207	0.075	0.093	0.119	0.146	0.129	0.177	0.058	0.064	0.07	0.104	0.088	0.118	0.038667	0.040667	0.045667	0.055667	0.058667	0.069667
2.15722	0.159	0.17	0.191	0.214	0.214	0.228	0.1265	0.1685	0.2035	0.2145	0.2405	0.2385	0.093	0.133	0.161	0.159	0.174	0.211	0.075	0.09	0.12	0.149	0.133	0.179	0.059	0.066	0.072	0.106	0.092	0.123	0.039667	0.039667	0.046667	0.055667	0.059667	0.070667
2.19056	0.165	0.176	0.196	0.22	0.221	0.234	0.1295	0.1715	0.2075	0.2195	0.2445	0.2435	0.092	0.134	0.165	0.161	0.178	0.214	0.077	0.091	0.123	0.152	0.134	0.182	0.059	0.066	0.073	0.108	0.093	0.124	0.040667	0.041667	0.046667	0.057667	0.060667	0.072667
2.22389	0.169	0.181	0.201	0.225	0.226	0.24	0.1315	0.1755	0.2125	0.2235	0.2495	0.2485	0.092	0.136	0.169	0.164	0.18	0.217	0.0775	0.0945	0.1245	0.1535	0.1355	0.1845	0.061	0.067	0.074	0.11	0.095	0.127	0.040667	0.041667	0.047667	0.057667	0.061667	0.074667
2.25722	0.174	0.186	0.207	0.23	0.232	0.245	0.1345	0.1795	0.2165	0.2275	0.2525	0.2515	0.093	0.139	0.172	0.165	0.185	0.219	0.079	0.097	0.127	0.157	0.14	0.187	0.062	0.07	0.075	0.113	0.096	0.128	0.040667	0.041667	0.048667	0.057667	0.062667	0.074667
2.29056	0.178	0.191	0.212	0.236	0.237	0.251	0.1365	0.1825	0.2195	0.2305	0.2565	0.2555	0.094	0.139	0.171	0.167	0.187	0.22	0.0805	0.0945	0.1285	0.1585	0.1415	0.1875	0.062	0.069	0.076	0.115	0.097	0.131	0.041667	0.043667	0.047667	0.059667	0.061667	0.076667
2.32389	0.183	0.195	0.217	0.241	0.242	0.257	0.1395	0.1855	0.2235	0.2345	0.2605	0.2595	0.093	0.139	0.172	0.17	0.188	0.223	0.08	0.097	0.131	0.161	0.145	0.189	0.063	0.07	0.079	0.118	0.101	0.133	0.041667	0.044667	0.047667	0.057667	0.064667	0.077667
2.35722	0.187	0.199	0.222	0.246	0.248	0.262	0.1415	0.1885	0.2275	0.2385	0.2635	0.2625	0.095	0.14	0.174	0.172	0.19	0.225	0.082	0.097	0.133	0.164	0.148	0.191	0.064	0.071	0.08	0.118	0.102	0.136	0.042667	0.043667	0.048667	0.059667	0.063667	0.078667
2.39056	0.192	0.205	0.227	0.252	0.254	0.268	0.143	0.19	0.229	0.241	0.267	0.266	0.095	0.142	0.178	0.173	0.193	0.227	0.083	0.101	0.135	0.164	0.148	0.193	0.065	0.071	0.081	0.12	0.104	0.138	0.043667	0.045667	0.048667	0.061667	0.065667	0.081667
2.42389	0.197	0.209	0.233	0.256	0.259	0.274	0.144	0.194	0.233	0.245	0.271	0.269	0.0945	0.1415	0.1785	0.1745	0.1945	0.2285	0.085	0.105	0.137	0.167	0.151	0.196	0.067	0.073	0.082	0.124	0.105	0.141	0.043667	0.045667	0.050667	0.061667	0.066667	0.080667
2.45722	0.202	0.215	0.238	0.262	0.264	0.28	0.147	0.198	0.236	0.249	0.275	0.274	0.099	0.145	0.181	0.178	0.198	0.232	0.086	0.107	0.14	0.171	0.155	0.199	0.068	0.073	0.085	0.125	0.107	0.143	0.045667	0.047667	0.050667	0.061667	0.067667	0.083667
2.49056	0.206	0.219	0.242	0.267	0.27	0.286	0.1475	0.1985	0.2385	0.2515	0.2775	0.2755	0.098	0.146	0.182	0.179	0.2	0.233	0.087	0.108	0.142	0.172	0.155	0.2	0.068	0.076	0.086	0.126	0.11	0.145	0.045667	0.047667	0.050667	0.063667	0.069667	0.084667
2.52389	0.211	0.224	0.247	0.272	0.275	0.291	0.1505	0.2015	0.2425	0.2555	0.2805	0.2785	0.0985	0.1475	0.1845	0.1825	0.2025	0.2365	0.088	0.109	0.145	0.176	0.158	0.201	0.07	0.077	0.087	0.128	0.112	0.148	0.046667	0.047667	0.052667	0.064667	0.070667	0.085667
2.55722	0.215	0.228	0.252	0.277	0.28	0.297	0.1515	0.2045	0.2455	0.2595	0.2845	0.2815	0.0975	0.1495	0.1865	0.1845	0.2045	0.2385	0.091	0.112	0.148	0.178	0.159	0.204	0.071	0.079	0.088	0.13	0.114	0.151	0.046667	0.048667	0.053667	0.065667	0.071667	0.084667
2.59056	0.219	0.233	0.257	0.282	0.286	0.302	0.1545	0.2075	0.2485	0.2625	0.2885	0.2855	0.1	0.151	0.189	0.186	0.21	0.241	0.092	0.112	0.149	0.181	0.162	0.205	0.072	0.08	0.091	0.134	0.116	0.152	0.048667	0.049667	0.053667	0.065667	0.072667	0.087667
2.62389	0.224	0.238	0.262	0.287	0.291	0.308	0.1555	0.2105	0.2525	0.2655	0.2915	0.2885	0.099	0.153	0.191	0.189	0.212	0.243	0.094	0.114	0.153	0.185	0.163	0.208	0.074	0.082	0.092	0.134	0.117	0.155	0.048667	0.050667	0.054667	0.066667	0.073667	0.088667
2.65722	0.228	0.242	0.267	0.292	0.296	0.314	0.1595	0.2145	0.2555	0.2695	0.2945	0.2935	0.101	0.154	0.192	0.192	0.213	0.247	0.095	0.115	0.156	0.188	0.166	0.208	0.073	0.083	0.095	0.137	0.119	0.157	0.048667	0.051667	0.055667	0.068667	0.073667	0.090667
2.69056	0.232	0.246	0.271	0.297	0.3	0.319	0.1605	0.2175	0.2585	0.2725	0.2975	0.2955	0.1015	0.1555	0.1945	0.1925	0.2145	0.2475	0.095	0.114	0.158	0.191	0.167	0.212	0.075	0.084	0.095	0.139	0.123	0.158	0.050667	0.052667	0.056667	0.067667	0.075667	0.091667
2.72389	0.236	0.251	0.276	0.302	0.306	0.325	0.1635	0.2195	0.2615	0.2755	0.3015	0.2995	0.1025	0.1565	0.1955	0.1945	0.2185	0.2495	0.098	0.118	0.16	0.193	0.17	0.214	0.076	0.085	0.097	0.14	0.124	0.161	0.049667	0.053667	0.057667	0.069667	0.076667	0.092667
2.75722	0.24	0.255	0.28	0.306	0.311	0.33	0.1655	0.2225	0.2655	0.2785	0.3045	0.3015	0.102	0.159	0.198	0.196	0.22	0.252	0.1	0.117	0.162	0.196	0.173	0.216	0.077	0.086	0.099	0.143	0.126	0.163	0.050667	0.052667	0.058667	0.069667	0.077667	0.093667
2.79056	0.244	0.259	0.285	0.311	0.316	0.335	0.1675	0.2255	0.2675	0.2815	0.3085	0.3045	0.105	0.161	0.199	0.199	0.223	0.255	0.1	0.119	0.163	0.196	0.174	0.219	0.078	0.087	0.101	0.147	0.128	0.165	0.052667	0.053667	0.058667	0.071667	0.078667	0.096667
2.82389	0.248	0.263	0.29	0.316	0.321	0.341	0.1695	0.2285	0.2705	0.2855	0.3115	0.3085	0.103	0.163	0.202	0.202	0.225	0.257	0.101	0.121	0.166	0.2	0.177	0.218	0.08	0.088	0.103	0.148	0.129	0.167	0.051667	0.054667	0.060667	0.071667	0.078667	0.097667
2.85722	0.253	0.269	0.295	0.322	0.326	0.347	0.1705	0.2305	0.2735	0.2875	0.3135	0.3115	0.106	0.163	0.203	0.204	0.228	0.258	0.101	0.121	0.167	0.201	0.177	0.22	0.08	0.088	0.103	0.149	0.132	0.169	0.051667	0.053667	0.059667	0.072667	0.081667	0.098667
2.89056	0.256	0.272	0.299	0.325	0.33	0.351	0.1725	0.2335	0.2755	0.2915	0.3155	0.3145	0.106	0.165	0.205	0.204	0.23	0.261	0.103	0.123	0.169	0.203	0.181	0.219	0.08	0.088	0.105	0.149	0.13	0.171	0.053667	0.056667	0.061667	0.073667	0.082667	0.097667
2.92389	0.259	0.276	0.303	0.329	0.334	0.357	0.1735	0.2365	0.2775	0.2935	0.3195	0.3175	0.105	0.166	0.208	0.207	0.232	0.263	0.104	0.122	0.173	0.206	0.183	0.221	0.079	0.089	0.105	0.151	0.135	0.173	0.055667	0.056667	0.061667	0.074667	0.081667	0.100667
2.95722	0.264	0.28	0.308	0.334	0.339	0.362	0.1765	0.2395	0.2815	0.2975	0.3225	0.3195	0.107	0.168	0.21	0.211	0.234	0.266	0.104	0.123	0.173	0.208	0.182	0.223	0.081	0.092	0.107	0.153	0.136	0.175	0.054667	0.056667	0.061667	0.073667	0.083667	0.101667
2.99056	0.268	0.285	0.312	0.339	0.343	0.367	0.177	0.241	0.284	0.3	0.325	0.323	0.107	0.17	0.21	0.211	0.234	0.266	0.104	0.126	0.174	0.208	0.183	0.224	0.08	0.092	0.107	0.154	0.137	0.177	0.055667	0.057667	0.062667	0.074667	0.082667	0.101667
3.02389	0.272	0.289	0.316	0.343	0.348	0.372	0.178	0.244	0.286	0.302	0.327	0.324	0.1035	0.1695	0.2095	0.2105	0.2355	0.2665	0.105	0.125	0.176	0.211	0.184	0.225	0.081	0.094	0.11	0.155	0.138	0.176	0.055667	0.057667	0.061667	0.075667	0.082667	0.102667
3.05722	0.276	0.293	0.32	0.347	0.352	0.377	0.1805	0.2455	0.2885	0.3045	0.3305	0.3275	0.106	0.17	0.213	0.214	0.239	0.269	0.107	0.127	0.179	0.211	0.185	0.226	0.081	0.093	0.111	0.157	0.14	0.179	0.056667	0.057667	0.062667	0.075667	0.086667	0.103667
3.09056	0.279	0.297	0.325	0.351	0.357	0.382	0.1815	0.2475	0.2905	0.3065	0.3325	0.3305	0.107	0.171	0.214	0.217	0.241	0.27	0.107	0.127	0.18	0.213	0.185	0.228	0.081	0.092	0.112	0.159	0.141	0.181	0.056667	0.058667	0.064667	0.075667	0.085667	0.104667
3.12389	0.284	0.302	0.329	0.357	0.362	0.389	0.182	0.248	0.29	0.307	0.333	0.331	0.105	0.173	0.214	0.216	0.242	0.271	0.107	0.128	0.181	0.215	0.187	0.229	0.083	0.094	0.112	0.16	0.142	0.182	0.058667	0.059667	0.063667	0.078667	0.086667	0.105667
3.15722	0.286	0.305	0.332	0.36	0.365	0.393	0.183	0.249	0.292	0.31	0.335	0.333	0.106	0.172	0.216	0.218	0.244	0.273	0.109	0.128	0.184	0.218	0.188	0.229	0.085	0.095	0.116	0.161	0.144	0.184	0.057667	0.059667	0.065667	0.077667	0.086667	0.107667
3.19056	0.289	0.308	0.336	0.363	0.369	0.398	0.183	0.25	0.293	0.31	0.336	0.335	0.106	0.173	0.216	0.219	0.244	0.273	0.11	0.127	0.185	0.219	0.19	0.229	0.084	0.095	0.114	0.163	0.145	0.185	0.056667	0.058667	0.062667	0.078667	0.086667	0.107667
3.22389	0.292	0.309	0.34	0.367	0.373	0.402	0.184	0.25	0.295	0.312	0.338	0.336	0.104	0.173	0.217	0.219	0.245	0.275	0.11	0.131	0.187	0.22	0.189	0.23	0.085	0.095	0.117	0.165	0.146	0.187	0.058667	0.060667	0.063667	0.078667	0.087667	0.108667
3.25722	0.295	0.314	0.343	0.371	0.377	0.407	0.185	0.253	0.296	0.314	0.34	0.338	0.104	0.175	0.219	0.222	0.246	0.276	0.111	0.134	0.188	0.222	0.192	0.233	0.084	0.093	0.117	0.166	0.147	0.188	0.057667	0.060667	0.064667	0.079667	0.088667	0.108667
3.29056	0.298	0.316	0.346	0.374	0.38	0.411	0.185	0.253	0.298	0.315	0.341	0.339	0.105	0.174	0.219	0.224	0.247	0.277	0.112	0.134	0.189	0.221	0.191	0.229	0.086	0.097	0.118	0.167	0.15	0.19	0.058667	0.061667	0.064667	0.078667	0.089667	0.109667
3.32389	0.3	0.319	0.349	0.376	0.384	0.415	0.186	0.255	0.3	0.317	0.343	0.341	0.106	0.175	0.22	0.224	0.248	0.279	0.113	0.133	0.191	0.223	0.193	0.231	0.086	0.097	0.12	0.167	0.152	0.191	0.059667	0.061667	0.065667	0.079667	0.090667	0.110667
3.35722	0.303	0.322	0.352	0.38	0.387	0.42	0.185	0.255	0.301	0.319	0.345	0.343	0.104	0.175	0.221	0.225	0.25	0.28	0.114	0.132	0.193	0.225	0.195	0.232	0.086	0.098	0.121	0.17	0.152	0.193	0.059667	0.062667	0.065667	0.079667	0.091667	0.112667
3.39056	0.304	0.323	0.355	0.382	0.389	0.422	0.187	0.257	0.303	0.321	0.346	0.345	0.103	0.176	0.222	0.226	0.25	0.282	0.114	0.135	0.194	0.227	0.197	0.234	0.087	0.099	0.122	0.172	0.154	0.196	0.060667	0.061667	0.065667	0.079667	0.091667	0.112667
3.42389	0.307	0.327	0.358	0.386	0.393	0.426	0.187	0.258	0.304	0.322	0.348	0.346	0.103	0.177	0.223	0.227	0.251	0.282	0.116	0.137	0.196	0.228	0.198	0.232	0.088	0.1	0.123	0.172	0.155	0.198	0.060667	0.062667	0.066667	0.081667	0.092667	0.114667
3.45722	0.306	0.327	0.359	0.387	0.395	0.429	0.188	0.259	0.306	0.323	0.35	0.348	0.104	0.178	0.224	0.228	0.254	0.284	0.115	0.137	0.197	0.231	0.196	0.232	0.088	0.1	0.124	0.174	0.158	0.2	0.060667	0.063667	0.068667	0.081667	0.093667	0.114667
3.49056	0.309	0.329	0.36	0.389	0.396	0.433	0.189	0.259	0.307	0.325	0.351	0.348	0.103	0.178	0.224	0.23	0.255	0.285	0.117	0.137	0.199	0.233	0.198	0.233	0.089	0.102	0.126	0.177	0.159	0.2	0.062667	0.063667	0.068667	0.084667	0.093667	0.115667
3.52389	0.311	0.332	0.363	0.391	0.398	0.439	0.189	0.261	0.309	0.327	0.352	0.35	0.104	0.18	0.226	0.232	0.255	0.287	0.117	0.139	0.201	0.235	0.2	0.234	0.09	0.102	0.127	0.176	0.16	0.202	0.062667	0.063667	0.068667	0.081667	0.094667	0.115667
3.55722	0.313	0.333	0.364	0.392	0.399	0.443	0.19	0.262	0.31	0.327	0.353	0.352	0.105	0.179	0.227	0.233	0.257	0.288	0.119	0.136	0.202	0.237	0.202	0.235	0.09	0.101	0.128	0.178	0.162	0.205	0.063667	0.063667	0.068667	0.083667	0.095667	0.117667
3.59056	0.315	0.335	0.367	0.395	0.402	0.447	0.1895	0.2615	0.3105	0.3285	0.3545	0.3535	0.103	0.18	0.228	0.233	0.258	0.291	0.12	0.139	0.204	0.238	0.202	0.236	0.091	0.104	0.13	0.179	0.164	0.206	0.063667	0.065667	0.069667	0.084667	0.097667	0.118667
3.62389	0.317	0.338	0.369	0.397	0.404	0.451	0.1905	0.2635	0.3125	0.3315	0.3555	0.3555	0.103	0.182	0.227	0.235	0.26	0.291	0.121	0.138	0.206	0.24	0.205	0.235	0.091	0.103	0.13	0.181	0.165	0.208	0.062667	0.064667	0.070667	0.085667	0.096667	0.118667
3.65722	0.319	0.34	0.372	0.4	0.407	0.454	0.1915	0.2645	0.3145	0.3345	0.3585	0.3585	0.104	0.182	0.229	0.235	0.262	0.293	0.122	0.137	0.207	0.24	0.204	0.234	0.092	0.104	0.131	0.182	0.167	0.209	0.064667	0.065667	0.070667	0.086667	0.097667	0.120667
3.69056	0.322	0.344	0.375	0.403	0.41	0.457	0.193	0.267	0.317	0.337	0.361	0.361	0.1035	0.1835	0.2295	0.2365	0.2635	0.2935	0.123	0.139	0.209	0.243	0.206	0.238	0.092	0.105	0.132	0.184	0.169	0.21	0.066667	0.066667	0.071667	0.086667	0.100667	0.122667
3.72389	0.324	0.346	0.378	0.406	0.412	0.46	0.1945	0.2685	0.3195	0.3395	0.3625	0.3625	0.102	0.183	0.232	0.238	0.266	0.294	0.122	0.141	0.21	0.244	0.207	0.237	0.093	0.105	0.133	0.185	0.171	0.212	0.066667	0.067667	0.070667	0.087667	0.100667	0.122667
3.75722	0.325	0.348	0.38	0.408	0.415	0.462	0.1965	0.2715	0.3205	0.3415	0.3645	0.3645	0.103	0.184	0.232	0.239	0.268	0.297	0.123	0.142	0.212	0.245	0.208	0.238	0.093	0.108	0.135	0.185	0.172	0.214	0.067667	0.065667	0.072667	0.089667	0.101667	0.124667
3.79056	0.328	0.351	0.383	0.411	0.419	0.466	0.1975	0.2735	0.3235	0.3445	0.3675	0.3685	0.103	0.183	0.232	0.241	0.271	0.298	0.124	0.143	0.212	0.246	0.209	0.237	0.094	0.108	0.137	0.186	0.172	0.215	0.065667	0.067667	0.073667	0.090667	0.101667	0.124667
3.82389	0.328	0.351	0.384	0.412	0.419	0.467	0.1995	0.2755	0.3245	0.3455	0.3685	0.3685	0.102	0.185	0.232	0.242	0.274	0.301	0.124	0.144	0.216	0.248	0.21	0.238	0.094	0.109	0.136	0.187	0.173	0.216	0.067667	0.067667	0.074667	0.090667	0.102667	0.125667
3.85722	0.33	0.353	0.386	0.414	0.422	0.47	0.2005	0.2765	0.3265	0.3475	0.3705	0.3705	0.103	0.186	0.235	0.245	0.277	0.302	0.127	0.146	0.217	0.25	0.211	0.238	0.095	0.11	0.139	0.19	0.175	0.219	0.067667	0.069667	0.074667	0.089667	0.102667	0.127667
3.89056	0.331	0.355	0.388	0.416	0.423	0.473	0.202	0.279	0.329	0.349	0.372	0.372	0.106	0.19	0.237	0.247	0.278	0.303	0.127	0.147	0.219	0.251	0.211	0.238	0.096	0.11	0.139	0.191	0.177	0.221	0.069667	0.069667	0.076667	0.088667	0.103667	0.130667
3.92389	0.333	0.357	0.391	0.419	0.426	0.476	0.2015	0.2795	0.3295	0.3505	0.3725	0.3745	0.105	0.191	0.238	0.251	0.28	0.305	0.127	0.147	0.221	0.252	0.213	0.241	0.097	0.111	0.141	0.194	0.18	0.222	0.069667	0.070667	0.073667	0.090667	0.103667	0.129667
3.95722	0.333	0.357	0.391	0.419	0.426	0.477	0.205	0.282	0.332	0.353	0.375	0.376	0.105	0.192	0.24	0.253	0.281	0.307	0.129	0.15	0.223	0.254	0.213	0.243	0.097	0.112	0.142	0.193	0.181	0.225	0.070667	0.073667	0.073667	0.091667	0.105667	0.130667
3.99056	0.335	0.359	0.394	0.422	0.429	0.481	0.205	0.283	0.333	0.353	0.375	0.377	0.105	0.192	0.242	0.254	0.285	0.31	0.13	0.151	0.226	0.255	0.217	0.243	0.099	0.114	0.143	0.195	0.183	0.226	0.071667	0.071667	0.074667	0.092667	0.106667	0.131667
4.02389	0.335	0.36	0.394	0.422	0.43	0.483	0.2055	0.2835	0.3335	0.3545	0.3765	0.3775	0.106	0.193	0.242	0.255	0.287	0.314	0.132	0.152	0.228	0.257	0.217	0.244	0.098	0.114	0.146	0.197	0.186	0.226	0.073	0.072	0.077	0.093	0.108	0.134
4.05722	0.336	0.362	0.395	0.423	0.431	0.486	0.2045	0.2845	0.3345	0.3565	0.3775	0.3795	0.106	0.195	0.245	0.256	0.289	0.315	0.134	0.152	0.23	0.258	0.218	0.243	0.101	0.115	0.145	0.199	0.186	0.228	0.073667	0.071667	0.076667	0.095667	0.107667	0.133667
4.09056	0.338	0.364	0.397	0.426	0.433	0.49	0.2075	0.2855	0.3365	0.3565	0.3785	0.3795	0.108	0.197	0.247	0.259	0.291	0.315	0.135	0.152	0.231	0.259	0.219	0.245	0.101	0.115	0.147	0.2	0.188	0.231	0.072667	0.071667	0.077667	0.094667	0.108667	0.135667
4.12389	0.338	0.363	0.398	0.426	0.434	0.493	0.207	0.286	0.337	0.358	0.378	0.381	0.107	0.197	0.247	0.26	0.293	0.318	0.136	0.153	0.233	0.263	0.219	0.248	0.102	0.116	0.149	0.203	0.19	0.232	0.074667	0.073667	0.077667	0.092667	0.110667	0.136667
4.15722	0.339	0.365	0.4	0.427	0.435	0.497	0.209	0.288	0.338	0.361	0.38	0.382	0.107	0.197	0.248	0.262	0.294	0.32	0.135	0.156	0.234	0.263	0.222	0.246	0.103	0.117	0.151	0.202	0.193	0.236	0.076	0.073	0.078	0.094	0.112	0.138
4.19056	0.34	0.366	0.401	0.429	0.436	0.5	0.208	0.288	0.338	0.361	0.38	0.383	0.107	0.198	0.249	0.264	0.295	0.32	0.136	0.157	0.235	0.263	0.221	0.247	0.105	0.119	0.152	0.205	0.196	0.236	0.077667	0.074667	0.077667	0.092667	0.112667	0.138667
4.22389	0.342	0.368	0.403	0.431	0.439	0.504	0.21	0.29	0.34	0.362	0.381	0.384	0.108	0.2	0.251	0.266	0.297	0.321	0.138	0.156	0.237	0.262	0.223	0.247	0.106	0.12	0.155	0.205	0.196	0.24	0.078	0.075	0.079	0.095	0.115	0.14
4.25722	0.343	0.37	0.404	0.432	0.44	0.506	0.211	0.29	0.34	0.364	0.382	0.386	0.106	0.2	0.252	0.267	0.298	0.322	0.139	0.156	0.239	0.262	0.223	0.249	0.107	0.122	0.156	0.208	0.197	0.24	0.08	0.077	0.081	0.096	0.115	0.141
4.29056	0.344	0.37	0.405	0.433	0.442	0.51	0.2115	0.2915	0.3425	0.3655	0.3845	0.3865	0.107	0.202	0.254	0.267	0.299	0.324	0.139	0.157	0.241	0.263	0.222	0.25	0.109	0.122	0.158	0.209	0.2	0.242	0.081667	0.077667	0.081667	0.097667	0.115667	0.140667
4.32389	0.344	0.371	0.406	0.433	0.442	0.511	0.212	0.292	0.342	0.365	0.384	0.388	0.108	0.203	0.254	0.27	0.299	0.325	0.14	0.157	0.24	0.263	0.222	0.25	0.109	0.124	0.16	0.209	0.201	0.245	0.081667	0.077667	0.082667	0.097667	0.115667	0.142667
4.35722	0.345	0.372	0.408	0.436	0.444	0.515	0.211	0.292	0.344	0.368	0.386	0.388	0.107	0.204	0.254	0.271	0.302	0.327	0.14	0.154	0.242	0.264	0.223	0.251	0.11	0.125	0.16	0.211	0.202	0.246	0.082	0.079	0.084	0.099	0.12	0.145
4.39056	0.346	0.373	0.409	0.436	0.445	0.516	0.213	0.293	0.345	0.369	0.387	0.39	0.107	0.204	0.255	0.273	0.304	0.326	0.141	0.154	0.245	0.264	0.223	0.251	0.111	0.125	0.162	0.213	0.205	0.248	0.083	0.081	0.084	0.1	0.119	0.147
4.42389	0.348	0.375	0.41	0.438	0.447	0.52	0.213	0.294	0.345	0.37	0.387	0.39	0.108	0.207	0.255	0.275	0.303	0.328	0.142	0.153	0.244	0.265	0.222	0.252	0.1135	0.1265	0.1625	0.2125	0.2075	0.2485	0.082	0.082	0.085	0.1	0.119	0.149
4.45722	0.349	0.376	0.412	0.439	0.447	0.522	0.214	0.295	0.347	0.371	0.387	0.392	0.109	0.207	0.256	0.275	0.304	0.328	0.142	0.151	0.245	0.267	0.223	0.253	0.114	0.126	0.164	0.213	0.206	0.251	0.082	0.084	0.086	0.102	0.118	0.151
4.49056	0.349	0.377	0.413	0.44	0.449	0.524	0.214	0.296	0.349	0.374	0.389	0.393	0.11	0.208	0.257	0.279	0.308	0.33	0.141	0.154	0.246	0.265	0.222	0.253	0.114	0.128	0.164	0.214	0.207	0.253	0.085	0.085	0.086	0.103	0.12	0.152
4.52389	0.349	0.377	0.413	0.44	0.448	0.526	0.214	0.297	0.35	0.374	0.389	0.393	0.1095	0.2095	0.2575	0.2785	0.3075	0.3285	0.142	0.154	0.247	0.266	0.222	0.254	0.113	0.129	0.163	0.216	0.208	0.252	0.086667	0.086667	0.088667	0.104667	0.121667	0.150667
4.55722	0.351	0.379	0.415	0.443	0.451	0.529	0.215	0.298	0.351	0.375	0.39	0.395	0.11	0.211	0.259	0.279	0.309	0.332	0.143	0.153	0.249	0.268	0.224	0.254	0.113	0.131	0.164	0.216	0.21	0.254	0.085	0.085	0.09	0.107	0.123	0.152
4.59056	0.351	0.379	0.415	0.443	0.452	0.53	0.215	0.298	0.351	0.376	0.392	0.395	0.111	0.21	0.261	0.282	0.311	0.332	0.144	0.155	0.25	0.268	0.226	0.255	0.116	0.129	0.165	0.215	0.213	0.254	0.078	0.081	0.09	0.109	0.123	0.153
4.62389	0.353	0.381	0.417	0.444	0.454	0.533	0.216	0.3	0.353	0.378	0.393	0.398	0.111	0.21	0.262	0.283	0.312	0.333	0.145	0.154	0.251	0.267	0.224	0.255	0.114	0.13	0.166	0.216	0.213	0.254	0.08	0.084	0.09	0.107	0.121	0.155
4.65722	0.353	0.381	0.417	0.445	0.454	0.535	0.217	0.3	0.354	0.378	0.393	0.397	0.111	0.212	0.262	0.283	0.313	0.333	0.143	0.155	0.252	0.266	0.225	0.257	0.115	0.13	0.17	0.218	0.215	0.256	0.08	0.083	0.092	0.109	0.123	0.157
4.69056	0.354	0.382	0.419	0.446	0.455	0.538	0.217	0.301	0.356	0.379	0.394	0.399	0.1105	0.2125	0.2625	0.2835	0.3135	0.3335	0.144	0.155	0.254	0.262	0.226	0.256	0.115	0.131	0.17	0.219	0.215	0.256	0.079	0.083	0.093	0.109	0.123	0.158
4.72389	0.354	0.383	0.42	0.447	0.456	0.54	0.217	0.302	0.355	0.38	0.395	0.399	0.111	0.213	0.265	0.286	0.315	0.335	0.145	0.156	0.253	0.264	0.225	0.259	0.114	0.134	0.172	0.217	0.216	0.257	0.082	0.081	0.091	0.112	0.124	0.159
4.75722	0.356	0.385	0.421	0.448	0.458	0.542	0.218	0.304	0.357	0.381	0.397	0.401	0.112	0.214	0.265	0.288	0.316	0.334	0.145	0.156	0.255	0.26	0.226	0.257	0.115	0.133	0.17	0.22	0.217	0.259	0.08	0.081	0.092	0.111	0.124	0.159
4.79056	0.357	0.386	0.423	0.449	0.46	0.546	0.221	0.305	0.359	0.384	0.398	0.403	0.112	0.214	0.267	0.287	0.318	0.337	0.146	0.155	0.255	0.261	0.226	0.258	0.117	0.134	0.173	0.215	0.217	0.26	0.081	0.084	0.09	0.111	0.121	0.161
4.82389	0.359	0.388	0.424	0.45	0.461	0.548	0.2205	0.3055	0.3585	0.3835	0.3975	0.4025	0.111	0.216	0.267	0.29	0.318	0.337	0.145	0.158	0.257	0.26	0.227	0.259	0.117	0.134	0.173	0.213	0.22	0.26	0.082	0.082	0.093	0.112	0.123	0.163
4.85722	0.359	0.388	0.425	0.452	0.461	0.55	0.2205	0.3055	0.3615	0.3845	0.3985	0.4035	0.11	0.215	0.268	0.292	0.318	0.337	0.146	0.157	0.258	0.261	0.227	0.26	0.117	0.134	0.172	0.209	0.219	0.261	0.083	0.084	0.09	0.113	0.121	0.163
4.89056	0.36	0.389	0.426	0.452	0.462	0.553	0.221	0.307	0.362	0.387	0.4	0.405	0.111	0.215	0.268	0.292	0.32	0.338	0.147	0.156	0.258	0.263	0.228	0.26	0.117	0.136	0.173	0.209	0.222	0.262	0.08	0.086	0.091	0.114	0.124	0.165
4.92389	0.361	0.391	0.427	0.453	0.463	0.555	0.221	0.307	0.362	0.387	0.399	0.405	0.111	0.216	0.269	0.293	0.322	0.338	0.147	0.157	0.259	0.263	0.23	0.26	0.118	0.135	0.172	0.211	0.222	0.262	0.081	0.082	0.091	0.11	0.123	0.161
4.95722	0.362	0.391	0.428	0.454	0.464	0.557	0.2235	0.3095	0.3635	0.3875	0.4005	0.4065	0.113	0.218	0.27	0.294	0.322	0.339	0.146	0.157	0.259	0.262	0.23	0.26	0.118	0.135	0.174	0.21	0.223	0.264	0.081	0.081	0.09	0.106	0.126	0.161
4.99056	0.362	0.392	0.429	0.455	0.465	0.559	0.222	0.309	0.364	0.388	0.401	0.407	0.112	0.218	0.271	0.296	0.322	0.339	0.148	0.159	0.26	0.263	0.231	0.263	0.118	0.135	0.174	0.212	0.223	0.265	0.081	0.083	0.088	0.106	0.126	0.159
5.02389	0.362	0.392	0.429	0.455	0.466	0.561	0.2235	0.3105	0.3655	0.3895	0.4025	0.4085	0.112	0.218	0.272	0.297	0.323	0.34	0.147	0.159	0.262	0.264	0.232	0.262	0.118	0.137	0.175	0.212	0.224	0.266	0.081	0.082	0.086	0.107	0.127	0.161
5.05722	0.364	0.394	0.431	0.456	0.467	0.563	0.223	0.311	0.365	0.39	0.403	0.409	0.113	0.219	0.273	0.297	0.323	0.34	0.147	0.159	0.262	0.264	0.232	0.263	0.12	0.136	0.176	0.214	0.227	0.268	0.08	0.085	0.085	0.107	0.124	0.162
5.09056	0.364	0.395	0.433	0.458	0.469	0.566	0.222	0.312	0.368	0.391	0.405	0.41	0.114	0.219	0.273	0.298	0.324	0.34	0.149	0.163	0.264	0.265	0.232	0.264	0.119	0.137	0.177	0.215	0.226	0.268	0.081	0.082	0.09	0.103	0.125	0.162
5.12389	0.365	0.397	0.434	0.458	0.47	0.568	0.224	0.313	0.369	0.392	0.405	0.411	0.113	0.22	0.274	0.3	0.326	0.342	0.148	0.161	0.264	0.269	0.235	0.264	0.119	0.136	0.177	0.214	0.229	0.27	0.08	0.081	0.088	0.098	0.124	0.162
5.15722	0.366	0.397	0.435	0.46	0.471	0.571	0.224	0.314	0.369	0.393	0.407	0.412	0.113	0.22	0.275	0.301	0.326	0.342	0.149	0.161	0.266	0.263	0.235	0.264	0.1205	0.1375	0.1765	0.2145	0.2315	0.2685	0.08	0.078	0.085	0.097	0.127	0.159
5.19056	0.367	0.398	0.436	0.461	0.472	0.573	0.2255	0.3155	0.3705	0.3935	0.4075	0.4125	0.114	0.221	0.275	0.302	0.326	0.341	0.15	0.16	0.265	0.258	0.237	0.266	0.122	0.137	0.177	0.216	0.231	0.271	0.081333	0.076333	0.082333	0.096333	0.125333	0.158333
5.22389	0.368	0.399	0.437	0.461	0.473	0.575	0.226	0.316	0.371	0.394	0.408	0.413	0.113	0.222	0.275	0.303	0.328	0.343	0.151	0.161	0.267	0.257	0.236	0.266	0.122	0.139	0.178	0.218	0.232	0.273	0.081	0.076	0.084	0.1	0.127	0.154
5.25722	0.368	0.4	0.438	0.461	0.474	0.577	0.226	0.317	0.372	0.396	0.409	0.414	0.114	0.222	0.277	0.304	0.327	0.341	0.15	0.161	0.268	0.257	0.236	0.265	0.1225	0.1395	0.1795	0.2185	0.2335	0.2745	0.082	0.075	0.083	0.099	0.127	0.155
5.29056	0.37	0.4	0.439	0.462	0.476	0.58	0.2285	0.3185	0.3735	0.3975	0.4105	0.4165	0.113	0.222	0.278	0.305	0.328	0.342	0.151	0.154	0.269	0.258	0.237	0.267	0.122	0.141	0.18	0.218	0.235	0.275	0.079	0.075	0.084	0.098	0.129	0.153
5.32389	0.37	0.402	0.44	0.463	0.476	0.582	0.229	0.319	0.375	0.398	0.412	0.416	0.113	0.223	0.278	0.306	0.329	0.343	0.15	0.154	0.27	0.258	0.237	0.265	0.1235	0.1415	0.1825	0.2205	0.2355	0.2755	0.08	0.076	0.08	0.098	0.13	0.155
5.35722	0.371	0.402	0.441	0.464	0.476	0.584	0.228	0.319	0.375	0.398	0.411	0.417	0.114	0.223	0.279	0.307	0.329	0.345	0.15	0.154	0.27	0.259	0.237	0.268	0.123	0.14	0.184	0.22	0.237	0.276	0.079	0.077	0.083	0.1	0.126	0.158
5.39056	0.372	0.404	0.442	0.465	0.478	0.586	0.2295	0.3215	0.3765	0.3995	0.4125	0.4175	0.114	0.223	0.281	0.308	0.332	0.344	0.151	0.15	0.27	0.26	0.239	0.268	0.1245	0.1415	0.1835	0.2205	0.2375	0.2785	0.08	0.075	0.083	0.099	0.127	0.155
5.42389	0.372	0.404	0.443	0.466	0.478	0.589	0.23	0.321	0.378	0.401	0.414	0.419	0.114	0.225	0.282	0.31	0.33	0.344	0.151	0.15	0.272	0.26	0.239	0.269	0.1255	0.1425	0.1845	0.2205	0.2385	0.2785	0.081333	0.074333	0.082333	0.100333	0.126333	0.154333
5.45722	0.373	0.404	0.443	0.466	0.479	0.591	0.2305	0.3225	0.3785	0.4015	0.4135	0.4195	0.114	0.224	0.282	0.31	0.331	0.345	0.151	0.149	0.273	0.261	0.24	0.27	0.125	0.141	0.184	0.221	0.238	0.279	0.080333	0.073333	0.082333	0.099333	0.126333	0.155333
5.49056	0.373	0.406	0.444	0.467	0.481	0.593	0.2305	0.3235	0.3795	0.4025	0.4145	0.4205	0.116	0.226	0.282	0.31	0.332	0.344	0.152	0.149	0.274	0.261	0.24	0.27	0.1255	0.1435	0.1865	0.2235	0.2405	0.2815	0.081	0.074	0.083	0.099	0.127	0.154
5.52389	0.374	0.406	0.445	0.468	0.482	0.595	0.231	0.325	0.38	0.404	0.415	0.421	0.115	0.225	0.284	0.311	0.334	0.345	0.153	0.15	0.276	0.261	0.241	0.27	0.1255	0.1435	0.1885	0.2245	0.2435	0.2815	0.080333	0.073333	0.083333	0.101333	0.127333	0.155333
5.55722	0.375	0.408	0.446	0.469	0.483	0.598	0.232	0.326	0.381	0.404	0.416	0.421	0.116	0.226	0.284	0.312	0.333	0.345	0.153	0.149	0.277	0.262	0.241	0.269	0.1265	0.1465	0.1885	0.2225	0.2425	0.2855	0.081	0.075	0.083	0.099	0.127	0.156
5.59056	0.376	0.409	0.448	0.469	0.483	0.601	0.2325	0.3265	0.3815	0.4045	0.4155	0.4215	0.116	0.227	0.285	0.313	0.334	0.346	0.154	0.146	0.278	0.261	0.241	0.27	0.127	0.147	0.188	0.223	0.244	0.283	0.084333	0.074333	0.083333	0.102333	0.128333	0.156333
5.62389	0.377	0.409	0.448	0.47	0.485	0.603	0.2315	0.3265	0.3815	0.4055	0.4175	0.4215	0.115	0.226	0.285	0.312	0.334	0.347	0.154	0.146	0.278	0.262	0.242	0.272	0.1265	0.1485	0.1895	0.2235	0.2455	0.2855	0.084	0.074	0.082	0.098	0.128	0.157
5.65722	0.378	0.411	0.449	0.471	0.485	0.606	0.2325	0.3275	0.3825	0.4065	0.4175	0.4225	0.115	0.228	0.285	0.313	0.335	0.346	0.153	0.147	0.279	0.262	0.243	0.273	0.128	0.147	0.19	0.223	0.247	0.285	0.084	0.074	0.083	0.099	0.129	0.157
5.69056	0.378	0.411	0.45	0.472	0.486	0.607	0.2335	0.3275	0.3845	0.4065	0.4185	0.4235	0.115	0.227	0.286	0.314	0.337	0.346	0.153	0.147	0.28	0.264	0.244	0.272	0.127	0.148	0.191	0.225	0.248	0.286	0.083	0.076	0.083	0.098	0.13	0.157
5.72389	0.379	0.412	0.451	0.472	0.487	0.61	0.2335	0.3295	0.3845	0.4075	0.4185	0.4245	0.115	0.228	0.287	0.315	0.336	0.347	0.154	0.144	0.281	0.264	0.245	0.272	0.1285	0.1495	0.1935	0.2255	0.2505	0.2885	0.086	0.075	0.083	0.098	0.129	0.157
5.75722	0.38	0.412	0.452	0.473	0.488	0.612	0.2335	0.3305	0.3855	0.4095	0.4195	0.4245	0.116	0.228	0.289	0.316	0.338	0.347	0.154	0.145	0.282	0.265	0.246	0.273	0.1275	0.1495	0.1935	0.2255	0.2505	0.2895	0.086333	0.074333	0.084333	0.098333	0.129333	0.159333
5.79056	0.381	0.413	0.452	0.474	0.49	0.614	0.2345	0.3305	0.3865	0.4095	0.4205	0.4265	0.116	0.228	0.29	0.316	0.338	0.349	0.154	0.144	0.284	0.264	0.245	0.273	0.129	0.149	0.194	0.227	0.25	0.29	0.087	0.075	0.084	0.1	0.129	0.16
5.82389	0.382	0.414	0.454	0.475	0.49	0.617	0.2345	0.3315	0.3865	0.4115	0.4215	0.4265	0.116	0.229	0.29	0.318	0.338	0.35	0.155	0.143	0.285	0.266	0.246	0.273	0.128	0.149	0.196	0.228	0.253	0.29	0.088	0.074	0.085	0.1	0.13	0.161
5.85722	0.382	0.414	0.454	0.476	0.491	0.619	0.2355	0.3325	0.3875	0.4115	0.4215	0.4275	0.115	0.23	0.291	0.319	0.339	0.35	0.156	0.143	0.285	0.265	0.247	0.274	0.1285	0.1515	0.1985	0.2295	0.2555	0.2915	0.087333	0.075333	0.083333	0.101333	0.133333	0.160333
5.89056	0.383	0.415	0.455	0.476	0.492	0.621	0.2365	0.3345	0.3895	0.4125	0.4225	0.4275	0.116	0.23	0.291	0.319	0.34	0.349	0.155	0.141	0.287	0.265	0.248	0.273	0.1305	0.1515	0.1965	0.2305	0.2545	0.2925	0.088333	0.077333	0.085333	0.102333	0.132333	0.161333
5.92389	0.384	0.417	0.456	0.477	0.493	0.624	0.2365	0.3345	0.3895	0.4125	0.4235	0.4285	0.116	0.231	0.292	0.32	0.34	0.35	0.155	0.14	0.288	0.266	0.248	0.273	0.13	0.152	0.198	0.23	0.257	0.292	0.086333	0.078333	0.083333	0.102333	0.133333	0.162333
5.95722	0.384	0.418	0.456	0.477	0.493	0.626	0.236	0.334	0.39	0.413	0.423	0.428	0.116	0.231	0.292	0.32	0.341	0.35	0.156	0.141	0.29	0.266	0.248	0.274	0.13	0.151	0.198	0.233	0.257	0.294	0.086	0.076	0.086	0.102	0.133	0.163
5.99056	0.385	0.418	0.458	0.478	0.494	0.628	0.2375	0.3365	0.3915	0.4145	0.4235	0.4285	0.115	0.232	0.292	0.321	0.341	0.351	0.155	0.141	0.288	0.267	0.249	0.274	0.128	0.152	0.199	0.232	0.259	0.294	0.087667	0.077667	0.085667	0.101667	0.133667	0.166667
6.02389	0.385	0.419	0.458	0.478	0.494	0.63	0.2385	0.3365	0.3915	0.4145	0.4245	0.4295	0.115	0.233	0.291	0.32	0.34	0.35	0.156	0.141	0.289	0.267	0.249	0.275	0.1305	0.1535	0.2005	0.2335	0.2565	0.2955	0.081333	0.078333	0.086333	0.103333	0.135333	0.166333
6.05722	0.386	0.419	0.459	0.479	0.495	0.633	0.2395	0.3375	0.3925	0.4165	0.4255	0.4305	0.115	0.233	0.293	0.319	0.342	0.352	0.156	0.141	0.29	0.267	0.25	0.275	0.1325	0.1535	0.2015	0.2335	0.2585	0.2985	0.081667	0.081667	0.086667	0.103667	0.138667	0.166667
6.09056	0.387	0.42	0.46	0.48	0.496	0.635	0.24	0.339	0.394	0.418	0.426	0.432	0.116	0.233	0.294	0.322	0.342	0.351	0.158	0.142	0.291	0.267	0.251	0.275	0.1355	0.1555	0.2015	0.2355	0.2615	0.2965	0.081333	0.077333	0.087333	0.102333	0.137333	0.168333
6.12389	0.387	0.421	0.461	0.48	0.497	0.637	0.241	0.339	0.394	0.419	0.426	0.433	0.116	0.233	0.294	0.322	0.343	0.351	0.1575	0.1415	0.2905	0.2685	0.2515	0.2765	0.1325	0.1545	0.2005	0.2335	0.2625	0.2945	0.082667	0.079667	0.087667	0.103667	0.135667	0.169667
6.15722	0.388	0.422	0.462	0.481	0.497	0.64	0.2415	0.3395	0.3945	0.4185	0.4255	0.4315	0.117	0.234	0.295	0.324	0.343	0.352	0.158	0.142	0.292	0.268	0.25	0.277	0.134	0.157	0.202	0.238	0.263	0.294	0.083333	0.079333	0.088333	0.105333	0.135333	0.170333
6.19056	0.388	0.422	0.463	0.481	0.498	0.642	0.241	0.342	0.396	0.419	0.426	0.433	0.118	0.235	0.295	0.324	0.342	0.351	0.158	0.143	0.293	0.268	0.251	0.278	0.1325	0.1555	0.2025	0.2385	0.2645	0.2945	0.084333	0.079333	0.089333	0.103333	0.135333	0.169333
6.22389	0.389	0.424	0.463	0.482	0.499	0.645	0.2405	0.3415	0.3965	0.4205	0.4275	0.4325	0.118	0.235	0.296	0.324	0.343	0.351	0.158	0.144	0.294	0.27	0.252	0.276	0.1335	0.1565	0.2055	0.2375	0.2655	0.2965	0.083333	0.079333	0.087333	0.106333	0.138333	0.174333
6.25722	0.389	0.424	0.464	0.483	0.499	0.647	0.242	0.343	0.397	0.421	0.427	0.433	0.118	0.236	0.296	0.325	0.342	0.351	0.158	0.144	0.294	0.269	0.253	0.277	0.132	0.155	0.203	0.239	0.264	0.298	0.083667	0.080667	0.091667	0.103667	0.139667	0.171667
6.29056	0.391	0.425	0.465	0.484	0.5	0.649	0.2425	0.3435	0.3975	0.4215	0.4285	0.4335	0.118	0.236	0.297	0.326	0.343	0.353	0.1595	0.1435	0.2955	0.2715	0.2525	0.2775	0.135	0.157	0.205	0.238	0.266	0.3	0.084667	0.080667	0.090667	0.104667	0.135667	0.170667
6.32389	0.391	0.425	0.466	0.484	0.501	0.651	0.2425	0.3435	0.3985	0.4215	0.4285	0.4345	0.12	0.236	0.298	0.326	0.344	0.353	0.159	0.144	0.296	0.271	0.253	0.278	0.135	0.158	0.203	0.239	0.267	0.3	0.085333	0.079333	0.091333	0.106333	0.135333	0.173333
6.35722	0.391	0.427	0.467	0.485	0.501	0.654	0.2425	0.3455	0.3995	0.4225	0.4285	0.4345	0.119	0.237	0.299	0.327	0.344	0.353	0.159	0.142	0.298	0.271	0.254	0.277	0.136	0.159	0.204	0.239	0.269	0.3	0.088667	0.080667	0.091667	0.105667	0.134667	0.174667
6.39056	0.392	0.428	0.467	0.485	0.503	0.657	0.2435	0.3455	0.4005	0.4225	0.4295	0.4355	0.118	0.237	0.3	0.327	0.344	0.353	0.16	0.141	0.298	0.272	0.254	0.276	0.135	0.158	0.204	0.24	0.272	0.301	0.083333	0.080333	0.091333	0.103333	0.135333	0.174333
6.42389	0.391	0.427	0.468	0.486	0.503	0.659	0.2445	0.3465	0.3995	0.4245	0.4295	0.4345	0.118	0.237	0.3	0.327	0.344	0.354	0.1605	0.1425	0.2985	0.2735	0.2555	0.2765	0.135	0.159	0.204	0.242	0.272	0.3	0.084667	0.081667	0.092667	0.102667	0.133667	0.176667
6.45722	0.392	0.428	0.469	0.486	0.504	0.662	0.2445	0.3475	0.4015	0.4245	0.4295	0.4355	0.1195	0.2395	0.3005	0.3275	0.3455	0.3545	0.16	0.142	0.299	0.273	0.256	0.277	0.134	0.16	0.205	0.242	0.271	0.301	0.084667	0.080667	0.094667	0.100667	0.135667	0.175667
6.49056	0.393	0.429	0.469	0.487	0.505	0.664	0.2445	0.3475	0.4015	0.4265	0.4305	0.4365	0.118	0.239	0.301	0.328	0.346	0.353	0.16	0.142	0.3	0.273	0.257	0.277	0.134	0.159	0.205	0.242	0.274	0.3	0.087667	0.080667	0.093667	0.099667	0.135667	0.175667
6.52389	0.393	0.43	0.47	0.487	0.505	0.666	0.2465	0.3485	0.4025	0.4265	0.4315	0.4365	0.119	0.24	0.303	0.327	0.345	0.354	0.162	0.143	0.302	0.275	0.257	0.278	0.135	0.16	0.207	0.245	0.273	0.3	0.087667	0.079667	0.094667	0.098667	0.133667	0.176667
6.55722	0.395	0.431	0.471	0.489	0.506	0.67	0.2455	0.3495	0.4035	0.4265	0.4315	0.4375	0.118	0.24	0.302	0.328	0.347	0.354	0.162	0.142	0.302	0.276	0.258	0.278	0.135	0.16	0.204	0.246	0.273	0.299	0.085667	0.078667	0.092667	0.098667	0.130667	0.177667
6.59056	0.395	0.431	0.472	0.489	0.506	0.672	0.2465	0.3505	0.4035	0.4275	0.4325	0.4375	0.119	0.241	0.303	0.329	0.347	0.355	0.161	0.143	0.304	0.276	0.258	0.278	0.137	0.16	0.206	0.245	0.272	0.3	0.087667	0.081667	0.093667	0.098667	0.131667	0.176667
6.62389	0.396	0.432	0.472	0.489	0.507	0.675	0.2475	0.3515	0.4045	0.4275	0.4335	0.4375	0.119	0.241	0.303	0.33	0.345	0.355	0.161	0.146	0.304	0.276	0.259	0.279	0.139	0.162	0.205	0.246	0.275	0.302	0.086667	0.081667	0.092667	0.098667	0.132667	0.176667
6.65722	0.396	0.433	0.473	0.489	0.507	0.678	0.2475	0.3515	0.4055	0.4285	0.4335	0.4385	0.119	0.241	0.304	0.33	0.347	0.355	0.161	0.143	0.305	0.277	0.259	0.279	0.141	0.162	0.205	0.247	0.276	0.303	0.084667	0.081667	0.092667	0.100667	0.131667	0.179667
6.69056	0.397	0.433	0.474	0.49	0.509	0.68	0.2485	0.3525	0.4055	0.4285	0.4335	0.4385	0.12	0.241	0.305	0.332	0.349	0.356	0.162	0.143	0.305	0.277	0.259	0.28	0.141	0.162	0.207	0.246	0.278	0.304	0.085667	0.080667	0.092667	0.098667	0.133667	0.179667
6.72389	0.396	0.433	0.473	0.49	0.508	0.683	0.2485	0.3535	0.4065	0.4305	0.4325	0.4395	0.119	0.241	0.305	0.332	0.349	0.356	0.161	0.144	0.306	0.278	0.26	0.28	0.138	0.162	0.208	0.247	0.278	0.304	0.083333	0.082333	0.092333	0.098333	0.135333	0.180333
6.75722	0.398	0.435	0.474	0.491	0.51	0.686	0.2485	0.3545	0.4075	0.4305	0.4335	0.4385	0.118	0.243	0.306	0.331	0.349	0.355	0.162	0.144	0.307	0.278	0.26	0.282	0.136	0.163	0.209	0.249	0.28	0.305	0.082333	0.082333	0.088333	0.098333	0.135333	0.180333
6.79056	0.398	0.435	0.475	0.492	0.51	0.689	0.2495	0.3555	0.4075	0.4305	0.4335	0.4395	0.118	0.244	0.305	0.332	0.349	0.356	0.162	0.142	0.308	0.278	0.26	0.28	0.138	0.164	0.21	0.249	0.277	0.305	0.079333	0.083333	0.088333	0.099333	0.133333	0.180333
6.82389	0.398	0.436	0.476	0.492	0.51	0.692	0.2495	0.3555	0.4075	0.4315	0.4345	0.4385	0.118	0.244	0.306	0.333	0.349	0.356	0.163	0.144	0.31	0.28	0.26	0.28	0.136	0.164	0.211	0.25	0.278	0.306	0.078333	0.082333	0.087333	0.098333	0.133333	0.182333
6.85722	0.399	0.436	0.476	0.493	0.511	0.694	0.2505	0.3555	0.4085	0.4315	0.4345	0.4395	0.119	0.244	0.306	0.334	0.349	0.357	0.1625	0.1435	0.3105	0.2785	0.2625	0.2815	0.137	0.164	0.211	0.249	0.278	0.306	0.079667	0.081667	0.087667	0.099667	0.135667	0.180667
6.89056	0.4	0.437	0.477	0.493	0.511	0.696	0.2505	0.3565	0.4095	0.4325	0.4345	0.4395	0.119	0.244	0.305	0.334	0.35	0.356	0.162	0.142	0.311	0.279	0.262	0.281	0.136	0.165	0.212	0.251	0.28	0.307	0.079667	0.083667	0.090667	0.099667	0.135667	0.181667
6.92389	0.4	0.438	0.478	0.494	0.513	0.699	0.2515	0.3575	0.4095	0.4335	0.4345	0.4415	0.119	0.245	0.305	0.335	0.351	0.357	0.163	0.142	0.312	0.28	0.264	0.282	0.138	0.167	0.214	0.251	0.283	0.307	0.078333	0.082333	0.088333	0.099333	0.138333	0.180333
6.95722	0.4	0.438	0.477	0.494	0.513	0.701	0.2515	0.3575	0.4105	0.4335	0.4345	0.4415	0.119	0.245	0.306	0.335	0.352	0.357	0.163	0.143	0.312	0.28	0.262	0.282	0.135	0.168	0.213	0.251	0.283	0.306	0.079667	0.083667	0.087667	0.100667	0.136667	0.180667
6.99056	0.401	0.44	0.479	0.494	0.513	0.704	0.2525	0.3585	0.4115	0.4345	0.4355	0.4415	0.119	0.246	0.307	0.335	0.353	0.358	0.163	0.142	0.315	0.28	0.263	0.282	0.137	0.168	0.215	0.251	0.283	0.306	0.079667	0.082667	0.089667	0.099667	0.136667	0.180667
7.02389	0.402	0.44	0.479	0.495	0.515	0.707	0.2525	0.3585	0.4115	0.4345	0.4365	0.4415	0.118	0.247	0.307	0.336	0.352	0.358	0.163	0.143	0.314	0.281	0.263	0.282	0.137	0.168	0.215	0.252	0.284	0.304	0.079667	0.081667	0.089667	0.102667	0.136667	0.179667
7.05722	0.403	0.44	0.48	0.495	0.514	0.709	0.2535	0.3595	0.4125	0.4355	0.4355	0.4405	0.119	0.247	0.307	0.337	0.351	0.357	0.163	0.143	0.314	0.281	0.264	0.282	0.139	0.166	0.216	0.253	0.284	0.302	0.080667	0.081667	0.090667	0.100667	0.134667	0.180667
7.09056	0.403	0.44	0.48	0.495	0.515	0.712	0.2535	0.3605	0.4125	0.4365	0.4355	0.4415	0.119	0.248	0.308	0.337	0.352	0.357	0.164	0.143	0.316	0.282	0.264	0.284	0.137	0.168	0.217	0.254	0.285	0.299	0.080667	0.081667	0.091667	0.102667	0.136667	0.181667
7.12389	0.403	0.441	0.481	0.495	0.515	0.714	0.2525	0.3615	0.4135	0.4365	0.4355	0.4405	0.12	0.248	0.307	0.338	0.352	0.358	0.165	0.142	0.315	0.283	0.264	0.284	0.139	0.168	0.216	0.252	0.284	0.301	0.081667	0.081667	0.090667	0.101667	0.135667	0.182667
7.15722	0.404	0.442	0.482	0.496	0.517	0.717	0.2545	0.3625	0.4145	0.4375	0.4365	0.4415	0.119	0.248	0.308	0.337	0.354	0.358	0.1655	0.1455	0.3165	0.2825	0.2665	0.2845	0.137	0.167	0.22	0.253	0.289	0.301	0.082667	0.082667	0.090667	0.101667	0.136667	0.182667
7.19056	0.405	0.443	0.482	0.496	0.515	0.719	0.2545	0.3635	0.4145	0.4385	0.4365	0.4415	0.1195	0.2495	0.3085	0.3385	0.3535	0.3585	0.1655	0.1445	0.3165	0.2835	0.2665	0.2855	0.138	0.168	0.218	0.254	0.286	0.301	0.081667	0.082667	0.091667	0.101667	0.136667	0.181667
7.22389	0.404	0.443	0.483	0.497	0.516	0.722	0.2555	0.3635	0.4155	0.4395	0.4375	0.4425	0.1205	0.2505	0.3105	0.3385	0.3545	0.3595	0.165	0.146	0.318	0.284	0.267	0.285	0.14	0.169	0.219	0.256	0.287	0.301	0.082667	0.081667	0.091667	0.102667	0.137667	0.179667
7.25722	0.405	0.444	0.484	0.498	0.516	0.724	0.2555	0.3645	0.4155	0.4395	0.4375	0.4425	0.119	0.25	0.31	0.339	0.353	0.358	0.166	0.145	0.319	0.285	0.266	0.285	0.137	0.169	0.221	0.257	0.285	0.301	0.082667	0.083667	0.090667	0.102667	0.137667	0.182667
7.29056	0.406	0.444	0.484	0.498	0.517	0.727	0.2565	0.3645	0.4165	0.4405	0.4385	0.4435	0.1195	0.2505	0.3105	0.3395	0.3535	0.3585	0.166	0.146	0.32	0.286	0.267	0.285	0.138	0.17	0.22	0.256	0.288	0.302	0.083667	0.083667	0.091667	0.101667	0.138667	0.182667
7.32389	0.406	0.445	0.484	0.498	0.517	0.73	0.2565	0.3655	0.4175	0.4415	0.4375	0.4435	0.119	0.251	0.31	0.339	0.353	0.359	0.166	0.147	0.32	0.286	0.267	0.284	0.141	0.169	0.22	0.257	0.287	0.303	0.083667	0.084667	0.091667	0.102667	0.137667	0.185667
7.35722	0.407	0.445	0.485	0.499	0.518	0.732	0.2575	0.3655	0.4175	0.4415	0.4375	0.4425	0.119	0.251	0.312	0.339	0.354	0.359	0.166	0.146	0.321	0.285	0.267	0.285	0.138	0.167	0.225	0.255	0.29	0.304	0.082667	0.083667	0.091667	0.103667	0.137667	0.186667
7.39056	0.407	0.445	0.486	0.499	0.518	0.735	0.258	0.367	0.419	0.443	0.438	0.444	0.12	0.252	0.312	0.339	0.356	0.359	0.1665	0.1465	0.3215	0.2855	0.2665	0.2835	0.142	0.169	0.223	0.255	0.29	0.305	0.079667	0.082667	0.090667	0.103667	0.137667	0.189667
7.42389	0.407	0.446	0.486	0.499	0.518	0.737	0.259	0.368	0.419	0.443	0.439	0.444	0.12	0.252	0.312	0.339	0.355	0.36	0.166	0.145	0.321	0.284	0.267	0.284	0.142	0.168	0.223	0.256	0.291	0.306	0.081667	0.080667	0.090667	0.103667	0.137667	0.190667
7.45722	0.407	0.447	0.486	0.499	0.517	0.739	0.258	0.368	0.42	0.443	0.439	0.444	0.12	0.253	0.312	0.34	0.356	0.36	0.166	0.148	0.321	0.283	0.267	0.285	0.14	0.169	0.221	0.256	0.289	0.304	0.081667	0.082667	0.090667	0.105667	0.134667	0.190667
7.49056	0.409	0.447	0.487	0.5	0.519	0.742	0.2585	0.3685	0.4205	0.4445	0.4395	0.4445	0.119	0.253	0.313	0.34	0.358	0.36	0.1665	0.1465	0.3235	0.2855	0.2685	0.2845	0.142	0.17	0.222	0.257	0.291	0.306	0.084667	0.081667	0.092667	0.106667	0.135667	0.191667
7.52389	0.409	0.448	0.488	0.501	0.519	0.745	0.2595	0.3695	0.4215	0.4445	0.4395	0.4445	0.12	0.254	0.314	0.341	0.358	0.36	0.1685	0.1475	0.3245	0.2855	0.2695	0.2855	0.141	0.171	0.222	0.258	0.293	0.306	0.086667	0.082667	0.091667	0.104667	0.138667	0.190667
7.55722	0.41	0.449	0.488	0.501	0.52	0.747	0.26	0.371	0.422	0.445	0.44	0.444	0.121	0.254	0.314	0.341	0.358	0.362	0.169	0.151	0.326	0.287	0.27	0.288	0.14	0.172	0.222	0.258	0.295	0.306	0.085667	0.081667	0.092667	0.106667	0.138667	0.192667
7.59056	0.41	0.449	0.489	0.502	0.52	0.75	0.26	0.371	0.422	0.446	0.441	0.444	0.12	0.254	0.317	0.34	0.358	0.36	0.168	0.149	0.326	0.285	0.27	0.286	0.142	0.171	0.221	0.258	0.298	0.306	0.085667	0.083667	0.091667	0.106667	0.137667	0.191667
7.62389	0.41	0.45	0.489	0.502	0.52	0.752	0.261	0.371	0.422	0.447	0.441	0.444	0.12	0.255	0.319	0.342	0.358	0.361	0.169	0.149	0.326	0.285	0.27	0.286	0.143	0.174	0.224	0.259	0.296	0.307	0.084667	0.087667	0.090667	0.107667	0.138667	0.195667
7.65722	0.411	0.45	0.49	0.502	0.521	0.754	0.261	0.372	0.423	0.447	0.441	0.444	0.12	0.255	0.316	0.342	0.359	0.362	0.1685	0.1495	0.3275	0.2835	0.2705	0.2855	0.142	0.173	0.221	0.261	0.295	0.306	0.084	0.085	0.09	0.106	0.139	0.195
7.69056	0.411	0.451	0.49	0.502	0.521	0.757	0.262	0.372	0.423	0.446	0.442	0.444	0.12	0.256	0.315	0.343	0.359	0.361	0.1695	0.1495	0.3265	0.2835	0.2705	0.2855	0.144	0.174	0.224	0.26	0.295	0.309	0.083667	0.084667	0.091667	0.107667	0.138667	0.195667
7.72389	0.412	0.451	0.491	0.504	0.522	0.76	0.262	0.372	0.424	0.447	0.443	0.444	0.12	0.256	0.314	0.342	0.359	0.362	0.1685	0.1495	0.3285	0.2845	0.2715	0.2855	0.144	0.174	0.224	0.26	0.299	0.308	0.083667	0.085667	0.092667	0.105667	0.138667	0.196667
7.75722	0.413	0.452	0.492	0.504	0.522	0.763	0.2625	0.3725	0.4235	0.4465	0.4425	0.4445	0.12	0.256	0.317	0.343	0.36	0.362	0.169	0.15	0.329	0.283	0.271	0.287	0.145	0.177	0.223	0.262	0.297	0.308	0.084667	0.085667	0.092667	0.106667	0.139667	0.195667
7.79056	0.414	0.452	0.493	0.504	0.523	0.766	0.263	0.374	0.424	0.448	0.443	0.445	0.121	0.257	0.317	0.343	0.36	0.361	0.17	0.149	0.33	0.283	0.272	0.286	0.143	0.174	0.223	0.262	0.297	0.311	0.088667	0.087667	0.093667	0.107667	0.138667	0.195667
7.82389	0.414	0.453	0.492	0.505	0.523	0.769	0.2635	0.3735	0.4245	0.4485	0.4425	0.4445	0.121	0.258	0.318	0.342	0.36	0.36	0.1705	0.1505	0.3305	0.2845	0.2725	0.2885	0.145	0.176	0.223	0.261	0.299	0.31	0.086667	0.086667	0.090667	0.108667	0.138667	0.196667
7.85722	0.414	0.454	0.494	0.506	0.524	0.772	0.2635	0.3745	0.4255	0.4485	0.4445	0.4455	0.122	0.258	0.319	0.343	0.36	0.361	0.169	0.149	0.331	0.284	0.272	0.287	0.143	0.176	0.226	0.263	0.299	0.311	0.085667	0.086667	0.096667	0.108667	0.139667	0.199667
7.89056	0.415	0.454	0.494	0.505	0.525	0.775	0.2645	0.3745	0.4255	0.4485	0.4435	0.4455	0.122	0.259	0.32	0.344	0.36	0.361	0.1695	0.1505	0.3325	0.2855	0.2735	0.2865	0.145	0.174	0.227	0.263	0.301	0.311	0.085	0.089	0.095	0.111	0.14	0.2
7.92389	0.415	0.455	0.494	0.505	0.524	0.777	0.265	0.376	0.427	0.449	0.443	0.447	0.122	0.259	0.32	0.344	0.36	0.36	0.171	0.151	0.332	0.285	0.272	0.285	0.147	0.174	0.225	0.265	0.298	0.312	0.086667	0.087667	0.096667	0.109667	0.140667	0.201667
7.95722	0.416	0.456	0.495	0.506	0.524	0.78	0.2645	0.3755	0.4265	0.4485	0.4445	0.4455	0.122	0.259	0.319	0.344	0.361	0.361	0.17	0.152	0.332	0.284	0.272	0.285	0.145	0.178	0.226	0.265	0.3	0.311	0.088667	0.086667	0.096667	0.109667	0.141667	0.198667
7.99056	0.416	0.457	0.495	0.507	0.525	0.783	0.2655	0.3765	0.4265	0.4485	0.4445	0.4465	0.122	0.26	0.32	0.344	0.36	0.361	0.1705	0.1515	0.3335	0.2855	0.2735	0.2855	0.148	0.175	0.228	0.265	0.299	0.312	0.091	0.09	0.094	0.111	0.142	0.199
8.02389	0.417	0.457	0.496	0.507	0.526	0.787	0.2665	0.3775	0.4275	0.4485	0.4435	0.4465	0.122	0.26	0.321	0.345	0.361	0.362	0.171	0.152	0.333	0.284	0.274	0.285	0.146	0.176	0.227	0.265	0.302	0.313	0.091667	0.089667	0.097667	0.110667	0.143667	0.200667
8.05722	0.417	0.458	0.497	0.507	0.527	0.79	0.267	0.379	0.428	0.45	0.444	0.447	0.121	0.26	0.321	0.345	0.361	0.361	0.171	0.152	0.335	0.283	0.274	0.284	0.147	0.176	0.228	0.263	0.302	0.313	0.094667	0.089667	0.097667	0.111667	0.144667	0.199667
8.09056	0.418	0.458	0.497	0.508	0.527	0.792	0.267	0.379	0.429	0.45	0.445	0.447	0.122	0.26	0.322	0.345	0.36	0.361	0.1705	0.1535	0.3355	0.2825	0.2745	0.2845	0.147	0.177	0.231	0.263	0.302	0.314	0.094667	0.089667	0.093667	0.111667	0.145667	0.201667
8.12389	0.418	0.458	0.498	0.508	0.527	0.795	0.268	0.38	0.429	0.451	0.446	0.448	0.122	0.26	0.322	0.345	0.36	0.361	0.171	0.152	0.336	0.282	0.275	0.285	0.145	0.176	0.23	0.265	0.301	0.314	0.094667	0.088667	0.099667	0.112667	0.144667	0.201667
8.15722	0.418	0.459	0.498	0.508	0.528	0.798	0.268	0.38	0.428	0.451	0.446	0.448	0.122	0.26	0.321	0.347	0.36	0.36	0.17	0.152	0.336	0.283	0.275	0.284	0.145	0.176	0.23	0.263	0.303	0.314	0.094667	0.088667	0.095667	0.110667	0.141667	0.201667
8.19056	0.419	0.46	0.498	0.508	0.529	0.8	0.268	0.381	0.429	0.451	0.445	0.448	0.1235	0.2625	0.3215	0.3475	0.3595	0.3595	0.173	0.154	0.338	0.284	0.275	0.285	0.149	0.179	0.23	0.262	0.302	0.314	0.095	0.089	0.1	0.112	0.143	0.205
8.22389	0.419	0.46	0.5	0.509	0.529	0.804	0.268	0.38	0.429	0.452	0.446	0.447	0.123	0.263	0.323	0.346	0.36	0.36	0.172	0.153	0.337	0.283	0.276	0.286	0.146	0.177	0.232	0.263	0.304	0.315	0.096	0.091	0.099	0.112	0.147	0.209
8.25722	0.42	0.461	0.5	0.51	0.53	0.808	0.269	0.381	0.43	0.452	0.446	0.447	0.124	0.263	0.322	0.347	0.358	0.359	0.172	0.153	0.338	0.283	0.276	0.286	0.146	0.177	0.233	0.265	0.306	0.316	0.095	0.091	0.102	0.113	0.146	0.206
8.29056	0.421	0.461	0.501	0.51	0.531	0.811	0.269	0.382	0.431	0.452	0.446	0.447	0.123	0.263	0.323	0.347	0.357	0.36	0.172	0.154	0.339	0.286	0.276	0.286	0.148	0.18	0.235	0.266	0.309	0.316	0.095	0.094	0.099	0.112	0.144	0.209
8.32389	0.421	0.462	0.501	0.51	0.531	0.814	0.269	0.382	0.43	0.452	0.446	0.448	0.124	0.264	0.323	0.347	0.358	0.36	0.172	0.152	0.339	0.284	0.277	0.287	0.147	0.178	0.235	0.267	0.309	0.318	0.095667	0.096667	0.103667	0.114667	0.143667	0.207667
8.35722	0.421	0.463	0.501	0.511	0.531	0.818	0.27	0.383	0.431	0.452	0.446	0.448	0.124	0.264	0.323	0.346	0.359	0.36	0.1725	0.1535	0.3405	0.2825	0.2775	0.2875	0.147	0.18	0.234	0.266	0.307	0.317	0.096	0.093	0.101	0.115	0.146	0.209
8.39056	0.421	0.464	0.502	0.511	0.531	0.822	0.27	0.383	0.432	0.452	0.445	0.447	0.123	0.265	0.323	0.348	0.358	0.359	0.174	0.153	0.34	0.282	0.277	0.287	0.147	0.18	0.234	0.265	0.309	0.317	0.095667	0.090667	0.104667	0.113667	0.145667	0.210667
8.42389	0.423	0.463	0.502	0.512	0.531	0.825	0.27	0.384	0.432	0.453	0.446	0.448	0.124	0.265	0.324	0.347	0.359	0.36	0.1735	0.1535	0.3445	0.2835	0.2785	0.2885	0.149	0.181	0.236	0.267	0.31	0.322	0.095667	0.093667	0.100667	0.115667	0.143667	0.212667
8.45722	0.423	0.464	0.503	0.512	0.532	0.829	0.271	0.384	0.432	0.453	0.446	0.448	0.124	0.266	0.324	0.347	0.36	0.36	0.1725	0.1525	0.3445	0.2825	0.2785	0.2865	0.151	0.182	0.236	0.267	0.312	0.319	0.095	0.1	0.108	0.119	0.147	0.212
8.49056	0.424	0.465	0.503	0.512	0.532	0.833	0.271	0.385	0.433	0.453	0.445	0.449	0.123	0.266	0.325	0.348	0.361	0.359	0.173	0.153	0.343	0.283	0.277	0.288	0.149	0.179	0.237	0.267	0.312	0.319	0.094	0.095	0.102	0.12	0.149	0.213
8.52389	0.424	0.466	0.503	0.513	0.532	0.836	0.271	0.385	0.433	0.454	0.445	0.448	0.1245	0.2665	0.3255	0.3485	0.3605	0.3585	0.174	0.155	0.344	0.284	0.279	0.288	0.149	0.181	0.237	0.269	0.31	0.32	0.094667	0.093667	0.105667	0.116667	0.144667	0.212667
8.55722	0.424	0.466	0.504	0.513	0.532	0.841	0.271	0.385	0.433	0.454	0.445	0.449	0.123	0.267	0.326	0.348	0.36	0.359	0.1735	0.1545	0.3445	0.2825	0.2795	0.2895	0.149	0.179	0.237	0.268	0.312	0.321	0.097	0.098	0.103	0.117	0.147	0.214
8.59056	0.424	0.466	0.505	0.514	0.532	0.846	0.272	0.386	0.434	0.455	0.446	0.45	0.1245	0.2665	0.3265	0.3495	0.3615	0.3595	0.1735	0.1545	0.3445	0.2825	0.2795	0.2875	0.15	0.18	0.239	0.268	0.316	0.323	0.096	0.095	0.106	0.118	0.149	0.213
8.62389	0.425	0.467	0.505	0.514	0.533	0.851	0.272	0.387	0.433	0.454	0.446	0.449	0.124	0.267	0.327	0.349	0.36	0.358	0.174	0.155	0.345	0.281	0.28	0.287	0.151	0.181	0.239	0.268	0.315	0.323	0.097	0.097	0.102	0.115	0.151	0.214
8.65722	0.425	0.468	0.505	0.514	0.534	0.856	0.273	0.387	0.434	0.455	0.446	0.449	0.123	0.269	0.328	0.349	0.361	0.357	0.1745	0.1555	0.3445	0.2825	0.2815	0.2885	0.152	0.18	0.241	0.268	0.316	0.326	0.095667	0.099667	0.105667	0.116667	0.146667	0.216667
8.69056	0.426	0.468	0.506	0.515	0.534	0.865	0.273	0.388	0.435	0.456	0.446	0.45	0.124	0.269	0.327	0.349	0.362	0.357	0.174	0.154	0.346	0.284	0.281	0.287	0.15	0.181	0.241	0.267	0.316	0.325	0.098	0.098	0.102	0.118	0.147	0.217
8.72389	0.426	0.469	0.507	0.515	0.534	0.877	0.273	0.388	0.435	0.456	0.446	0.449	0.124	0.268	0.326	0.35	0.362	0.356	0.175	0.155	0.347	0.284	0.281	0.289	0.15	0.182	0.239	0.269	0.317	0.325	0.098	0.099	0.108	0.12	0.151	0.217
8.75722	0.427	0.47	0.508	0.515	0.536	0.89	0.273	0.388	0.436	0.456	0.446	0.45	0.125	0.269	0.327	0.35	0.363	0.356	0.175	0.153	0.347	0.285	0.281	0.289	0.151	0.183	0.242	0.269	0.315	0.327	0.098	0.101	0.103	0.12	0.153	0.22
8.79056	0.427	0.47	0.508	0.516	0.535	0.899	0.274	0.389	0.436	0.457	0.444	0.451	0.125	0.269	0.327	0.35	0.363	0.354	0.1755	0.1515	0.3475	0.2835	0.2805	0.2865	0.153	0.182	0.24	0.271	0.315	0.326	0.102	0.102	0.107	0.119	0.156	0.22
8.82389	0.428	0.471	0.508	0.515	0.535	0.908	0.274	0.389	0.436	0.457	0.446	0.452	0.125	0.269	0.328	0.351	0.363	0.355	0.1755	0.1495	0.3475	0.2855	0.2815	0.2875	0.151	0.182	0.243	0.271	0.318	0.328	0.1	0.101	0.108	0.118	0.151	0.221
8.85722	0.428	0.47	0.509	0.516	0.536	0.916	0.275	0.39	0.437	0.457	0.446	0.452	0.125	0.27	0.328	0.351	0.363	0.355	0.176	0.151	0.349	0.286	0.281	0.289	0.152	0.183	0.245	0.271	0.315	0.326	0.101	0.098	0.109	0.118	0.149	0.222
8.89056	0.429	0.472	0.51	0.516	0.536	0.924	0.275	0.39	0.437	0.457	0.446	0.452	0.1255	0.2705	0.3285	0.3515	0.3635	0.3555	0.1765	0.1505	0.3495	0.2865	0.2815	0.2875	0.156	0.185	0.245	0.272	0.317	0.326	0.103	0.105	0.107	0.12	0.15	0.222
8.92389	0.429	0.472	0.509	0.516	0.537	0.931	0.276	0.391	0.437	0.458	0.446	0.451	0.125	0.27	0.329	0.352	0.364	0.355	0.1755	0.1495	0.3485	0.2865	0.2825	0.2885	0.153	0.185	0.245	0.271	0.318	0.327	0.103	0.106	0.109	0.122	0.154	0.221
8.95722	0.429	0.473	0.51	0.517	0.536	0.937	0.275	0.391	0.437	0.459	0.447	0.45	0.125	0.271	0.329	0.352	0.365	0.355	0.176	0.148	0.349	0.287	0.282	0.288	0.153	0.184	0.245	0.273	0.32	0.328	0.103	0.108	0.108	0.124	0.158	0.221
8.99056	0.43	0.474	0.51	0.517	0.538	0.943	0.276	0.392	0.437	0.46	0.446	0.448	0.126	0.272	0.329	0.351	0.365	0.353	0.1765	0.1495	0.3495	0.2865	0.2825	0.2885	0.156	0.185	0.246	0.274	0.319	0.328	0.105	0.103	0.109	0.122	0.159	0.224
9.02389	0.43	0.474	0.511	0.518	0.539	0.948	0.276	0.392	0.438	0.46	0.447	0.448	0.126	0.273	0.329	0.353	0.365	0.354	0.1765	0.1495	0.3485	0.2875	0.2825	0.2885	0.158	0.187	0.247	0.273	0.32	0.329	0.105	0.1	0.108	0.123	0.159	0.226
9.05722	0.431	0.474	0.512	0.517	0.539	0.952	0.277	0.392	0.438	0.46	0.447	0.449	0.1255	0.2735	0.3295	0.3535	0.3645	0.3535	0.178	0.151	0.348	0.288	0.283	0.289	0.1565	0.1875	0.2445	0.2745	0.3195	0.3305	0.106	0.1	0.104	0.122	0.156	0.224
9.09056	0.43	0.475	0.512	0.518	0.538	0.957	0.276	0.393	0.438	0.461	0.447	0.449	0.1255	0.2745	0.3305	0.3535	0.3655	0.3535	0.178	0.151	0.349	0.288	0.283	0.29	0.155	0.187	0.246	0.275	0.322	0.33	0.108	0.104	0.11	0.123	0.156	0.225
9.12389	0.432	0.476	0.512	0.518	0.539	0.961	0.277	0.394	0.438	0.462	0.447	0.448	0.1255	0.2735	0.3315	0.3535	0.3655	0.3535	0.178	0.152	0.351	0.288	0.285	0.29	0.156	0.187	0.247	0.276	0.321	0.33	0.11	0.105	0.107	0.124	0.156	0.226
9.15722	0.431	0.476	0.513	0.519	0.539	0.964	0.278	0.394	0.438	0.461	0.448	0.449	0.1265	0.2735	0.3315	0.3545	0.3665	0.3535	0.178	0.152	0.351	0.289	0.285	0.29	0.156	0.188	0.247	0.277	0.32	0.33	0.111	0.105	0.111	0.124	0.157	0.227
9.19056	0.432	0.477	0.514	0.519	0.54	0.967	0.278	0.394	0.438	0.462	0.448	0.449	0.126	0.274	0.331	0.354	0.366	0.355	0.178	0.152	0.351	0.29	0.284	0.291	0.156	0.188	0.248	0.276	0.318	0.33	0.113	0.105	0.108	0.126	0.16	0.228
9.22389	0.433	0.477	0.514	0.52	0.541	0.969	0.279	0.395	0.438	0.462	0.447	0.45	0.1275	0.2745	0.3315	0.3545	0.3665	0.3565	0.178	0.153	0.352	0.29	0.285	0.29	0.1565	0.1895	0.2495	0.2775	0.3205	0.3295	0.115	0.104	0.112	0.126	0.164	0.23
9.25722	0.434	0.479	0.515	0.52	0.541	0.972	0.279	0.395	0.439	0.462	0.448	0.451	0.1265	0.2755	0.3325	0.3555	0.3665	0.3545	0.178	0.153	0.353	0.29	0.285	0.29	0.1565	0.1905	0.2515	0.2765	0.3195	0.3315	0.117	0.103	0.107	0.128	0.165	0.231
9.29056	0.434	0.479	0.515	0.52	0.541	0.974	0.279	0.396	0.439	0.462	0.448	0.45	0.1275	0.2755	0.3325	0.3565	0.3665	0.3545	0.178	0.153	0.353	0.29	0.286	0.291	0.157	0.188	0.251	0.279	0.319	0.332	0.117	0.102	0.112	0.129	0.167	0.232
9.32389	0.434	0.479	0.515	0.521	0.542	0.976	0.279	0.397	0.439	0.461	0.449	0.45	0.1285	0.2765	0.3315	0.3555	0.3665	0.3545	0.179	0.153	0.354	0.291	0.286	0.291	0.159	0.189	0.251	0.278	0.324	0.331	0.12	0.105	0.111	0.129	0.168	0.233
9.35722	0.436	0.481	0.515	0.521	0.542	0.978	0.28	0.397	0.44	0.461	0.449	0.45	0.128	0.276	0.332	0.356	0.366	0.355	0.1785	0.1515	0.3535	0.2895	0.2905	0.2915	0.1585	0.1885	0.2525	0.2785	0.3235	0.3325	0.121	0.105	0.108	0.131	0.168	0.235
9.39056	0.435	0.481	0.516	0.522	0.542	0.98	0.28	0.397	0.44	0.461	0.45	0.451	0.128	0.276	0.332	0.356	0.366	0.354	0.179	0.154	0.355	0.291	0.287	0.292	0.158	0.191	0.251	0.28	0.323	0.332	0.122	0.106	0.115	0.13	0.168	0.235
9.42389	0.435	0.482	0.516	0.522	0.544	0.982	0.281	0.398	0.441	0.462	0.45	0.45	0.1285	0.2775	0.3335	0.3565	0.3675	0.3555	0.179	0.153	0.356	0.292	0.286	0.292	0.158	0.19	0.253	0.28	0.323	0.333	0.122	0.107	0.11	0.127	0.165	0.235
9.45722	0.437	0.482	0.517	0.522	0.544	0.984	0.281	0.398	0.442	0.462	0.45	0.451	0.1285	0.2775	0.3345	0.3565	0.3675	0.3565	0.18	0.154	0.356	0.292	0.286	0.293	0.16	0.189	0.255	0.28	0.324	0.333	0.121	0.107	0.11	0.126	0.163	0.235
9.49056	0.437	0.483	0.518	0.523	0.544	0.986	0.281	0.399	0.442	0.463	0.45	0.451	0.1285	0.2775	0.3335	0.3575	0.3695	0.3575	0.179	0.154	0.356	0.292	0.288	0.293	0.1595	0.1915	0.2545	0.2795	0.3285	0.3345	0.122	0.108	0.109	0.129	0.163	0.239
9.52389	0.437	0.483	0.518	0.524	0.545	0.988	0.282	0.399	0.442	0.464	0.45	0.451	0.129	0.277	0.334	0.357	0.366	0.356	0.18	0.156	0.357	0.292	0.288	0.293	0.1615	0.1915	0.2535	0.2805	0.3275	0.3355	0.12	0.109	0.114	0.126	0.162	0.237
9.55722	0.438	0.484	0.518	0.525	0.546	0.991	0.282	0.4	0.443	0.463	0.449	0.452	0.1285	0.2785	0.3345	0.3575	0.3665	0.3565	0.181	0.156	0.357	0.293	0.289	0.293	0.1605	0.1915	0.2555	0.2815	0.3275	0.3345	0.121	0.109	0.113	0.127	0.161	0.239
9.59056	0.438	0.484	0.519	0.525	0.545	0.993	0.2825	0.4005	0.4435	0.4625	0.4505	0.4525	0.1285	0.2795	0.3355	0.3565	0.3665	0.3565	0.181	0.156	0.358	0.292	0.288	0.293	0.161	0.191	0.255	0.282	0.325	0.335	0.121333	0.109333	0.110333	0.128333	0.161333	0.239333
9.62389	0.439	0.485	0.519	0.525	0.547	0.995	0.2835	0.4015	0.4435	0.4635	0.4515	0.4525	0.1295	0.2795	0.3355	0.3565	0.3665	0.3565	0.181	0.156	0.358	0.293	0.287	0.293	0.16	0.192	0.256	0.283	0.327	0.336	0.121	0.11	0.109	0.127	0.162	0.24
9.65722	0.439	0.486	0.519	0.526	0.547	0.997	0.2835	0.4025	0.4445	0.4635	0.4515	0.4525	0.1295	0.2805	0.3365	0.3565	0.3665	0.3565	0.181	0.156	0.359	0.292	0.287	0.294	0.1625	0.1925	0.2575	0.2805	0.3255	0.3365	0.12	0.109	0.109	0.127	0.162	0.237
9.69056	0.439	0.486	0.519	0.525	0.547	1	0.2835	0.4025	0.4445	0.4635	0.4505	0.4525	0.1295	0.2805	0.3355	0.3575	0.3665	0.3575	0.18	0.156	0.36	0.293	0.288	0.291	0.1615	0.1935	0.2575	0.2805	0.3285	0.3365	0.122	0.109	0.113	0.128	0.162	0.238
9.72389	0.44	0.487	0.52	0.526	0.548	1.002	0.285	0.404	0.445	0.465	0.452	0.454	0.1295	0.2815	0.3355	0.3585	0.3675	0.3565	0.181	0.156	0.36	0.294	0.288	0.29	0.162	0.192	0.257	0.281	0.326	0.337	0.122	0.109	0.112	0.128	0.162	0.232
9.75722	0.44	0.487	0.52	0.526	0.548	1.005	0.2845	0.4035	0.4445	0.4645	0.4485	0.4535	0.1295	0.2825	0.3345	0.3575	0.3675	0.3565	0.181	0.157	0.36	0.294	0.288	0.29	0.1635	0.1935	0.2565	0.2835	0.3275	0.3385	0.123333	0.109333	0.111333	0.128333	0.164333	0.233333
9.79056	0.441	0.487	0.52	0.527	0.549	1.008	0.2845	0.4035	0.4455	0.4655	0.4485	0.4535	0.1295	0.2825	0.3355	0.3585	0.3685	0.3575	0.182	0.157	0.361	0.294	0.288	0.29	0.1645	0.1935	0.2585	0.2825	0.3295	0.3375	0.122	0.108	0.11	0.128	0.165	0.233
9.82389	0.441	0.488	0.521	0.527	0.549	1.01	0.286	0.405	0.446	0.466	0.449	0.454	0.1295	0.2835	0.3375	0.3595	0.3685	0.3565	0.182	0.159	0.362	0.295	0.289	0.29	0.1645	0.1935	0.2595	0.2835	0.3285	0.3405	0.122333	0.108333	0.110333	0.129333	0.165333	0.234333
9.85722	0.44	0.488	0.522	0.527	0.55	1.013	0.285	0.404	0.445	0.464	0.449	0.454	0.1295	0.2845	0.3365	0.3595	0.3685	0.3565	0.182	0.158	0.361	0.295	0.288	0.291	0.1645	0.1945	0.2585	0.2845	0.3265	0.3385	0.123333	0.105333	0.113333	0.129333	0.165333	0.235333
9.89056	0.442	0.49	0.522	0.527	0.55	1.015	0.2865	0.4055	0.4465	0.4655	0.4495	0.4545	0.1295	0.2845	0.3365	0.3585	0.3675	0.3565	0.182	0.159	0.362	0.294	0.288	0.291	0.1635	0.1955	0.2595	0.2845	0.3265	0.3365	0.124333	0.106333	0.111333	0.134333	0.164333	0.234333
9.92389	0.441	0.49	0.523	0.526	0.552	1.017	0.2855	0.4055	0.4475	0.4645	0.4505	0.4555	0.1295	0.2845	0.3375	0.3585	0.3675	0.3565	0.182	0.16	0.362	0.294	0.289	0.293	0.164	0.194	0.257	0.285	0.325	0.336	0.124333	0.107333	0.110333	0.133333	0.165333	0.235333
9.95722	0.441	0.49	0.523	0.527	0.552	1.017	0.285	0.405	0.447	0.464	0.45	0.454	0.1295	0.2865	0.3385	0.3595	0.3685	0.3575	0.182	0.161	0.363	0.294	0.288	0.292	0.165	0.196	0.258	0.286	0.327	0.337	0.123	0.106	0.108	0.133	0.166	0.235
9.99056	0.441	0.491	0.523	0.527	0.552	1.018	0.286	0.407	0.448	0.466	0.451	0.455	0.1295	0.2865	0.3395	0.3585	0.3685	0.3575	0.181	0.161	0.363	0.294	0.289	0.292	0.1655	0.1965	0.2595	0.2855	0.3275	0.3365	0.123	0.106	0.108	0.133	0.168	0.235
10.0239	0.443	0.491	0.524	0.528	0.552	1.017	0.287	0.407	0.448	0.466	0.448	0.455	0.1305	0.2855	0.3405	0.3585	0.3695	0.3585	0.182	0.161	0.365	0.295	0.29	0.293	0.165	0.194	0.26	0.286	0.328	0.335	0.124333	0.105333	0.108333	0.133333	0.170333	0.238333
10.0572	0.444	0.492	0.525	0.527	0.553	1.016	0.2875	0.4075	0.4495	0.4665	0.4495	0.4555	0.1305	0.2855	0.3415	0.3595	0.3705	0.3585	0.182	0.162	0.366	0.295	0.292	0.293	0.166	0.192	0.262	0.287	0.331	0.336	0.126	0.106	0.109	0.133	0.172	0.236
10.0906	0.444	0.493	0.525	0.527	0.553	1.016	0.2885	0.4075	0.4495	0.4665	0.4495	0.4565	0.1315	0.2855	0.3425	0.3595	0.3715	0.3595	0.183	0.162	0.366	0.296	0.291	0.294	0.167	0.192	0.262	0.287	0.329	0.336	0.126333	0.105333	0.114333	0.132333	0.167333	0.237333
10.1239	0.446	0.494	0.526	0.527	0.554	1.015	0.2895	0.4085	0.4485	0.4675	0.4505	0.4565	0.1315	0.2865	0.3425	0.3595	0.3715	0.3585	0.184	0.162	0.366	0.296	0.291	0.293	0.1685	0.1925	0.2635	0.2875	0.3295	0.3355	0.126333	0.105333	0.112333	0.133333	0.167333	0.238333
10.1572	0.447	0.494	0.526	0.528	0.553	1.014	0.29	0.41	0.45	0.469	0.451	0.458	0.1315	0.2865	0.3435	0.3605	0.3715	0.3585	0.184	0.162	0.366	0.296	0.291	0.294	0.1705	0.1925	0.2655	0.2875	0.3295	0.3355	0.127333	0.106333	0.113333	0.132333	0.167333	0.238333
10.1906	0.447	0.494	0.526	0.529	0.555	1.014	0.291	0.41	0.45	0.468	0.452	0.458	0.1315	0.2875	0.3435	0.3605	0.3725	0.3595	0.184	0.163	0.366	0.296	0.291	0.294	0.1685	0.1925	0.2655	0.2895	0.3285	0.3335	0.126333	0.105333	0.114333	0.133333	0.170333	0.238333
10.2239	0.447	0.495	0.528	0.529	0.554	1.014	0.291	0.41	0.451	0.468	0.452	0.458	0.1325	0.2875	0.3445	0.3605	0.3715	0.3595	0.184	0.163	0.366	0.297	0.292	0.295	0.1675	0.1925	0.2655	0.2895	0.3295	0.3345	0.125667	0.107667	0.110667	0.133667	0.172667	0.238667
10.2572	0.448	0.495	0.528	0.53	0.556	1.014	0.2905	0.4105	0.4515	0.4675	0.4515	0.4585	0.1325	0.2895	0.3445	0.3595	0.3725	0.3605	0.185	0.164	0.367	0.297	0.293	0.296	0.1685	0.1905	0.2655	0.2885	0.3305	0.3345	0.124333	0.106333	0.109333	0.132333	0.173333	0.239333
10.2906	0.447	0.496	0.528	0.531	0.557	1.013	0.291	0.411	0.452	0.47	0.453	0.459	0.1315	0.2905	0.3445	0.3595	0.3715	0.3595	0.185	0.165	0.366	0.296	0.293	0.296	0.1635	0.1915	0.2665	0.2885	0.3295	0.3365	0.124667	0.106667	0.108667	0.132667	0.173667	0.239667
10.3239	0.448	0.496	0.529	0.531	0.555	1.013	0.292	0.412	0.453	0.469	0.453	0.46	0.1325	0.2905	0.3455	0.3595	0.3715	0.3595	0.185	0.167	0.367	0.297	0.295	0.295	0.161	0.192	0.267	0.289	0.332	0.335	0.118	0.106	0.107	0.132	0.169	0.239
10.3572	0.447	0.497	0.53	0.531	0.556	1.012	0.2915	0.4115	0.4525	0.4685	0.4535	0.4585	0.1325	0.2905	0.3455	0.3605	0.3725	0.3595	0.184	0.163	0.367	0.298	0.294	0.296	0.156	0.192	0.266	0.288	0.333	0.336	0.122333	0.106333	0.110333	0.133333	0.169333	0.241333
10.3906	0.449	0.497	0.53	0.532	0.558	1.012	0.293	0.413	0.453	0.47	0.454	0.459	0.1325	0.2915	0.3455	0.3605	0.3715	0.3595	0.185	0.161	0.368	0.298	0.294	0.295	0.1565	0.1915	0.2675	0.2885	0.3335	0.3365	0.120333	0.108333	0.108333	0.132333	0.170333	0.240333
10.4239	0.45	0.497	0.531	0.532	0.556	1.011	0.293	0.413	0.454	0.471	0.455	0.459	0.1335	0.2915	0.3465	0.3605	0.3715	0.3595	0.185	0.161	0.37	0.298	0.295	0.296	0.1515	0.1925	0.2695	0.2885	0.3345	0.3365	0.119333	0.108333	0.108333	0.133333	0.169333	0.241333
10.4572	0.451	0.498	0.531	0.533	0.557	1.011	0.294	0.413	0.455	0.471	0.456	0.46	0.1335	0.2925	0.3465	0.3615	0.3725	0.3595	0.186	0.162	0.37	0.298	0.297	0.296	0.1505	0.1885	0.2695	0.2895	0.3315	0.3375	0.120333	0.109333	0.108333	0.133333	0.169333	0.240333
10.4906	0.452	0.498	0.532	0.533	0.559	1.011	0.294	0.413	0.456	0.47	0.456	0.46	0.1345	0.2925	0.3475	0.3615	0.3725	0.3595	0.186	0.162	0.37	0.298	0.297	0.296	0.1495	0.1905	0.2675	0.2915	0.3315	0.3305	0.119333	0.109333	0.108333	0.132333	0.170333	0.240333
10.5239	0.452	0.498	0.532	0.533	0.559	1.01	0.295	0.414	0.455	0.472	0.456	0.461	0.1335	0.2925	0.3475	0.3615	0.3715	0.3595	0.186	0.163	0.371	0.299	0.296	0.296	0.15	0.185	0.269	0.29	0.326	0.332	0.120667	0.108667	0.107667	0.132667	0.170667	0.242667
10.5572	0.453	0.499	0.533	0.534	0.557	1.01	0.295	0.414	0.456	0.472	0.457	0.461	0.1345	0.2935	0.3475	0.3615	0.3715	0.3595	0.185	0.164	0.371	0.299	0.297	0.296	0.1505	0.1795	0.2695	0.2935	0.3295	0.3295	0.121333	0.110333	0.109333	0.133333	0.168333	0.241333
10.5906	0.452	0.499	0.534	0.534	0.559	1.009	0.295	0.414	0.456	0.472	0.458	0.461	0.1345	0.2935	0.3485	0.3595	0.3715	0.3585	0.185	0.164	0.373	0.299	0.298	0.297	0.1515	0.1785	0.2705	0.2935	0.3285	0.3285	0.121667	0.109667	0.108667	0.133667	0.168667	0.242667
10.6239	0.454	0.5	0.534	0.533	0.56	1.008	0.295	0.415	0.457	0.471	0.457	0.461	0.1355	0.2935	0.3485	0.3595	0.3715	0.3585	0.185	0.164	0.373	0.3	0.298	0.299	0.1525	0.1785	0.2725	0.2945	0.3215	0.3325	0.122667	0.107667	0.106667	0.136667	0.169667	0.242667
10.6572	0.453	0.5	0.535	0.533	0.562	1.008	0.296	0.416	0.457	0.472	0.459	0.462	0.1355	0.2955	0.3485	0.3605	0.3715	0.3585	0.185	0.165	0.372	0.3	0.299	0.298	0.1545	0.1705	0.2735	0.2945	0.3205	0.3325	0.122333	0.107333	0.106333	0.133333	0.167333	0.245333
10.6906	0.454	0.5	0.535	0.534	0.56	1.007	0.296	0.416	0.457	0.472	0.46	0.462	0.1355	0.2955	0.3495	0.3615	0.3715	0.3595	0.185	0.165	0.373	0.3	0.3	0.298	0.1455	0.1625	0.2715	0.2945	0.3205	0.3305	0.122667	0.106667	0.106667	0.132667	0.168667	0.243667
10.7239	0.454	0.5	0.536	0.534	0.56	1.006	0.297	0.417	0.458	0.473	0.46	0.463	0.1355	0.2955	0.3495	0.3605	0.3715	0.3595	0.186	0.165	0.373	0.301	0.3	0.299	0.1425	0.1545	0.2715	0.2955	0.3195	0.3335	0.122333	0.109333	0.107333	0.135333	0.168333	0.243333
10.7572	0.455	0.501	0.536	0.534	0.562	1.006	0.298	0.416	0.458	0.474	0.461	0.463	0.1355	0.2965	0.3505	0.3615	0.3715	0.3595	0.187	0.166	0.374	0.301	0.3	0.299	0.1335	0.1515	0.2725	0.2955	0.3225	0.3325	0.122667	0.108667	0.107667	0.134667	0.167667	0.242667
10.7906	0.454	0.502	0.537	0.535	0.563	1.005	0.298	0.417	0.459	0.475	0.461	0.464	0.1355	0.2965	0.3505	0.3615	0.3725	0.3595	0.186	0.166	0.374	0.302	0.301	0.3	0.1235	0.1525	0.2705	0.2955	0.3215	0.3345	0.123667	0.108667	0.107667	0.134667	0.169667	0.243667
10.8239	0.455	0.502	0.537	0.535	0.562	1.005	0.298	0.417	0.459	0.475	0.463	0.463	0.1355	0.2975	0.3505	0.3615	0.3725	0.3595	0.187	0.167	0.375	0.301	0.301	0.3	0.1205	0.1525	0.2725	0.2965	0.3205	0.3355	0.124667	0.108667	0.107667	0.133667	0.167667	0.244667
10.8572	0.456	0.502	0.538	0.535	0.561	1.003	0.299	0.417	0.46	0.475	0.463	0.464	0.1365	0.2985	0.3505	0.3615	0.3725	0.3585	0.186	0.167	0.375	0.302	0.301	0.3	0.1175	0.1525	0.2715	0.2975	0.3215	0.3355	0.124667	0.108667	0.106667	0.134667	0.168667	0.244667
10.8906	0.457	0.502	0.538	0.535	0.561	1.002	0.3	0.417	0.46	0.475	0.464	0.464	0.1365	0.2985	0.3515	0.3615	0.3725	0.3595	0.188	0.167	0.376	0.303	0.302	0.301	0.1165	0.1555	0.2685	0.2985	0.3185	0.3365	0.125333	0.109333	0.105333	0.135333	0.167333	0.244333
10.9239	0.456	0.503	0.539	0.535	0.563	1.002	0.3	0.417	0.46	0.476	0.464	0.465	0.1365	0.2995	0.3525	0.3615	0.3735	0.3575	0.187	0.168	0.377	0.304	0.303	0.301	0.1175	0.1545	0.2695	0.3005	0.3175	0.3375	0.123667	0.108667	0.106667	0.134667	0.168667	0.243667
10.9572	0.457	0.502	0.538	0.536	0.564	1.001	0.3	0.418	0.46	0.476	0.464	0.466	0.1375	0.3005	0.3515	0.3625	0.3725	0.3565	0.188	0.169	0.376	0.302	0.302	0.301	0.1185	0.1525	0.2675	0.3005	0.3085	0.3375	0.125667	0.109667	0.107667	0.134667	0.170667	0.244667
10.9906	0.457	0.504	0.54	0.536	0.565	1	0.3	0.419	0.461	0.477	0.462	0.464	0.1375	0.3015	0.3525	0.3625	0.3735	0.3565	0.1875	0.1685	0.3765	0.3035	0.3015	0.3005	0.1195	0.1445	0.2685	0.3005	0.3025	0.3375	0.125667	0.109667	0.103667	0.135667	0.169667	0.244667
11.0239	0.457	0.504	0.54	0.536	0.565	0.999	0.301	0.419	0.461	0.478	0.463	0.463	0.1375	0.3035	0.3535	0.3625	0.3745	0.3565	0.1875	0.1705	0.3765	0.3035	0.3025	0.3025	0.1185	0.1405	0.2695	0.3005	0.3025	0.3395	0.125667	0.110667	0.101667	0.134667	0.170667	0.244667
11.0572	0.457	0.504	0.54	0.536	0.563	0.999	0.301	0.42	0.461	0.477	0.464	0.464	0.1375	0.3045	0.3525	0.3635	0.3735	0.3565	0.187	0.172	0.377	0.303	0.303	0.304	0.1185	0.1315	0.2665	0.3025	0.3045	0.3385	0.124667	0.110667	0.099667	0.135667	0.170667	0.244667
11.0906	0.457	0.505	0.54	0.536	0.564	0.998	0.301	0.42	0.462	0.478	0.465	0.464	0.1375	0.3045	0.3535	0.3645	0.3735	0.3575	0.1875	0.1715	0.3775	0.3025	0.3015	0.3035	0.116	0.132	0.262	0.302	0.304	0.34	0.122667	0.110667	0.100667	0.136667	0.170667	0.244667
11.1239	0.458	0.504	0.54	0.536	0.566	0.998	0.302	0.421	0.462	0.479	0.466	0.464	0.1375	0.3045	0.3545	0.3645	0.3735	0.3565	0.1875	0.1725	0.3785	0.3035	0.3025	0.3045	0.1185	0.1285	0.2605	0.3035	0.2995	0.3365	0.122667	0.112667	0.097667	0.136667	0.169667	0.247667
11.1572	0.459	0.505	0.541	0.536	0.566	0.997	0.303	0.421	0.461	0.48	0.465	0.464	0.1385	0.3035	0.3545	0.3645	0.3735	0.3555	0.1895	0.1725	0.3785	0.3035	0.3025	0.3045	0.1185	0.1275	0.2505	0.3035	0.2985	0.3345	0.122667	0.111667	0.098667	0.137667	0.169667	0.246667
11.1906	0.459	0.505	0.541	0.537	0.567	0.996	0.304	0.421	0.462	0.481	0.466	0.464	0.1385	0.3045	0.3555	0.3645	0.3735	0.3565	0.189	0.173	0.38	0.303	0.304	0.305	0.1165	0.1315	0.2385	0.3035	0.2995	0.3335	0.122667	0.112667	0.099667	0.137667	0.170667	0.244667
11.2239	0.46	0.504	0.542	0.536	0.566	0.996	0.304	0.422	0.463	0.482	0.466	0.465	0.1395	0.3055	0.3555	0.3655	0.3745	0.3565	0.191	0.173	0.38	0.303	0.304	0.305	0.1165	0.1285	0.2365	0.3045	0.2985	0.3345	0.121667	0.112667	0.102667	0.136667	0.170667	0.241667
11.2572	0.461	0.505	0.543	0.536	0.564	0.996	0.305	0.422	0.464	0.483	0.466	0.466	0.1395	0.3055	0.3565	0.3665	0.3755	0.3565	0.1895	0.1725	0.3805	0.3035	0.3045	0.3045	0.1165	0.1305	0.2355	0.3045	0.3005	0.3355	0.122667	0.114667	0.102667	0.136667	0.172667	0.242667
11.2906	0.461	0.505	0.543	0.536	0.564	0.995	0.306	0.422	0.464	0.485	0.468	0.466	0.1405	0.3065	0.3575	0.3655	0.3745	0.3565	0.1905	0.1725	0.3815	0.3035	0.3045	0.3055	0.1165	0.1305	0.2335	0.3035	0.3015	0.3345	0.123333	0.113333	0.102333	0.136333	0.171333	0.245333
11.3239	0.46	0.505	0.542	0.535	0.565	0.993	0.306	0.423	0.464	0.482	0.469	0.465	0.1405	0.3075	0.3575	0.3655	0.3745	0.3565	0.19	0.175	0.381	0.304	0.305	0.306	0.1175	0.1285	0.2275	0.3055	0.3025	0.3335	0.121667	0.114667	0.103667	0.137667	0.171667	0.242667
11.3572	0.46	0.505	0.543	0.535	0.567	0.992	0.306	0.423	0.464	0.483	0.469	0.465	0.1405	0.3095	0.3585	0.3655	0.3745	0.3555	0.1905	0.1755	0.3815	0.3045	0.3035	0.3055	0.1175	0.1275	0.2255	0.3055	0.3025	0.3355	0.120667	0.114667	0.104667	0.137667	0.171667	0.243667
11.3906	0.461	0.505	0.544	0.535	0.567	0.992	0.307	0.424	0.465	0.484	0.469	0.466	0.1405	0.3105	0.3585	0.3665	0.3745	0.3565	0.1895	0.1755	0.3825	0.3045	0.3035	0.3065	0.1165	0.1285	0.2265	0.3075	0.3025	0.3345	0.119333	0.114333	0.104333	0.136333	0.172333	0.244333
11.4239	0.462	0.505	0.544	0.535	0.567	0.992	0.308	0.424	0.465	0.486	0.47	0.466	0.1405	0.3105	0.3595	0.3665	0.3745	0.3575	0.1905	0.1755	0.3825	0.3055	0.3055	0.3075	0.1155	0.1355	0.2275	0.3065	0.3035	0.3295	0.120667	0.114667	0.106667	0.139667	0.171667	0.244667
11.4572	0.462	0.504	0.545	0.535	0.566	0.99	0.31	0.424	0.465	0.487	0.471	0.466	0.1405	0.3105	0.3595	0.3665	0.3745	0.3575	0.192	0.176	0.384	0.306	0.305	0.309	0.1165	0.1345	0.2285	0.3075	0.3075	0.3285	0.120667	0.114667	0.105667	0.136667	0.172667	0.244667
11.4906	0.463	0.504	0.546	0.536	0.566	0.99	0.312	0.425	0.466	0.488	0.471	0.466	0.1415	0.3105	0.3605	0.3665	0.3755	0.3575	0.193	0.175	0.386	0.306	0.306	0.308	0.1165	0.1325	0.2215	0.3105	0.3055	0.3285	0.121667	0.115667	0.106667	0.137667	0.173667	0.244667
11.5239	0.464	0.505	0.546	0.535	0.564	0.99	0.313	0.425	0.466	0.488	0.472	0.465	0.1415	0.3135	0.3615	0.3665	0.3775	0.3585	0.192	0.175	0.386	0.306	0.305	0.309	0.1165	0.1325	0.2235	0.3105	0.3065	0.3305	0.120667	0.114667	0.106667	0.137667	0.172667	0.245667
11.5572	0.464	0.505	0.546	0.535	0.563	0.989	0.3145	0.4265	0.4665	0.4875	0.4735	0.4655	0.1425	0.3135	0.3615	0.3675	0.3775	0.3585	0.1925	0.1745	0.3865	0.3065	0.3045	0.3085	0.1165	0.1295	0.2225	0.3105	0.3055	0.3285	0.121667	0.115667	0.106667	0.136667	0.173667	0.243667
11.5906	0.464	0.505	0.546	0.535	0.565	0.989	0.316	0.427	0.467	0.488	0.474	0.466	0.1435	0.3145	0.3625	0.3665	0.3785	0.3585	0.194	0.176	0.388	0.307	0.307	0.31	0.1155	0.1335	0.2175	0.3115	0.3085	0.3305	0.121667	0.114667	0.106667	0.135667	0.174667	0.245667
11.6239	0.465	0.506	0.546	0.535	0.567	0.988	0.3165	0.4275	0.4675	0.4895	0.4755	0.4665	0.1435	0.3155	0.3615	0.3665	0.3775	0.3575	0.193	0.176	0.388	0.307	0.305	0.311	0.1165	0.1295	0.2165	0.3095	0.3075	0.3305	0.119667	0.114667	0.106667	0.137667	0.174667	0.245667
11.6572	0.465	0.506	0.546	0.535	0.568	0.987	0.3185	0.4275	0.4675	0.4895	0.4755	0.4665	0.1435	0.3145	0.3625	0.3665	0.3765	0.3585	0.194	0.177	0.388	0.307	0.306	0.312	0.1175	0.1305	0.2155	0.3125	0.3065	0.3315	0.120667	0.113667	0.105667	0.136667	0.174667	0.245667
11.6906	0.466	0.506	0.546	0.535	0.569	0.987	0.3185	0.4285	0.4665	0.4895	0.4765	0.4665	0.1435	0.3155	0.3625	0.3665	0.3775	0.3595	0.194	0.178	0.388	0.307	0.306	0.311	0.1165	0.1325	0.2185	0.3175	0.3085	0.3315	0.119667	0.113667	0.106667	0.137667	0.175667	0.247667
11.7239	0.466	0.506	0.546	0.535	0.569	0.987	0.3205	0.4295	0.4675	0.4905	0.4775	0.4665	0.1445	0.3165	0.3635	0.3665	0.3765	0.3595	0.194	0.178	0.389	0.308	0.307	0.312	0.1185	0.1335	0.2185	0.3095	0.3095	0.3315	0.120667	0.114667	0.107667	0.138667	0.174667	0.246667
11.7572	0.466	0.507	0.546	0.534	0.569	0.986	0.3205	0.4295	0.4675	0.4905	0.4775	0.4645	0.1445	0.3165	0.3635	0.3675	0.3765	0.3585	0.1935	0.1775	0.3885	0.3085	0.3065	0.3125	0.1175	0.1295	0.2175	0.3105	0.3095	0.3315	0.121667	0.115667	0.105667	0.137667	0.174667	0.246667
11.7906	0.466	0.507	0.546	0.534	0.571	0.986	0.3215	0.4305	0.4675	0.4915	0.4785	0.4655	0.1455	0.3175	0.3635	0.3675	0.3765	0.3585	0.194	0.178	0.389	0.31	0.308	0.313	0.1175	0.1295	0.2185	0.3115	0.3085	0.3315	0.119667	0.114667	0.104667	0.137667	0.176667	0.247667
11.8239	0.467	0.508	0.546	0.534	0.571	0.986	0.3225	0.4315	0.4685	0.4915	0.4795	0.4665	0.1465	0.3175	0.3645	0.3675	0.3765	0.3585	0.1945	0.1775	0.3885	0.3115	0.3075	0.3145	0.1185	0.1275	0.2205	0.3105	0.3085	0.3315	0.120667	0.115667	0.103667	0.139667	0.173667	0.247667
11.8572	0.467	0.507	0.546	0.534	0.572	0.985	0.3235	0.4315	0.4685	0.4925	0.4795	0.4665	0.1465	0.3175	0.3645	0.3685	0.3775	0.3585	0.194	0.179	0.389	0.31	0.307	0.315	0.119	0.128	0.22	0.314	0.309	0.332	0.120667	0.115667	0.102667	0.138667	0.174667	0.246667
11.8906	0.467	0.508	0.546	0.535	0.572	0.984	0.3255	0.4325	0.4695	0.4925	0.4795	0.4665	0.1475	0.3185	0.3645	0.3685	0.3785	0.3575	0.196	0.179	0.39	0.309	0.307	0.315	0.1195	0.1275	0.2245	0.3125	0.3095	0.3295	0.118667	0.116667	0.101667	0.138667	0.175667	0.248667
11.9239	0.467	0.508	0.547	0.535	0.573	0.984	0.3265	0.4335	0.4695	0.4935	0.4805	0.4665	0.1475	0.3185	0.3655	0.3705	0.3785	0.3585	0.196	0.18	0.39	0.31	0.307	0.316	0.1195	0.1265	0.2225	0.3105	0.3095	0.3355	0.120667	0.116667	0.100667	0.138667	0.174667	0.248667
11.9572	0.467	0.509	0.547	0.535	0.574	0.984	0.3265	0.4345	0.4695	0.4945	0.4805	0.4665	0.1475	0.3195	0.3655	0.3725	0.3795	0.3585	0.195	0.18	0.39	0.31	0.308	0.316	0.1195	0.1275	0.2225	0.3125	0.3115	0.3325	0.119667	0.115667	0.100667	0.138667	0.176667	0.248667
11.9906	0.469	0.509	0.547	0.535	0.573	0.984	0.3285	0.4355	0.4715	0.4915	0.4805	0.4665	0.1485	0.3185	0.3655	0.3695	0.3775	0.3595	0.196	0.18	0.392	0.311	0.308	0.316	0.1205	0.1265	0.2245	0.3125	0.3125	0.3315	0.120667	0.116667	0.098667	0.138667	0.176667	0.248667
12.0239	0.468	0.51	0.547	0.535	0.573	0.983	0.3295	0.4365	0.4715	0.4925	0.4795	0.4665	0.1485	0.3195	0.3645	0.3705	0.3775	0.3595	0.196	0.18	0.392	0.311	0.308	0.316	0.1215	0.1275	0.2235	0.3135	0.3115	0.3315	0.118667	0.116667	0.098667	0.138667	0.175667	0.248667
