# Supplementary material for: Reprogramming the EnvZ-OmpR two-component system confers ethanol tolerance in Escherichia coli by stabilizing the outer membrane and altering ferric homeostasis
Source: PLoS Genet. 2025 Dec 17;21(12):e1011707. doi: 10.1371/journal.pgen.1011707 (PMC12742742; doi:10.1371/journal.pgen.1011707)
Supplement: S12 Data — (XLSX) [file pgen.1011707.s038.xlsx]

## Sheet: Blad1
Time [h]	WT				ΔompC				ΔompF				envZ*L116P				envZ*L116P ΔompC				envZ*L116P ΔompF
0	1	1	1	1	1	1	1	1	1	1	1	1	1	1	1	1	1	1	1	1	1	1	1	1
5	1.28802	0.826881	0.847569	1.07008	0.600496	0.587629	0.18116	0.225	1.46823	3.3581	0.725147	0.784758	3.43949	3.93792	3.58256	2.20486	1.5854	1.24114	0.631119	0.51325	4.86003	3.84813	6.22203	4.93919
10	0.261057	0.0354839	0.0198423	0.056469	0.00744417	0.00855669	0.00251087	0.00338559	0.138239	0.32626	0.00842106	0.0282085	4.73461	7.41997	3.35411	0.901737	0.375182	0.222071	0.0276224	0.00824267	4.9689	4.11197	6.15041	5.8653
24	4.531e-05	1.935e-05	3.154e-05	4.043e-05	5.45906e-05	9.622e-05	0.00012319	0.00019492	2.899e-05	6.366e-05	3.977e-05	8.289e-05	0.600849	0.495635	2.29491	0.210069	0.10146	0.0529973	0.00251049	0.00118829	0.416019	0.419563	0.605193	0.471469
