# Supplementary material for: Reprogramming the EnvZ-OmpR two-component system confers ethanol tolerance in Escherichia coli by stabilizing the outer membrane and altering ferric homeostasis
Source: PLoS Genet. 2025 Dec 17;21(12):e1011707. doi: 10.1371/journal.pgen.1011707 (PMC12742742; doi:10.1371/journal.pgen.1011707)
Supplement: S13 Data — (XLSX) [file pgen.1011707.s039.xlsx]

## Sheet: Survival
COMBO 1	Time [h]	WT		WT
	0			1	1
	5			2.06278	2.01794
	10			1.12108	1.09417
	24			0.000126	8.07175e-05
COMBO 2	Time [h]	envZ*L116P		WT
	0	1	1	1	1
	5	2.56198	3.91626	1.51571	2.2695
	10	3.27824	5.44335	0.768946	1.03369
	24	3.8843	6.37931	0.02329	0.057447
COMBO 3	Time [h]	envZ*L116P		envZ*L116P ΔompF
	0	1	1	1	1
	5	1.99134	3.15508	2.06373	2.62162
	10	1.93362	4.4385	2.82246	3.54054
	24	3.43434	4.54546	5.03794	7.2027
COMBO 4	Time [h]	ΔompC		envZ*L116P ΔompC
	0	1	1	1	1
	5	0.234524	0.279392	1.15462	1.2636
	10	0.002798	0.003041	0.449799	0.539749
	24	3.57e-05	6.76e-06	0.006024	0.006276
