# Supplementary material for: Reprogramming the EnvZ-OmpR two-component system confers ethanol tolerance in Escherichia coli by stabilizing the outer membrane and altering ferric homeostasis
Source: PLoS Genet. 2025 Dec 17;21(12):e1011707. doi: 10.1371/journal.pgen.1011707 (PMC12742742; doi:10.1371/journal.pgen.1011707)
Supplement: S14 Data — (CSV) [file pgen.1011707.s040.csv]

IMAGE	FEATURE.green	FEATURE.red	SHAPE.angularity	SHAPE.area	SHAPE.aspectRatio	SHAPE.circularity	SHAPE.curvature	SHAPE.feret	SHAPE.length	SHAPE.morphology	SHAPE.orientation	SHAPE.perimeter	SHAPE.pole	SHAPE.roundness	SHAPE.sinuosity	SHAPE.solidity	SHAPE.width	REPLICATE	FEATURE.FLUO	TIME.POINT
"COMBO1 (1).nd2"	0	0	0,03890253	6,3408704	4,5916605	0,4188449	0,041400783	6,2462482	6,2708354	1	98,48751	13,7928095	2	0,2069286	1,0042796	0,8783557	1,0571702	"1"	"NF"	0
"COMBO1 (1).nd2"	0	0	0,02011145	5,021086	2,624467	0,715973	0,022326661	3,9235823	3,921799	1	47,523045	9,387618	2	0,41528118	1,0003053	0,99285984	1,3888901	"1"	"NF"	0
"COMBO1 (1).nd2"	0	0	0,06981841	5,896169	3,545254	0,5737296	0,045032278	5,005882	5,0191007	1	7,3112106	11,364133	2	0,29958415	1,0028902	0,9500292	1,2646958	"1"	"NF"	0
"COMBO1 (1).nd2"	0	0	0,21614793	7,179069	2,519129	0,47934836	0,3031373	5,472866	6,038831	1	53,43397	13,718713	2	0,30517474	1,1369355	0,76073694	1,245001	"1"	"NF"	0
"COMBO1 (1).nd2"	1	0	0,08045581	5,225473	3,1692584	0,6453011	0,026824253	4,380035	4,3616123	1	63,29046	10,087569	2	0,3468012	1,0043284	0,97436756	1,3017343	"1"	"G"	0
"COMBO1 (1).nd2"	1	0	0,09130406	3,532051	4,0685487	0,50328887	0,06263829	4,2334843	4,202181	1	145,72403	9,390955	2	0,25092342	1,0132434	0,93776935	0,8884285	"1"	"G"	0
"COMBO1 (1).nd2"	1	0	0,06010076	3,5051823	3,1192853	0,6275137	0,023107603	3,7082682	3,7110796	1	142,21616	8,3781595	2	0,32454768	1,0018257	0,9586364	1,0433018	"1"	"G"	0
"COMBO1 (1).nd2"	1	0	0,002059489	3,9967058	2,372802	0,76261896	0,005634986	3,3895156	3,3841174	1	140,8491	8,115256	2	0,44293198	1,0000542	0,99814963	1,318249	"1"	"G"	0
"COMBO1 (1).nd2"	1	0	0,015770447	3,7057502	3,2089455	0,64741534	0,020978427	3,7259943	3,7256007	1	90,51467	8,481087	2	0,33986142	1,0002284	0,99290687	1,0869952	"1"	"G"	0
"COMBO1 (1).nd2"	0	0	0,067512944	6,4707856	4,1794705	0,51208055	0,010335898	5,6106815	5,6107254	1	153,91774	12,60127	2	0,2617194	1,0022255	0,93918633	1,2232721	"1"	"NF"	0
"COMBO1 (1).nd2"	1	0	0,046983447	5,211726	3,5264537	0,6001615	0,005044614	4,6108446	4,6133094	1	145,31496	10,4462805	2	0,31212655	1,0012562	0,977546	1,218827	"1"	"G"	0
"COMBO1 (1).nd2"	1	0	0,053899564	4,006701	3,6519182	0,5551957	0,02663405	4,247257	4,254661	1	0	9,523034	2	0,28280032	1,0024047	0,95536023	1,0061594	"1"	"G"	0
"COMBO1 (1).nd2"	1	0	0,018476682	1,5542083	2,4201972	0,74485475	0,040424857	2,1650019	2,1516728	1	113,735146	5,120634	2	0,422185	1,0003046	0,9890474	0,7920777	"1"	"G"	0
"COMBO1 (1).nd2"	1	0	0,07329784	2,670795	3,41661	0,58126324	0,08742871	3,3439038	3,3468547	1	166,27275	7,598691	2	0,30411866	1,0050217	0,96119	0,8537317	"1"	"G"	0
"COMBO1 (1).nd2"	0	0	0,058640316	5,383386	3,5608568	0,5830217	0,039336268	4,749384	4,757626	1	43,36843	10,771851	2	0,30387226	1,0022976	0,96366835	1,2139636	"1"	"NF"	0
"COMBO1 (1).nd2"	1	0	0,067593895	5,1375513	3,3730845	0,6186926	0,082670495	4,4643106	4,4722037	1	72,77875	10,215169	2	0,32821426	1,0063809	0,97323763	1,2441216	"1"	"G"	0
"COMBO1 (1).nd2"	0	0	0,057724528	1,9539552	2,7946472	0,65777534	0,101365335	2,5476182	2,4403777	1	155,94527	6,10975	2	0,38331518	1,0030168	0,9769714	0,8425317	"1"	"NF"	0
"COMBO1 (1).nd2"	1	0	0,06754053	5,217221	3,3755715	0,6097723	0,10701743	4,514953	4,5089393	1	113,94017	10,369091	2	0,32586882	1,0123149	0,9734087	1,2403592	"1"	"G"	0
"COMBO1 (1).nd2"	0	0	0,0626129	5,2445264	3,421265	0,6085646	0,061318696	4,5824943	4,5869102	1	107,84195	10,406501	2	0,31798935	1,0045544	0,9747787	1,2383456	"1"	"NF"	0
"COMBO1 (1).nd2"	0	0	0,054381136	5,9321227	3,7287898	0,5317923	0,054789558	5,1747727	5,182621	1	87,489334	11,839653	2	0,2820575	1,0050492	0,9196949	1,2177114	"1"	"NF"	0
"COMBO1 (1).nd2"	0	0	0,053672478	4,9805226	3,4010587	0,6064137	0,021405576	4,437813	4,4362354	1	84,86565	10,1591625	2	0,3219935	1,0015904	0,96514606	1,2102677	"1"	"NF"	0
"COMBO1 (1).nd2"	1	0	0,14994301	1,687709	2,1313357	0,7944594	0,27266726	2,1532037	2,168835	1	103,06565	5,1667547	2	0,46348682	1,0137265	0,9985716	0,8707764	"1"	"G"	0
"COMBO1 (1).nd2"	1	0	0,10401322	1,7723941	2,4293187	0,7250747	0,16799992	2,3774233	2,3833451	1	160,31139	5,542347	2	0,3992615	1,0055784	0,9921824	0,81923735	"1"	"G"	0
"COMBO1 (1).nd2"	1	0	0,030820355	7,494167	4,1391673	0,48544335	0,010069973	6,299767	6,3012176	1	129,41518	13,928275	2	0,24042772	1,0006136	0,93695503	1,2601801	"1"	"G"	0
"COMBO1 (1).nd2"	0	0	0	3,1670675	2,2526534	0,78366846	0,007589866	2,9591467	2,9559531	1	91,39783	7,126354	2	0,46050507	1,0000384	0,99869686	1,2070583	"1"	"NF"	0
"COMBO1 (1).nd2"	0	0	0,07283096	3,3311684	2,3399274	0,7438738	0,0877381	3,1343768	3,112051	1	43,94406	7,501595	2	0,43172213	1,0033962	0,9821347	1,1856946	"1"	"NF"	0
"COMBO1 (1).nd2"	1	0	0,12290359	4,2985253	2,68747	0,6594031	0,10276783	3,8577802	3,8808799	1	121,66477	9,050846	2	0,3677517	1,0062053	0,96049	1,2204055	"1"	"G"	0
"COMBO1 (1).nd2"	1	0	0,12942997	4,1073856	2,702097	0,6683205	0,022731137	3,7825646	3,7825787	1	121,91984	8,788106	2	0,36551303	1,0045625	0,9678201	1,2050709	"1"	"G"	0
"COMBO1 (1).nd2"	1	0	0,026999883	2,9298687	2,0464644	0,78782165	0,01441236	2,734746	2,712619	1	100,57081	6,8362045	2	0,4987975	1,0001494	0,98014313	1,1873131	"1"	"G"	0
"COMBO1 (1).nd2"	0	0	0,15247303	2,4827378	1,7380623	0,8304423	0,25188625	2,3954275	2,38103	1	37,62384	6,129367	2	0,5509027	1,0132066	0,96890837	1,1733098	"1"	"NF"	0
"COMBO1 (1).nd2"	1	0	0,11341264	3,9537494	2,7979522	0,63044226	0,1285722	3,8422875	3,8820326	1	72,53021	8,877421	2	0,34098834	1,0171511	0,95216423	1,1056484	"1"	"G"	0
"COMBO1 (1).nd2"	0	0	0,6236815	2,3346376	1,3658986	0,7876047	0,99669677	2,12771	2,0529184	1	148,14769	6,103241	2	0,65660584	1,1916682	0,90839595	1,2419467	"1"	"NF"	0
"COMBO1 (1).nd2"	0	0	0,16846755	3,8282928	2,2151017	0,7628858	0,24458739	3,217355	3,2662451	1	84,116974	7,9410467	2	0,47088766	1,042011	0,98813874	1,3318976	"1"	"NF"	0
"COMBO1 (1).nd2"	1	0	0,043463867	2,7576263	1,9288523	0,82091945	0,18176855	2,606807	2,633951	1	69,82699	6,4971423	2	0,5166873	1,0200844	0,988865	1,2344315	"1"	"G"	0
"COMBO1 (1).nd2"	0	0	0,068572104	2,0963788	2,3083277	0,75145996	0,13770722	2,4242222	2,4226706	1	94,1539	5,9208884	2	0,45418733	1,0048507	0,9898196	0,95158994	"1"	"NF"	0
"COMBO1 (1).nd2"	1	0	0,06904197	4,51668	3,0337448	0,6554157	0,07744044	4,042924	4,039966	1	50,034	9,305853	2	0,35183442	1,004495	0,97153705	1,2330337	"1"	"G"	0
"COMBO1 (1).nd2"	1	0	0,07090516	4,435096	2,9207654	0,6633261	0,035152853	3,9678483	3,96959	1	51,91031	9,166275	2	0,35867655	1,0019069	0,9793469	1,2200098	"1"	"G"	0
"COMBO1 (1).nd2"	1	0	0,08372411	5,326631	3,7637508	0,51484156	0,045559846	5,0676374	5,088375	1	144,82289	11,402352	2	0,26408982	1,004936	0,9101568	1,1178062	"1"	"G"	0
"COMBO1 (1).nd2"	2	0	0,065362275	4,234465	3,200897	0,5798742	0,10425201	4,218979	4,239928	1	144,07791	9,579378	2	0,30289635	1,0105207	0,92100024	1,0809094	"1"	"G"	0
"COMBO1 (1).nd2"	1	0	0,04821938	4,473973	3,0782595	0,65556145	0,025436109	4,0494447	4,044075	1	112,8558	9,260723	2	0,34738618	1,0007281	0,97567266	1,2180073	"1"	"G"	0
"COMBO1 (1).nd2"	1	0	0,04517921	5,010763	3,5205414	0,5902613	0,07102758	4,562395	4,560427	1	112,8372	10,32844	2	0,30649838	1,007005	0,9604889	1,1907492	"1"	"G"	0
"COMBO1 (1).nd2"	1	0	0,07077814	6,6836953	4,335388	0,49223143	0,015665539	5,925485	5,936383	1	61,212475	13,062569	2	0,24237005	1,0033108	0,9316511	1,19571	"1"	"G"	0
"COMBO1 (1).nd2"	1	0	0,023290034	4,301647	3,136324	0,62705207	0,019990068	4,0611663	4,058659	1	66,3551	9,284757	2	0,33208054	1,0003307	0,9696651	1,1592103	"1"	"G"	0
"COMBO1 (1).nd2"	0	0	0,21652587	5,582351	1,7675592	0,4442622	0,5155139	4,2672973	5,557312	1	150,71835	12,565907	2	0,39032063	1,4362599	0,70829815	1,0386925	"1"	"NF"	0
"COMBO1 (1).nd2"	0	0	0,059565745	2,6110246	2,3639512	0,7453497	0,09250201	2,7818887	2,778562	1	18,42577	6,6348386	2	0,42957753	1,0031369	0,99127686	1,0352417	"1"	"NF"	0
"COMBO1 (1).nd2"	0	0	0,03119414	2,7299044	2,4433086	0,7554922	0,050918773	2,8388293	2,838743	1	100,71161	6,738507	2	0,43129954	1,0007691	0,9953861	1,075832	"1"	"NF"	0
"COMBO1 (1).nd2"	1	0	0,054276213	5,343676	3,4020374	0,6094138	0,02496274	4,5984488	4,6030974	1	87,53491	10,497088	2	0,32175666	1,0012785	0,97728413	1,2590957	"1"	"G"	0
"COMBO1 (1).nd2"	1	0	0,023532765	4,2560267	3,6618037	0,57911474	0,018050414	4,1850424	4,178953	1	87,23257	9,610031	2	0,30939603	1,0005323	0,9829648	1,0788008	"1"	"G"	0
"COMBO1 (1).nd2"	0	0	0,006762518	1,8393887	1,8787825	0,833611	0,003994903	2,0966198	2,0958948	1	171,46811	5,2657466	2	0,5327755	1,0000477	0,97412044	1,0169419	"1"	"NF"	0
"COMBO1 (1).nd2"	1	0	0,09441958	3,509116	2,9344933	0,6715575	0,01887123	3,5249178	3,526336	1	78,753204	8,103305	2	0,35959184	1,0055246	0,9928864	1,0933368	"1"	"G"	0
"COMBO1 (1).nd2"	1	0	0,04383509	4,2282214	3,5109584	0,5968626	0,07718603	4,2119417	4,1987896	1	72,430336	9,435102	2	0,30346116	1,005573	0,9750619	1,0867362	"1"	"G"	0
"COMBO1 (1).nd2"	1	0	0,00999027	2,8084083	2,5979283	0,73848677	0,015426024	2,9013317	2,898207	1	75,901695	6,9129543	2	0,42479128	1,0000948	0,99410635	1,0785198	"1"	"G"	0
"COMBO1 (1).nd2"	1	0	0,10129123	1,2101505	2,9763978	0,6317867	0,1860866	2,1321542	2,1321855	1	107,773735	4,9061337	2	0,33893174	1,005858	0,96819633	0,60842615	"1"	"G"	0
"COMBO1 (1).nd2"	1	0	0,08241438	2,9771125	4,1018786	0,4820893	0,054439276	4,0086765	4,016629	1	109,040726	8,809248	2	0,23588662	1,005369	0,9162802	0,7853496	"1"	"G"	0
"COMBO1 (1).nd2"	1	0	0,07019599	2,8884938	3,109609	0,6193711	0,056901067	3,3542101	3,3574343	1	101,651634	7,6553526	2	0,32688954	1,0031799	0,9713878	0,93161535	"1"	"G"	0
"COMBO1 (1).nd2"	1	0	0,08063628	2,0682821	2,7450562	0,66317415	0,12960675	2,6166506	2,5917375	1	153,9611	6,2603126	2	0,38461697	1,0045601	0,9484896	0,84335196	"1"	"G"	0
"COMBO1 (1).nd2"	1	0	0,065685086	2,2787983	2,3847058	0,73384583	0,07465826	2,6772363	2,671631	1	157,25008	6,2467694	2	0,4048019	1,0028437	0,9885787	0,95101476	"1"	"G"	0
"COMBO1 (1).nd2"	1	0	0,060731653	2,054338	1,8921455	0,8194841	0,13581978	2,2779908	2,2728488	1	122,099075	5,6126842	2	0,50405514	1,0048932	0,9940383	1,013034	"1"	"G"	0
"COMBO1 (1).nd2"	1	0	0,011404944	3,8238807	4,075085	0,47165692	0,020490266	4,5870957	4,5861473	1	132,15106	10,093552	2	0,23138693	1,0008112	0,9209809	0,8701463	"1"	"G"	0
"COMBO1 (1).nd2"	1	0	0,061061427	2,7369804	2,344621	0,7436863	0,003821173	2,8946083	2,8801463	1	122,89009	6,800579	2	0,41591275	1,0015141	0,9880391	1,0529331	"1"	"G"	0
"COMBO1 (1).nd2"	1	0	0,086638	3,4581676	4,2166348	0,4234095	0,015050961	4,569206	4,5762258	1	151,96922	10,130891	2	0,21089904	1,0043842	0,8511161	0,79271793	"1"	"G"	0
"COMBO1 (1).nd2"	1	0	0	2,899587	3,3110929	0,6071304	0,001074388	3,3520205	3,3485804	1	154,32391	7,746972	2	0,3285738	1,0000159	0,96917605	0,9233042	"1"	"G"	0
"COMBO1 (1).nd2"	1	0	0,10026834	4,197586	3,984301	0,41788122	0,065825365	5,078613	5,12645	1	173,72742	11,235135	2	0,2072142	1,0107441	0,83280206	0,8542145	"1"	"G"	0
"COMBO1 (1)004.nd2"	1	0	0,0850402	5,2475653	2,9104657	0,67920095	0,0810515	4,240084	4,2426825	1	83,17592	9,853368	2	0,37163705	1,006308	0,98698056	1,3538738	"1"	"G"	0
"COMBO1 (1)004.nd2"	0	0	0,06823734	5,7351966	2,5379775	0,71166635	0,014214477	4,3443537	4,34818	1	88,9702	10,063311	2	0,38690835	1,0010849	0,99139446	1,4695302	"1"	"NF"	0
"COMBO1 (1)004.nd2"	0	0	0,11263898	1,8076708	2,7831564	0,6666675	0,008307952	2,5396867	2,523039	1	159,88647	5,8372726	2	0,35683647	1,004829	0,976305	0,7777945	"1"	"NF"	0
"COMBO1 (1)004.nd2"	0	0	0,09071587	7,061188	3,7181177	0,5020985	0,018303335	5,8341446	5,83908	1	65,76965	13,293807	2	0,26413962	1,0032154	0,9059836	1,2834055	"1"	"NF"	0
"COMBO1 (1)004.nd2"	1	0	0,08979604	1,7066897	2,8767598	0,6528073	0,15167758	2,5087266	2,508383	1	160,23476	5,731783	2	0,34526932	1,0099049	0,9843945	0,74674433	"1"	"G"	0
"COMBO1 (1)004.nd2"	1	0	0,030626846	5,732866	3,120165	0,6513944	0,03032232	4,570535	4,5683126	1	135,71735	10,516441	2	0,34942	1,0008516	0,9839682	1,3685004	"1"	"G"	0
"COMBO1 (1)004.nd2"	1	0	0,001258464	5,889041	3,5688682	0,5973735	0,001703987	4,917547	4,916364	1	90,18344	11,130233	2	0,3100685	1,0000287	0,9784503	1,2950666	"1"	"G"	0
"COMBO1 (1)004.nd2"	1	0	0,047567382	3,5260987	4,1521797	0,48296517	0,08658949	4,3240547	4,3388686	1	85,5033	9,578428	2	0,24011664	1,0060048	0,9120586	0,85887325	"1"	"G"	0
"COMBO1 (1)004.nd2"	1	0	0,00089294	3,558899	4,205459	0,5110169	0,001953533	4,2128377	4,2078986	1	90,0896	9,355029	2	0,25531498	1,0000111	0,94208646	0,89956623	"1"	"G"	0
"COMBO1 (1)004.nd2"	0	0	0,03131664	3,6701198	4,5363545	0,47540894	0,005445964	4,4649606	4,4619527	1	87,67256	9,849436	2	0,23439862	1,0006044	0,9473119	0,8677737	"1"	"NF"	0
"COMBO1 (1)004.nd2"	1	0	0,011867113	3,2382233	4,88704	0,4131585	0,017219517	4,512505	4,506401	1	81,78318	9,924302	2	0,20247969	1,0002656	0,8613375	0,75098157	"1"	"G"	0
"COMBO1 (1)004.nd2"	1	0	0,05094142	2,7205806	4,4893126	0,4839445	0,014651696	3,799285	3,8004436	1	85,414246	8,4050045	2	0,2399761	1,0015314	0,938595	0,7546726	"1"	"G"	0
"COMBO1 (1)004.nd2"	0	0	0,009835567	2,3274782	3,5371625	0,5799597	0,004860968	3,131573	3,1311731	1	85,6674	7,1014795	2	0,30218345	1,0000509	0,974418	0,79350555	"1"	"NF"	0
"COMBO1 (1)004.nd2"	0	0	0,018522114	2,3349707	2,6713934	0,6812127	0,008687169	2,856509	2,8515258	1	106,36209	6,5630283	2	0,3643513	1,0001765	0,9810423	0,9000737	"1"	"NF"	0
"COMBO1 (1)004.nd2"	1	0	0	7,0262237	3,997174	0,53245026	0,004896155	5,707328	5,6996875	1	121,09918	12,877347	2	0,2746417	1,0000305	0,9432275	1,305017	"1"	"G"	0
"COMBO1 (1)004.nd2"	1	0	0,07129115	5,974954	3,4289594	0,59294033	0,041812673	4,988797	4,999405	1	79,27137	11,252958	2	0,30567014	1,0032777	0,9770747	1,2860773	"1"	"G"	0
"COMBO1 (1)004.nd2"	0	0	0,10210385	2,4138908	2,4627693	0,72717065	0,17420909	2,6889713	2,689551	1	54,405167	6,458707	2	0,4250651	1,0098648	0,9647967	0,9857658	"1"	"NF"	0
"COMBO1 (1)004.nd2"	1	0	0,060974147	2,927704	4,557403	0,42564958	0,07880402	4,2305527	4,249426	1	91,283264	9,296991	2	0,20827787	1,0107067	0,8734787	0,72226053	"1"	"G"	0
"COMBO1 (1)004.nd2"	0	0	0,050702248	2,0454302	2,7548816	0,68219066	0,08945222	2,6314607	2,6305704	1	99,807884	6,1382475	2	0,37609804	1,0021213	0,9890508	0,8351991	"1"	"NF"	0
"COMBO1 (1)004.nd2"	1	0	0,04164723	1,5044776	2,938652	0,65352464	0,07585661	2,396818	2,3893464	1	53,85172	5,37857	2	0,33344623	1,0012578	0,9914417	0,68248606	"1"	"G"	0
"COMBO1 (1)004.nd2"	0	0	0,006395471	2,195445	2,2368064	0,7461558	0,021490248	2,4613826	2,4508445	1	54,09367	6,0806704	2	0,46139666	1,0001323	0,9734688	0,9796876	"1"	"NF"	0
"COMBO1 (1)004.nd2"	1	0	0,017750055	1,8008497	2,1022391	0,7079774	0,018219968	2,365501	2,3340435	1	150,79189	5,6537156	2	0,40977108	1,0005085	0,9586184	0,825626	"1"	"G"	0
"COMBO1 (1)004.nd2"	1	0	0,077781565	6,629313	4,284309	0,4314525	0,09178657	6,3253326	6,3747087	1	88,397675	13,8954525	2	0,21096574	1,013818	0,8528722	1,0924143	"1"	"G"	0
"COMBO1 (1)004.nd2"	1	0	0,14753754	2,301213	2,1424356	0,7374095	0,2001434	2,5343802	2,5520082	1	87,86768	6,26223	2	0,4561666	1,0116446	0,96516263	0,9875372	"1"	"G"	0
"COMBO1 (1)004.nd2"	0	0	0,038995054	2,3345752	2,6753528	0,64799976	0,08116095	2,9180734	2,9178247	1	18,51681	6,7285495	2	0,34908044	1,0019604	0,9602291	0,8690154	"1"	"NF"	0
"COMBO1 (1)004.nd2"	0	0	0,17178185	1,7022151	2,3829792	0,7539525	0,28663716	2,2327192	2,2561035	1	5,2001185	5,326478	2	0,43476677	1,0163411	0,99385136	0,8429023	"1"	"NF"	0
"COMBO1 (1)004.nd2"	1	0	0,13828465	4,4160314	1,9445714	0,8210814	0,14896418	3,3263555	3,3391743	1	1,9381013	8,221062	2	0,5081653	1,0093328	0,9784557	1,5466992	"1"	"G"	0
"COMBO1 (1)004.nd2"	0	0	0,03512818	3,7851698	2,4404676	0,71169996	0,052290753	3,3335297	3,2733266	1	40,751656	8,175215	2	0,43369743	1,0025454	0,96444935	1,2464635	"1"	"NF"	0
"COMBO1 (1)004.nd2"	1	0	0,045374434	5,055218	2,7449653	0,6626108	0,092960924	4,2437134	4,2396035	1	31,028507	9,791419	2	0,35740277	1,0185053	0,961812	1,3348585	"1"	"G"	0
"COMBO1 (1)004.nd2"	0	0	0,08512638	1,5030625	2,775048	0,66807914	0,14010964	2,2782784	2,259176	1	30,595726	5,3171573	2	0,36870033	1,00443	0,9674222	0,7323741	"1"	"NF"	0
"COMBO1 (1)004.nd2"	1	0	0,04993163	4,022513	3,2295277	0,5393061	0,039049473	4,3199935	4,3187313	1	117,01867	9,681352	2	0,27443624	1,0023377	0,933484	0,99210525	"1"	"G"	0
"COMBO1 (1)004.nd2"	0	0	0,0621548	2,6929417	2,4514923	0,7213426	0,028354956	2,8983333	2,896727	1	116,87946	6,849323	2	0,40816936	1,0053204	0,9831621	1,0224016	"1"	"NF"	0
"COMBO1 (1)004.nd2"	1	0	0,09160583	2,6113577	2,5519083	0,63249105	0,057868145	3,0558598	3,0805204	1	126,376495	7,2029586	2	0,35604888	1,0109364	0,92207295	0,9088081	"1"	"G"	0
"COMBO1 (1)004.nd2"	1	0	0,00203544	2,0241184	2,4460082	0,71886784	0,009339726	2,5477417	2,5412767	1	60,858776	5,948375	2	0,39704096	1,000037	0,99103284	0,8679245	"1"	"G"	0
"COMBO1 (1)004.nd2"	0	0	0,08234149	1,8317299	2,4131544	0,75278807	0,0269619	2,3850827	2,3866062	1	152,1278	5,5296707	2	0,4099819	1,0035859	0,997778	0,8689468	"1"	"NF"	0
"COMBO1 (1)004.nd2"	1	0	0,09639283	2,4635906	1,9403827	0,8124506	0,095459096	2,5530922	2,526414	1	162,15315	6,1729207	2	0,48122212	1,0063483	0,9905275	1,1018465	"1"	"G"	0
"COMBO1 (1)004.nd2"	1	0	0,086483225	2,3231492	2,4306765	0,7482195	0,008591981	2,6622934	2,6678085	1	160,31732	6,2463884	2	0,41732594	1,0033196	0,9942992	0,97068226	"1"	"G"	0
"COMBO1 (1)004.nd2"	1	0	0,094134144	2,110531	3,1937792	0,57287663	0,07767225	2,9440875	2,9476469	1	89,93974	6,8040934	2	0,3100277	1,0041224	0,9166245	0,7617955	"1"	"G"	0
"COMBO1 (1)004.nd2"	0	0	0,09099496	2,3704348	2,7107964	0,63341945	0,029263841	3,015304	3,0181143	1	126,379	6,857617	2	0,33195248	1,0027889	0,9628377	0,8566783	"1"	"NF"	0
"COMBO1 (1)004.nd2"	0	0	0,081041366	2,5565798	3,1485424	0,6374716	0,045355793	3,1281831	3,1173117	1	151,6905	7,0991144	2	0,33264816	1,0036268	0,98622304	0,886658	"1"	"NF"	0
"COMBO1 (1)004.nd2"	1	0	0,04358984	5,511923	4,3262377	0,5129149	0,029012391	5,2744713	5,2757998	1	79,890114	11,620742	2	0,25226402	1,0021267	0,97136235	1,1151454	"1"	"G"	0
"COMBO1 (1)004.nd2"	1	0	0,06413509	5,203901	3,5742185	0,5979004	0,012943759	4,5951605	4,5968266	1	73,699875	10,458154	2	0,31378904	1,0034683	0,97337276	1,2212566	"1"	"G"	0
"COMBO1 (1)004.nd2"	1	0	0,023241574	1,83814	3,3184671	0,6022361	0,052507803	2,690056	2,6699965	1	102,073715	6,193139	2	0,32341936	1,0008898	0,97063476	0,7288921	"1"	"G"	0
"COMBO1 (1)004.nd2"	1	0	0,24725583	1,6216924	2,3332036	0,7448148	0,37012747	2,2094996	2,228302	1	95,71543	5,230763	2	0,4229517	1,0249474	0,986429	0,8071467	"1"	"G"	0
"COMBO1 (1)004.nd2"	1	0	0,11333987	2,946685	2,8855658	0,6356331	0,098163575	3,2901154	3,3031566	1	78,78633	7,63253	2	0,34659445	1,0175904	0,9605949	0,9653424	"1"	"G"	0
"COMBO1 (1)004.nd2"	1	0	0,05886554	2,773527	2,4809692	0,62205184	0,13003261	3,0696027	3,0425153	1	73,81602	7,485276	2	0,3747815	1,0060711	0,9149731	0,95141125	"1"	"G"	0
"COMBO1 (1)004.nd2"	1	0	0,10801754	2,6822858	2,534292	0,6096621	0,053325284	3,0420651	3,0662518	1	60,55449	7,435546	2	0,369044	1,0160728	0,9043449	0,9373206	"1"	"G"	0
"COMBO1 (1)004.nd2"	1	0	0	1,6310163	2,5540679	0,7211403	0,010493633	2,2626762	2,2599869	1	91,13557	5,3311906	2	0,4056239	1,0000285	0,99310625	0,79135746	"1"	"G"	0
"COMBO1 (1)004.nd2"	0	0	0,013320498	1,6976156	2,9377637	0,65622026	0,017735092	2,4460537	2,4357696	1	97,242195	5,7016397	2	0,36125803	1,0000786	0,9879845	0,74883276	"1"	"NF"	0
"COMBO1 (1)004.nd2"	1	0	0,07531553	1,8484629	2,8803709	0,6555365	0,14082831	2,6153772	2,6232526	1	25,827126	5,952671	2	0,34407428	1,0058596	0,9844817	0,76691645	"1"	"G"	0
"COMBO1 (1)004.nd2"	1	0	0,033157203	3,324303	3,1254444	0,5625658	0,043999605	3,7893343	3,7922127	1	102,032906	8,617248	2	0,29477108	1,0015976	0,95103365	0,92951304	"1"	"G"	0
"COMBO1 (1)004.nd2"	1	0	0,05653148	2,6220136	3,678614	0,55731237	0,02088775	3,4426322	3,4460618	1	178,92159	7,6890564	2	0,28168505	1,0013806	0,9513109	0,81862396	"1"	"G"	0
"COMBO1 (1)004.nd2"	1	0	0,08662152	3,6889338	3,208391	0,56462556	0,03581161	4,0650744	4,0383673	1	57,328842	9,060979	2	0,28423265	1,0060884	0,95008576	0,9711992	"1"	"G"	0
"COMBO1 (1)004.nd2"	1	0	0,15554625	1,5217935	2,274783	0,69724286	0,28722513	2,2591271	2,2465398	1	46,16456	5,2370987	2	0,37965092	1,0155305	0,96719575	0,7397969	"1"	"G"	0
"COMBO1 (1)004.nd2"	0	0	0,06249157	2,959339	3,8835523	0,54284894	0,022917593	3,7327642	3,7407272	1	144,02855	8,276806	2	0,27042302	1,0043315	0,95662004	0,8541983	"1"	"NF"	0
"COMBO1 (1)004.nd2"	0	0	0,059930332	2,3229828	3,8514419	0,49757287	0,05787949	3,4543056	3,4316509	1	70,59921	7,6594853	2	0,24787608	1,0023581	0,9222633	0,7151232	"1"	"NF"	0
"COMBO1 (1)004.nd2"	1	0	0,06917328	3,4135458	3,955726	0,46678075	0,056135364	4,278006	4,3030286	1	78,07471	9,586307	2	0,23748332	1,0082226	0,89302206	0,8234563	"1"	"G"	0
"COMBO1 (1)004.nd2"	1	0	0,042144056	5,1471252	4,3231955	0,42687103	0,003505239	5,4587746	5,4612055	1	70,78335	12,309459	2	0,21993004	1,0010114	0,8224433	0,9788592	"1"	"G"	0
"COMBO1 (1)004.nd2"	1	0	0,054174352	3,089374	3,783061	0,50097513	0,061672676	3,9300547	3,9381015	1	141,29222	8,803028	2	0,2546733	1,002856	0,9092468	0,8208509	"1"	"G"	0
"COMBO1 (1)004.nd2"	0	0	0,104875155	1,7359102	2,0333514	0,7925119	0,17732479	2,15413	2,1419096	1	179,35847	5,2464514	2	0,47631428	1,0057832	0,97896713	0,923933	"1"	"NF"	0
"COMBO1 (1)004.nd2"	1	0	0,081274845	1,6143665	2,2769334	0,71491987	0,12943302	2,294491	2,2862473	1	112,45636	5,326934	2	0,39042673	1,0031495	0,97115386	0,77729183	"1"	"G"	0
"COMBO1 (1)004.nd2"	1	0	0,093623735	1,8304812	3,0438051	0,58068126	0,08094737	2,74251	2,7060351	1	114,35062	6,293883	2	0,3098696	1,0048956	0,92448705	0,7315291	"1"	"G"	0
"COMBO1 (1)004.nd2"	1	0	0,34380034	1,8118334	1,849649	0,7591209	0,5520924	2,1601636	2,2278965	1	75,53452	5,476569	2	0,49437332	1,0575439	0,9508913	0,87441367	"1"	"G"	0
"COMBO1 (1)004.nd2"	1	0	0,064725496	3,6509724	3,6750772	0,48896483	0,15133333	4,13991	4,158719	1	77,84772	9,686579	2	0,27122945	1,021114	0,84788495	0,9006058	"1"	"G"	0
"COMBO1 (1)007.nd2"	1	0	0,048353013	5,894619	4,3543377	0,49912986	0,038150467	5,469962	5,4780707	1	77,392914	12,182208	2	0,25084025	1,0020752	0,94205225	1,1399355	"1"	"G"	0
"COMBO1 (1)007.nd2"	0	0	0,08575587	6,0766845	3,3959174	0,5870473	0,08659534	4,9951935	5,0210247	1	115,55068	11,4051695	2	0,31007886	1,008804	0,94324553	1,3013232	"1"	"NF"	0
"COMBO1 (1)007.nd2"	0	0	0,04311503	7,5722547	3,4985652	0,5690745	0,005072349	5,768098	5,7744775	1	67,06845	12,9310255	2	0,28978112	1,002017	0,9714417	1,4111987	"1"	"NF"	0
"COMBO1 (1)007.nd2"	1	0	0,017366553	2,7015164	3,6170487	0,53348345	5,02E-05	3,6034553	3,5963082	1	20,899904	7,9771595	2	0,26489848	1,0001379	0,95421666	0,797638	"1"	"G"	0
"COMBO1 (1)007.nd2"	1	0	0,057658363	1,890587	3,3205566	0,5631338	0,053539306	2,8643608	2,8512745	1	51,65532	6,495274	2	0,29339406	1,0029362	0,93971115	0,7052716	"1"	"G"	0
"COMBO1 (1)007.nd2"	1	0	0,042249687	5,4767914	3,4203737	0,59970504	0,022246448	4,714308	4,7151384	1	36,423763	10,712706	2	0,3137621	1,0016823	0,96647567	1,2540718	"1"	"G"	0
"COMBO1 (1)007.nd2"	0	0	0,012642944	3,6549683	2,7042453	0,70641863	0,004066995	3,4654698	3,4640517	1	72,043625	8,063353	2	0,38749802	1,0001208	0,99458575	1,1676439	"1"	"NF"	0
"COMBO1 (1)007.nd2"	1	0	0,054966323	4,597057	2,4545097	0,72110236	0,019885832	3,8241742	3,8177092	1	96,455765	8,950481	2	0,40023464	1,0011989	0,981096	1,3502132	"1"	"G"	0
"COMBO1 (1)007.nd2"	1	0	0,028180048	5,0091815	3,5356088	0,5230024	0,038583536	4,8783207	4,880295	1	86,442215	10,970754	2	0,26800084	1,0018629	0,9193992	1,0883003	"1"	"G"	0
"COMBO1 (1)007.nd2"	1	0	0,054423828	7,9701853	4,9663386	0,43022043	0,016689643	6,9150467	6,9229302	1	116,41366	15,25786	2	0,21222097	1,0042679	0,9016415	1,2054187	"1"	"G"	0
"COMBO1 (1)007.nd2"	1	0	0,044134695	5,6119256	4,4038286	0,46903977	0,008570686	5,5243993	5,5250716	1	135,17746	12,261851	2	0,23412722	1,0020185	0,9024898	1,0706543	"1"	"G"	0
"COMBO1 (1)007.nd2"	1	0	0,026954707	4,407124	4,274033	0,52474654	0,025938885	4,6552	4,657749	1	69,88095	10,273248	2	0,25893375	1,0013567	0,97698665	1,01063	"1"	"G"	0
"COMBO1 (1)007.nd2"	1	0	0,031567484	6,0996614	3,336991	0,54754937	0,024589146	5,159814	5,1613865	1	82,755295	11,831673	2	0,29170763	1,002029	0,9245659	1,2644598	"1"	"G"	0
"COMBO1 (1)007.nd2"	0	0	0	5,569656	4,132532	0,48514953	0,001697804	5,2988744	5,2930665	1	137,11075	12,011059	2	0,2525639	1,0000087	0,9015429	1,1062956	"1"	"NF"	0
"COMBO1 (1)007.nd2"	0	0	0,034993432	4,7628474	3,1781888	0,6388577	0,008418148	4,2117825	4,2067413	1	86,792015	9,679127	2	0,34185734	1,0003822	0,9728774	1,2338833	"1"	"NF"	0
"COMBO1 (1)007.nd2"	1	0	0,07063983	4,574704	2,9349844	0,6100376	0,030698024	4,218235	4,217976	1	25,0835	9,707517	2	0,32734945	1,0015326	0,94836396	1,1754826	"1"	"G"	0
"COMBO1 (1)007.nd2"	1	0	0,054527692	6,9101744	3,8320448	0,52590454	0,078287184	5,71499	5,7299576	1	57,894096	12,849789	2	0,26938173	1,0071361	0,9247961	1,2802373	"1"	"G"	0
"COMBO1 (1)007.nd2"	0	0	0,046040524	2,8999875	4,36959	0,42108518	0,056912024	4,1452603	4,127413	1	60,05771	9,302893	2	0,2148833	1,004148	0,8513722	0,731656	"1"	"NF"	0
"COMBO1 (1)007.nd2"	0	0	0,0959108	4,945329	2,9146352	0,59496903	0,08992535	4,364892	4,3682194	1	27,204418	10,220105	2	0,33049002	1,0066309	0,9014264	1,2113748	"1"	"NF"	0
"COMBO1 (1)007.nd2"	0	0	0,071074866	5,6735926	3,5487	0,53734285	0,07804733	5,012302	5,0318537	1	85,94693	11,518827	2	0,28753704	1,007615	0,89817864	1,1899246	"1"	"NF"	0
"COMBO1 (1)007.nd2"	1	0	0,051182132	1,933377	1,7341094	0,6775688	0,06810932	2,2199101	2,2183285	1	162,3993	5,9880652	2	0,49952346	1,0011305	0,90520734	0,97668993	"1"	"G"	0
"COMBO1 (1)007.nd2"	0	0	0,0369566	5,5806866	4,265509	0,4969006	0,013554716	5,365412	5,3582067	1	23,791006	11,879933	2	0,24682637	1,0017588	0,9509192	1,0985358	"1"	"NF"	0
"COMBO1 (1)007.nd2"	1	0	0,054977186	4,734397	3,0834994	0,6235287	0,040865533	4,286736	4,285386	1	64,118866	9,768076	2	0,32803586	1,0018705	0,95880383	1,210175	"1"	"G"	0
"COMBO1 (1)007.nd2"	1	0	0,014469381	4,9013324	3,111784	0,63190913	0,032377586	4,396966	4,4029574	1	65,74201	9,872671	2	0,32278848	1,0015447	0,99034894	1,2069947	"1"	"G"	0
"COMBO1 (1)007.nd2"	1	0	0,007768266	2,0969408	3,422267	0,54666907	0,010235269	3,1401715	3,1258292	1	56,58151	6,9428177	2	0,2707631	1,00019	0,9645503	0,7119175	"1"	"G"	0
"COMBO1 (1)007.nd2"	1	0	0,026044354	2,4087293	2,9521685	0,6590057	0,05624668	2,9634428	2,9483654	1	81,28751	6,777263	2	0,34922478	1,0010359	0,991697	0,87865037	"1"	"G"	0
"COMBO1 (1)007.nd2"	1	0	0,07861161	4,7811	3,6546342	0,54592335	0,04098192	4,680554	4,6910086	1	58,045788	10,4906645	2	0,27787113	1,0034753	0,9391634	1,0964105	"1"	"G"	0
"COMBO1 (1)007.nd2"	1	0	0,020833647	2,430166	2,870533	0,6451611	0,048084024	2,981449	2,9717762	1	62,909615	6,880006	2	0,3480898	1,0009098	0,957373	0,8922088	"1"	"G"	0
"COMBO1 (1)007.nd2"	1	0	0,057873193	2,320069	2,6313856	0,6985622	0,054772366	2,8079755	2,799428	1	54,397163	6,4603024	2	0,37464887	1,0026336	0,9815793	0,9202612	"1"	"G"	0
"COMBO1 (1)007.nd2"	1	0	0,08440887	1,0690017	3,0592241	0,6082122	0,14793657	2,032305	2,0160017	1	56,913883	4,6996613	2	0,329542	1,0036663	0,93606937	0,5649392	"1"	"G"	0
"COMBO1 (1)007.nd2"	0	0	0,12568535	1,5418565	2,3146095	0,7522817	0,24741665	2,1452382	2,1184227	1	129,96173	5,075007	2	0,42658252	1,0114816	0,9839558	0,79062676	"1"	"NF"	0
"COMBO1 (1)007.nd2"	0	0	0,18073387	1,9072368	1,9922913	0,8295646	0,28714818	2,168568	2,170484	1	94,65245	5,3750453	2	0,5163792	1,0161105	0,9925483	1,00565	"1"	"NF"	0
"COMBO1 (1)007.nd2"	1	0	0,029730871	4,787406	3,6949189	0,5647952	0,047911182	4,577687	4,5783105	1	110,628075	10,320709	2	0,2908829	1,0025296	0,96006614	1,1248751	"1"	"G"	0
"COMBO1 (1)007.nd2"	1	0	0,06051476	5,6447883	4,1519475	0,47146034	0,046067707	5,4150686	5,414983	1	76,29794	12,266091	2	0,24510367	1,0068824	0,87803173	1,0797317	"1"	"G"	0
"COMBO1 (1)007.nd2"	1	0	0,080980405	1,818743	3,0582018	0,6457494	0,08910406	2,601114	2,6018775	1	123,556755	5,9492	2	0,34226513	1,0027333	0,9844095	0,75931937	"1"	"G"	0
"COMBO1 (1)007.nd2"	1	0	0,060468137	3,0550754	2,8687224	0,6384237	0,030105643	3,3058963	3,2990763	1	79,21813	7,7546353	2	0,35592097	1,0020113	0,9383278	0,99904406	"1"	"G"	0
"COMBO1 (1)007.nd2"	1	0	0,06350682	3,2561219	5,04837	0,382585	0,033657327	4,6563115	4,6805696	1	126,99339	10,341685	2	0,19121708	1,0052992	0,84674835	0,7149044	"1"	"G"	0
"COMBO1 (1)007.nd2"	1	0	0,038628463	2,096795	2,4111395	0,75607646	0,064804316	2,4507828	2,4267752	1	138,38477	5,903371	2	0,44448432	1,0009414	0,984444	0,957789	"1"	"G"	0
"COMBO1 (1)007.nd2"	1	0	0,1165462	2,076732	2,0969553	0,811519	0,17436835	2,3243883	2,335871	1	132,78203	5,6708193	2	0,48941043	1,0064007	0,99445885	1,0205528	"1"	"G"	0
"COMBO1 (1)007.nd2"	0	0	0,04707251	3,8682525	2,7031496	0,71279866	0,004682433	3,475506	3,477404	1	63,908733	8,258077	2	0,40774518	1,0008496	0,98195267	1,2284435	"1"	"NF"	0
"COMBO1 (1)007.nd2"	0	0	0,022628756	4,155462	2,4928365	0,74120563	0,024501672	3,571332	3,5581462	1	149,28154	8,393541	2	0,4148289	1,0002949	0,992958	1,308114	"1"	"NF"	0
"COMBO1 (1)007.nd2"	1	0	0,033176083	6,93465	4,858974	0,42274526	0,029875997	6,4716954	6,474001	1	61,54577	14,357467	2	0,21081355	1,0021499	0,8910139	1,1127925	"1"	"G"	0
"COMBO1 (1)007.nd2"	1	0	0,030488769	4,3173814	3,92139	0,5383555	0,022395153	4,458478	4,4549932	1	64,62984	10,038771	2	0,27653956	1,0008773	0,97373265	1,0233637	"1"	"G"	0
"COMBO1 (1)007.nd2"	1	0	0,0568462	3,791164	1,8924093	0,7517916	0,0752654	3,1909523	3,1621523	1	99,78493	7,960539	2	0,47406954	1,0027688	0,9409091	1,374616	"1"	"G"	0
"COMBO1 (1)007.nd2"	1	0	0,15037894	3,1924365	2,5179107	0,7045037	0,124437466	3,087416	3,1243854	1	169,69244	7,546132	2	0,4264244	1,0302567	0,965361	1,131227	"1"	"G"	0
"COMBO1 (1)007.nd2"	0	0	0,19383428	1,5973836	2,1139817	0,7716936	0,2127411	2,0427275	2,0118802	1	123,74166	5,1001987	2	0,4874146	1,0070587	0,95691204	0,86715126	"1"	"NF"	0
"COMBO1 (1)007.nd2"	1	0	0,051616237	3,7964919	3,0458887	0,50485384	0,09201919	4,0915437	3,9937954	1	125,76975	9,721053	2	0,28874746	1,006232	0,8891055	0,9673088	"1"	"G"	0
"COMBO1 (1)007.nd2"	1	0	0,14232711	3,9107096	2,7034638	0,53289336	0,31462264	3,754829	3,8087602	1	86,93163	9,603125	2	0,3531713	1,0619501	0,84101975	1,0733078	"1"	"G"	0
"COMBO1 (1)007.nd2"	1	0	0,24802364	1,8058394	2,0285907	0,721444	0,40735158	2,2853444	2,32114	1	69,16901	5,608454	2	0,44023642	1,0323613	0,93921024	0,85905915	"1"	"G"	0
"COMBO1 (1)007.nd2"	1	0	0,074920446	1,7978475	1,9125102	0,8299669	0,12895013	2,1250618	2,124749	1	9,139584	5,217362	2	0,5068972	1,0031843	0,99355906	0,963018	"1"	"G"	0
"COMBO1 (1)007.nd2"	1	0	0,227691	3,400892	2,1241004	0,51194906	0,5040718	3,5307539	3,6769547	1	49,72215	9,136671	2	0,34735066	1,1556246	0,76153904	0,95243096	"1"	"G"	0
"COMBO1 (1)007.nd2"	1	0	0,1287002	5,5570436	2,5065994	0,6669999	0,25024176	4,1679816	4,0363045	1	124,45633	10,23208	2	0,40728873	1,0617156	0,924031	1,4623086	"1"	"G"	0
COMBO1 (2)001.nd2	1	0	0,08148843	10,042807	5,6389074	0,3317239	0,037418813	9,011123	9,068148	1	49,277378	19,504917	2	0,15747347	1,0077214	0,83955693	1,1499515	2	G	0
COMBO1 (2)001.nd2	0	0	0,12017254	7,834479	4,7168713	0,43134114	0,04743196	6,901465	6,97296	1	81,04564	15,107741	2	0,20942941	1,016387	0,8947784	1,1829811	2	NF	0
COMBO1 (2)001.nd2	1	0	0,07248472	9,15815	5,9329085	0,3460326	0,002814301	8,447363	8,478428	1	88,63201	18,23687	2	0,16340885	1,0061432	0,87586784	1,120899	2	G	0
COMBO1 (2)001.nd2	1	0	0,06409439	6,191131	3,6690013	0,45530918	0,15468845	5,8604474	6,0269046	1	39,187325	13,07184	2	0,22951898	1,032486	0,84900314	1,0840505	2	G	0
COMBO1 (2)001.nd2	1	0	0,034610517	8,642505	4,8628063	0,4375381	0,04712238	7,1750154	7,20287	1	94,70751	15,754942	2	0,21374899	1,0061367	0,9137277	1,2625065	2	G	0
COMBO1 (2)001.nd2	1	0	0,043523155	6,300708	4,5366707	0,49222067	0,003084334	5,8143373	5,8140416	1	38,949036	12,682933	2	0,23730072	1,0010928	0,97772866	1,1503785	2	G	0
COMBO1 (2)001.nd2	1	0	0,055236705	8,459357	5,2086587	0,3886868	0,03358746	7,522706	7,5454693	1	1,2328228	16,537647	2	0,19032651	1,0033145	0,9044987	1,1681218	2	G	0
COMBO1 (2)001.nd2	0	0	0,09380785	8,7016115	5,142456	0,35285226	0,06638394	8,09097	8,183521	1	64,01502	17,603878	2	0,16924219	1,016226	0,8226493	1,1047806	2	NF	0
COMBO1 (2)001.nd2	1	0	0,08389017	4,332949	3,5127354	0,6045819	0,020796435	4,2105613	4,2258797	1	70,59095	9,490065	2	0,3111815	1,0039546	0,9758878	1,1167295	2	G	0
COMBO1 (2)001.nd2	1	0	0,029758446	4,098603	3,926001	0,5468309	0,05064874	4,374896	4,3801003	1	123,04587	9,705018	2	0,2726531	1,0017182	0,96651846	1,0017731	2	G	0
COMBO1 (2)001.nd2	0	0	0,082022876	9,964667	5,548254	0,33408874	0,036359545	8,903868	8,975327	1	46,364582	19,360003	2	0,16003518	1,0088949	0,84892094	1,1500897	2	NF	0
COMBO1 (2)001.nd2	1	0	0,08419649	9,214843	5,1655517	0,3780616	0,04613698	7,9753065	8,013833	1	22,268686	17,50119	2	0,18446045	1,0101246	0,867327	1,1951663	2	G	0
COMBO1 (2)001.nd2	1	0	0,060988605	7,1544275	4,4453335	0,44678316	0,04887494	6,488794	6,5122976	1	46,075165	14,185478	2	0,21635008	1,0047597	0,9206016	1,155701	2	G	0
COMBO1 (2)001.nd2	1	0	0,060035717	5,291562	4,0570297	0,5304962	0,026821034	5,0329227	5,0401416	1	27,438614	11,195816	2	0,26598275	1,0028104	0,9649179	1,1262313	2	G	0
COMBO1 (2)001.nd2	1	0	0,019045772	5,245109	4,0867653	0,52901906	0,026747221	5,042066	5,027717	1	120,463036	11,162116	2	0,26269245	1,0008057	0,961314	1,1145011	2	G	0
COMBO1 (2)001.nd2	0	0	0,07980548	9,524695	5,496736	0,35263804	0,040546466	8,461836	8,528163	1	69,34605	18,423235	2	0,16936828	1,0124903	0,85553193	1,1595112	2	NF	0
COMBO1 (2)001.nd2	0	0	0,11841244	6,843742	3,6875503	0,46127102	0,14020146	6,0605803	6,196469	1	65,70592	13,654432	2	0,23723312	1,0286455	0,8434012	1,1615305	2	NF	0
COMBO1 (2)001.nd2	1	0	0,039151136	7,015568	4,0972958	0,5287587	0,05045694	5,8185606	5,8348556	1	3,669894	12,912418	2	0,26384073	1,0049499	0,96953523	1,2856901	2	G	0
COMBO1 (2)001.nd2	1	0	0,09748249	4,5875874	2,977512	0,5876152	0,19458488	4,228806	4,315427	1	69,35539	9,904911	2	0,3266321	1,0439762	0,9012544	1,1600052	2	G	0
COMBO1 (2)001.nd2	1	0	0,11001303	3,0700185	3,0596094	0,63484883	0,03571887	3,3979695	3,4223564	1	77,46892	7,7954335	2	0,33854172	1,0100957	0,98711157	0,969055	2	G	0
COMBO1 (2)001.nd2	1	0	0,043184314	3,2182643	2,6292655	0,67680794	0,042728655	3,3257523	3,3035018	1	51,42131	7,7300634	2	0,37046912	1,0011333	0,98827237	1,0531869	2	G	0
COMBO1 (2)001.nd2	1	0	0,09728817	4,820643	3,0273123	0,55569315	0,14598987	4,5263615	4,5392637	1	56,654606	10,440947	2	0,29958263	1,0266837	0,89723575	1,1416103	2	G	0
COMBO1 (2)001.nd2	0	0	0,033682883	4,051026	3,9963782	0,54558796	0,000331869	4,3551536	4,353177	1	43,823376	9,659509	2	0,27193692	1,0005627	0,9797157	0,9966465	2	NF	0
COMBO1 (2)001.nd2	0	0	0,049372036	3,7339144	3,1028953	0,63122916	0,09007868	3,7638547	3,7769942	1	50,207546	8,621714	2	0,33558983	1,0043229	0,9781615	1,0717312	2	NF	0
COMBO1 (2)002.nd2	1	0	0,039120536	6,6210504	5,251893	0,39508647	0,025212241	6,692168	6,711563	1	52,579002	14,511834	2	0,18823625	1,0039053	0,8998269	1,0321903	2	G	0
COMBO1 (2)002.nd2	1	0	0,11480338	7,5755844	4,5134096	0,45281476	0,04190373	6,5515413	6,5996704	1	57,54283	14,49949	2	0,22471875	1,0090744	0,91870856	1,2112156	2	G	0
COMBO1 (2)002.nd2	1	0	0,051689487	8,414319	4,5744624	0,454241	0,022465905	6,880728	6,901105	1	60,63483	15,257074	2	0,22628738	1,0036683	0,90887344	1,282307	2	G	0
COMBO1 (2)002.nd2	1	0	0,07141923	7,1068087	4,1008854	0,440533	0,088760115	6,3793607	6,453546	1	82,68444	14,238132	2	0,22234657	1,0152563	0,8708177	1,1567308	2	G	0
COMBO1 (2)002.nd2	1	0	0,059925187	9,538515	6,30438	0,32546952	0,013049476	8,928676	8,962485	1	29,651741	19,19067	2	0,152341	1,0055513	0,8464687	1,101076	2	G	0
COMBO1 (2)002.nd2	1	0	0,066166416	10,315395	5,104	0,29735297	0,083633736	9,589763	9,784818	1	82,414955	20,879099	2	0,14281712	1,0261663	0,73023975	1,0860859	2	G	0
COMBO1 (2)002.nd2	1	0	0,09776384	6,723738	4,111323	0,46035936	0,0950195	6,1033654	6,1817474	1	74,384796	13,547584	2	0,229817	1,0176092	0,8921715	1,1468719	2	G	0
COMBO1 (2)002.nd2	1	0	0,07571004	8,896332	5,9561934	0,34900534	0,024333308	8,253732	8,286463	1	109,57802	17,897583	2	0,16627249	1,0059104	0,89112	1,1144875	2	G	0
COMBO1 (2)002.nd2	0	0	0,107001185	8,882679	4,7287893	0,3735956	0,068798214	7,890984	8,026916	1	75,05854	17,285265	2	0,18163174	1,018712	0,82924026	1,155602	2	NF	0
COMBO1 (2)002.nd2	0	0	0,1162837	7,1918893	4,115456	0,4779363	0,02405623	6,197085	6,260041	1	92,00795	13,751226	2	0,23843953	1,0110343	0,9113254	1,2134546	2	NF	0
COMBO1 (2)002.nd2	0	0	0,07508591	7,5960636	5,064564	0,4175498	0,03994262	6,915776	6,950717	1	140,81773	15,119767	2	0,20221664	1,0074985	0,9165009	1,1417679	2	NF	0
COMBO1 (2)002.nd2	0	0	0,040444456	6,106155	5,623707	0,40032157	0,025400026	6,358275	6,3676	1	38,848484	13,844726	2	0,19230887	1,0016309	0,9248966	1,0016315	2	NF	0
COMBO1 (2)002.nd2	1	0	0,064866856	7,306482	5,300562	0,40111208	0,030864198	6,9801273	7,000482	1	136,26378	15,129558	2	0,19093773	1,0034492	0,9115614	1,0949502	2	G	0
COMBO1 (2)002.nd2	1	0	0,028263062	6,793126	5,316819	0,4268131	0,016033858	6,4844604	6,488612	1	80,1396	14,142328	2	0,20569898	1,0009567	0,94296014	1,0980446	2	G	0
COMBO1 (2)002.nd2	0	0	0,08413453	7,3400726	4,3425636	0,4555539	0,047234546	6,4280343	6,4592767	1	47,659866	14,229356	2	0,22617996	1,0051708	0,9087442	1,1961923	2	NF	0
COMBO1 (2)002.nd2	0	0	0,08771553	7,5427012	4,646608	0,42046133	0,049711775	6,8229513	6,869509	1	128,03867	15,014309	2	0,20629679	1,0086578	0,886016	1,148827	2	NF	0
COMBO1 (2)004.nd2	0	0	0,03889554	7,122085	5,2891817	0,42095277	0,02923151	6,692077	6,691793	1	92,18831	14,581152	2	0,20248619	1,0019904	0,9265338	1,1208689	2	NF	0
COMBO1 (2)004.nd2	1	0	0,05152958	7,820087	5,289062	0,4002666	0,027359627	7,216007	7,2398734	1	84,71265	15,668811	2	0,19121756	1,0045695	0,91587245	1,132846	2	G	0
COMBO1 (2)004.nd2	1	0	0,049387958	5,9894395	3,594044	0,5877294	0,038838208	5,0183077	5,0207663	1	82,881775	11,316427	2	0,30281806	1,0037749	0,975711	1,2853379	2	G	0
COMBO1 (2)004.nd2	1	0	0,03470025	9,577226	5,8188796	0,37768584	0,020062514	8,223529	8,229932	1	98,95363	17,850872	2	0,18031564	1,00278	0,92002016	1,2138172	2	G	0
COMBO1 (2)004.nd2	1	0	0,103261314	8,961266	5,1483583	0,37705177	0,020452453	7,8588533	7,955618	1	102,29337	17,281805	2	0,18474007	1,0127088	0,85998243	1,1764299	2	G	0
COMBO1 (2)004.nd2	0	0	0,08818783	13,3790455	5,0617805	0,2684677	0,07841122	11,403779	11,712255	1	71,41471	25,024849	2	0,13098985	1,0310376	0,6964331	1,1716357	2	NF	0
COMBO1 (2)004.nd2	1	0	0,058592424	7,4225936	5,1715646	0,42198092	0,022481332	6,7728324	6,8062606	1	90,599045	14,867446	2	0,20602748	1,0056747	0,9235393	1,1441059	2	G	0
COMBO1 (2)004.nd2	1	0	0,07028105	7,5519834	4,522302	0,41906014	0,089273684	6,818164	6,890511	1	87,01168	15,04864	2	0,20684081	1,014809	0,87445056	1,1504674	2	G	0
COMBO1 (2)004.nd2	0	0	0,050207876	7,745829	5,252009	0,3957534	0,034560893	7,1267643	7,1462226	1	92,091736	15,682906	2	0,19417496	1,0032889	0,89880216	1,1309736	2	NF	0
COMBO1 (2)004.nd2	1	0	0,06786901	6,36456	4,643749	0,4550204	0,02341951	6,027766	6,0477943	1	62,71891	13,257868	2	0,22303124	1,0041198	0,9260623	1,1061615	2	G	0
COMBO1 (2)004.nd2	0	0	0,05879469	6,523857	4,865506	0,43539286	0,023824615	6,2518487	6,2702475	1	70,786385	13,721971	2	0,21251892	1,003676	0,9237892	1,090613	2	NF	0
COMBO1 (2)004.nd2	0	0	0,114732176	9,824392	4,623104	0,32284302	0,08729328	8,817924	9,012781	1	88,63283	19,555193	2	0,16087301	1,0253611	0,7552478	1,124931	2	NF	0
COMBO1 (2)004.nd2	1	0	0,0627186	6,525064	4,9097285	0,45900765	0,000295339	6,0961614	6,1089334	1	116,80329	13,365566	2	0,22355376	1,002595	0,9483593	1,127657	2	G	0
COMBO1 (2)004.nd2	1	0	0,10105898	5,373563	3,5703297	0,5687816	0,14658411	4,777189	4,824404	1	105,11428	10,895905	2	0,29979724	1,03776	0,96070725	1,2017096	2	G	0
COMBO1 (2)004.nd2	1	0	0,034575198	6,1854076	4,475589	0,48764864	0,04515812	5,687268	5,6693034	1	102,94032	12,625122	2	0,24348438	1,0027505	0,9617376	1,1451689	2	G	0
COMBO1 (2)005.nd2	1	0	0,04625664	7,8121786	5,708021	0,38821396	0,008048012	7,277471	7,2861786	1	80,68452	15,902135	2	0,18781112	1,0021224	0,92488813	1,118597	2	G	0
COMBO1 (2)005.nd2	1	0	0,04918043	8,657948	4,7484894	0,32035014	0,10128604	8,396064	8,629884	1	129,22784	18,428923	2	0,15637726	1,0326124	0,71942043	1,0397308	2	G	0
COMBO1 (2)005.nd2	1	0	0,068007894	7,84373	4,74872	0,41123652	0,042567454	7,1015396	7,145775	1	94,53156	15,481763	2	0,19802852	1,008188	0,90136856	1,15461	2	G	0
COMBO1 (2)005.nd2	0	0	0,09304938	8,68005	5,148087	0,3716782	0,035783123	7,846311	7,899872	1	108,46458	17,130991	2	0,17951524	1,008226	0,8834754	1,1424237	2	NF	0
COMBO1 (2)005.nd2	0	0	0,05276541	4,3668313	3,4938557	0,600279	0,048149724	4,251442	4,2541323	1	92,864334	9,561182	2	0,30761254	1,0017692	0,9739862	1,1139175	2	NF	0
COMBO1 (2)005.nd2	1	0	0,07996547	9,01954	4,8575563	0,37131202	0,07254429	7,9747605	8,073701	1	45,412937	17,471397	2	0,18057565	1,0130453	0,8475234	1,1661578	2	G	0
COMBO1 (2)005.nd2	1	0	0,032482613	4,293822	3,6117256	0,58347297	0,056212626	4,2468925	4,24361	1	59,8898	9,616489	2	0,30311796	1,0021453	0,9669666	1,0840272	2	G	0
COMBO1 (2)005.nd2	1	0	0,08769497	7,2290187	4,4930067	0,40729818	0,062366158	6,7829237	6,8696203	1	96,74439	14,93442	2	0,20005785	1,014612	0,8609216	1,1022695	2	G	0
COMBO1 (2)005.nd2	1	0	0,03888772	4,573539	3,3697197	0,6263441	0,045406852	4,205606	4,2049966	1	57,21215	9,579098	2	0,3292345	1,0023324	0,9968428	1,1770782	2	G	0
COMBO1 (2)005.nd2	1	0	0,05858986	4,2318845	3,0795295	0,6463953	0,04086384	3,9538581	3,9665449	1	52,566692	9,070322	2	0,34466863	1,0038526	0,98500234	1,1641128	2	G	0
COMBO1 (2)006.nd2	0	0	0,08667386	8,790507	6,0374584	0,2916863	0,067771815	9,017582	9,094748	1	100,23918	19,460495	2	0,13763973	1,0223715	0,7738283	0,9944393	2	NF	0
COMBO1 (2)006.nd2	0	0	0,08221967	9,538401	6,6748824	0,29680106	0,009803708	9,389681	9,452899	1	88,546814	20,096016	2	0,13774757	1,0086188	0,8372256	1,0404947	2	NF	0
COMBO1 (2)006.nd2	0	0	0,067809574	9,764786	6,055577	0,32432222	0,043330304	9,035164	9,077506	1	76,877884	19,45127	2	0,1523003	1,0097437	0,83736205	1,1127616	2	NF	0
COMBO1 (2)006.nd2	0	0	0,08646473	8,154915	5,538556	0,40226045	0,030741286	7,3804665	7,419544	1	105,94934	15,961033	2	0,19061713	1,0056645	0,9308058	1,1612148	2	NF	0
COMBO1 (2)006.nd2	1	0	0,077835694	7,1266327	5,1133847	0,40752876	0,005245319	6,708746	6,7490087	1	91,876144	14,824088	2	0,20160988	1,0075138	0,8812575	1,1001303	2	G	0
COMBO1 (2)006.nd2	1	0	0,0815333	9,428959	5,879852	0,35721982	0,024402335	8,434451	8,488926	1	69,27886	18,212477	2	0,1687564	1,0075998	0,90973496	1,1593415	2	G	0
COMBO1 (2)006.nd2	0	0	0,09081453	7,4426775	3,8075795	0,42325458	0,11651876	6,5759473	6,7098155	1	128,0558	14,865129	2	0,21914051	1,0269603	0,812702	1,1584799	2	NF	0
COMBO1 (2)006.nd2	1	0	0,04398802	10,341203	7,090647	0,3093526	0,003735984	9,561317	9,589583	1	69,03586	20,495739	2	0,14402759	1,0035044	0,872454	1,1125824	2	G	0
COMBO1 (2)006.nd2	1	0	0,0913527	9,139086	5,359071	0,35852543	0,04637956	8,204368	8,276171	1	91,32646	17,897663	2	0,17287119	1,0101818	0,8644367	1,1476674	2	G	0
COMBO1 (2)006.nd2	1	0	0,09961924	8,119783	4,9417334	0,3829409	0,0327524	7,49362	7,542633	1	90,454315	16,323425	2	0,18410741	1,0085865	0,8567212	1,1254209	2	G	0
COMBO1 (2)007.nd2	1	0	0,048126195	10,335167	7,5193496	0,26191014	0,009506245	10,495932	10,5802	1	148,59456	22,268324	2	0,11944987	1,0083525	0,78775793	1,0049316	2	G	0
COMBO1 (2)007.nd2	1	0	0,050267797	6,3673487	4,2763724	0,4418305	0,1052311	6,095796	6,176971	1	84,12349	13,4572525	2	0,21817647	1,0183877	0,866019	1,084585	2	G	0
COMBO1 (2)007.nd2	0	0	0,05092145	7,4004283	5,561085	0,40270957	0,030366134	7,0201635	7,028283	1	90,59496	15,196283	2	0,19119322	1,0032333	0,94184643	1,1021321	2	NF	0
COMBO1 (2)007.nd2	1	0	0,06155539	7,5710893	5,378993	0,4083457	0,023228854	7,0178475	7,0291066	1	94,69096	15,264062	2	0,19573145	1,0021529	0,93361664	1,1267475	2	G	0
COMBO1 (2)007.nd2	1	0	0,026472274	7,5097346	5,913997	0,38220873	0,019302225	7,2563562	7,266175	1	90,000496	15,713283	2	0,18159235	1,0021676	0,93192005	1,078722	2	G	0
COMBO1 (2)007.nd2	1	0	0,123410285	6,9121723	3,874329	0,42954424	0,11005399	6,3353133	6,4666452	1	97,34533	14,2202835	2	0,21927468	1,0335515	0,8330658	1,1167953	2	G	0
COMBO1 (2)007.nd2	1	0	0,11284068	9,581971	5,430313	0,33821183	0,007233147	8,605731	8,772165	1	14,572945	18,868525	2	0,16473636	1,0245986	0,8048951	1,1323625	2	G	0
COMBO1 (2)007.nd2	1	0	0,016068792	6,5245647	4,74086	0,48580578	0,012574204	5,9371123	5,9394617	1	81,43192	12,991202	2	0,2356737	1,0005211	0,9763797	1,1673411	2	G	0
COMBO1 (2)007.nd2	1	0	0,039674383	9,147389	6,8191285	0,32468674	0,000386904	8,736193	8,746263	1	62,49452	18,815739	2	0,15260294	1,0018927	0,89513797	1,0809785	2	G	0
COMBO1 (2)007.nd2	0	0	0,038520887	9,019207	5,6067853	0,34251484	0,058278427	8,454147	8,509997	1	160,83223	18,1907	2	0,1606715	1,0137209	0,842431	1,1007867	2	NF	0
COMBO1 (2)007.nd2	1	0	0,091418795	11,410621	4,238516	0,3001602	0,09320108	9,860751	10,257002	1	109,56248	21,85662	2	0,14941679	1,046389	0,6838324	1,1462808	2	G	0
COMBO1 (2)007.nd2	1	0	0,1045507	2,2958436	2,5049999	0,6785667	0,13516265	2,751027	2,7629645	1	125,69005	6,5204835	2	0,3862448	1,0076201	0,9612408	0,9047431	2	G	0
COMBO1 (2)007.nd2	0	0	0,088609	4,838937	3,4273798	0,57623166	0,10576326	4,4847183	4,507554	1	90,32991	10,272623	2	0,3063301	1,0091481	0,9363985	1,149255	2	NF	0
COMBO1 (2)007.nd2	0	0	0,053583857	5,2778263	4,2627153	0,48349103	0,057174552	5,2701144	5,29832	1	96,73007	11,7121935	2	0,24194969	1,0065008	0,9153888	1,0502526	2	NF	0
COMBO1 (2)008.nd2	1	0	0,06119144	6,6165547	4,4859858	0,47762266	0,029409707	6,062826	6,073758	1	72,06535	13,194059	2	0,22918797	1,0038157	0,9605003	1,1545577	2	G	0
COMBO1 (2)008.nd2	0	0	0,051785935	6,6084695	4,777126	0,4176885	0,06987108	6,445479	6,487966	1	85,52563	14,100325	2	0,20253523	1,0078205	0,9071592	1,0701553	2	NF	0
COMBO1 (2)008.nd2	1	0	0,06611242	10,582084	5,9757504	0,32240063	0,040182956	9,462887	9,531614	1	85,218475	20,309189	2	0,15046449	1,007739	0,84128195	1,1526426	2	G	0
COMBO1 (2)008.nd2	1	0	0,08375056	7,9960237	5,0701823	0,40647224	0,001995486	7,153652	7,1782007	1	90,333336	15,722678	2	0,19894296	1,0036621	0,9098417	1,163095	2	G	0
COMBO1 (2)008.nd2	1	0	0,0944237	8,506018	5,020377	0,3767194	0,064954124	7,689107	7,775155	1	110,27041	16,844538	2	0,18318278	1,014487	0,8549357	1,1426328	2	G	0
COMBO1 (2)008.nd2	1	0	0,09911788	7,485426	3,6753838	0,46570423	0,10147627	6,32807	6,4079795	1	99,63533	14,212094	2	0,23800388	1,016773	0,8627022	1,2315211	2	G	0
COMBO1 (2)008.nd2	1	0	0,038541712	7,1423564	4,7748485	0,44295007	0,04011386	6,4545984	6,473965	1	90,326584	14,234699	2	0,2182796	1,0033729	0,9336504	1,1576775	2	G	0
COMBO1 (2)008.nd2	0	0	0,012823851	1,7791997	1,8802254	0,823398	0,015757725	2,0967038	2,0616875	1	15,092126	5,2108955	2	0,51530063	1,0001299	0,9971074	0,97246623	2	NF	0
COMBO1 (2)008.nd2	0	0	0,013125563	7,3135996	5,407963	0,40027267	0,009244329	6,9666014	6,9671106	1	93,667015	15,152788	2	0,19186659	1,0006593	0,9251474	1,0966603	2	NF	0
COMBO1 (2)008.nd2	1	0	0,057426773	4,8311114	3,990929	0,51942647	0,01627247	4,8874445	4,907066	1	104,40559	10,811014	2	0,25750965	1,0057324	0,9556368	1,0547633	2	G	0
COMBO1 (2)008.nd2	1	0	0,017785005	3,863091	2,8474689	0,6720028	0,0005087	3,6386378	3,5576982	1	101,13704	8,4993725	2	0,37150738	1,0001719	0,9876133	1,1797765	2	G	0
COMBO1 (2)009.nd2	1	0	0,055779792	10,907505	6,2794	0,26177385	0,033505503	10,6657915	10,817053	1	174,51154	22,882553	2	0,12208136	1,0172842	0,7324409	1,0350264	2	G	0
COMBO1 (2)009.nd2	1	0	0,01130124	4,083524	3,473817	0,6168143	0,013040838	4,0013666	3,9996648	1	106,3691	9,121059	2	0,3247346	1,000196	0,99132496	1,1021466	2	G	0
COMBO1 (2)009.nd2	1	0	0,05763538	7,965856	4,668935	0,43208495	0,045389775	6,9214892	6,9563317	1	72,392044	15,220769	2	0,21171105	1,0058025	0,9126607	1,2038549	2	G	0
COMBO1 (2)009.nd2	1	0	0,09638104	7,9560328	5,2513723	0,40269563	0,04420885	7,171537	7,21287	1	80,33114	15,756681	2	0,1969619	1,0080214	0,9239433	1,1531562	2	G	0
COMBO1 (2)009.nd2	1	0	0,036706526	9,196694	5,6439414	0,3491504	0,037521772	8,419642	8,451846	1	84,997734	18,193428	2	0,16517891	1,0060211	0,87064666	1,1295106	2	G	0
COMBO1 (2)009.nd2	1	0	0,07006629	12,893371	7,942518	0,26199687	0,008578428	11,712171	11,765041	1	20,876482	24,867958	2	0,11967455	1,0057111	0,83167493	1,1238357	2	G	0
COMBO1 (2)009.nd2	1	0	0,052207865	7,6447644	5,635606	0,3929409	0,035541702	7,149751	7,1815944	1	91,90425	15,635918	2	0,19041115	1,0045787	0,92291456	1,1147712	2	G	0
COMBO1 (2)009.nd2	0	0	0,10296215	13,859309	4,9275093	0,26201183	0,078878835	11,715081	12,076784	1	71,18324	25,781921	2	0,12857635	1,0341277	0,6820044	1,1741353	2	NF	0
COMBO1 (2)009.nd2	1	0	0,054915816	7,7761316	5,180028	0,41740462	0,018871952	6,960804	6,9919877	1	90,526794	15,300588	2	0,20434071	1,0048404	0,92042094	1,1649042	2	G	0
COMBO1 (2)009.nd2	1	0	0,087836	7,9016714	4,3752327	0,41294533	0,098331794	7,005023	7,1180587	1	86,034676	15,506655	2	0,20502648	1,0200433	0,8622143	1,1659741	2	G	0
COMBO1 (2)009.nd2	0	0	0,04920167	8,079824	5,1458926	0,3864445	0,04185235	7,3588586	7,394185	1	91,46193	16,209227	2	0,18997265	1,0049262	0,88684213	1,1371092	2	NF	0
COMBO1 (2)009.nd2	0	0	0,089599565	6,7964563	4,94287	0,43360206	0,024091206	6,402013	6,4299636	1	70,913155	14,0346155	2	0,21113467	1,0047044	0,9271794	1,110241	2	NF	0
COMBO1 (2)009.nd2	1	0	0,07249122	5,989606	4,0276084	0,5261871	0,007262816	5,379044	5,4018965	1	96,78909	11,960076	2	0,26357135	1,0058185	0,9625408	1,186377	2	G	0
COMBO1 (2)009.nd2	1	0	0,036520254	6,3395853	4,5848975	0,4779658	0,03795447	5,829454	5,8161993	1	103,47746	12,910317	2	0,23752822	1,0023371	0,9593832	1,1444141	2	G	0
COMBO1 (1)001.nd2	0	0	0,04021964	7,903729	5,503073	0,3416264	0,06718708	7,965636	8,053637	1	111,04219	17,05082	2	0,1585993	1,0142876	0,8485371	1,0191052	1	NF	2
COMBO1 (1)001.nd2	0	0	0,060141645	7,9979906	4,486191	0,4366469	0,08637717	6,942781	7,032026	1	81,07968	15,171557	2	0,2112633	1,0182939	0,91249985	1,1981273	1	NF	2
COMBO1 (1)001.nd2	0	0	0,035281997	7,3627996	5,163736	0,43053555	0,027313726	6,770848	6,7789755	1	97,81447	14,659594	2	0,2044876	1,0015844	0,9446011	1,1428189	1	NF	2
COMBO1 (1)001.nd2	1	0	0,01851616	8,998686	5,235863	0,4426246	0,02538614	7,4302998	7,4394364	1	117,29249	15,983678	2	0,20752794	1,0015163	0,97328705	1,2758231	1	G	2
COMBO1 (1)001.nd2	1	0	0,05926136	8,724339	4,8166986	0,434124	0,032099742	7,3541293	7,3865876	1	158,87167	15,891479	2	0,2053904	1,0053879	0,9299754	1,2407808	1	G	2
COMBO1 (1)001.nd2	0	0	0,068590045	7,825082	4,036411	0,49182537	0,07700196	6,3673162	6,4256635	1	95,26151	14,139821	2	0,24574585	1,0109627	0,9149632	1,297529	1	NF	2
COMBO1 (1)001.nd2	0	0	0,048731115	6,3504906	5,3512464	0,3767542	0,078799054	6,7486	6,809176	1	113,48937	14,5539055	2	0,17753747	1,0142618	0,8839794	0,9729025	1	NF	2
COMBO1 (1)001.nd2	0	0	0,043440677	7,7212706	5,10689	0,41876712	0,044122584	6,965068	6,983757	1	33,14511	15,221696	2	0,20265074	1,0057787	0,9173895	1,1628463	1	NF	2
COMBO1 (1)001.nd2	1	0	0,051389664	5,545056	5,320774	0,4336727	0,007853195	5,893222	5,893069	1	119,73734	12,675843	2	0,20328741	1,0041391	0,96354586	0,98852324	1	G	2
COMBO1 (1)001.nd2	0	0	0,032561056	7,9745975	5,0285296	0,4356672	0,006296634	6,998807	7,006728	1	106,91447	15,166378	2	0,20728643	1,002022	0,94990283	1,1989473	1	NF	2
COMBO1 (1)001.nd2	1	0	0,06672912	7,801772	5,2680407	0,4312175	0,006807544	6,957968	6,969041	1	174,28377	15,078335	2	0,20518164	1,0022143	0,9482738	1,1759892	1	G	2
COMBO1 (1)001.nd2	0	0	0,028816199	3,3382888	5,309433	0,4274545	0,035226233	4,6318913	4,6348224	1	109,7958	9,906538	2	0,19811499	1,0011998	0,97320646	0,7526132	1	NF	2
COMBO1 (1)001.nd2	1	0	0,084924586	9,282274	4,1342993	0,35276568	0,11251442	8,182925	8,448761	1	91,2118	18,18398	2	0,1765011	1,0413901	0,7257036	1,1397496	1	G	2
COMBO1 (1)001.nd2	1	0	0,064575635	3,4854732	4,014127	0,50415355	0,02477015	4,262594	4,269069	1	87,03708	9,320826	2	0,24424396	1,0039731	0,9544087	0,8624717	1	G	2
COMBO1 (1)001.nd2	0	0	0,0322118	5,599475	6,688522	0,3516854	0,010040556	6,6801867	6,68858	1	160,48674	14,14495	2	0,15976447	1,0016088	0,94204706	0,8676299	1	NF	2
COMBO1 (1)001.nd2	0	0	0,044294167	8,34754	5,2425685	0,42634368	0,013460233	7,2451696	7,2327285	1	156,26505	15,685714	2	0,20247507	1,003564	0,94238406	1,2109115	1	NF	2
COMBO1 (1)001.nd2	1	0	0,04431339	8,727502	5,323114	0,3254816	0,06895986	8,502356	8,58864	1	102,975624	18,356365	2	0,15371689	1,0166115	0,80900717	1,0526093	1	G	2
COMBO1 (1)001.nd2	1	0	0,05338553	5,1732655	3,0273485	0,64772356	0,056503184	4,394222	4,401005	1	99,583496	10,018264	2	0,34112296	1,0036148	0,9833217	1,2869442	1	G	2
COMBO1 (1)001.nd2	1	0	0,053048044	5,6204796	3,9093122	0,5314699	0,06198648	5,247205	5,267269	1	90,13536	11,527955	2	0,25991267	1,0040196	0,9552336	1,1437844	1	G	2
COMBO1 (1)001.nd2	1	0	0,002762181	4,236713	3,8492002	0,5655222	0,00489098	4,357246	4,3529935	1	89,94722	9,702745	2	0,28412867	1,0000658	0,98597336	1,0473316	1	G	2
COMBO1 (1)001.nd2	0	0	0,039268613	7,2125354	4,789493	0,45210254	0,008858264	6,540779	6,5195303	1	138,88292	14,15893	2	0,21465406	1,0015273	0,94510746	1,1713712	1	NF	2
COMBO1 (1)001.nd2	0	0	0,047723927	6,8610573	4,4996314	0,40860987	0,072017096	6,6489797	6,7187996	1	135,52617	14,526	2	0,19760193	1,013093	0,86005884	1,0726904	1	NF	2
COMBO1 (1)001.nd2	1	0	0,059275385	8,562169	4,489915	0,31689134	0,101385	8,3108635	8,569221	1	120,53307	18,426449	2	0,15783438	1,0355558	0,70914894	1,0311592	1	G	2
COMBO1 (1)001.nd2	1	0	0,014481283	3,9266934	4,265502	0,5196079	0,021857994	4,409432	4,410715	1	116,89481	9,744971	2	0,2571413	1,0008825	0,97704864	0,9498075	1	G	2
COMBO1 (1)001.nd2	1	0	0,033535242	6,1765833	5,0798073	0,43789688	0,043726422	6,1400056	6,1549664	1	23,794922	13,313528	2	0,20860316	1,0041416	0,9374084	1,0568635	1	G	2
COMBO1 (1)001.nd2	0	0	0,056594994	10,576298	6,4242706	0,3201321	0,044497505	9,620434	9,731151	1	153,85704	20,375448	2	0,14549716	1,0143852	0,87922156	1,1294899	1	NF	2
COMBO1 (1)001.nd2	0	0	0,03494367	8,977249	8,064683	0,25385696	0,026397433	9,9771595	10,002299	1	120,74867	21,080555	2	0,11482583	1,0088822	0,83744407	0,91727626	1	NF	2
COMBO1 (1)001.nd2	1	0	0,046424907	3,574716	4,5253496	0,4081237	0,09323798	4,719666	4,733184	1	118,00247	10,491312	2	0,20432861	1,0083741	0,8521194	0,77784437	1	G	2
COMBO1 (1)001.nd2	1	0	0,0859852	6,5949936	4,0828996	0,48029318	0,050032616	5,9070134	5,914553	1	78,0775	13,135872	2	0,24065149	1,0062357	0,92434424	1,17945	1	G	2
COMBO1 (1)002.nd2	1	0	0,030843478	5,8841295	4,6708837	0,43761322	0,013649892	5,9026933	5,905748	1	86,63447	12,998727	2	0,21502644	1,0009259	0,92093855	1,0443715	1	G	2
COMBO1 (1)002.nd2	0	0	0,08574148	14,0933075	3,8216622	0,21268208	0,11383007	12,645857	13,7867985	1	98,19989	28,856651	2	0,112208694	1,0970486	0,49439675	1,0440147	1	NF	2
COMBO1 (1)002.nd2	0	0	0,07630352	2,823497	1,806931	0,7842229	0,012372771	2,725792	2,73412	1	113,621605	6,726341	2	0,48385152	1,0059302	0,9515743	1,1955582	1	NF	2
COMBO1 (1)002.nd2	0	0	0,087856956	7,637314	4,4610443	0,3904179	0,082468495	7,0502305	7,151142	1	119,372154	15,678712	2	0,1956339	1,017029	0,8405648	1,1199332	1	NF	2
COMBO1 (1)002.nd2	1	0	0,099113494	7,7279305	4,1212273	0,41501543	0,13444929	6,94013	7,128012	1	115,10634	15,296935	2	0,20428576	1,0415949	0,8236677	1,1378644	1	G	2
COMBO1 (1)002.nd2	1	0	0,05472447	6,000262	3,7977948	0,5574911	0,03010883	5,2262154	5,2336764	1	55,782547	11,629768	2	0,2797085	1,0021281	0,9657002	1,2336727	1	G	2
COMBO1 (1)002.nd2	0	0	0,058084514	6,7223644	4,2887	0,5028519	0,030282767	5,8948846	5,898024	1	118,990005	12,961221	2	0,24630971	1,0019333	0,96574736	1,21077	1	NF	2
COMBO1 (1)002.nd2	0	0	0,04700101	2,241482	1,8158996	0,6633372	0,050315425	2,5194473	2,268974	1	119,844574	6,5163646	2	0,44960877	1,0020412	0,8958874	1,0395849	1	NF	2
COMBO1 (1)002.nd2	0	0	0,063888006	7,747265	4,0930467	0,48425427	0,07932007	6,3912992	6,4462194	1	95,49067	14,178896	2	0,24147949	1,0108119	0,91374475	1,2780664	1	NF	2
COMBO1 (1)002.nd2	0	0	0,027853908	4,645133	3,100852	0,6583186	0,03879437	4,108669	4,1118126	1	138,56674	9,416423	2	0,35035315	1,0014346	0,9904853	1,2375218	1	NF	2
COMBO1 (1)002.nd2	0	0	0,03299986	6,354445	4,334366	0,51027614	0,051688492	5,717829	5,7270103	1	113,32782	12,509534	2	0,2474716	1,0038842	0,967127	1,1834579	1	NF	2
COMBO1 (1)002.nd2	0	0	0,07457169	8,292276	4,29057	0,44630066	0,08413688	6,8965592	7,000741	1	132,16437	15,280165	2	0,2219826	1,0168543	0,8882151	1,2502478	1	NF	2
COMBO1 (1)002.nd2	0	0	0,2604632	2,438033	1,5380085	0,79364914	0,7389095	2,2556286	2,0085924	1	63,490482	6,21313	2	0,610119	1,0941814	0,9426154	1,3053155	1	NF	2
COMBO1 (1)002.nd2	0	0	0,05831267	6,059702	5,208026	0,37670347	0,004001258	6,559951	6,559064	1	102,51078	14,217746	2	0,1792917	1,0024642	0,8908007	0,95644313	1	NF	2
COMBO1 (1)002.nd2	1	0	0,068856254	9,403651	5,5257716	0,32569718	0,039597373	8,823779	8,873152	1	106,79688	19,04786	2	0,15377912	1,0114318	0,8099612	1,0961725	1	G	2
COMBO1 (1)002.nd2	0	0	0,07545792	5,5222454	3,666354	0,48551953	0,081584714	5,4285393	5,485343	1	125,67838	11,955272	2	0,2385942	1,0107168	0,90883434	1,0610355	1	NF	2
COMBO1 (1)002.nd2	0	0	0,10980462	3,8049417	2,9973075	0,59240156	0,017487414	3,8243668	3,7819512	1	86,05129	8,984023	2	0,33123714	1,0051941	0,9419833	1,0619891	1	NF	2
COMBO1 (1)002.nd2	1	0	0,056972522	5,444855	4,0616374	0,51073575	0,07463568	5,271135	5,295909	1	90,21884	11,574439	2	0,24951014	1,005887	0,94188076	1,0978308	1	G	2
COMBO1 (1)002.nd2	1	0	0,001142136	4,513144	3,7506075	0,5891632	0,00141749	4,382447	4,37503	1	89,80264	9,811304	2	0,29919615	1,0000165	0,99228275	1,117139	1	G	2
COMBO1 (1)002.nd2	0	0	0,07257316	10,664709	4,5893416	0,28175128	0,11006631	9,888323	10,311163	1	122,30107	21,80954	2	0,13887173	1,0505466	0,64716995	1,0636367	1	NF	2
COMBO1 (1)002.nd2	1	0	0,04553424	6,3467445	4,7352004	0,4374366	0,03779673	6,220654	6,240164	1	110,188805	13,50277	2	0,20882817	1,0038383	0,9215056	1,0709608	1	G	2
COMBO1 (1)002.nd2	0	0	0,07338753	4,51643	3,3293357	0,60570776	0,082059406	4,30018	4,3252845	1	96,72196	9,679903	2	0,31097978	1,0062517	0,97121376	1,1363261	1	NF	2
COMBO1 (1)002.nd2	0	0	0,093384564	4,6702743	3,1774049	0,6437145	0,12139627	4,182782	4,22816	1	99,50286	9,548375	2	0,3398772	1,0130742	0,98899937	1,2092255	1	NF	2
COMBO1 (1)002.nd2	1	0	0,045825325	8,352881	5,750104	0,3608052	0,025329787	7,975619	8,024001	1	62,56059	17,056374	2	0,16719282	1,0068858	0,90204257	1,0840758	1	G	2
COMBO1 (1)002.nd2	1	0	0,03895369	5,503764	4,3219786	0,4927362	0,034206573	5,3572636	5,3452563	1	59,94713	11,847525	2	0,2441653	1,0051599	0,95037663	1,0873994	1	G	2
COMBO1 (1)002.nd2	0	0	0,042423498	9,078231	6,3931766	0,28677514	0,060620196	9,291325	9,389021	1	87,15218	19,945034	2	0,13389243	1,0133653	0,78263897	0,9930581	1	NF	2
COMBO1 (1)003.nd2	0	0	0,10207182	9,107763	3,588493	0,38970917	0,16489325	7,60191	8,008616	1	99,70889	17,137224	2	0,20066719	1,0708643	0,7279171	1,1858287	1	NF	2
COMBO1 (1)003.nd2	0	0	0,033347286	6,975941	4,8580923	0,39074382	0,0717727	6,9217706	6,9750614	1	49,352535	14,978223	2	0,18538667	1,011265	0,8511626	1,0450706	1	NF	2
COMBO1 (1)003.nd2	0	0	0,07268774	7,5738363	5,07398	0,43367878	0,005825187	6,775766	6,8026757	1	91,190445	14,81422	2	0,2100435	1,0052292	0,93569887	1,1666938	1	NF	2
COMBO1 (1)003.nd2	1	0	0,047254752	7,8199205	5,23911	0,43544638	0,010343753	6,9475164	6,949692	1	76,54927	15,022381	2	0,20627818	1,0019118	0,9589505	1,1806866	1	G	2
COMBO1 (1)003.nd2	1	0	0,0925236	8,925146	3,8712485	0,36622706	0,1282483	7,778182	8,085879	1	86,2225	17,499973	2	0,18783185	1,0490745	0,74293923	1,1511629	1	G	2
COMBO1 (1)003.nd2	1	0	0,09679601	9,12331	4,99571	0,3464699	0,04491318	8,27042	8,37217	1	91,68105	18,190657	2	0,16982725	1,0139021	0,8208227	1,1324137	1	G	2
COMBO1 (1)003.nd2	1	0	0,030693935	6,2804785	4,4866753	0,5014025	0,030034868	5,7272787	5,724018	1	128,20374	12,54608	2	0,24378456	1,0017515	0,9701654	1,1670038	1	G	2
COMBO1 (1)003.nd2	0	0	0,060024206	5,8893743	3,6107283	0,56644094	0,08151233	5,1284056	5,1414204	1	51,73689	11,43042	2	0,28511137	1,0069329	0,95760465	1,2341212	1	NF	2
COMBO1 (1)003.nd2	1	0	0,053249713	8,172647	5,934967	0,38516423	0,007366115	7,6134286	7,639684	1	75,36256	16,32914	2	0,17951977	1,0056076	0,94523346	1,1180216	1	G	2
COMBO1 (1)003.nd2	1	0	0,061461847	9,381507	5,4324856	0,34428313	0,06190903	8,637315	8,74372	1	122,86267	18,504757	2	0,16011249	1,0129275	0,84254444	1,1142826	1	G	2
COMBO1 (1)003.nd2	1	0	0,06376863	7,055652	5,4075093	0,39630535	0,006087459	6,924765	6,9600735	1	3,7784657	14,957484	2	0,18734288	1,0070167	0,9246206	1,0577581	1	G	2
COMBO1 (1)003.nd2	1	0	0,036635008	11,9854555	6,5202284	0,25352874	0,04444669	11,449463	11,599211	1	114,2616	24,373539	2	0,11641112	1,0137733	0,7211278	1,0581176	1	G	2
COMBO1 (1)003.nd2	1	0	0,041965652	11,109259	5,644711	0,2853743	0,06265967	10,307866	10,463114	1	164,8081	22,117704	2	0,13312441	1,0161389	0,7649834	1,0903434	1	G	2
COMBO1 (1)003.nd2	1	0	0,07236133	5,9813643	4,492796	0,44716007	0,011139859	5,9508567	6,005225	1	177,25172	12,965031	2	0,21505591	1,0094242	0,92026794	1,0498313	1	G	2
COMBO1 (1)003.nd2	1	0	0,07588257	8,926301	4,8162184	0,30378386	0,083569326	8,813817	9,074357	1	78,18911	19,215796	2	0,1463031	1,0310396	0,70420724	1,0130433	1	G	2
COMBO1 (1)003.nd2	1	0	0,05884246	6,516573	4,587119	0,41403872	0,07013533	6,5342355	6,5949326	1	68,36118	14,063521	2	0,19432998	1,010225	0,8936457	1,032	1	G	2
COMBO1 (1)003.nd2	0	0	0,0392932	5,9041924	4,5984974	0,4703027	0,04652732	5,801676	5,833224	1	58,108616	12,560197	2	0,22333854	1,0055114	0,9571637	1,0732368	1	NF	2
COMBO1 (1)003.nd2	0	0	0,06553129	6,184742	4,704949	0,4689308	0,002373059	5,927999	5,9447455	1	60,344032	12,873936	2	0,22408636	1,005135	0,9467567	1,0979733	1	NF	2
COMBO1 (1)003.nd2	0	0	0,07165122	6,0915027	4,1721864	0,3642757	0,14557734	6,511167	6,6971536	1	74,98013	14,49613	2	0,18294346	1,0424975	0,7247192	0,93894535	1	NF	2
COMBO1 (1)003.nd2	1	0	0,073387004	5,3054647	4,038611	0,52200377	0,01608803	5,1372967	5,133451	1	39,27613	11,301337	2	0,25595537	1,0032768	0,96251434	1,1033171	1	G	2
COMBO1 (1)003.nd2	1	0	0,08700688	5,18159	3,4703603	0,581965	0,094021186	4,674363	4,713573	1	29,447886	10,577621	2	0,30194533	1,0112371	0,95677435	1,186092	1	G	2
COMBO1 (1)004.nd2	0	0	0,04791907	11,078623	7,4280086	0,28996637	0,02128304	10,345059	10,426688	1	106,10984	21,911596	2	0,1318044	1,0104085	0,8610753	1,0942826	1	NF	2
COMBO1 (1)004.nd2	1	0	0,07405869	13,679575	6,2791624	0,28542566	0,041604817	11,519095	11,665448	1	29,917252	24,54114	2	0,1312641	1,0153702	0,80641615	1,2078692	1	G	2
COMBO1 (1)004.nd2	1	0	0,085454725	7,78071	4,406118	0,45280027	0,10186324	6,688404	6,791454	1	69,15161	14,694716	2	0,22145441	1,0248218	0,90386254	1,2120048	1	G	2
COMBO1 (1)004.nd2	1	0	0,04888018	8,930256	5,41011	0,3834277	0,04301275	7,9368963	7,9776406	1	177,02545	17,107838	2	0,18049808	1,005461	0,9036414	1,1695727	1	G	2
COMBO1 (1)004.nd2	1	0	0,117637694	8,166341	3,4962227	0,39437893	0,17129125	7,046698	7,3699794	1	147,72316	16,13102	2	0,20939498	1,0587146	0,7398864	1,1605513	1	G	2
COMBO1 (1)004.nd2	0	0	0,040752444	7,675234	5,670127	0,3526877	0,040944006	7,7626066	7,809839	1	58,78426	16,536957	2	0,16217598	1,0110214	0,8982113	1,0166919	1	NF	2
COMBO1 (1)004.nd2	0	0	0,03424672	7,1747403	5,155359	0,4257326	0,0045686	6,7152147	6,714276	1	79,31526	14,552566	2	0,20257996	1,0004871	0,9556462	1,1227576	1	NF	2
COMBO1 (1)004.nd2	0	0	0,06889562	9,670049	4,842343	0,33722734	0,076311976	8,695558	8,89766	1	178,17001	18,982695	2	0,16283354	1,0265164	0,7568184	1,1241968	1	NF	2
COMBO1 (1)004.nd2	0	0	0,09039041	13,220289	5,8917046	0,24609818	0,037610225	12,044054	12,240176	1	100,46259	25,981918	2	0,11603945	1,0168675	0,72893685	1,1027482	1	NF	2
COMBO1 (1)004.nd2	0	0	0,065158665	8,282952	5,6872263	0,40505007	0,001000862	7,462545	7,4914722	1	100,18437	16,030355	2	0,18937445	1,005838	0,9436625	1,160692	1	NF	2
COMBO1 (1)004.nd2	1	0	0,034477852	7,037046	4,9488225	0,42856118	0,057133812	6,6215596	6,6432805	1	140,78009	14,364606	2	0,2043525	1,0051805	0,91304815	1,1156838	1	G	2
COMBO1 (1)004.nd2	1	0	0,086717166	6,0318966	4,090145	0,51339626	0,026824329	5,511038	5,5251603	1	108,34637	12,150818	2	0,25286993	1,0048245	0,95565695	1,1644171	1	G	2
COMBO1 (1)004.nd2	1	0	0,06846335	5,262883	3,9899266	0,526691	0,048719216	5,0973234	5,1122956	1	99,37964	11,205696	2	0,2578989	1,0040407	0,9727794	1,0999109	1	G	2
COMBO1 (1)004.nd2	1	0	0,023051463	9,295261	5,9766083	0,30424944	0,044344332	9,25675	9,326617	1	86,959175	19,593897	2	0,1381194	1,0080112	0,84779596	1,0314376	1	G	2
COMBO1 (1)004.nd2	1	0	0,04814445	5,1653566	4,549074	0,48521596	0,001130748	5,322898	5,3320136	1	76,40755	11,566116	2	0,23212087	1,0033611	0,96310383	1,0237101	1	G	2
COMBO1 (1)004.nd2	1	0	0,05419665	5,9665046	4,460533	0,48251817	0,000848112	5,7131977	5,734131	1	89,86108	12,465453	2	0,2327403	1,0041226	0,9701656	1,1019318	1	G	2
COMBO1 (1)004.nd2	1	0	0,057075743	6,441149	4,7216763	0,4355537	0,014439483	6,3002753	6,331701	1	92,52361	13,632194	2	0,20661145	1,0067875	0,9157967	1,0643505	1	G	2
COMBO1 (1)004.nd2	0	0	0,031038392	5,6531963	3,4753094	0,5608102	0,03307243	5,0302806	5,0290856	1	78,34184	11,254962	2	0,28445908	1,0010903	0,9740868	1,2023876	1	NF	2
COMBO1 (1)004.nd2	1	0	0,08274744	4,9478374	3,2241251	0,5956566	0,11378762	4,4967146	4,548603	1	130,23665	10,216794	2	0,3115551	1,0129136	0,9567593	1,175313	1	G	2
COMBO1 (1)004.nd2	1	0	0,07493819	5,4664373	3,7338762	0,56087595	0,048415672	4,974876	4,9917254	1	106,37717	11,066842	2	0,2812225	1,0037746	0,9654694	1,172743	1	G	2
COMBO1 (1)004.nd2	0	0	0,064285345	6,6759114	4,256788	0,31220165	0,1424204	7,4562583	7,771925	1	27,421597	16,392403	2	0,1528899	1,0463489	0,7109598	0,88803	1	NF	2
COMBO1 (1)004.nd2	1	0	0,07506689	5,0533867	3,6168602	0,5319339	0,076029815	4,900182	4,91572	1	13,66984	10,926155	2	0,26795897	1,006533	0,9575958	1,0835745	1	G	2
COMBO1 (1)004.nd2	1	0	0,07214801	4,0685496	3,7239876	0,52814543	0,056110017	4,4385433	4,4857063	1	45,618187	9,838932	2	0,26294738	1,0116557	0,9607234	0,98115814	1	G	2
COMBO1 (1)004.nd2	1	0	0,026443757	8,206197	6,2194266	0,36199448	0,030647377	7,883941	7,90296	1	79,31815	16,878153	2	0,16809906	1,0035154	0,92300344	1,0791448	1	G	2
COMBO1 (1)004.nd2	1	0	0,02778443	9,057502	7,100464	0,28258717	0,015440762	9,517169	9,538117	1	47,48538	20,069332	2	0,12732185	1,0031042	0,8714527	0,9764621	1	G	2
COMBO1 (1)005.nd2	0	0	0,09558061	7,6716332	3,1853416	0,3325574	0,21200593	7,251868	7,9509134	1	101,53313	17,026114	2	0,1857369	1,1207817	0,62107587	0,9994462	1	NF	2
COMBO1 (1)005.nd2	0	0	0,084216096	6,938375	3,5151625	0,4074182	0,1847017	6,476452	6,771326	1	88,167725	14,628965	2	0,2106171	1,0591166	0,75760037	1,0711254	1	NF	2
COMBO1 (1)005.nd2	1	0	0,05412061	8,175394	4,9630175	0,39440557	0,07861401	7,475496	7,5556283	1	5,150404	16,139414	2	0,18626824	1,0165931	0,8818923	1,1314574	1	G	2
COMBO1 (1)005.nd2	0	0	0,04679249	5,2047334	3,5333521	0,5996343	0,058301892	4,643387	4,6436987	1	90,1183	10,443858	2	0,30735397	1,0028636	0,9876153	1,2133211	1	NF	2
COMBO1 (1)005.nd2	1	0	0,112345114	8,154415	3,5440454	0,41249967	0,15436321	6,9330463	7,1840525	1	8,718833	15,7612095	2	0,21600048	1,0526688	0,79005015	1,191535	1	G	2
COMBO1 (1)005.nd2	1	0	0,06672187	7,4240713	5,070113	0,43679482	0,012147957	6,7481384	6,7630777	1	1,5488685	14,614611	2	0,20757942	1,0044575	0,9411833	1,1557133	1	G	2
COMBO1 (1)005.nd2	1	0	0,08021556	9,884665	5,850174	0,33101192	0,027330482	8,8980875	8,962915	1	89,096	19,371536	2	0,15895666	1,0079917	0,84770256	1,1436474	1	G	2
COMBO1 (1)005.nd2	1	0	0,04814108	8,480335	5,989036	0,36824882	0,016712794	7,8530207	7,877929	1	60,2305	17,011429	2	0,1750853	1,0038292	0,920266	1,1215701	1	G	2
COMBO1 (1)005.nd2	1	0	0,068268634	12,437082	7,430327	0,27183032	0,011547788	11,320704	11,393654	1	71,50649	23,978127	2	0,12356109	1,0091052	0,83254945	1,1225798	1	G	2
COMBO1 (1)005.nd2	1	0	0,06965759	7,110638	4,3765945	0,46673954	0,060166787	6,319712	6,3632092	1	174,35062	13,836363	2	0,22668569	1,0070891	0,92868054	1,1784853	1	G	2
COMBO1 (1)005.nd2	0	0	0,26302308	1,561753	2,237473	0,7173663	0,5059088	2,0947309	2,1870515	1	28,964653	5,230469	2	0,45317504	1,0558571	0,95480454	0,77814317	1	NF	2
COMBO1 (1)005.nd2	0	0	0,090394534	6,6635904	4,1870303	0,4833928	0,09576116	5,9649334	6,0267673	1	52,864258	13,16161	2	0,23845543	1,0188072	0,925621	1,1722422	1	NF	2
COMBO1 (1)005.nd2	0	0	0,04606613	5,321449	3,528835	0,59706676	0,04143958	4,72915	4,740454	1	58,81532	10,582991	2	0,30295202	1,0035406	0,99508077	1,2198933	1	NF	2
COMBO1 (1)005.nd2	1	0	0,06694351	10,949587	4,693569	0,2945397	0,09632415	9,908341	10,207301	1	95,26174	21,613838	2	0,14200576	1,0367427	0,68861383	1,104386	1	G	2
COMBO1 (1)005.nd2	1	0	0,0431191	6,3003955	4,6217246	0,47759503	0,043007202	5,942756	5,955744	1	110,25482	12,875347	2	0,22714445	1,0031846	0,9830904	1,1208819	1	G	2
COMBO1 (1)005.nd2	1	0	0,076286435	6,289157	4,015387	0,47454268	0,10382974	5,874713	5,9503717	1	10,788831	12,905164	2	0,23202206	1,0140901	0,9177646	1,1180899	1	G	2
COMBO1 (1)005.nd2	1	0	0,05392785	6,004424	4,9660277	0,41165626	0,044316206	6,1921496	6,2177296	1	131,76472	13,538585	2	0,1993878	1,0080743	0,89679956	1,0142761	1	G	2
COMBO1 (1)005.nd2	0	0	0,066099085	4,626319	3,3089716	0,5972941	0,04452508	4,4144945	4,370775	1	129,33281	9,865716	2	0,30226213	1,0042922	0,9686596	1,151713	1	NF	2
COMBO1 (1)005.nd2	0	0	0,04172263	4,9491587	3,5171263	0,56465787	0,07981696	4,6926923	4,7109337	1	37,94688	10,494891	2	0,28615236	1,0063102	0,9523733	1,1334373	1	NF	2
COMBO1 (1)005.nd2	0	0	0,050036795	4,8668256	3,3721936	0,5958478	0,081050575	4,5009084	4,5092983	1	95,897194	10,131183	2	0,30588314	1,0068377	0,97193635	1,164264	1	NF	2
COMBO1 (1)005.nd2	0	0	0,021909539	5,9623003	4,7702975	0,45677713	0,011477168	5,8661957	5,8601136	1	123,16937	12,807362	2	0,22060274	1,0003573	0,9484083	1,0713578	1	NF	2
COMBO1 (1)005.nd2	1	0	0,045014374	12,753096	7,7604923	0,21156919	0,003883714	13,038987	13,229867	1	152,47	27,522415	2	0,095507614	1,0170835	0,6782849	0,9832667	1	G	2
COMBO1 (1)006.nd2	1	0	0,050890706	9,96321	5,6098948	0,36178276	0,051879317	8,657867	8,718898	1	143,82365	18,6029	2	0,16923396	1,0077817	0,8782334	1,1890173	1	G	2
COMBO1 (1)006.nd2	0	0	0,046174932	8,534615	5,7734647	0,38214043	0,020553336	7,8068213	7,8308992	1	30,726751	16,752722	2	0,17829761	1,0033773	0,92917806	1,137289	1	NF	2
COMBO1 (1)006.nd2	0	0	0,084708385	10,416793	4,947794	0,3399592	0,070779085	8,916644	9,099777	1	41,62656	19,62269	2	0,16681738	1,023928	0,81444985	1,1905593	1	NF	2
COMBO1 (1)006.nd2	0	0	0,071460016	8,759553	4,6839185	0,40564796	0,072011255	7,5949745	7,672632	1	112,76681	16,472946	2	0,19334789	1,0125539	0,8615844	1,1992518	1	NF	2
COMBO1 (1)006.nd2	0	0	0,07191757	6,959125	4,0429764	0,51690024	0,003791115	5,9108377	5,9160395	1	118,35834	13,007052	2	0,25361016	1,0024991	0,9658017	1,2549816	1	NF	2
COMBO1 (1)006.nd2	0	0	0,07547121	8,964929	5,4211144	0,3804401	0,006956168	7,9637136	8,003634	1	73,95968	17,20819	2	0,17998059	1,0068353	0,88702184	1,1677758	1	NF	2
COMBO1 (1)006.nd2	1	0	0,085591175	5,3016353	3,7143388	0,5545818	0,006949603	4,905856	4,9129863	1	95,07393	10,960417	2	0,28047255	1,0033566	0,948469	1,1614429	1	G	2
COMBO1 (1)006.nd2	0	0	0,037931964	7,943296	4,978449	0,4583791	0,001274259	6,82475	6,837787	1	83,45046	14,7568245	2	0,21713877	1,0031297	0,97934884	1,2261325	1	NF	2
COMBO1 (1)006.nd2	0	0	0,039836314	8,375858	5,0144196	0,41386026	0,052838888	7,3905854	7,4374676	1	115,947716	15,947504	2	0,19524582	1,0084192	0,91587013	1,1832297	1	NF	2
COMBO1 (1)006.nd2	0	0	0,05030599	8,507059	6,130311	0,35906997	0,012855671	8,102234	8,110431	1	48,210766	17,254608	2	0,16499852	1,0023605	0,91576153	1,0919992	1	NF	2
COMBO1 (1)006.nd2	1	0	0,0450408	11,321753	5,2661743	0,29387718	0,062413827	10,252704	10,411848	1	116,57911	22,002844	2	0,13713458	1,0173739	0,75744295	1,1208403	1	G	2
COMBO1 (1)006.nd2	0	0	0,045062345	7,7961116	5,1824274	0,38968155	0,041365128	7,3180976	7,3680487	1	87,30401	15,855831	2	0,18534966	1,0079122	0,87516177	1,1061035	1	NF	2
COMBO1 (1)006.nd2	1	0	0,05894832	7,8991737	5,0938873	0,4078412	0,064160176	7,2369494	7,2847176	1	106,908295	15,600921	2	0,19203514	1,0112681	0,90604055	1,1379896	1	G	2
COMBO1 (1)006.nd2	0	0	0,0895421	6,528228	3,5552747	0,54413414	0,106224895	5,442347	5,5056443	1	82,04263	12,278621	2	0,28062925	1,0199517	0,9408617	1,2678899	1	NF	2
COMBO1 (1)006.nd2	0	0	0,031138174	5,25435	4,195905	0,52028954	0,005212241	5,0457897	5,0389066	1	131,0625	11,265277	2	0,26276702	1,0008612	0,96934515	1,1024135	1	NF	2
COMBO1 (1)006.nd2	1	0	0,047369555	5,829268	4,482671	0,4570151	0,046706427	5,786437	5,815973	1	50,886494	12,660378	2	0,22166735	1,0060554	0,9153442	1,0620189	1	G	2
COMBO1 (1)006.nd2	1	0	0,05972162	6,283309	4,1836224	0,5164831	0,008953418	5,5498176	5,5534377	1	49,393784	12,364344	2	0,25974134	1,0023116	0,9548123	1,2126197	1	G	2
COMBO1 (1)006.nd2	1	0	0,039913274	6,7183685	5,838131	0,37935805	0,003843556	7,007525	7,0172486	1	46,89881	14,918055	2	0,1741986	1,0014887	0,93617463	0,9980215	1	G	2
COMBO1 (1)006.nd2	1	0	0,06434743	8,831772	5,9524283	0,3352562	0,001840983	8,474508	8,500457	1	67,66282	18,194513	2	0,15657733	1,0033871	0,87273437	1,07629	1	G	2
COMBO1 (1)006.nd2	1	0	0,06913067	9,22606	6,051373	0,30198935	0,043156438	9,062514	9,167846	1	59,48521	19,593737	2	0,1430306	1,0141083	0,7865239	1,0408713	1	G	2
COMBO1 (1)006.nd2	0	0	0,048457444	6,3813763	4,877359	0,44710052	0,007835876	6,211583	6,22553	1	10,326447	13,392434	2	0,21058135	1,0032257	0,937939	1,0796748	1	NF	2
COMBO1 (1)006.nd2	0	0	0,0424565	3,4010587	3,5551598	0,5885827	0,03856858	3,827693	3,8291097	1	64,61986	8,521347	2	0,29556298	1,0012227	0,98032343	0,9563141	1	NF	2
COMBO1 (1)006.nd2	0	0	0,09540617	6,2511744	4,1355457	0,48862496	0,026989093	5,793482	5,8117476	1	55,844036	12,679378	2	0,23713325	1,0047702	0,94588464	1,1398295	1	NF	2
COMBO1 (1)006.nd2	0	0	0,056930147	8,224511	5,8689795	0,33150664	0,040745877	8,250233	8,302987	1	75,3807	17,656876	2	0,15384658	1,0077425	0,8473044	1,0272673	1	NF	2
COMBO1 (1)006.nd2	1	0	0,098987594	8,418065	4,37253	0,36498693	0,10407443	7,735143	7,9271646	1	48,067417	17,024424	2	0,17913717	1,0278414	0,773862	1,1053755	1	G	2
COMBO1 (1)006.nd2	0	0	0,064590596	11,215485	4,459067	0,28449926	0,08044665	10,141753	10,452854	1	24,381662	22,257347	2	0,138836	1,0339622	0,6876238	1,1014091	1	NF	2
COMBO1 (1)006.nd2	3	0	0,09928275	12,420099	3,3408067	0,26652753	0,13499244	10,292166	11,438209	1	166,41013	24,198944	2	0,14928688	1,1362072	0,56281877	1,1122699	1	G	2
COMBO1 (1)006.nd2	0	0	0,07351902	8,725338	4,3931227	0,39780352	0,07112448	7,620204	7,721337	1	97,03304	16,60205	2	0,19131948	1,0155545	0,83317435	1,1837108	1	NF	2
COMBO1 (1)006.nd2	1	0	0,05321645	7,115633	5,280293	0,38071972	0,046300974	7,1181045	7,168507	1	95,470314	15,325301	2	0,1788113	1,0072263	0,87831396	1,03568	1	G	2
COMBO1 (1)006.nd2	0	0	0,080281675	5,4834514	4,485207	0,31929225	0,0634206	6,5595474	6,636832	1	140,72952	14,690539	2	0,16226183	1,0124269	0,7570512	0,8554788	1	NF	2
COMBO1 (1)006.nd2	0	0	0,078474015	3,6761136	3,2786446	0,5676473	0,15924892	4,013427	4,0554914	1	152,39473	9,021112	2	0,29058176	1,0179201	0,928899	0,97669625	1	NF	2
COMBO1 (1)006.nd2	1	0	0,035336126	8,416317	6,81092	0,32254907	0,014682294	8,499209	8,529487	1	86,239746	18,107899	2	0,14834575	1,0044272	0,8947042	1,0210301	1	G	2
COMBO1 (1)006.nd2	0	0	0,09907106	3,2167451	3,5103276	0,57032156	0,06342805	3,737797	3,740434	1	89,67136	8,418861	2	0,29315367	1,0085293	0,96124184	0,9101107	1	NF	2
	0	0	0	0	0	0	0	0	0	0	0	0	0	0	0	0	0	1	NF	2
COMBO1 (2)001.nd2	0	0	0,0369037	6,3983903	4,832292	0,43078485	0,05081525	6,2664895	6,259779	1	105,023	13,661868	2	0,20745897	1,0077915	0,94127613	1,0661248	2	NF	2
COMBO1 (2)001.nd2	1	0	0,038988363	5,512027	4,639743	0,45962393	0,006231534	5,57275	5,5700984	1	46,072487	12,276068	2	0,22598638	1,0013838	0,92867136	1,0387871	2	G	2
COMBO1 (2)001.nd2	1	0	0,07283828	2,7650146	3,430246	0,54007536	0,05906216	3,6440086	3,6424506	1	164,86923	8,020963	2	0,2651238	1,0063289	0,94642586	0,80772895	2	G	2
COMBO1 (2)001.nd2	0	0	0,052305806	7,908373	4,4703417	0,5028863	0,019774323	6,3358717	6,3494873	1	106,08187	14,057678	2	0,2508329	1,0026244	0,98250556	1,3189962	2	NF	2
COMBO1 (2)001.nd2	1	0	0,05580412	11,126409	5,706713	0,34516597	0,034079738	9,414285	9,482345	1	124,74858	20,126509	2	0,15984182	1,0079784	0,90666157	1,22125	2	G	2
COMBO1 (2)001.nd2	0	0	0,09213512	9,2192545	4,381328	0,4218182	0,04721635	7,487669	7,5617776	1	80,80902	16,572582	2	0,20936914	1,0110911	0,88258314	1,2729539	2	NF	2
COMBO1 (2)001.nd2	0	0	0,011236844	3,2373908	1,9855448	0,8415855	0,012179228	2,7498205	2,7473946	1	122,52009	6,952698	2	0,54512554	1,0000491	0,99389166	1,3341544	2	NF	2
COMBO1 (2)001.nd2	0	0	0,082800485	3,4201643	2,090868	0,818945	0,0761956	2,9720926	2,9768093	1	89,866974	7,244377	2	0,49298352	1,0021391	0,99951345	1,3185247	2	NF	2
COMBO1 (2)001.nd2	1	0	0,051072642	9,23642	5,9599113	0,3369773	0,003692012	8,579334	8,596201	1	97,22067	18,55908	2	0,15977417	1,0025136	0,87159795	1,1165235	2	G	2
COMBO1 (2)001.nd2	0	0	0,076817565	17,758863	6,0233917	0,23690987	0,021318825	14,440971	14,727372	1	133,92307	30,6917	2	0,10842576	1,020431	0,705822	1,2351881	2	NF	2
COMBO1 (2)001.nd2	1	0	0,064489774	13,446394	6,3779826	0,29871747	0,021671267	11,057919	11,18134	1	38,588745	23,783598	2	0,14001326	1,0117562	0,8124258	1,2400451	2	G	2
COMBO1 (2)001.nd2	0	0	0,007344306	3,0067909	2,200048	0,8022914	0,009686991	2,7637339	2,7590377	1	42,53601	6,8626285	2	0,5012114	1,0000424	0,9886675	1,2185171	2	NF	2
COMBO1 (2)001.nd2	0	0	0,07339728	11,258441	7,134052	0,30891836	0,029271567	10,098948	10,216653	1	134,4542	21,400415	2	0,14055172	1,0129162	0,8853899	1,1382105	2	NF	2
COMBO1 (2)001.nd2	1	0	0,086430594	9,285105	4,5601954	0,38061732	0,07951884	7,9873743	8,116222	1	51,39456	17,508707	2	0,18530574	1,0185245	0,815987	1,1965863	2	G	2
COMBO1 (2)001.nd2	0	0	0,06437714	11,780413	5,1535687	0,33128205	0,05121725	9,864533	9,974926	1	25,01762	21,139088	2	0,15414077	1,0130086	0,806047	1,223994	2	NF	2
COMBO1 (2)001.nd2	1	0	0,049933538	6,811441	5,725879	0,3540447	0,012716658	7,3408313	7,361676	1	161,15382	15,548747	2	0,16093801	1,0035979	0,90355426	0,9597169	2	G	2
COMBO1 (2)001.nd2	1	0	0,08759627	2,4431112	3,699584	0,5308401	0,077510685	3,3522923	3,3692043	1	159,24286	7,604921	2	0,27680227	1,0092864	0,93922424	0,76884556	2	G	2
COMBO1 (2)001.nd2	0	0	0,051588938	9,168889	4,9459043	0,39789546	0,07038992	7,8443117	7,923815	1	108,34998	17,016836	2	0,18972176	1,0150077	0,8657899	1,2133287	2	NF	2
COMBO1 (2)001.nd2	1	0	0,04067707	17,27552	6,4016976	0,2263725	0,046023216	14,607	14,895036	1	47,493526	30,96768	2	0,10309063	1,0208113	0,65308356	1,1873142	2	G	2
COMBO1 (2)001.nd2	1	0	0,04664525	13,857478	5,6825128	0,33408108	0,047215134	10,747116	10,8548765	1	12,810028	22,830797	2	0,15276028	1,0125527	0,8594397	1,326171	2	G	2
COMBO1 (2)001.nd2	0	0	0,09593743	1,9586847	2,3766818	0,68902725	0,1465024	2,4327636	2,4361193	1	2,8258758	5,976804	2	0,4213809	1,0068097	0,9264451	0,86432666	2	NF	2
COMBO1 (2)001.nd2	0	0	0,037929628	3,8564312	5,0660763	0,4204574	0,029077336	4,9199433	4,92569	1	83,6014	10,735857	2	0,20285024	1,001917	0,9116744	0,8181527	2	NF	2
COMBO1 (2)001.nd2	0	0	0,04481381	11,857668	4,7065225	0,32576925	0,08482608	9,857003	10,095032	1	65,98681	21,386984	2	0,15538876	1,0258387	0,75461984	1,2158965	2	NF	2
COMBO1 (2)001.nd2	1	0	0,02622491	1,8268181	3,2761717	0,6001597	0,024167534	2,7022233	2,6894164	1	66,581856	6,1847076	2	0,3185393	1,0003959	0,95243055	0,73268855	2	G	2
COMBO1 (2)001.nd2	0	0	0,07566627	2,0623298	1,8451087	0,7617108	0,1611527	2,3508096	2,3661957	1	54,065353	5,832959	2	0,47515282	1,0071268	0,94358957	0,98505235	2	NF	2
COMBO1 (2)001.nd2	1	0	0,070362516	12,862652	7,694533	0,2864634	0,001990128	11,200672	11,225436	1	171,14896	23,753937	2	0,13054267	1,0028492	0,91398895	1,1791923	2	G	2
COMBO1 (2)001.nd2	1	0	0,03135745	7,7408338	5,730134	0,35301515	0,032160837	7,7591677	7,7633996	1	167,73384	16,599771	2	0,16370714	1,0034431	0,9045488	1,0324621	2	G	2
COMBO1 (2)001.nd2	0	0	0,3546269	2,1261818	1,3978268	0,8523051	0,3722279	2,0251243	2,0492766	1	92,16145	5,5989633	2	0,66009605	1,0330154	0,9562678	1,307404	2	NF	2
COMBO1 (2)001.nd2	1	0	0,05101342	10,223478	7,8697076	0,21961886	0,040100418	11,473115	11,636679	1	144,56519	24,186302	2	0,098888576	1,0206243	0,7290143	0,89797866	2	G	2
COMBO1 (2)001.nd2	0	0	0,10903334	10,998063	3,408625	0,26054358	0,15447643	9,828345	10,975249	1	3,6092093	23,031532	2	0,14496578	1,1238943	0,59606516	1,0299475	2	NF	2
COMBO1 (2)001.nd2	1	0	0,11576698	3,3639379	3,0892851	0,5754991	0,06512714	3,7838733	3,7784688	1	154,53673	8,570509	2	0,2991472	1,0055503	0,91322094	0,9424635	2	G	2
COMBO1 (2)001.nd2	1	0	0,08126692	9,992904	5,4073887	0,27374578	0,06705119	9,882349	10,197641	1	147,42679	21,41791	2	0,1302811	1,0348388	0,734052	1,0060105	2	G	2
COMBO1 (2)001.nd2	1	0	0,047432937	9,008972	6,349391	0,31001976	0,012455747	9,023338	9,050956	1	176,37569	19,109436	2	0,1408805	1,0049143	0,8731416	1,0247233	2	G	2
COMBO1 (2)001.nd2	1	0	0,0419113	4,220448	4,6832705	0,45614803	0,05338641	4,928118	4,933092	1	97,92086	10,782794	2	0,22126181	1,0050957	0,95203143	0,8930181	2	G	2
COMBO1 (2)001.nd2	1	0	0,10060769	3,6375277	3,4808767	0,5286544	0,066918544	4,124859	4,1466155	1	14,749175	9,298698	2	0,27220634	1,0069511	0,94561744	0,93723416	2	G	2
COMBO1 (2)001.nd2	1	0	0,053086437	4,8156586	6,426446	0,31630903	9,31E-05	6,457197	6,4729047	1	4,808796	13,831745	2	0,14705428	1,0075746	0,8594423	0,77082294	2	G	2
COMBO1 (2)001.nd2	1	0	0,08520528	6,0531926	5,1181507	0,33741608	0,027596906	7,0109487	7,0470495	1	43,4417	15,014618	2	0,15679818	1,0084592	0,80773234	0,88806796	2	G	2
COMBO1 (2)001.nd2	1	0	0,0696514	3,3319852	4,084241	0,51116014	0,014407294	4,104293	4,1123743	1	36,132076	9,050612	2	0,25184682	1,0022197	0,9407697	0,8567538	2	G	2
COMBO1 (2)001.nd2	1	0	0,064300194	6,0360823	4,619122	0,27056488	0,091491625	7,617743	7,4470153	1	37,66472	16,74352	2	0,132438	1,0228633	0,63614684	0,80907774	2	G	2
COMBO1 (2)001.nd2	1	0	0,04179201	14,313142	7,078814	0,22430474	0,036178757	13,414342	13,599374	1	143,34807	28,317389	2	0,101275966	1,0146385	0,72358394	1,0756063	2	G	2
COMBO1 (2)001.nd2	0	0	0,060823165	5,044604	3,5807974	0,55420244	0,08151018	4,6861033	4,7123604	1	0,80554855	10,695086	2	0,29249167	1,0090086	0,94249076	1,141278	2	NF	2
COMBO1 (2)001.nd2	1	0	0,08679903	5,066332	3,1899123	0,6182209	0,028243626	4,446031	4,441904	1	126,875565	10,147987	2	0,32633132	1,0028167	0,9664369	1,2097436	2	G	2
COMBO1 (2)001.nd2	1	0	0,0996344	11,684703	4,8028045	0,30194208	0,0890122	9,957112	10,211591	1	67,55755	22,0522	2	0,15005864	1,0350772	0,7535182	1,1821972	2	G	2
COMBO1 (2)001.nd2	1	0	0,04946945	5,5418925	3,809559	0,5649384	0,023505734	5,0714984	5,0737233	1	99,27159	11,102823	2	0,27434412	1,0018204	0,99089044	1,1686912	2	G	2
COMBO1 (2)001.nd2	1	0	0,05089758	5,8668966	4,1216373	0,5291529	0,065330975	5,3946924	5,413909	1	160,81667	11,803711	2	0,25667596	1,0085877	0,9839714	1,153971	2	G	2
COMBO1 (2)001.nd2	1	0	0,07849709	6,4215856	3,8181756	0,5146677	0,036493964	5,5270953	5,542083	1	4,569109	12,52168	2	0,2676446	1,0074649	0,9496005	1,2042242	2	G	2
COMBO1 (2)001.nd2	1	0	0,015459728	4,3215437	3,622037	0,5761677	0,029937653	4,2948346	4,267362	1	2,1926293	9,708451	2	0,29830202	1,000746	0,97430557	1,0763421	2	G	2
COMBO1 (2)001.nd2	1	0	0,16718578	5,6120715	2,6492095	0,58967143	0,004275345	4,6991954	4,7580876	1	93,18939	10,936075	2	0,32358345	1,0147226	0,925901	1,268054	2	G	2
COMBO1 (2)001.nd2	0	0	0,07632904	9,051237	5,0582805	0,37355253	0,021847485	7,9047337	7,9815536	1	89,786	17,449503	2	0,1844351	1,0148504	0,8572023	1,1814809	2	NF	2
COMBO1 (2)001.nd2	0	0	0,045678977	14,885605	5,785688	0,29043663	0,048003964	11,959629	12,103325	1	74,902916	25,378296	2	0,13250773	1,0135161	0,80328846	1,2698115	2	NF	2
COMBO1 (2)001.nd2	0	0	0,060781766	4,239627	3,1527317	0,62452614	0,027205762	4,0645475	4,0306816	1	71,91928	9,236202	2	0,32674828	1,0040575	0,9903352	1,1338973	2	NF	2
COMBO1 (2)001.nd2	0	0	0,011201454	3,343034	3,1270075	0,628478	0,012820971	3,497069	3,453182	1	81,290504	8,1758	2	0,3480507	1,0002024	0,9920453	1,0171859	2	NF	2
COMBO1 (2)001.nd2	0	0	0,081321195	13,372386	4,77246	0,25225648	0,074879944	11,757262	12,281389	1	35,42745	25,810013	2	0,123170465	1,047674	0,62891185	1,119233	2	NF	2
COMBO1 (2)001.nd2	0	0	0,08759293	7,8460608	4,4256806	0,4116612	0,07867172	7,08294	7,181344	1	42,801884	15,476073	2	0,19912906	1,01425	0,8712388	1,1469764	2	NF	2
COMBO1 (2)001.nd2	1	0	0,07103004	17,222656	7,236654	0,23586267	0,021072123	14,182102	14,287353	1	112,579834	30,291822	2	0,10902573	1,0091938	0,74792665	1,2322595	2	G	2
COMBO1 (2)001.nd2	1	0	0,123713695	10,744711	3,6209326	0,38263884	0,14528595	8,285003	8,805452	1	30,374746	18,784853	2	0,19930561	1,0871077	0,71029896	1,2728285	2	G	2
COMBO1 (2)001.nd2	1	0	0,05237321	14,333913	8,664457	0,24093708	0,011964081	13,037218	13,076173	1	148,45157	27,342327	2	0,10737546	1,0036979	0,8545811	1,1228443	2	G	2
COMBO1 (2)001.nd2	1	0	0,091893554	2,179253	3,155787	0,5542007	0,047340777	2,9968374	2,981904	1	172,93262	7,029513	2	0,3089523	1,0050509	0,92302674	0,76440966	2	G	2
COMBO1 (2)001.nd2	1	0	0,042703297	1,8654457	3,2424066	0,60625285	0,07520704	2,7466602	2,7455308	1	154,93573	6,218267	2	0,31483492	1,0014944	0,9902775	0,72617245	2	G	2
COMBO1 (2)001.nd2	1	0	0,04416004	9,148389	6,152657	0,30249795	0,051712412	9,077087	9,113069	1	9,771416	19,494677	2	0,14137143	1,0115832	0,81269574	1,0298264	2	G	2
COMBO1 (2)001.nd2	1	0	0,084270455	14,703426	5,531329	0,28296152	0,055577878	11,82111	11,993588	1	17,189661	25,553507	2	0,13397141	1,0292434	0,7286735	1,2570164	2	G	2
COMBO1 (2)001.nd2	0	0	0,06986815	2,3399656	1,670534	0,8494831	0,10964779	2,344091	2,3397663	1	166,66815	5,8834534	2	0,5422139	1,0026726	0,9867996	1,1451524	2	NF	2
COMBO1 (2)001.nd2	1	0	0,10377537	5,571196	3,1649861	0,6092888	0,004663132	4,752711	4,766281	1	67,967804	10,719328	2	0,31403333	1,0038203	0,9609707	1,2744199	2	G	2
COMBO1 (2)001.nd2	1	0	0,067636095	5,3937087	2,9341943	0,5971468	0,052783642	4,561236	4,547311	1	101,679344	10,653888	2	0,33009017	1,0032295	0,9364882	1,2623214	2	G	2
COMBO1 (2)001.nd2	0	0	0,35250703	1,427389	2,1872976	0,7130866	0,5756681	2,0132916	2,083184	1	120,700356	5,015393	2	0,44837266	1,0572995	0,92992735	0,74204695	2	NF	2
COMBO1 (2)001.nd2	1	0	0,072334886	11,836356	5,6589003	0,33010367	0,054163974	9,940955	10,053598	1	70,77631	21,227009	2	0,15250073	1,0136167	0,85252076	1,2173644	2	G	2
COMBO1 (2)001.nd2	1	0	0,07142804	13,831338	4,1004415	0,22137903	0,09340452	12,553259	13,383929	1	83,762276	28,020042	2	0,11175355	1,0683398	0,5426563	1,0555536	2	G	2
COMBO1 (2)001.nd2	1	0	0,05903637	15,77637	7,0141764	0,24765576	0,029900866	13,4036665	13,516095	1	106,57518	28,293343	2	0,11180725	1,0098219	0,7792782	1,1943448	2	G	2
COMBO1 (2)001.nd2	1	0	0,043156583	14,33949	8,288273	0,21565187	0,001827399	13,714729	13,837923	1	68,43582	28,906477	2	0,0970665	1,0096242	0,737262	1,0560092	2	G	2
COMBO1 (2)001.nd2	0	0	0,07030048	3,327966	3,5449767	0,5899248	0,13301478	3,755345	3,7776468	1	72,48554	8,419688	2	0,3004618	1,0118978	0,9873543	0,9494793	2	NF	2
COMBO1 (2)001.nd2	0	0	0,02941287	5,710555	4,2300086	0,5099426	0,059068147	5,431534	5,448849	1	55,32148	11,862697	2	0,24645829	1,0043116	0,97420895	1,1174506	2	NF	2
COMBO1 (2)001.nd2	0	0	0,029101927	3,9882977	3,1075125	0,6449714	0,006040127	3,9074202	3,8997147	1	59,11206	8,815125	2	0,33259636	1,0005683	0,99295306	1,0979111	2	NF	2
COMBO1 (2)001.nd2	0	0	0,07572061	1,4065768	2,2060344	0,64816296	0,13285236	2,0498118	2,0102677	1	141,06883	5,222092	2	0,42623153	1,0026317	0,893401	0,7344136	2	NF	2
COMBO1 (2)001.nd2	1	0	0,056312524	5,354249	3,9096591	0,5390628	0,05340317	5,0657454	5,0328813	1	30,361816	11,172092	2	0,2656574	1,005814	0,96843946	1,138393	2	G	2
COMBO1 (2)001.nd2	1	0	0,12741362	5,07653	2,7776296	0,6090408	0,11749769	4,461972	4,498943	1	15,396403	10,234467	2	0,32465592	1,0110375	0,95394534	1,2264599	2	G	2
COMBO1 (2)001.nd2	1	0	0,021811666	3,3269668	2,924519	0,68315953	0,039692536	3,4322553	3,4203517	1	21,643635	7,822906	2	0,35958326	1,0007683	0,9977032	1,0802337	2	G	2
COMBO1 (2)001.nd2	1	0	0,04728125	11,557638	6,8161755	0,26727867	0,0150082	10,787306	10,843383	1	89,646355	23,310808	2	0,12646002	1,0072924	0,7773174	1,0900396	2	G	2
COMBO1 (2)001.nd2	1	0	0,11696712	6,254005	3,8175008	0,4865365	0,054527543	5,710091	5,7775135	1	164,08786	12,709437	2	0,2442206	1,013637	0,89199716	1,1430161	2	G	2
COMBO1 (2)001.nd2	1	0	0,02373899	3,2124162	2,934562	0,6784659	0,039767146	3,3019683	3,2934723	1	70,73781	7,713595	2	0,37514234	1,0006317	0,9895374	1,0628443	2	G	2
COMBO1 (2)001.nd2	1	0	0,054723892	7,055527	4,29878	0,48906118	0,05462231	6,1387167	6,1579194	1	105,4818	13,464433	2	0,23838802	1,006417	0,9544574	1,216479	2	G	2
COMBO1 (2)001.nd2	1	0	0,03673237	12,447738	9,531638	0,23152892	0,008214462	12,432868	12,477587	1	37,07119	25,992468	2	0,10253164	1,0050801	0,8665446	1,02065	2	G	2
COMBO1 (2)001.nd2	1	0	0,089844935	13,604568	5,5025373	0,22794743	0,022215134	12,598504	13,028588	1	33,947033	27,386086	2	0,10913321	1,0359416	0,64395374	1,067566	2	G	2
COMBO1 (2)001.nd2	1	0	0,052227348	13,033354	6,1912446	0,27801958	0,05681055	11,423264	11,623577	1	4,372739	24,27143	2	0,12717037	1,0252066	0,75903285	1,1548147	2	G	2
COMBO1 (2)001.nd2	1	0	0,027220365	5,3884645	4,13984	0,5128906	0,040730506	5,2228107	5,2346315	1	90,798	11,490133	2	0,25151655	1,0027559	0,951336	1,0969743	2	G	2
COMBO1 (2)001.nd2	1	0	0,052496567	5,1784267	4,079658	0,52500254	0,067549996	5,0301776	5,0464706	1	28,425913	11,133281	2	0,26058012	1,0049545	0,9503178	1,0965234	2	G	2
COMBO1 (2)001.nd2	1	0	0,08167962	1,4082417	2,9464774	0,6494858	0,15848565	2,2445834	2,241549	1	58,792946	5,219858	2	0,35589	1,0051466	0,9793886	0,67341024	2	G	2
COMBO1 (2)001.nd2	1	0	0,04094529	11,967224	6,4249177	0,26145023	0,0283921	11,321357	11,425782	1	78,88702	23,9832	2	0,1188794	1,0106549	0,77899164	1,0745744	2	G	2
COMBO1 (2)001.nd2	3	0	0,08215596	1,8637807	3,1224725	0,5944877	0,004886483	2,6869817	2,6815138	1	76,03173	6,276693	2	0,32868174	1,0021241	0,9317463	0,73627293	2	G	2
COMBO1 (2)001.nd2	0	0	0,07869258	8,350551	4,352679	0,32060874	0,11556887	8,194111	8,4834585	1	13,877393	18,091509	2	0,15835126	1,041246	0,70581776	1,018828	2	NF	2
COMBO1 (2)001.nd2	1	0	0,05431567	13,22312	4,288655	0,28585282	0,08763161	10,923377	11,25928	1	19,912071	24,110191	2	0,14110105	1,0390998	0,6457564	1,1995907	2	G	2
COMBO1 (2)001.nd2	1	0	0,060617764	10,499376	6,36654	0,2707222	0,011238572	10,381794	10,508769	1	45,261143	22,076221	2	0,12403058	1,014015	0,74861103	1,0282514	2	G	2
COMBO1 (2)001.nd2	1	0	0,033123143	2,930035	2,546072	0,71348435	0,038281128	3,0189135	3,0055766	1	38,41423	7,1837153	2	0,40933758	1,0010376	0,9908784	1,0667505	2	G	2
COMBO1 (2)001.nd2	1	0	0,008179771	3,2969973	2,7911959	0,6616873	0,00369706	3,3113527	3,1973612	1	56,179066	7,912939	2	0,38284042	1,0000578	0,98049116	1,0849183	2	G	2
COMBO1 (2)001.nd2	1	0	0,06767082	7,0452046	4,071943	0,42902428	0,10137445	6,383393	6,4976583	1	31,38908	14,3651705	2	0,22014081	1,027892	0,852761	1,1396172	2	G	2
COMBO1 (2)004.nd2	1	0	0,061343048	3,751679	4,5059915	0,48409337	0,03557814	4,4744625	4,480824	1	175,98079	9,8685465	2	0,238591	1,0057306	0,9640077	0,8809776	2	G	2
COMBO1 (2)004.nd2	0	0	0,11220518	15,849213	5,405566	0,27936503	0,012474299	12,267041	12,718594	1	66,11028	26,700706	2	0,13410291	1,0391572	0,7181066	1,283003	2	NF	2
COMBO1 (2)004.nd2	1	0	0,07517062	8,845601	4,643869	0,38581347	0,0880816	7,666353	7,7954497	1	131,92337	16,973833	2	0,19162838	1,0196873	0,8103555	1,1844257	2	G	2
COMBO1 (2)004.nd2	1	0	0,086906284	8,919475	4,8731365	0,45525888	0,025826665	7,16638	7,184036	1	115,67321	15,69081	2	0,22113107	1,0076914	0,9506073	1,3056719	2	G	2
COMBO1 (2)004.nd2	1	0	0,08179948	9,926539	3,46797	0,3676331	0,13901696	8,140478	8,600729	1	130,3574	18,420294	2	0,19072522	1,0610139	0,71148807	1,2012297	2	G	2
COMBO1 (2)004.nd2	0	0	0,04569344	9,188203	4,9818616	0,39164335	0,049060307	7,952545	8,007596	1	37,4658	17,17018	2	0,18498154	1,0073594	0,880291	1,2005414	2	NF	2
COMBO1 (2)004.nd2	1	0	0,04721555	10,715324	5,963313	0,3287001	0,03134466	9,491104	9,538197	1	74,897316	20,239868	2	0,15145443	1,0057877	0,853394	1,1632848	2	G	2
COMBO1 (2)004.nd2	0	0	0,05145084	2,48049	2,0197778	0,81520575	0,0899652	2,4273002	2,390966	1	93,60585	6,183581	2	0,5360443	1,0019591	0,9883243	1,1406084	2	NF	2
COMBO1 (2)004.nd2	0	0	0,04185012	7,474083	4,4235687	0,49363446	0,024344608	6,331525	6,3441167	1	33,35838	13,793712	2	0,23738399	1,003175	0,97265816	1,2573357	2	NF	2
COMBO1 (2)004.nd2	1	0	0,043681923	7,911994	4,6104875	0,4860951	0,006012136	6,544587	6,553622	1	34,634167	14,301687	2	0,2351969	1,0029633	0,9694398	1,2838271	2	G	2
COMBO1 (2)004.nd2	1	0	0,034191955	10,409217	6,456139	0,34980422	0,010826138	9,133688	9,152079	1	46,78117	19,33755	2	0,15886778	1,0026472	0,93242306	1,183396	2	G	2
COMBO1 (2)004.nd2	1	0	0,043660875	12,759505	6,2548795	0,23830914	0,05545623	12,169096	12,414109	1	60,55836	25,938896	2	0,10970524	1,0234839	0,675822	1,0531741	2	G	2
COMBO1 (2)004.nd2	2	0	0,04730634	2,5111258	4,0284576	0,5306982	0,015756072	3,506282	3,5073602	1	146,98445	7,711083	2	0,26006675	1,0024891	0,9777	0,76170033	2	G	2
COMBO1 (2)004.nd2	1	0	0,074754	8,484915	3,8350573	0,39949465	0,11675632	7,340853	7,5602193	1	121,54545	16,337032	2	0,20047697	1,0353801	0,79016656	1,1727384	2	G	2
COMBO1 (2)004.nd2	0	0	0,068105586	6,452471	3,505993	0,56352556	0,09685442	5,3931155	5,4323206	1	41,32948	11,995301	2	0,28245983	1,0096282	0,9668197	1,2831926	2	NF	2
COMBO1 (2)004.nd2	0	0	0,042650737	7,342903	3,8324528	0,5504098	0,066609554	5,845184	5,8367033	1	162,70865	12,947793	2	0,27364126	1,0053886	0,9690192	1,3560361	2	NF	2
COMBO1 (2)004.nd2	1	0	0,041006427	8,850378	4,9036055	0,42770657	0,031559877	7,4364185	7,4677644	1	74,32801	16,125488	2	0,2037719	1,0052018	0,93602633	1,2444785	2	G	2
COMBO1 (2)004.nd2	1	0	0,07680249	10,822049	5,4436064	0,39974213	0,023098461	8,463046	8,543848	1	135,63728	18,44462	2	0,19238278	1,0124683	0,9091265	1,3279563	2	G	2
COMBO1 (2)004.nd2	0	0	0,062067296	17,550575	4,9815536	0,22189467	0,060687333	14,623149	15,099441	1	99,368996	31,526602	2	0,1045008	1,0339255	0,6098492	1,1862953	2	NF	2
COMBO1 (2)004.nd2	0	0	0,1102585	8,659904	4,2924414	0,46194693	0,05723384	6,989121	7,0584474	1	128,86296	15,348482	2	0,22572418	1,0143275	0,920436	1,3005712	2	NF	2
COMBO1 (2)004.nd2	0	0	0,06785722	4,952447	4,5206184	0,40234783	0,07288906	5,7229433	5,781516	1	162,8965	12,436954	2	0,19252676	1,0145965	0,8557609	0,8978103	2	NF	2
COMBO1 (2)004.nd2	0	0	0,10502196	12,421432	4,477263	0,28298524	0,08525487	10,589026	11,043877	1	138,82489	23,485989	2	0,14104888	1,0478976	0,6642863	1,1582959	2	NF	2
COMBO1 (2)004.nd2	1	0	0,092502326	9,145745	3,9620008	0,35757315	0,117509015	8,044575	8,324588	1	99,07479	17,928009	2	0,17993808	1,0396008	0,7662584	1,1488014	2	G	2
COMBO1 (2)004.nd2	1	0	0,12640905	8,721175	4,6511364	0,3957528	0,0243909	7,6542945	7,7644844	1	17,15548	16,641039	2	0,18952861	1,0146099	0,8622222	1,1761124	2	G	2
COMBO1 (2)004.nd2	1	0	0,024060344	2,8382947	4,5661354	0,47924805	0,04755663	3,9357803	3,933035	1	39,675537	8,626875	2	0,23329525	1,001773	0,956501	0,76240027	2	G	2
COMBO1 (2)004.nd2	1	0	0,038336664	4,640471	3,5730636	0,5707552	0,04252701	4,5684857	4,5489826	1	53,663536	10,107903	2	0,28309205	1,0033617	0,9868985	1,0837353	2	G	2
COMBO1 (2)004.nd2	1	0	0,03195721	4,551894	3,574428	0,5721671	0,07049799	4,442477	4,457253	1	45,400608	9,998609	2	0,29366475	1,0039831	0,98232186	1,0888968	2	G	2
COMBO1 (2)004.nd2	1	0	0,096874766	5,2541833	3,381062	0,6074301	0,12395428	4,5568395	4,613871	1	7,404196	10,4258	2	0,32217208	1,015369	0,97023827	1,2277116	2	G	2
COMBO1 (2)004.nd2	1	0	0,0716349	5,5953383	3,9372969	0,5548388	0,023079103	5,0941896	5,130733	1	48,093388	11,257312	2	0,27452776	1,0082034	0,9774869	1,1809795	2	G	2
COMBO1 (2)004.nd2	1	0	0,069707476	9,687365	4,2614307	0,2852741	0,114022195	9,418116	9,901164	1	6,71826	20,657444	2	0,13905536	1,0533745	0,6594021	1,0026928	2	G	2
COMBO1 (2)004.nd2	1	0	0,06799353	16,79434	5,383146	0,19826056	0,060326092	15,085724	15,611275	1	43,36892	32,62633	2	0,0939595	1,0362223	0,550803	1,0946882	2	G	2
COMBO1 (2)004.nd2	1	0	0,06321226	7,073842	3,9525945	0,51040757	0,09061772	5,931082	6,0154133	1	122,74866	13,196965	2	0,256034	1,018643	0,96065664	1,2549609	2	G	2
COMBO1 (2)004.nd2	0	0	0,11748677	10,018613	5,3775854	0,34155148	0,047895838	8,851564	8,9910345	1	49,22196	19,19909	2	0,1628087	1,0169145	0,8190245	1,1570174	2	NF	2
COMBO1 (2)004.nd2	1	0	0,085733294	3,919534	3,3850658	0,5353815	0,15465172	4,1028457	4,086035	1	33,7281	9,591587	2	0,29646555	1,018064	0,9045533	0,9944351	2	G	2
COMBO1 (2)004.nd2	1	0	0,02985847	15,081407	6,9135427	0,2452009	0,036217347	13,056955	13,160673	1	96,59175	27,801281	2	0,112633646	1,0092323	0,77858	1,1739364	2	G	2
COMBO1 (2)004.nd2	0	0	0,11940894	4,5467324	3,6610825	0,5052489	0,011088536	4,776293	4,8097053	1	114,64518	10,63413	2	0,2537626	1,0080843	0,9103274	1,0029056	2	NF	2
COMBO1 (2)004.nd2	0	0	0,07695045	5,523078	3,8556864	0,51117426	0,11121544	5,2398267	5,290742	1	77,71875	11,652284	2	0,25612822	1,0152296	0,92581636	1,1060538	2	NF	2
COMBO1 (2)004.nd2	1	0	0,047199488	5,801671	4,2565346	0,44600123	0,060174067	5,826994	5,85191	1	62,28292	12,785375	2	0,21755753	1,0072994	0,90825033	1,040582	2	G	2
COMBO1 (2)004.nd2	1	0	0,1028849	15,031623	4,3881674	0,24138884	0,094204895	12,450102	13,410528	1	88,1265	27,97366	2	0,123472475	1,0937735	0,5303487	1,1466422	2	G	2
COMBO1 (2)004.nd2	1	0	0,03464449	6,1034493	4,058096	0,48858568	0,0242566	5,707737	5,714692	1	144,45868	12,529168	2	0,238538	1,0014186	0,9434682	1,1364485	2	G	2
COMBO1 (2)004.nd2	1	0	0,04905486	9,169389	6,5746455	0,3080703	0,022991652	9,106696	9,110078	1	81,91599	19,339722	2	0,14077605	1,006716	0,8531152	1,0407075	2	G	2
COMBO1 (2)004.nd2	1	0	0,07303779	8,789606	5,284115	0,35483932	0,014655208	8,193595	8,259504	1	110,44393	17,643053	2	0,16669804	1,0093421	0,8693383	1,106928	2	G	2
COMBO1 (2)004.nd2	1	0	0,08934705	2,9278708	2,9047809	0,64277637	0,16161923	3,2723696	3,297159	1	94,645805	7,5657315	2	0,34812668	1,0192236	0,9688172	0,9659677	2	G	2
COMBO1 (2)004.nd2	1	0	0,10917111	2,4739966	2,7641654	0,6555568	0,20088649	3,005235	3,0402806	1	69,993866	6,8865123	2	0,34878063	1,015591	0,9725113	0,8833355	2	G	2
COMBO1 (2)004.nd2	1	0	0,11000832	4,876899	3,3804913	0,5415471	0,034993175	4,706875	4,73284	1	38,902115	10,637968	2	0,28027767	1,006895	0,90936184	1,0985812	2	G	2
COMBO1 (2)004.nd2	1	0	0,010407046	6,5198193	4,189367	0,5218103	0,027634252	5,690363	5,7138777	1	50,070568	12,530442	2	0,25636914	1,004428	0,9831285	1,2213485	2	G	2
COMBO1 (2)004.nd2	1	0	0,08081988	12,426968	6,2426996	0,27042985	0,014368014	11,156726	11,350784	1	42,31681	24,030355	2	0,12711644	1,0186217	0,74783266	1,1263689	2	G	2
COMBO1 (2)004.nd2	1	0	0,07863449	4,781745	3,9306114	0,4220364	0,11969848	5,4059615	5,5264187	1	31,875957	11,932273	2	0,20832942	1,0242134	0,8594278	0,90811074	2	G	2
COMBO1 (2)004.nd2	1	0	0,03749329	12,404948	9,410381	0,22577685	0,014769884	12,528611	12,562301	1	27,041965	26,276209	2	0,10062345	1,0028113	0,86093134	1,0100943	2	G	2
COMBO1 (2)004.nd2	1	0	0,08942361	14,049534	7,6151857	0,2619274	0,017841779	12,147731	12,253477	1	27,047596	25,962435	2	0,12122208	1,0122497	0,8157982	1,1776721	2	G	2
COMBO1 (2)004.nd2	1	0	0,020713307	2,7149196	3,5140867	0,5925167	0,04327396	3,410738	3,4110541	1	48,87589	7,588101	2	0,29714632	1,0011977	0,9877037	0,86118084	2	G	2
COMBO1 (2)004.nd2	1	0	0,06688813	6,1695905	3,8537493	0,501278	0,068050645	5,551618	5,5754337	1	101,4171	12,436374	2	0,25487503	1,0060853	0,90616745	1,1864619	2	G	2
COMBO1 (2)004.nd2	1	0	0,076482676	4,9350066	3,8893197	0,47412482	0,13833274	5,16811	5,241389	1	101,76072	11,436746	2	0,23525256	1,0240645	0,89051795	0,98717576	2	G	2
COMBO1 (2)004.nd2	1	0	0,050911516	6,9031816	4,599079	0,43536606	0,051210593	6,4507494	6,485079	1	129,2145	14,115696	2	0,21122198	1,0068142	0,9070841	1,1178784	2	G	2
COMBO1 (2)004.nd2	1	0	0,04481224	6,166094	4,426221	0,49305075	0,049475536	5,7073326	5,7400074	1	132,60335	12,53615	2	0,24102046	1,0071288	0,9721231	1,138391	2	G	2
COMBO1 (2)004.nd2	0	0	0,12839945	6,395529	2,8906038	0,37236887	0,24945617	6,141942	6,727289	1	0,8108157	14,691173	2	0,21586148	1,1130363	0,68266153	0,9929859	2	NF	2
COMBO1 (2)004.nd2	1	0	0,091480635	8,5518465	4,1639323	0,37284014	0,09587313	7,647532	7,8443623	1	14,720485	16,977493	2	0,1861776	1,0268131	0,8129244	1,1392034	2	G	2
COMBO1 (2)004.nd2	0	0	0,09364746	4,4434204	3,652937	0,5005325	0,08045167	4,745103	4,7926993	1	121,10134	10,562033	2	0,25126746	1,015399	0,90316087	0,9792536	2	NF	2
COMBO1 (2)004.nd2	1	0	0,095197305	5,3768926	3,61557	0,5748724	0,036454298	4,870452	4,89453	1	57,206516	10,841388	2	0,2886044	1,006494	0,98252124	1,1820067	2	G	2
COMBO1 (2)004.nd2	0	0	0,06323665	4,817292	4,1835203	0,4308475	0,093922496	5,405855	5,4798956	1	42,22	11,853446	2	0,20988642	1,0144312	0,85857785	0,92334646	2	NF	2
COMBO1 (2)004.nd2	1	0	0,023700459	5,6391687	3,823167	0,537836	0,033086225	5,1637044	5,1175275	1	47,01622	11,478563	2	0,26927897	1,0018548	0,9728979	1,1744823	2	G	2
COMBO1 (2)004.nd2	0	0	0,029790359	7,7936764	5,9028034	0,31937608	0,05926021	8,135638	8,198563	1	175,16785	17,511562	2	0,14992332	1,0089933	0,8365446	0,9826625	2	NF	2
COMBO1 (2)004.nd2	1	0	0,08678376	5,9365764	3,7792618	0,5039147	0,10025519	5,4650836	5,529072	1	122,42705	12,167306	2	0,2530769	1,0118135	0,9131314	1,146975	2	G	2
COMBO1 (2)004.nd2	1	0	0,0861037	6,3026357	5,1295404	0,36779246	0,010627383	6,7226644	6,758197	1	25,471016	14,674545	2	0,17756177	1,017847	0,82855475	0,96211463	2	G	2
COMBO1 (2)004.nd2	1	0	0,057708554	8,329239	4,8123193	0,25845245	0,09878622	9,169893	9,545358	1	65,512474	20,124136	2	0,12612084	1,0425276	0,6404025	0,8938233	2	G	2
COMBO1 (2)004.nd2	1	0	0,04242743	4,8646607	3,8732529	0,52306575	0,058796242	4,88408	4,9061556	1	83,353096	10,810682	2	0,25965527	1,0049396	0,9545824	1,0557528	2	G	2
COMBO1 (2)004.nd2	1	0	0,034034204	7,543034	6,776084	0,31770268	0,029440373	8,018567	8,019001	1	177,3624	17,272991	2	0,14936976	1,0048213	0,85663503	0,9703524	2	G	2
COMBO1 (2)004.nd2	1	0	0,07993967	2,3689363	2,7700512	0,6695084	0,09932186	2,8095999	2,7848976	1	4,1852474	6,6681232	2	0,38209784	1,0035784	0,9592772	0,92050874	2	G	2
COMBO1 (2)004.nd2	1	0	0,00659696	4,0179343	4,621874	0,4339403	0,002457665	4,9392023	4,932439	1	23,128801	10,786769	2	0,20970042	1,0002192	0,94169986	0,8457799	2	G	2
COMBO1 (2)004.nd2	1	0	0,10158811	2,6949399	3,0395727	0,6496909	0,027972192	3,1010385	3,0860262	1	179,1906	7,219815	2	0,35681644	1,0048401	0,98550904	0,9521002	2	G	2
COMBO1 (2)004.nd2	1	0	0,086221784	3,957329	3,8598676	0,47314173	0,10889491	4,5630803	4,590983	1	34,478813	10,252042	2	0,24198923	1,0156211	0,8958239	0,8951946	2	G	2
COMBO1 (2)004.nd2	1	0	0,044111308	2,583386	2,839064	0,67668736	0,0603028	2,9973087	2,979699	1	25,458738	6,9263678	2	0,36613098	1,0021256	0,98576874	0,94167954	2	G	2
COMBO1 (2)004.nd2	1	0	0,087689824	2,856776	3,2916188	0,60563135	0,17932476	3,3888357	3,4379103	1	167,10333	7,6990805	2	0,31672713	1,0164717	0,9818036	0,89801776	2	G	2
COMBO1 (2)004.nd2	1	0	0,0888833	2,8837488	2,8652973	0,6275206	0,061711024	3,2015226	3,177383	1	173,22969	7,599231	2	0,35822374	1,0043054	0,9461379	0,96674126	2	G	2
COMBO1 (2)005.nd2	1	0	0,07194589	11,470393	7,7836323	0,28241944	0,010028767	10,517424	10,571981	1	70,33663	22,591589	2	0,1320291	1,0058225	0,85570556	1,1169136	2	G	2
COMBO1 (2)005.nd2	1	0	0,059425186	10,028686	5,7993646	0,36194152	0,022062153	8,683242	8,720774	1	116,48852	18,659832	2	0,16935202	1,0051855	0,9028269	1,199817	2	G	2
COMBO1 (2)005.nd2	1	0	0,0737581	9,265374	4,279905	0,39595804	0,108153746	7,817203	8,0313635	1	35,72468	17,147936	2	0,19305022	1,0319055	0,806614	1,2062969	2	G	2
COMBO1 (2)005.nd2	0	0	0,05008525	14,448214	5,1797132	0,28324848	0,05497636	11,861847	12,08027	1	78,152405	25,317932	2	0,13074335	1,0204061	0,74913025	1,231852	2	NF	2
COMBO1 (2)005.nd2	1	0	0,07423828	10,280514	5,3432503	0,3306899	0,06341723	9,083174	9,197814	1	97,87389	19,76523	2	0,15865351	1,0147859	0,81264395	1,1600943	2	G	2
COMBO1 (2)005.nd2	1	0	0,03215918	3,5836654	3,445606	0,56416947	0,003306493	4,01414	3,9964519	1	150,68332	8,934369	2	0,28317347	1,0005726	0,970008	0,96053684	2	G	2
COMBO1 (2)005.nd2	1	0	0,07827619	9,7463045	5,193896	0,3795719	0,025531609	8,332795	8,383739	1	57,07151	17,96296	2	0,17871815	1,0072787	0,89643186	1,2168154	2	G	2
COMBO1 (2)005.nd2	1	0	0,054368377	10,522852	6,6966257	0,32698998	0,005367491	9,514673	9,545476	1	15,814087	20,109648	2	0,147998	1,0047927	0,90306497	1,1424234	2	G	2
COMBO1 (2)005.nd2	1	0	0,053122815	9,123102	4,8836174	0,39447248	0,08264692	7,856193	7,96584	1	82,92569	17,047781	2	0,18820378	1,0179453	0,86398613	1,1969732	2	G	2
COMBO1 (2)005.nd2	0	0	0,10658898	10,547827	6,21736	0,32942066	0,007264628	9,355883	9,410375	1	23,965094	20,05908	2	0,15342763	1,0063779	0,88928664	1,1646125	2	NF	2
COMBO1 (2)005.nd2	0	0	0,049701255	13,827009	8,162298	0,26784354	0,000844876	12,049879	12,108449	1	34,83078	25,46997	2	0,12124756	1,0050372	0,8613301	1,1714047	2	NF	2
COMBO1 (2)005.nd2	0	0	0,114349075	2,5795565	1,8255321	0,8730458	0,118506	2,3969963	2,3943784	1	78,09772	6,0933895	2	0,5716372	1,0030231	0,9981317	1,2497165	2	NF	2
COMBO1 (2)005.nd2	1	0	0,105541736	9,182209	4,6942496	0,3566591	0,058766335	8,122748	8,28055	1	84,798065	17,986715	2	0,17719492	1,024858	0,8096692	1,1559329	2	G	2
COMBO1 (2)005.nd2	1	0	0,050907757	8,479981	5,489129	0,25854835	0,069220185	9,470045	9,645861	1	95,67592	20,301659	2	0,12039291	1,0188307	0,66961825	0,90205604	2	G	2
COMBO1 (2)005.nd2	0	0	0	2,6150205	1,672134	0,9067691	0,007285623	2,3036315	2,2800245	1	55,90169	6,019967	2	0,6274212	1,0001079	0,9993001	1,3315023	2	NF	2
COMBO1 (2)005.nd2	0	0	0,084376104	13,425415	3,648676	0,3009276	0,12721412	10,442099	11,192872	1	120,58739	23,677605	2	0,15676977	1,089626	0,6007868	1,2358508	2	NF	2
COMBO1 (2)005.nd2	0	0	0,055394642	16,542303	7,7231097	0,1916381	0,028993148	15,662737	15,818619	1	176,79652	32,93533	2	0,08585602	1,0105873	0,6941482	1,0658333	2	NF	2
COMBO1 (2)005.nd2	0	0	0,10317777	11,040141	3,9837625	0,3295781	0,12841812	9,139343	9,662401	1	36,107162	20,516962	2	0,16828865	1,0597653	0,6737202	1,1858505	2	NF	2
COMBO1 (2)005.nd2	0	0	0,048916865	17,708532	6,900511	0,23363458	0,0378375	14,513219	14,653447	1	75,32982	30,862255	2	0,10704472	1,0111468	0,78085166	1,237523	2	NF	2
COMBO1 (2)005.nd2	0	0	0,100534245	5,598655	3,987327	0,5192665	0,037647475	5,3262467	5,3480606	1	80,25567	11,639964	2	0,25127617	1,0065978	0,9660221	1,1171405	2	NF	2
COMBO1 (2)005.nd2	0	0	0,06919554	13,597741	6,1963506	0,26090804	0,037394885	11,926587	12,111461	1	145,63614	25,59143	2	0,12171512	1,0173134	0,7520928	1,1550105	2	NF	2
COMBO1 (2)005.nd2	1	0	0,036145378	3,9112923	3,29742	0,62892723	0,048487358	3,9309855	3,9366393	1	151,13828	8,840257	2	0,32227567	1,0017548	0,9943913	1,0844145	2	G	2
COMBO1 (2)005.nd2	1	0	0,09719207	14,726016	6,633484	0,23541957	0,040103253	12,994277	13,182286	1	167,71356	28,036661	2	0,11104299	1,014994	0,7420485	1,147936	2	G	2
COMBO1 (2)005.nd2	1	0	0,06480183	12,176179	5,597581	0,25112146	0,062245727	11,467172	11,69325	1	166,64641	24,684172	2	0,117898576	1,0233266	0,69943	1,0651728	2	G	2
COMBO1 (2)005.nd2	1	0	0,07012547	4,1282396	3,555906	0,52858967	0,08864477	4,4059715	4,4153147	1	110,374	9,906677	2	0,27076444	1,0074801	0,9108091	0,9998447	2	G	2
COMBO1 (2)005.nd2	0	0	0,065383434	11,672523	5,825491	0,2848339	0,06724868	10,468975	10,647091	1	147,95694	22,692976	2	0,13560212	1,0220712	0,7468175	1,1301234	2	NF	2
COMBO1 (2)005.nd2	1	0	0,072434515	6,3106146	5,3245497	0,39576945	0,0577956	6,5385027	6,6199136	1	134,75652	14,155318	2	0,18794256	1,0156337	0,9166364	0,9964281	2	G	2
COMBO1 (2)005.nd2	1	0	0,051566068	14,066433	8,175829	0,22356306	0,007665272	13,40784	13,494636	1	101,20083	28,118807	2	0,09962687	1,0069294	0,8065462	1,0639747	2	G	2
COMBO1 (2)005.nd2	1	0	0,093517974	7,611569	4,7354264	0,3808626	0,048470534	7,2723784	7,485402	1	146,14857	15,847394	2	0,18324469	1,0330222	0,83989275	1,0599346	2	G	2
COMBO1 (2)005.nd2	1	0	0,09092821	3,0275927	3,2808187	0,6102358	0,07065651	3,4319088	3,4469497	1	115,11461	7,8959575	2	0,3272925	1,00522	0,96531487	0,94273204	2	G	2
COMBO1 (2)005.nd2	1	0	0,0875647	6,5737443	3,7715821	0,44330305	0,1556866	5,9939394	6,2340665	1	106,007706	13,65089	2	0,23296905	1,0665815	0,8282067	1,1172296	2	G	2
COMBO1 (2)005.nd2	1	0	0,098045886	2,7661386	2,1796227	0,6659115	0,19888982	2,808458	2,6987958	1	94,25536	7,22493	2	0,44652745	1,010198	0,90578806	1,0483826	2	G	2
COMBO1 (2)005.nd2	0	0	0,06869187	5,405697	4,105093	0,5317507	0,07618023	5,094504	5,1075597	1	83,49776	11,302558	2	0,26519054	1,0090777	0,97119355	1,1325889	2	NF	2
COMBO1 (2)005.nd2	0	0	0,08700955	4,870488	3,3732595	0,6155742	0,008931436	4,365313	4,3944793	1	114,33555	9,971282	2	0,3254257	1,0117342	0,98611134	1,2034395	2	NF	2
COMBO1 (2)005.nd2	1	0	0,11548926	3,267527	2,8282874	0,5998961	0,17897178	3,5501497	3,5723484	1	52,047916	8,273257	2	0,33009276	1,0218242	0,9325255	0,9727976	2	G	2
COMBO1 (2)005.nd2	1	0	0,06038913	4,630315	3,1980598	0,6157845	0,025688402	4,1532826	4,1375866	1	165,62625	9,720661	2	0,34177294	1,0013217	0,9758922	1,1836728	2	G	2
COMBO1 (2)005.nd2	1	0	0,06258057	14,931558	5,774088	0,2827724	0,048477814	12,028961	12,258614	1	147,87602	25,759592	2	0,13138899	1,0201707	0,7328055	1,2550747	2	G	2
COMBO1 (2)005.nd2	1	0	0,0656142	5,581935	3,9411547	0,52460176	0,057926238	5,269774	5,2779593	1	90,77639	11,563318	2	0,25592393	1,004429	0,9412648	1,1267375	2	G	2
COMBO1 (2)005.nd2	1	0	0,05758702	6,121556	3,5191982	0,58468723	0,05213628	5,126115	5,1269565	1	86,2051	11,47028	2	0,2966165	1,0093727	0,9642534	1,2959448	2	G	2
COMBO1 (2)005.nd2	1	0	0,0627964	7,7353396	5,0352445	0,381896	0,06919731	7,417956	7,49197	1	75,592354	15,954091	2	0,1789868	1,0145365	0,9044963	1,0790179	2	G	2
COMBO1 (2)005.nd2	1	0	0,073517464	7,44813	4,3176775	0,41506633	0,090790704	6,88462	6,850189	1	77,82431	15,016538	2	0,20007712	1,0197119	0,84463537	1,1262243	2	G	2
COMBO1 (2)005.nd2	1	0	0,037521843	6,602153	4,6240673	0,48087546	0,04035617	6,0192633	6,03746	1	84,01124	13,13504	2	0,23201124	1,0036819	0,97500587	1,1584401	2	G	2
COMBO1 (2)005.nd2	1	0	0,031110235	8,020218	5,306962	0,4305993	0,002938859	7,0977893	7,1057787	1	61,595577	15,298941	2	0,20269828	1,00122	0,96698755	1,175744	2	G	2
COMBO1 (2)005.nd2	1	0	0,06488412	12,626723	6,8078337	0,27447063	0,0332316	11,255441	11,329599	1	89,325676	24,043756	2	0,12690413	1,0103551	0,79092443	1,1395059	2	G	2
COMBO1 (2)005.nd2	1	0	0,0630815	9,931118	6,020612	0,35687432	0,011623174	8,695744	8,708388	1	96,484406	18,700205	2	0,16722253	1,0029831	0,9231424	1,1827763	2	G	2
COMBO1 (2)005.nd2	1	0	0,040949896	13,747173	7,8875375	0,27674156	0,016388683	11,946402	11,96473	1	34,820137	24,984716	2	0,12264485	1,0025567	0,9224637	1,182622	2	G	2
COMBO1 (2)005.nd2	1	0	0,09018116	10,553322	5,5777044	0,31616524	0,037038922	9,531475	9,626718	1	36,57644	20,48059	2	0,14790371	1,01042	0,82274145	1,137182	2	G	2
COMBO1 (2)005.nd2	1	0	0,024085544	4,3955107	3,5504751	0,59119916	0,020017032	4,3163266	4,3179297	1	160,35258	9,665909	2	0,3003937	1,0007397	0,9944907	1,0999407	2	G	2
COMBO1 (2)005.nd2	1	0	0,0873245	4,0509424	3,218489	0,61540234	0,001828249	3,9910717	3,9788682	1	164,51375	9,095015	2	0,3238077	1,0059855	0,9803074	1,102927	2	G	2
COMBO1 (2)005.nd2	1	0	0,056316406	4,8532143	3,3773038	0,5949717	0,04561019	4,4041224	4,4184747	1	24,896006	10,124452	2	0,3185817	1,0043917	0,9752823	1,2056577	2	G	2
COMBO1 (2)005.nd2	1	0	0,0455003	13,092044	5,020108	0,18590397	0,07994489	13,60862	14,301518	1	160,12189	29,74845	2	0,09000973	1,0551696	0,47833896	0,93239117	2	G	2
COMBO1 (2)005.nd2	1	0	0,056616757	2,9688292	2,6099875	0,7038894	0,10271177	3,098731	3,098752	1	178,52138	7,280234	2	0,39366573	1,003681	0,9727901	1,0728334	2	G	2
COMBO1 (2)005.nd2	1	0	0,08537333	9,257799	6,064498	0,26920623	0,039677635	9,58671	9,817328	1	165,26976	20,78817	2	0,12825629	1,026564	0,7249768	0,9715045	2	G	2
COMBO1 (2)005.nd2	0	0	0,062100258	6,081513	4,23659	0,47667342	0,103823446	5,7449603	5,809945	1	153,29614	12,661941	2	0,23461065	1,0156165	0,9065773	1,1116505	2	NF	2
COMBO1 (2)005.nd2	0	0	0,06922426	5,875388	3,601453	0,5552468	0,06850248	5,1161036	5,1579337	1	141,58112	11,531351	2	0,28580382	1,0138466	0,94702375	1,2207218	2	NF	2
COMBO1 (2)005.nd2	1	0	0,100231774	5,95614	3,80624	0,48329896	0,13978107	5,543594	5,6468115	1	82,55233	12,444557	2	0,2467699	1,0247111	0,88526213	1,1188031	2	G	2
COMBO1 (2)005.nd2	1	0	0,07288337	8,585896	6,1783314	0,32964095	0,017355563	8,397401	8,412063	1	155,36113	18,091608	2	0,1550265	1,0034807	0,9001292	1,0567839	2	G	2
COMBO1 (2)005.nd2	1	0	0,09647664	4,625403	3,899111	0,4661071	0,10584738	5,1010985	5,177277	1	28,118752	11,167009	2	0,22632486	1,0173491	0,90974736	0,9356695	2	G	2
COMBO1 (2)005.nd2	1	0	0,091107406	12,163775	5,2216105	0,25507638	0,042129885	11,273215	11,591118	1	96,26183	24,479584	2	0,12186609	1,0286024	0,7033184	1,077537	2	G	2
COMBO1 (2)005.nd2	0	0	0,07032998	15,525457	4,079877	0,23231612	0,0972412	13,005206	13,852074	1	50,064735	28,97927	2	0,11687457	1,0698919	0,53750247	1,1498296	2	NF	2
COMBO1 (2)005.nd2	0	0	0,0864747	10,920283	6,218929	0,31405506	0,004518767	9,807272	9,872627	1	101,870865	20,9035	2	0,14455983	1,0089307	0,8434562	1,1428981	2	NF	2
COMBO1 (2)005.nd2	0	0	0,102104	6,285515	2,9372869	0,5690517	0,035157647	5,1541777	4,882185	1	16,634287	11,78147	2	0,3012536	1,0079829	0,93529344	1,3384424	2	NF	2
COMBO1 (2)005.nd2	0	0	0,10996528	4,428186	3,5201747	0,5229475	0,18660451	4,4651647	4,5903707	1	93,16969	10,315465	2	0,28278804	1,0721854	0,9111808	1,0125722	2	NF	2
COMBO1 (2)005.nd2	0	0	0,032717373	3,6994233	3,707817	0,5486375	0,047954656	4,153622	4,161345	1	17,454155	9,205114	2	0,2730173	1,0024253	0,9736741	0,95364696	2	NF	2
COMBO1 (2)005.nd2	1	0	0,07014616	6,0189095	3,8266819	0,550133	0,048067097	5,2351985	5,229157	1	58,482643	11,725463	2	0,27961576	1,0034156	0,9602104	1,2342932	2	G	2
COMBO1 (2)005.nd2	1	0	0,06872622	5,059214	3,3488905	0,53310937	0,05986676	4,7283278	4,6824536	1	104,2806	10,920394	2	0,28812304	1,004209	0,8977192	1,1656928	2	G	2
COMBO1 (2)005.nd2	1	0	0,071729556	3,31065	3,6741693	0,5311056	0,15071627	3,9617329	3,996077	1	79,13165	8,850568	2	0,26856723	1,0149174	0,9211526	0,8820051	2	G	2
COMBO1 (2)005.nd2	1	0	0,04769529	7,01357	6,3069644	0,31698242	0,037198357	7,769738	7,8196006	1	61,40915	16,674658	2	0,14792326	1,0068316	0,84913725	0,92555624	2	G	2
COMBO1 (2)005.nd2	1	0	0,04567517	4,1960874	4,2490125	0,49327663	0,03804192	4,7590103	4,7710285	1	61,250114	10,339081	2	0,23589641	1,003022	0,9602225	0,9327924	2	G	2
COMBO1 (2)005.nd2	1	0	0,009474051	3,1730392	4,3811817	0,47740033	0,023025056	4,12733	4,1252894	1	88,76243	9,139055	2	0,23716317	1,0003967	0,96269447	0,8013441	2	G	2
COMBO1 (2)005.nd2	1	0	0,022001654	2,946352	3,6687403	0,56720257	0,026613597	3,6633694	3,6620145	1	46,00862	8,079382	2	0,27953315	1,0007064	0,9846428	0,859117	2	G	2
COMBO1 (2)005.nd2	1	0	0,06844988	2,1634774	3,3755705	0,6039241	0,062353954	3,0027306	3,0089316	1	51,93994	6,709497	2	0,30551305	1,0034832	0,986187	0,77421325	2	G	2
COMBO1 (2)005.nd2	3	0	0,053768	1,5031457	3,6573703	0,55460024	0,007634757	2,516433	2,5040696	1	33,66133	5,8360023	2	0,30223197	1,0023777	0,9410048	0,6305691	2	G	2
COMBO1 (2)006.nd2	1	0	0,037531704	12,843249	7,0560794	0,29418582	0,025502272	11,101472	11,169837	1	103,39012	23,422407	2	0,13268563	1,0075245	0,8735077	1,1871287	2	G	2
COMBO1 (2)006.nd2	0	0	0,063728705	10,800197	5,124237	0,35380292	0,05664735	9,083528	9,195479	1	50,69776	19,585743	2	0,1666605	1,0134535	0,8320904	1,2227117	2	NF	2
COMBO1 (2)006.nd2	1	0	0,053581078	12,989981	6,504508	0,26634863	0,04023903	11,649707	11,78483	1	49,0043	24,756199	2	0,12186771	1,0127963	0,7667408	1,1344736	2	G	2
COMBO1 (2)006.nd2	0	0	0,05373379	9,543843	4,7004485	0,38048095	0,081458226	8,165158	8,308661	1	148,93753	17,75416	2	0,18226536	1,0183346	0,83778137	1,2001438	2	NF	2
COMBO1 (2)006.nd2	0	0	0,05118367	13,976972	7,136343	0,28485626	0,013152933	11,793358	11,855831	1	35,188183	24,831251	2	0,12795235	1,0055703	0,8779137	1,2163224	2	NF	2
COMBO1 (2)006.nd2	1	0	0,050002843	8,156164	5,0158463	0,4606303	0,039623115	6,8726926	6,9126453	1	61,143764	14,916662	2	0,21985799	1,009201	0,9674817	1,2468398	2	G	2
COMBO1 (2)006.nd2	0	0	0,08151805	12,088643	5,046227	0,2981614	0,074538335	10,417247	10,646606	1	55,452984	22,571894	2	0,14183445	1,0225456	0,7457841	1,1732091	2	NF	2
COMBO1 (2)006.nd2	1	0	0,026152322	5,863234	3,8955784	0,55609083	0,009174245	5,1857	5,187548	1	79,59258	11,510672	2	0,27760836	1,000984	0,97920084	1,2164232	2	G	2
COMBO1 (2)006.nd2	0	0	0,047491238	9,51354	5,8171215	0,3973651	0,035428997	8,041549	8,064019	1	65,62851	17,345274	2	0,18731512	1,0056385	0,9474413	1,2345763	2	NF	2
COMBO1 (2)006.nd2	0	0	0,066713296	15,33849	5,0907707	0,28418687	0,06777097	12,143467	12,457044	1	62,771027	26,043194	2	0,13243638	1,0276649	0,70316935	1,2715071	2	NF	2
COMBO1 (2)006.nd2	0	0	0,039345838	10,680276	5,043749	0,4058233	0,04443839	8,487408	8,529053	1	150,12816	18,185602	2	0,18877414	1,0059752	0,907787	1,3140097	2	NF	2
COMBO1 (2)006.nd2	1	0	0,062949866	9,819522	5,0250683	0,40097606	0,04443046	8,112879	8,190278	1	147,99117	17,542475	2	0,1899549	1,0099156	0,9013476	1,2547847	2	G	2
COMBO1 (2)006.nd2	1	0	0,087755874	12,27458	7,4284587	0,2901639	0,007930475	10,819627	10,888534	1	157,5733	23,056137	2	0,13350336	1,0095625	0,8763179	1,1639721	2	G	2
COMBO1 (2)006.nd2	0	0	0,06855258	9,586633	5,9677258	0,37631682	0,003735178	8,275784	8,296322	1	63,71217	17,892094	2	0,17822061	1,0070548	0,9301777	1,2041736	2	NF	2
COMBO1 (2)006.nd2	1	0	0,07294046	6,888696	4,209226	0,5019177	0,050541382	5,9590774	5,98899	1	163,77075	13,132795	2	0,24699552	1,0068945	0,9454969	1,2250645	2	G	2
COMBO1 (2)006.nd2	0	0	0,095498554	7,3650475	3,6376233	0,52189535	0,12799092	5,9837723	6,089226	1	110,38288	13,316834	2	0,2619	1,0239664	0,92004824	1,2931746	2	NF	2
COMBO1 (2)006.nd2	0	0	0,031505976	7,827163	4,326707	0,5110777	0,001823267	6,3269415	6,324989	1	51,981407	13,872785	2	0,24895845	1,0006189	0,9857001	1,3201517	2	NF	2
COMBO1 (2)006.nd2	1	0	0,08520982	14,12937	4,843123	0,2819964	0,07038927	11,561674	11,880951	1	31,869375	25,092535	2	0,1345834	1,031687	0,7028724	1,2236038	2	G	2
COMBO1 (2)006.nd2	0	0	0,07626763	15,433717	5,8545237	0,24313003	0,04158327	13,176728	13,465797	1	17,23059	28,243654	2	0,1131789	1,0227566	0,70990074	1,1748998	2	NF	2
COMBO1 (2)006.nd2	0	0	0,08640519	9,755129	5,7330704	0,33881262	0,022590086	8,752749	8,844849	1	120,92214	19,021364	2	0,16212654	1,0110401	0,8579336	1,1470828	2	NF	2
COMBO1 (2)006.nd2	1	0	0,071570866	11,939252	4,255601	0,3087445	0,0981619	10,122735	10,482826	1	39,872135	22,044176	2	0,14835136	1,0395315	0,6942664	1,1787562	2	G	2
COMBO1 (2)006.nd2	1	0	0,0723284	2,7671583	3,9747667	0,49591196	0,07679491	3,834433	3,8502176	1	170,71672	8,373743	2	0,23963033	1,0081627	0,9587395	0,7560382	2	G	2
COMBO1 (2)006.nd2	4	0	0,043241058	4,172403	6,746718	0,30890256	0,018226048	6,102587	6,116897	1	165,67857	13,028287	2	0,14264889	1,0027747	0,85067254	0,7040904	2	G	2
COMBO1 (2)006.nd2	1	0	0,0366485	3,524257	4,756882	0,43462005	0,08684471	4,6507072	4,6718097	1	19,25552	10,094477	2	0,20746252	1,0060959	0,90975296	0,7929282	2	G	2
COMBO1 (2)006.nd2	0	0	0,034410715	6,4861035	4,1758466	0,50681895	0,033205166	5,8430357	5,8473988	1	109,39469	12,681495	2	0,24188946	1,0028678	0,9830919	1,1750377	2	NF	2
COMBO1 (2)006.nd2	1	0	0,06662589	3,9879646	4,440906	0,46021417	0,094253056	4,757177	4,7978272	1	171,86694	10,435196	2	0,22436899	1,0106461	0,95213866	0,86677736	2	G	2
COMBO1 (2)006.nd2	1	0	0,10760408	8,0968075	3,459757	0,4694514	0,13291404	6,55287	6,715688	1	177,03326	14,72199	2	0,24008268	1,0299929	0,860647	1,2707274	2	G	2
COMBO1 (2)006.nd2	0	0	0,06914409	10,623584	4,3487215	0,3405816	0,105016805	8,9447775	9,190955	1	173,71288	19,79839	2	0,16906047	1,0331155	0,7453798	1,2010455	2	NF	2
COMBO1 (2)006.nd2	1	0	0,040271282	4,322626	4,0391026	0,535687	0,011767961	4,5561705	4,558606	1	115,19171	10,069855	2	0,2651294	1,0018383	0,9693462	1,0070043	2	G	2
COMBO1 (2)006.nd2	0	0	0,080196664	5,727746	3,4585807	0,55309224	0,13950707	5,0072727	5,1469355	1	135,71587	11,407698	2	0,2908649	1,0430617	0,9552387	1,1984822	2	NF	2
COMBO1 (2)006.nd2	1	0	0,08397512	5,8249393	3,003754	0,5989352	0,016360173	4,9199023	4,949874	1	136,58716	11,05505	2	0,30639988	1,0064106	0,96830887	1,2599423	2	G	2
COMBO1 (2)006.nd2	1	0	0,025633011	12,706309	7,7856045	0,27661678	0,018324647	11,452901	11,475289	1	124,22923	24,025663	2	0,12333847	1,002775	0,8967448	1,136062	2	G	2
COMBO1 (2)006.nd2	1	0	0,08556449	10,214914	6,7822237	0,2722425	0,020346124	10,11021	10,194086	1	83,324646	21,714224	2	0,12724023	1,0143042	0,81609404	1,028702	2	G	2
COMBO1 (2)006.nd2	1	0	0,07249402	10,962324	6,231443	0,29441622	0,020158423	10,06521	10,122018	1	81,292175	21,63094	2	0,13777395	1,0074167	0,79736596	1,1182438	2	G	2
COMBO1 (2)006.nd2	1	0	0,18906881	3,0888746	2,2209883	0,7788644	0,199339	2,9022408	2,908682	1	72,60282	7,059503	2	0,46692115	1,0128965	0,9922447	1,1903291	2	G	2
COMBO1 (2)006.nd2	1	0	0,046643212	3,3750849	2,4419367	0,7303597	0,007109429	3,181834	3,1661134	1	73,13282	7,6204195	2	0,42446297	1,0008062	0,9906656	1,1766096	2	G	2
COMBO1 (2)006.nd2	1	0	0,052003656	7,362883	5,068533	0,39141	0,080484524	7,044858	7,159574	1	142,19576	15,374923	2	0,18889198	1,0208774	0,8723148	1,0723141	2	G	2
COMBO1 (2)006.nd2	1	0	0,07580482	5,9941015	3,8996751	0,43288147	0,16710283	5,864215	6,087808	1	66,64391	13,191145	2	0,22192919	1,0448521	0,8325663	1,0395082	2	G	2
COMBO1 (2)006.nd2	1	0	0,06089576	8,114955	4,362154	0,441007	0,08356398	6,941089	6,9799023	1	157,954	15,20636	2	0,2144574	1,0137254	0,8749484	1,2230308	2	G	2
COMBO1 (2)006.nd2	1	0	0,0753689	5,164441	2,9843194	0,6329804	0,10497398	4,4139566	4,369558	1	163,59402	10,125616	2	0,33750272	1,0125443	0,96641326	1,2629492	2	G	2
COMBO1 (2)006.nd2	1	0	0,042549707	4,6316466	2,8435469	0,6902766	0,05124501	3,8713336	3,8683505	1	17,40272	9,182503	2	0,39348155	1,0017365	0,98509157	1,3085388	2	G	2
COMBO1 (2)006.nd2	1	0	0,10352826	6,813106	3,4082751	0,45283827	0,12453744	6,130475	6,263698	1	178,67184	13,750103	2	0,23081659	1,025649	0,8508692	1,1403136	2	G	2
COMBO1 (2)006.nd2	1	0	0,08097533	19,060879	4,8712215	0,19946429	0,052360486	15,884344	16,717106	1	125,98774	34,65324	2	0,096186586	1,0542891	0,55665445	1,161264	2	G	2
COMBO1 (2)006.nd2	0	0	0,078096926	18,985123	5,8464613	0,18032257	0,04880656	16,965132	17,56588	1	87,57185	36,373627	2	0,08398641	1,0442513	0,5423276	1,0962547	2	NF	2
COMBO1 (2)006.nd2	1	0	0,10803481	10,606934	4,0558095	0,3377314	0,10282208	8,942998	9,331145	1	128,6964	19,866169	2	0,1688627	1,056473	0,7218667	1,176629	2	G	2
COMBO1 (2)006.nd2	1	0	0,101434454	5,6820836	3,601151	0,51271164	0,058393158	5,286728	5,310078	1	49,89089	11,801091	2	0,2588474	1,0139215	0,9020909	1,1414305	2	G	2
COMBO1 (2)006.nd2	1	0	0,056398656	4,840602	3,0907328	0,6158131	0,011752396	4,3915496	4,363159	1	116,696915	9,938713	2	0,31957585	1,0087736	0,95940995	1,2138793	2	G	2
COMBO1 (2)006.nd2	1	0	0,110139325	8,118119	4,12475	0,36217165	0,10589642	7,562538	7,7456264	1	138,80325	16,783224	2	0,18073004	1,0289823	0,7518929	1,0838468	2	G	2
COMBO1 (2)006.nd2	0	0	0,0712228	4,5519357	2,914049	0,66538346	0,02659387	4,0925655	4,0991483	1	85,22344	9,271863	2	0,34603092	1,0024554	0,9950501	1,2250746	2	NF	2
COMBO1 (2)006.nd2	1	0	0,08924879	4,0728374	3,2445831	0,59504336	0,07977901	4,11598	4,1357136	1	78,62356	9,274258	2	0,3060981	1,0073541	0,96095186	1,0665916	2	G	2
COMBO1 (2)006.nd2	1	0	0,07219375	6,058786	4,6284103	0,4866193	0,013984137	5,762999	5,7778325	1	14,234566	12,508438	2	0,23227295	1,0053804	0,97256523	1,110652	2	G	2
COMBO1 (2)006.nd2	0	0	0,0663071	6,8053637	4,455204	0,3756258	0,12666342	6,8712764	7,053976	1	105,01586	15,0887375	2	0,18352136	1,0355781	0,78582484	1,0007793	2	NF	2
COMBO1 (2)006.nd2	1	0	0,11047504	4,7511926	3,259682	0,57640094	0,04964939	4,3434296	4,4391313	1	136,32564	10,177566	2	0,32066175	1,0405681	0,9499176	1,1668926	2	G	2
COMBO1 (2)006.nd2	1	0	0,044586707	5,3279424	5,1489344	0,42267624	0,015296744	5,8503933	5,854506	1	66,992836	12,585798	2	0,19819812	1,0017581	0,91946095	0,9506432	2	G	2
COMBO1 (2)006.nd2	1	0	0,09450594	3,4177084	3,2310412	0,6022063	0,002735313	3,6936688	3,70992	1	58,3096	8,445003	2	0,31895486	1,0065317	0,9447257	0,99280477	2	G	2
COMBO1 (2)006.nd2	1	0	0,039998684	14,060439	6,487006	0,21889324	0,051715586	13,472053	13,712598	1	84,40123	28,41111	2	0,09863737	1,0200989	0,6747635	1,0474008	2	G	2
COMBO1 (2)006.nd2	1	0	0,0687263	2,9809837	3,468193	0,5426243	0,079658024	3,7150955	3,7280936	1	70,30005	8,308739	2	0,27499813	1,0055219	0,9433584	0,8484001	2	G	2
COMBO1 (2)006.nd2	0	0	0,07801772	16,006138	5,1498027	0,22323813	0,0630153	13,87236	14,400796	1	95,70922	30,016775	2	0,10589999	1,0388917	0,57843053	1,1347452	2	NF	2
COMBO1 (2)006.nd2	1	0	0,060418162	12,431754	7,4618826	0,24136968	0,008390373	12,127978	12,229651	1	22,365839	25,440742	2	0,10761324	1,0097787	0,7866369	1,0422057	2	G	2
COMBO1 (2)006.nd2	1	0	0,059026405	10,568639	7,07202	0,28470993	0,017230948	10,207287	10,26734	1	27,873901	21,59798	2	0,1291542	1,0086532	0,8390303	1,05595	2	G	2
COMBO1 (2)006.nd2	1	0	0,041852057	10,515152	10,026059	0,19950457	0,004151539	12,312182	12,373599	1	164,16396	25,735718	2	0,088319294	1,0062616	0,8059565	0,8641373	2	G	2
COMBO1 (2)006.nd2	1	0	0,07083436	6,7351847	4,9501705	0,4314852	0,02532351	6,3980737	6,4574585	1	79,74352	14,00544	2	0,20948896	1,0099344	0,93012345	1,0863343	2	G	2
COMBO1 (2)006.nd2	1	0	0,08907082	2,3459594	2,6514077	0,6663953	0,24375953	2,8195343	2,8808384	1	154,98628	6,651188	2	0,37572998	1,0315788	0,9662929	0,8942469	2	G	2
COMBO1 (2)006.nd2	2	0	0,086230986	11,054481	6,333623	0,2543499	0,002641033	10,881794	11,080898	1	137,60054	23,36998	2	0,11886322	1,0240394	0,7194335	1,0153596	2	G	2
COMBO1 (2)006.nd2	1	0	0,044321723	6,865345	6,507916	0,31430227	0,029514017	7,8549814	7,879363	1	137,74686	16,567705	2	0,14167139	1,0034734	0,9092688	0,9007947	2	G	2
COMBO1 (2)006.nd2	3	0	0,12583281	1,889588	2,5904555	0,65372515	0,27902725	2,5098643	2,5296462	1	172,56862	6,0268574	2	0,38192382	1,0337158	0,95693415	0,8068795	2	G	2
COMBO1 (2)006.nd2	1	0	0,10044468	5,6935306	3,9177046	0,50197	0,030863825	5,410898	5,4358478	1	0	11,938696	2	0,24760137	1,0069158	0,91842043	1,1179869	2	G	2
COMBO1 (2)006.nd2	1	0	0,10157051	6,500339	4,04573	0,48948744	0,03308248	5,8858085	5,947372	1	168,73613	12,918205	2	0,23890977	1,0111411	0,9319866	1,1465331	2	G	2
COMBO1 (1)001.nd2	0	0	0,1084665	17,271658	4,5438147	0,33105037	0,04508038	11,57786	11,96344	1	10,272647	25,60501	2	0,16405429	1,0405594	0,7570938	1,4856368	1	NF	4
COMBO1 (1)001.nd2	1	0	0,2311471	5,8827453	2,6885169	0,5439966	0,27052715	4,8651705	5,14198	1	115,12879	11,65727	2	0,31644198	1,0981498	0,8266785	1,2076548	1	G	4
COMBO1 (1)001.nd2	0	0	0,14229585	12,101911	3,2737844	0,3452733	0,15020628	9,118689	9,768609	1	51,868332	20,987001	2	0,1853102	1,0843911	0,6561369	1,2764422	1	NF	4
COMBO1 (1)001.nd2	0	0	0,100846656	5,7035623	2,948992	0,6374981	0,12928995	4,5060687	4,5412893	1	119,753494	10,60324	2	0,35765198	1,0142709	0,93885493	1,346269	1	NF	4
COMBO1 (1)001.nd2	0	0	0,04475691	7,617625	4,491927	0,44968608	0,061503332	6,5766525	6,6174917	1	159,39806	14,590158	2	0,22424354	1,0062163	0,903654	1,2008742	1	NF	4
COMBO1 (1)001.nd2	0	0	0,31069908	2,007552	2,19442	0,7264195	0,43262345	2,3813043	2,438547	1	79,646095	5,8931103	2	0,45076182	1,0445747	0,9351611	0,8996368	1	NF	4
COMBO1 (1)001.nd2	1	0	0,07642054	7,287626	5,3626213	0,4143362	0,00414473	6,7714233	6,8051457	1	113,318375	14,866938	2	0,2023654	1,0074054	0,9220949	1,1124381	1	G	4
COMBO1 (1)001.nd2	0	0	0,40431473	2,2623775	1,8069087	0,8262153	0,62803394	2,2577655	2,3024514	1	58,01361	5,8659835	2	0,5650898	1,0819315	0,96177804	1,0997462	1	NF	4
COMBO1 (1)001.nd2	0	0	0,14383492	2,0672417	2,4329145	0,71836084	0,26329753	2,4727118	2,4930365	1	18,687553	6,0135264	2	0,4304813	1,0249128	0,9583205	0,9028068	1	NF	4
COMBO1 (1)001.nd2	0	0	0,22176982	1,934376	2,0379486	0,78494054	0,31935865	2,1974905	2,2284298	1	138,8213	5,564895	2	0,5100316	1,0490319	0,9651105	0,9667543	1	NF	4
COMBO1 (1)002.nd2	1	0	0,021880357	5,1342735	6,8385577	0,36268127	0,000173131	6,183023	6,18552	1	109,56836	13,3377285	2	0,17099656	1,0004076	0,9685784	0,856853	1	G	4
COMBO1 (1)002.nd2	0	0	0,13193142	15,95906	2,5442173	0,34176087	0,19225644	9,642129	11,288547	1	124,88094	24,224087	2	0,21856046	1,2283686	0,5891704	1,4565183	1	NF	4
COMBO1 (1)002.nd2	0	0	0	2,070738	1,6813717	0,8427097	7,63E-06	2,137741	2,1346285	1	57,030277	5,556848	2	0,57693255	1	0,96752113	1,1216784	1	NF	4
COMBO1 (1)002.nd2	1	0	0,0579234	7,995909	5,100214	0,4305505	0,01112638	6,9373894	6,964182	1	25,516287	15,276604	2	0,21153674	1,005206	0,93071574	1,1947509	1	G	4
COMBO1 (1)002.nd2	1	0	0,035590727	2,8770888	3,249781	0,64350986	0,003223425	3,2026834	3,2035918	1	124,71777	7,495558	2	0,3571374	1,0004106	0,9899175	0,96400285	1	G	4
COMBO1 (1)002.nd2	1	0	0,054546352	1,3642862	4,024514	0,5264757	0,108171366	2,524524	2,5318832	1	119,53811	5,7064824	2	0,2725565	1,0042734	0,95212644	0,56728214	1	G	4
COMBO1 (1)002.nd2	1	0	0,04737476	3,364762	2,6863034	0,7208155	0,009913417	3,1763146	3,1784506	1	142,95108	7,6589646	2	0,42463663	1,0007018	0,989667	1,1532732	1	G	4
COMBO1 (1)002.nd2	0	0	0,10502934	2,4288757	2,984996	0,63097095	0,19100066	2,9614015	2,9843428	1	19,524204	6,955092	2	0,35263124	1,0131563	0,9396457	0,8707256	1	NF	4
COMBO1 (1)002.nd2	1	0	0,11139079	3,142154	3,127301	0,5580712	0,22161229	3,6386511	3,6975305	1	4,4932218	8,411508	2	0,30217376	1,024151	0,88439006	0,8985888	1	G	4
COMBO1 (1)002.nd2	1	0	0,07991175	5,101338	3,8943353	0,34346658	0,16076423	6,131277	6,3604813	1	7,0144324	13,6617	2	0,17277955	1,0402694	0,7107003	0,82626885	1	G	4
COMBO1 (1)002.nd2	1	0	0,046970908	5,5488853	5,0730796	0,40876693	0,07030052	5,947466	5,987576	1	151,43053	13,060804	2	0,19973397	1,0103679	0,8739216	0,96197104	1	G	4
COMBO1 (1)002.nd2	1	0	0,046352185	1,8474743	5,9112825	0,36296082	0,06842963	3,6942158	3,7086353	1	110,11375	7,9976845	2	0,172363	1,0048141	0,9024009	0,5138132	1	G	4
COMBO1 (1)002.nd2	0	0	0,08576943	7,7892847	4,0491486	0,48889896	0,039737705	6,2948275	6,346785	1	47,576447	14,1496	2	0,25028804	1,0090885	0,91003346	1,2861099	1	NF	4
COMBO1 (1)002.nd2	1	0	0,08235223	26,459726	8,244431	0,1856675	0,025245141	20,101587	20,408007	1	108,71856	42,31844	2	0,0833748	1,0200006	0,6590526	1,3153828	1	G	4
COMBO1 (1)002.nd2	0	0	0,07598131	13,003093	5,3218007	0,22054565	0,039977945	12,59145	13,033209	1	63,349983	27,219429	2	0,10442519	1,0363469	0,5984884	1,0153811	1	NF	4
COMBO1 (1)002.nd2	1	0	0,0855348	8,670227	4,269279	0,4973718	0,019572351	6,601878	6,6252103	1	20,082125	14,800609	2	0,25328273	1,0035361	0,94759256	1,3733934	1	G	4
COMBO1 (1)002.nd2	1	0	0,19626766	8,770875	2,88247	0,46557462	0,2261948	6,43332	6,9467616	1	134,69485	15,386213	2	0,2698253	1,1345984	0,75174457	1,3191831	1	G	4
COMBO1 (1)002.nd2	1	0	0,13557677	5,9338293	3,222003	0,53208154	0,20509773	5,1180015	5,240095	1	177,3125	11,838137	2	0,2884326	1,0536505	0,85269946	1,1924554	1	G	4
COMBO1 (1)002.nd2	1	0	0,09724404	5,8540764	3,2740781	0,57622063	0,13162242	4,8885303	4,937385	1	8,211713	11,298993	2	0,31189752	1,0211369	0,915482	1,2573868	1	G	4
COMBO1 (1)002.nd2	1	0	0,052024577	4,446501	4,487812	0,43141288	0,11651018	5,1322565	5,1837025	1	54,476242	11,380663	2	0,21493731	1,0192527	0,8688834	0,89211833	1	G	4
COMBO1 (1)002.nd2	1	0	0,16450393	6,3151097	3,1563663	0,48306993	0,20208976	5,4932275	5,750975	1	65,021965	12,817118	2	0,26646236	1,0933138	0,81676644	1,1491517	1	G	4
COMBO1 (1)002.nd2	0	0	0,1365413	3,3887377	3,1696584	0,5698431	0,19175975	3,7256753	3,781676	1	5,189085	8,644627	2	0,31084082	1,0336504	0,904417	0,9491948	1	NF	4
COMBO1 (1)002.nd2	1	0	0,06514116	5,8470836	3,4096634	0,5821816	0,07771279	4,8777657	4,9020104	1	10,253321	11,234283	2	0,3129014	1,0049852	0,9487761	1,2672522	1	G	4
COMBO1 (1)002.nd2	0	0	0,082770966	3,8210502	3,1323366	0,6335602	0,047919534	3,7190475	3,7301204	1	138,53935	8,705673	2	0,3517462	1,0093477	0,9645079	1,0959272	1	NF	4
COMBO1 (1)002.nd2	1	0	0,08235536	5,661105	4,5754495	0,38385412	0,1331748	6,148888	6,274234	1	8,009042	13,613583	2	0,19064182	1,0448134	0,78573245	0,9331193	1	G	4
COMBO1 (1)002.nd2	0	0	0,041072167	4,9420824	3,7107503	0,5284744	0,09619406	4,7747984	4,8092318	1	103,03023	10,840466	2	0,27600062	1,0075645	0,9236095	1,0826163	1	NF	4
COMBO1 (1)002.nd2	1	0	0,03781761	7,331748	5,7261653	0,37545142	0,032581776	7,2199	7,241722	1	146,30237	15,665051	2	0,17908338	1,0030471	0,9054552	1,0468688	1	G	4
COMBO1 (1)002.nd2	1	0	0,04899137	7,580163	6,959525	0,31957236	0,013550389	8,064242	8,08883	1	154,13127	17,264723	2	0,14840943	1,0030541	0,9014891	0,96310097	1	G	4
COMBO1 (1)002.nd2	1	0	0,048099853	13,613892	10,516469	0,20945	0,016172523	13,633838	13,71438	1	150,60538	28,579582	2	0,09325156	1,0115274	0,83377266	1,0092727	1	G	4
COMBO1 (1)002.nd2	0	0	0,03991924	2,4122257	2,8098018	0,6983192	0,051269997	2,7554076	2,758843	1	134,79254	6,5885057	2	0,4045353	1,0012844	0,98857087	0,94771624	1	NF	4
COMBO1 (1)002.nd2	0	0	0,061555844	12,425011	5,9802	0,21777199	0,038731556	12,485744	12,827259	1	139,62994	26,776407	2	0,10147942	1,0304801	0,62437403	0,9856491	1	NF	4
COMBO1 (1)002.nd2	0	0	0,06258303	33,860382	4,9994354	0,09413442	0,01836104	29,79607	33,031044	1	170,3664	67,23209	2	0,048560597	1,1163175	0,26725462	1,0324533	1	NF	4
COMBO1 (1)002.nd2	0	0	0,08502169	24,522354	2,4086323	0,15570733	0,1200191	16,536982	21,59208	1	155,99133	44,48683	2	0,11417204	1,3429757	0,29165527	1,1493956	1	NF	4
COMBO1 (1)002.nd2	1	0	0,12442717	5,6937385	3,119559	0,5767966	0,16769871	4,781562	4,8619637	1	74,87659	11,137619	2	0,31707942	1,0433068	0,90720254	1,2416781	1	G	4
COMBO1 (1)002.nd2	1	0	0,06292243	5,1859193	3,6512265	0,5019827	0,1365863	5,028735	5,0937123	1	82,75395	11,393928	2	0,2611069	1,0201242	0,87612164	1,0686003	1	G	4
COMBO1 (1)002.nd2	1	0	0,01707276	3,73239	4,20758	0,53971297	0,002297891	4,120565	4,121834	1	60,216473	9,322169	2	0,2798876	1,0003259	0,9877506	0,95543873	1	G	4
COMBO1 (1)002.nd2	0	0	0,04803479	4,353095	3,656037	0,54994076	0,118416816	4,374291	4,389619	1	56,424824	9,973465	2	0,289663	1,0148281	0,9377354	1,0474732	1	NF	4
COMBO1 (1)004.nd2	0	0	0,04320178	4,2128935	3,15562	0,6393574	0,027084257	3,883178	3,8914018	1	158,8866	9,099622	2	0,3557263	1,0035249	0,97615355	1,1598767	1	NF	4
COMBO1 (1)004.nd2	0	0	0,061614756	2,5656955	3,9832857	0,55176216	0,003005038	3,363395	3,3671224	1	159,95773	7,644191	2	0,28877494	1,0012693	0,9757175	0,80508393	1	NF	4
COMBO1 (1)004.nd2	1	0	0,06576316	17,714867	5,6108837	0,23077244	0,045937147	14,462738	14,842642	1	115,829	31,058601	2	0,10783183	1,0328404	0,6380055	1,2161059	1	G	4
COMBO1 (1)004.nd2	0	0	0,08296912	6,1350837	3,4589276	0,5933454	0,073961906	4,928917	4,953456	1	166,7116	11,398859	2	0,3215345	1,0095944	0,95273525	1,3170867	1	NF	4
COMBO1 (1)004.nd2	0	0	0,104257144	1,498234	2,3254902	0,7680246	0,15869619	2,0046282	2,0087981	1	120,32233	4,9511623	2	0,47470313	1,0054469	0,98317397	0,81916606	1	NF	4
COMBO1 (1)004.nd2	0	0	0,067563675	13,4756975	6,0359015	0,37069508	0,008507177	9,842655	9,890739	1	83,72856	21,373327	2	0,17710745	1,0066746	0,91052884	1,4079685	1	NF	4
COMBO1 (1)004.nd2	0	0	0,10693391	11,030443	5,420102	0,24148777	0,054225326	11,016789	11,419431	1	165,85909	23,958181	2	0,11571588	1,0433569	0,62400305	0,98574114	1	NF	4
COMBO1 (1)004.nd2	0	0	0,07056867	7,301112	3,6535463	0,53533244	0,080281846	5,753651	5,79591	1	49,78699	13,091447	2	0,2808097	1,0086185	0,9197324	1,3285296	1	NF	4
COMBO1 (1)004.nd2	0	0	0,050593052	6,506999	3,0988538	0,63685787	0,086866945	4,834796	4,8510275	1	114,66601	11,331151	2	0,3544333	1,0111116	0,9620417	1,4368771	1	NF	4
COMBO1 (1)004.nd2	0	0	0,13169555	2,1917822	2,5067482	0,719036	0,18951651	2,5512097	2,5700185	1	70,41326	6,1891117	2	0,42876095	1,0083556	0,96666175	0,9284559	1	NF	4
COMBO1 (1)004.nd2	0	0	0,09377576	10,256455	4,673274	0,3948136	0,05733304	8,222319	8,312123	1	95,82479	18,067894	2	0,19316073	1,0109572	0,85354817	1,2785574	1	NF	4
COMBO1 (1)004.nd2	1	0	0,05880362	2,6156867	3,5641825	0,5615916	0,12081181	3,341698	3,3598175	1	169,94736	7,650459	2	0,29823694	1,0060717	0,9405214	0,82443476	1	G	4
COMBO1 (1)004.nd2	1	0	0,0585471	2,4963074	4,966833	0,38433668	0,12834503	4,129483	4,1671557	1	111,23415	9,034373	2	0,18638751	1,0118574	0,8423034	0,6199626	1	G	4
COMBO1 (1)004.nd2	1	0	0,06563975	5,190914	4,952431	0,3889819	0,072728366	5,9004083	5,9620976	1	104,98707	12,949773	2	0,18984093	1,0191731	0,86272067	0,901032	1	G	4
COMBO1 (1)004.nd2	1	0	0,070869334	7,768889	4,048447	0,4834202	0,06486875	6,3395734	6,383604	1	154,08888	14,210914	2	0,24612115	1,010191	0,9003647	1,2739059	1	G	4
COMBO1 (1)004.nd2	1	0	0,08666675	11,914944	3,707335	0,4063822	0,12783973	8,501897	8,803387	1	6,723647	19,1948	2	0,20987973	1,0533183	0,74846256	1,4040892	1	G	4
COMBO1 (1)004.nd2	0	0	0,37694228	2,2560506	1,475217	0,9250389	0,61793053	2,0175982	2,0213697	1	42,956165	5,5360417	2	0,7056504	1,061755	0,9890511	1,2979703	1	NF	4
COMBO1 (1)004.nd2	0	0	0,05799347	2,9580069	4,1461306	0,4885573	0,100724876	3,889993	3,9122424	1	17,252302	8,722616	2	0,24889241	1,012255	0,92032737	0,7919217	1	NF	4
COMBO1 (1)004.nd2	0	0	0,09486338	17,281013	4,703973	0,35098708	0,075974755	11,29464	11,562989	1	143,44803	24,873905	2	0,17247835	1,0433369	0,7534217	1,5406889	1	NF	4
COMBO1 (1)004.nd2	0	0	0,082199074	7,5799966	5,2410645	0,34464878	0,023218524	7,6085777	7,7421823	1	33,900368	16,624594	2	0,16671404	1,0175616	0,8013448	1,0087969	1	NF	4
COMBO1 (1)004.nd2	0	0	0,0379854	5,8602366	3,5066566	0,6018226	0,009568959	4,7839727	4,7928205	1	124,41549	11,061863	2	0,3260227	1,0028784	0,97682613	1,3022808	1	NF	4
COMBO1 (1)004.nd2	0	0	0,103469804	18,313803	2,527859	0,2417916	0,16011406	12,17512	14,705349	1	99,0793	30,851309	2	0,15730485	1,2593964	0,44084534	1,2700918	1	NF	4
COMBO1 (1)004.nd2	0	0	0,43603262	3,0652318	1,6997957	0,6099949	0,85311234	2,8316126	3,4253383	1	81,44534	7,946456	2	0,48674977	1,4637192	0,83318245	0,95245916	1	NF	4
COMBO1 (1)004.nd2	0	0	0,052340932	7,848808	3,705042	0,57016134	0,007128255	5,737011	5,7536497	1	146,29521	13,152488	2	0,30362844	1,0079346	0,96367353	1,444813	1	NF	4
COMBO1 (1)004.nd2	1	0	0,053729538	2,2610455	5,4737415	0,40616277	0,04746569	3,828916	3,8372135	1	29,755814	8,363914	2	0,19636665	1,0021728	0,9350041	0,6109194	1	G	4
COMBO1 (1)004.nd2	1	0	0,062121104	5,889041	5,5926785	0,36607704	0,04004527	6,5160365	6,5811925	1	50,859596	14,2180805	2	0,17659877	1,0293671	0,8826172	0,9238873	1	G	4
COMBO1 (1)004.nd2	1	0	0,06656712	4,2896595	6,5270734	0,29931998	0,056087524	6,248638	6,3140416	1	158,3376	13,419875	2	0,13988212	1,019294	0,8328161	0,6963627	1	G	4
COMBO1 (1)004.nd2	1	0	0,22450906	2,5287745	2,7138376	0,541165	0,4196959	3,2196093	3,3854482	1	104,08571	7,6629353	2	0,3106089	1,08282	0,8171742	0,78836995	1	G	4
COMBO1 (1)004.nd2	1	0	0,14762355	1,5907238	3,1812983	0,5776358	0,28629178	2,5395625	2,5681791	1	79,99637	5,8826804	2	0,31404153	1,0235124	0,90559244	0,65622437	1	G	4
COMBO1 (1)004.nd2	1	0	0,09293734	2,399905	3,766671	0,5565579	0,011612978	3,2251923	3,2372324	1	60,933464	7,361169	2	0,2937602	1,0037749	0,9526768	0,7849176	1	G	4
COMBO1 (1)004.nd2	0	0	0,23978652	3,025938	2,1405797	0,78357965	0,26541048	2,786438	2,806221	1	82,14295	6,966159	2	0,49621674	1,0207777	0,96629095	1,1901127	1	NF	4
COMBO1 (1)004.nd2	1	0	0,0310059	2,3549504	4,723175	0,48132667	0,033243783	3,5233126	3,5259585	1	118,05369	7,841079	2	0,24154025	1,0007573	0,9725641	0,69921017	1	G	4
COMBO1 (1)004.nd2	0	0	0,12621836	7,259654	3,9870071	0,45527917	0,12073318	6,302367	6,403061	1	66,78234	14,15546	2	0,23271193	1,0322038	0,86186993	1,1823345	1	NF	4
COMBO1 (1)004.nd2	0	0	0,30813852	7,8820243	2,261637	0,6323407	0,29684255	5,08458	5,369394	1	176,9993	12,515501	2	0,3881841	1,0963966	0,8724016	1,5761113	1	NF	4
COMBO1 (1)004.nd2	0	0	0,04685435	2,7162516	4,769658	0,4504885	0,06649161	3,9328792	3,9473352	1	126,47384	8,704585	2	0,22359334	1,003893	0,9324417	0,71739393	1	NF	4
COMBO1 (1)004.nd2	1	0	0,051821608	1,0705833	3,467334	0,6109612	0,038657438	2,0263302	2,0278294	1	98,81048	4,692544	2	0,33197865	1,001142	0,9827296	0,56255513	1	G	4
COMBO1 (1)004.nd2	1	0	0,042923648	1,9503598	5,996803	0,3965837	0,008365274	3,6119227	3,6150887	1	119,15798	7,861309	2	0,19034784	1,000916	0,958122	0,5589907	1	G	4
COMBO1 (1)004.nd2	1	0	0,0721147	4,575703	5,604928	0,21775846	0,09581597	7,5774045	7,786716	1	125,08588	16,249737	2	0,10146752	1,0277604	0,6149749	0,5979312	1	G	4
COMBO1 (1)004.nd2	0	0	0,019484557	1,5857288	4,610014	0,49533015	0,035869703	2,8389401	2,8409598	1	131,51611	6,342668	2	0,25051087	1,0007963	0,9766202	0,58479106	1	NF	4
COMBO1 (1)004.nd2	3	0	0,06631624	6,918333	11,044063	0,18869898	0,003791868	10,288762	10,347837	1	45,236713	21,464506	2	0,08321188	1,0064272	0,8254271	0,67925996	1	G	4
COMBO1 (1)004.nd2	0	0	0,012357411	1,936041	4,8577337	0,48013207	0,027220037	3,2013962	3,2022533	1	130,06863	7,118391	2	0,24051704	1,0002681	0,9814315	0,6324883	1	NF	4
COMBO1 (1)004.nd2	0	0	0,1471071	3,0462508	3,2663167	0,29761428	0,3208579	4,8518004	5,3375297	1	28,871372	11,341249	2	0,16476688	1,1370564	0,56233096	0,5849822	1	NF	4
COMBO1 (1)004.nd2	1	0	0,14841636	1,6156985	2,6705203	0,69074124	0,20425808	2,262897	2,2775657	1	4,900179	5,421599	2	0,4017361	1,007539	0,96384585	0,76702857	1	G	4
COMBO1 (1)004.nd2	1	0	0,06566908	2,2318459	4,6815977	0,46515283	0,03220968	3,4943395	3,5064294	1	13,480841	7,76496	2	0,23272558	1,0044218	0,94171005	0,6649471	1	G	4
COMBO1 (1)004.nd2	1	0	0,14650725	5,2366333	3,4815855	0,55806506	0,05063082	4,7064333	4,766089	1	87,812836	10,85897	2	0,3010083	1,0328821	0,91865516	1,1620057	1	G	4
COMBO1 (1)004.nd2	1	0	0,06677805	9,277571	7,5819416	0,18645017	0,019771058	11,85509	12,061683	1	158,0016	25,005796	2	0,0840494	1,0187639	0,6416581	0,7806335	1	G	4
COMBO1 (1)004.nd2	1	0	0,08589725	12,524035	6,1922917	0,2231392	0,0377134	12,382829	12,708295	1	147,8087	26,55762	2	0,10399553	1,0294861	0,65174	1,0033318	1	G	4
COMBO1 (1)004.nd2	1	0	0,11214075	7,1159663	3,4400244	0,40360865	0,21427315	6,4607797	6,822148	1	139,6328	14,884753	2	0,21705715	1,1239328	0,7183478	1,0806715	1	G	4
COMBO1 (1)004.nd2	0	0	0,060205966	1,4074925	5,3109846	0,43481725	0,001457568	2,9001477	2,904259	1	170,6519	6,3778543	2	0,21306689	1,00143	0,95644057	0,5040653	1	NF	4
COMBO1 (1)004.nd2	0	0	0,06005313	6,8159575	6,1539893	0,29209474	0,059514556	8,000053	8,070458	1	155,90468	17,12405	2	0,13559733	1,0117964	0,80470246	0,8652764	1	NF	4
COMBO1 (1)004.nd2	1	0	0,12548961	1,1353096	3,6996748	0,54172367	0,13819535	2,2541819	2,2656853	1	169,7027	5,1318407	2	0,2844766	1,0083919	0,9379621	0,52919173	1	G	4
COMBO1 (1)004.nd2	0	0	0,087024465	11,287807	5,7406235	0,27832192	0,04919572	10,439351	10,671361	1	158,28723	22,57543	2	0,1318781	1,0245438	0,7209523	1,0824522	1	NF	4
COMBO1 (1)004.nd2	1	0	0,043148477	6,662675	5,685103	0,3800626	0,03395101	6,819345	6,851437	1	163,06055	14,842316	2	0,1824204	1,0101625	0,9175413	1,0056322	1	G	4
COMBO1 (1)004.nd2	0	0	0,091783546	28,76839	7,372807	0,19206598	0,006463659	20,30463	20,901924	1	133,54398	43,38479	2	0,08884552	1,0334238	0,5972582	1,3975579	1	NF	4
COMBO1 (1)004.nd2	1	0	0,046730597	9,296843	6,849757	0,2352005	0,043970503	10,523014	10,638225	1	121,160225	22,2871	2	0,10689695	1,0112464	0,7289205	0,8908186	1	G	4
COMBO1 (1)004.nd2	0	0	0,062681064	14,075924	6,555014	0,29102054	0,030009435	11,530145	11,626798	1	142,83397	24,65367	2	0,13480856	1,0083864	0,7984813	1,2405783	1	NF	4
COMBO1 (1)004.nd2	0	0	0,11784661	10,249879	3,3632073	0,4965736	0,10184212	7,047305	7,2100406	1	130,05013	16,105436	2	0,2627742	1,0287969	0,86107826	1,4918889	1	NF	4
COMBO1 (1)004.nd2	0	0	0,05674945	2,4468575	2,8673182	0,6776927	0,10463776	2,8333952	2,8422666	1	89,52047	6,735857	2	0,388065	1,0043967	0,97537667	0,9288689	1	NF	4
COMBO1 (1)004.nd2	0	0	0,080773346	9,014046	7,4240108	0,23819128	0,036411643	10,29318	10,398198	1	93,08414	21,807299	2	0,1083255	1,0161344	0,7665157	0,88340753	1	NF	4
COMBO1 (1)004.nd2	1	0	0,09427859	2,4829876	2,9399068	0,6500704	0,12063242	2,9395132	2,9536386	1	86,54266	6,928066	2	0,36587593	1,0079905	0,9594673	0,903443	1	G	4
COMBO1 (1)004.nd2	0	0	0,13740093	2,9147174	3,4989974	0,52690727	0,10325445	3,642975	3,68942	1	168,88596	8,337504	2	0,27963668	1,0220462	0,8923665	0,8339824	1	NF	4
COMBO1 (1)004.nd2	0	0	0,2281023	1,361872	2,6492088	0,65587103	0,41730747	2,137565	2,1693327	1	164,86765	5,1081524	2	0,37949646	1,0378598	0,92262137	0,6735307	1	NF	4
COMBO1 (1)004.nd2	1	0	0,05305718	4,748612	3,0546453	0,63897413	0,1323372	4,1099467	4,129585	1	90,362915	9,663771	2	0,35793516	1,0223997	0,9580845	1,2322975	1	G	4
COMBO1 (1)004.nd2	0	0	0,051406994	9,043182	5,2794385	0,32586557	0,070636086	8,613531	8,736264	1	12,566007	18,674387	2	0,15519187	1,0169477	0,76780844	1,0645186	1	NF	4
COMBO1 (1)004.nd2	1	0	0,06619226	10,262532	4,8853197	0,42364374	0,03342514	7,9135766	7,965728	1	105,515015	17,447443	2	0,2086503	1,0133618	0,9119997	1,3390391	1	G	4
COMBO1 (1)004.nd2	0	0	0,025193436	5,675257	4,7879157	0,46673343	0,035404544	5,568661	5,5782833	1	104,03446	12,361275	2	0,23302048	1,0026642	0,9563839	1,0629947	1	NF	4
COMBO1 (1)004.nd2	0	0	0,04140785	13,8226795	6,031334	0,23510903	0,057823468	12,68337	12,977861	1	65,61912	27,18106	2	0,10940396	1,0309995	0,6296931	1,0853611	1	NF	4
COMBO1 (1)004.nd2	1	0	0,033189647	9,112779	7,495612	0,25889492	0,028807385	9,924724	9,988235	1	65,7773	21,03142	2	0,11779426	1,0079638	0,8157024	0,9319449	1	G	4
COMBO1 (1)004.nd2	2	0	0,068089955	16,054588	6,9580956	0,29803935	0,012441756	12,17132	12,249955	1	149,07936	26,01763	2	0,13798565	1,0065081	0,85928607	1,3440453	1	G	4
COMBO1 (1)004.nd2	2	0	0,04080997	6,912651	4,225428	0,52614367	0,017616283	5,699789	5,704132	1	147,73196	12,84917	2	0,2709176	1,000808	0,97558564	1,2766302	1	G	4
COMBO1 (1)004.nd2	0	0	0,084624805	16,476994	4,15609	0,21154216	0,09443616	14,134087	15,008015	1	36,94198	31,285671	2	0,105015315	1,0785745	0,49769664	1,1166723	1	NF	4
COMBO1 (1)004.nd2	1	0	0,08882977	8,836059	5,457565	0,28150025	0,05828364	9,106509	9,383154	1	33,54238	19,860714	2	0,13566408	1,0471686	0,7358977	0,9643188	1	G	4
COMBO1 (1)004.nd2	2	0	0,05404616	13,140038	6,625178	0,21070352	0,05266669	13,218447	13,432129	1	71,96592	27,994152	2	0,09575156	1,0214503	0,64124024	0,99499035	1	G	4
COMBO1 (1)004.nd2	3	0	0,120555274	6,7738123	3,0799532	0,56411356	0,15941449	5,296038	5,390545	1	91,361595	12,283956	2	0,30749714	1,0279305	0,8821718	1,3312186	1	G	4
COMBO1 (1)004.nd2	0	0	0,06554413	9,470417	4,825604	0,31059155	0,089063756	8,896258	9,185921	1	154,68912	19,57468	2	0,15235773	1,0531445	0,7223316	1,0581183	1	NF	4
COMBO1 (1)004.nd2	0	0	0,0435978	5,5417256	5,2854567	0,367828	0,06340227	6,325638	6,370852	1	23,266138	13,759576	2	0,17633824	1,0072289	0,86109746	0,8987249	1	NF	4
COMBO1 (1)004.nd2	0	0	0,05561875	3,6746151	2,8738453	0,68576944	0,0752265	3,444348	3,4520814	1	23,69941	8,205816	2	0,39437363	1,0027577	0,9832925	1,151167	1	NF	4
COMBO1 (1)004.nd2	1	0	0,11898725	7,3580546	3,0507135	0,35532972	0,24851424	6,7907915	7,489576	1	160,17738	16,131348	2	0,20315725	1,167277	0,616145	1,0129079	1	G	4
COMBO1 (1)004.nd2	1	0	0,09604279	10,205008	4,3902545	0,4002083	0,09584985	8,04466	8,219169	1	127,81613	17,90064	2	0,2007743	1,0410994	0,799103	1,2866585	1	G	4
COMBO1 (1)004.nd2	3	0	0,06003844	18,889803	3,969115	0,19557004	0,0853352	15,487538	16,773842	1	120,28919	34,839146	2	0,1002704	1,0934846	0,43585253	1,1438758	1	G	4
COMBO1 (1)004.nd2	1	0	0,077136844	5,4245944	4,037459	0,5007969	0,029634539	5,183464	5,2148952	1	143,5364	11,666961	2	0,2570616	1,0067452	0,92216355	1,0912097	1	G	4
COMBO1 (1)004.nd2	0	0	0,014015776	10,648142	5,642484	0,40872034	0,018601464	8,288451	8,295375	1	166,26044	18,093756	2	0,19735004	1,0008378	0,95277363	1,3321328	1	NF	4
COMBO1 (1)004.nd2	2	0	0,04989488	9,208515	6,316581	0,3622026	0,001486407	8,26386	8,289261	1	162,95963	17,87409	2	0,1716856	1,004148	0,9262913	1,1470768	1	G	4
COMBO1 (1)004.nd2	0	0	0,05575306	4,263769	4,5397916	0,48771593	0,048341036	4,692035	4,702519	1	161,1535	10,481376	2	0,2465933	1,0041759	0,9546683	0,9497113	1	NF	4
COMBO1 (1)004.nd2	0	0	0,07151081	9,550003	4,2246003	0,42495015	0,07478827	7,575684	7,667933	1	120,053	16,804968	2	0,21187022	1,0134354	0,85	1,294236	1	NF	4
COMBO1 (1)004.nd2	0	0	0,0856903	9,911304	4,370466	0,42696	0,06682402	7,7089624	7,793156	1	134,85713	17,079563	2	0,21234845	1,0109228	0,87502575	1,3228117	1	NF	4
COMBO1 (1)004.nd2	0	0	0,06574912	8,655242	6,8671193	0,23977129	0,013107621	10,007799	10,156905	1	59,930187	21,29835	2	0,11003026	1,0168993	0,74437255	0,86888295	1	NF	4
COMBO1 (1)004.nd2	1	0	0,060952604	5,287317	3,6595988	0,55168974	0,08067169	4,811564	4,8344913	1	69,45298	10,974257	2	0,29078558	1,0072186	0,93991596	1,1563678	1	G	4
COMBO1 (1)004.nd2	1	0	0	2,7123387	5,941684	0,4227384	0,001728111	4,1020184	4,1020203	1	144,69824	8,979271	2	0,2052385	1,0000018	0,9979784	0,6872009	1	G	4
COMBO1 (1)004.nd2	1	0	0,047914006	5,667432	4,8328886	0,44432655	0,029184263	5,7312546	5,748499	1	145,37038	12,660386	2	0,21968329	1,0036746	0,93168193	1,0270523	1	G	4
COMBO1 (1)004.nd2	1	0	0,04849111	7,529215	9,478453	0,21533972	0,019337697	10,002291	10,049364	1	99,377594	20,961275	2	0,09582104	1,006181	0,81533635	0,7623328	1	G	4
COMBO1 (1)004.nd2	0	0	0,07691689	18,763014	5,108656	0,20139407	0,050914623	15,564041	16,45389	1	3,5335126	34,21629	2	0,098620676	1,0734535	0,5496447	1,1588886	1	NF	4
COMBO1 (1)004.nd2	1	0	0,063482694	7,63644	4,756514	0,4202119	0,06222763	6,8563375	6,9045825	1	11,512802	15,1118	2	0,20683149	1,0135695	0,88363355	1,1490307	1	G	4
COMBO1 (1)004.nd2	2	0	0,116075106	7,7341743	4,336932	0,33486602	0,051917538	7,6445274	7,951447	1	28,627895	17,036343	2	0,16850887	1,0440357	0,73607147	1,001429	1	G	4
COMBO1 (1)004.nd2	0	0	0,100554466	4,6326456	3,0785408	0,6167759	0,114459194	4,159821	4,188084	1	124,65102	9,71529	2	0,3408709	1,0165579	0,9450445	1,1803987	1	NF	4
COMBO1 (1)004.nd2	0	0	0,054403815	3,5620623	4,0267587	0,5220857	0,07602545	4,097904	4,1134906	1	0	9,259441	2	0,2700773	1,0056534	0,9445475	0,9116144	1	NF	4
COMBO1 (1)004.nd2	0	0	0,037911735	2,5151217	5,2952847	0,42067876	0,05067453	3,955225	3,9620967	1	151,68126	8,667805	2	0,2047042	1,0017648	0,9429463	0,6585651	1	NF	4
COMBO1 (1)004.nd2	0	0	0,038221214	2,120188	7,2834225	0,3259948	0,019903868	4,2222643	4,2296453	1	111,169525	9,040382	2	0,15142365	1,0017927	0,9407506	0,5143657	1	NF	4
COMBO1 (1)004.nd2	1	0	0,077516764	6,8667183	4,888359	0,3384199	0,08521585	7,3193717	7,4426384	1	91,85477	15,9680395	2	0,16319685	1,0213107	0,7731619	0,94950575	1	G	4
COMBO1 (1)004.nd2	0	0	0,009423916	3,305988	7,314167	0,33943918	0,016722899	5,1573834	5,1593876	1	136,22012	11,063043	2	0,15825324	1,0004009	0,95996904	0,65961623	1	NF	4
COMBO1 (1)005.nd2	1	0	0,0613747	10,819994	6,660099	0,22533564	0,045018535	11,535383	11,750861	1	84,10522	24,564249	2	0,10353164	1,0263754	0,6600324	0,9375425	1	G	4
COMBO1 (1)005.nd2	0	0	0,060930736	1,2096978	3,8670528	0,54634756	0,101256125	2,321811	2,3273768	1	136,64127	5,274835	2	0,28571516	1,0025359	0,95997375	0,54865974	1	NF	4
COMBO1 (1)005.nd2	1	0	0,04983854	3,5675569	4,8447337	0,43166333	0,07267364	4,6235437	4,6433616	1	92,02749	10,191024	2	0,21248636	1,005831	0,909417	0,79908514	1	G	4
COMBO1 (1)005.nd2	0	0	0,07877708	20,155512	6,94327	0,22768353	0,016689885	15,717836	15,944034	1	165,54335	33,35309	2	0,10387677	1,0149364	0,7207835	1,2874504	1	NF	4
COMBO1 (1)005.nd2	1	0	0,09411274	2,5416365	5,4713163	0,32163444	0,098976776	4,6052275	4,6659274	1	86,15315	9,965071	2	0,15258837	1,0171424	0,7941913	0,5598779	1	G	4
COMBO1 (1)005.nd2	0	0	0,04616694	3,7701018	4,7219143	0,4397582	0,07484931	4,6949773	4,720372	1	138,6333	10,379454	2	0,21776907	1,0058086	0,9079281	0,83189493	1	NF	4
COMBO1 (1)005.nd2	1	0	0,10998022	3,2741868	3,874761	0,51404625	0,043257	3,951599	3,9836717	1	157,51886	8,946549	2	0,26697332	1,014774	0,92339116	0,864041	1	G	4
COMBO1 (1)005.nd2	0	0	0,011478599	1,8785158	3,3616893	0,6330137	0,024085399	2,619294	2,619737	1	143,74696	6,106689	2	0,3486234	1,0002434	0,9942719	0,7678668	1	NF	4
COMBO1 (1)005.nd2	1	0	0,087891065	24,395649	5,828434	0,36238927	0,006871921	13,392485	13,487671	1	80,70024	29,085293	2	0,17318097	1,0093361	0,89168155	1,8681985	1	G	4
COMBO1 (1)005.nd2	1	0	0,40351278	7,046703	1,8088406	0,5368481	0,48196518	4,615292	5,6772485	1	88,94195	12,843168	2	0,4212091	1,3848206	0,7665266	1,3090311	1	G	4
COMBO1 (1)005.nd2	0	0	0,06911801	4,226723	3,2332492	0,5908152	0,13260971	4,0947104	4,122909	1	104,4316	9,481586	2	0,32097232	1,0149608	0,9318015	1,0901291	1	NF	4
COMBO1 (1)005.nd2	0	0	0,034724146	2,0056372	2,03228	0,8375906	0,040703107	2,1503808	2,1508765	1	97,58278	5,4854875	2	0,5522449	1,0002723	0,99768096	1,0475414	1	NF	4
COMBO1 (1)005.nd2	0	0	0,35602283	2,3927455	2,0434432	0,75615144	0,52758723	2,5011213	2,5705092	1	122,90788	6,305925	2	0,48700914	1,0730852	0,93695396	1,0202305	1	NF	4
COMBO1 (1)005.nd2	0	0	0,07361525	9,241316	5,512161	0,27267572	0,06519284	9,556381	9,772178	1	0,66107416	20,637096	2	0,12884186	1,0268406	0,71393293	0,9675665	1	NF	4
COMBO1 (1)005.nd2	1	0	0,10568709	11,827865	5,38082	0,3402049	0,03531763	9,635784	9,744654	1	66,31519	20,902	2	0,16219682	1,011343	0,8360677	1,2501795	1	G	4
COMBO1 (1)005.nd2	0	0	0,045510214	20,327015	6,775572	0,2004048	0,04038778	16,819742	17,171848	1	6,236287	35,7016	2	0,09148399	1,0251198	0,59235334	1,2028131	1	NF	4
COMBO1 (1)005.nd2	0	0	0,023097564	1,5727419	4,752666	0,49032575	0,013531796	2,846973	2,8477075	1	65,37801	6,3487954	2	0,24705914	1,0002892	0,98313904	0,57850504	1	NF	4
COMBO1 (1)005.nd2	0	0	0,037592996	2,866433	2,1950977	0,8073154	0,03425995	2,661985	2,6626275	1	58,805737	6,6796575	2	0,5150397	1,0002853	0,99698865	1,1994258	1	NF	4
COMBO1 (1)005.nd2	3	0	0,042821076	21,042624	8,35596	0,20358875	0,005357285	17,144623	17,322914	1	10,949041	36,039436	2	0,091149464	1,0120648	0,7118337	1,2346567	1	G	4
COMBO1 (1)005.nd2	0	0	0,08933481	14,623703	5,1846476	0,25400484	0,046418644	12,418608	12,786086	1	7,7239246	26,897543	2	0,120731786	1,0312216	0,66485244	1,1675699	1	NF	4
COMBO1 (1)005.nd2	0	0	0,057153143	6,234192	3,2624176	0,6278835	0,033313554	4,786921	4,7993784	1	100,34619	11,170059	2	0,34639993	1,0035108	0,9781603	1,3890221	1	NF	4
COMBO1 (1)005.nd2	0	0	0,14970756	11,569117	3,6305494	0,38799658	0,119112074	8,533875	8,916801	1	16,802046	19,357134	2	0,2022636	1,0680476	0,73061097	1,3429116	1	NF	4
COMBO1 (1)005.nd2	0	0	0,3048554	3,1461499	1,6539063	0,8893703	0,421037	2,5077806	2,516304	1	72,31796	6,6673512	2	0,6369575	1,0441295	0,982938	1,4274658	1	NF	4
COMBO1 (1)005.nd2	0	0	0,080419526	8,783695	5,5341945	0,30508742	0,060576968	8,781124	8,936694	1	84,972626	19,020916	2	0,14503978	1,0239855	0,74912715	1,0083427	1	NF	4
COMBO1 (1)005.nd2	1	0	0,1645793	2,3387167	2,0688703	0,8028643	0,24895501	2,4009545	2,4141772	1	66,956116	6,050241	2	0,516559	1,013931	0,9759597	1,0761027	1	G	4
COMBO1 (1)005.nd2	1	0	0,09465568	3,7905395	3,3337939	0,5954398	0,043971628	3,8638806	3,884527	1	109,52029	8,9440975	2	0,32326874	1,0071661	0,95605296	1,0382663	1	G	4
COMBO1 (1)005.nd2	1	0	0,08366412	7,597492	5,1294947	0,2556243	0,089532435	8,901376	9,185532	1	108,93613	19,325867	2	0,12208607	1,0382276	0,64025056	0,8446692	1	G	4
COMBO1 (1)005.nd2	1	0	0,16423419	3,2264748	2,1648207	0,7946026	0,10513397	2,8558273	2,8644845	1	129,25867	7,143221	2	0,503703	1,0034417	0,98311716	1,2485235	1	G	4
COMBO1 (1)005.nd2	1	0	0,004262494	2,1532378	3,8593197	0,5802365	0,005153622	2,981778	2,9818525	1	94,60942	6,828863	2	0,30835542	1,0000279	0,9973346	0,7664401	1	G	4
COMBO1 (1)005.nd2	0	0	0,08764157	9,579141	5,550516	0,3569965	0,004440165	8,442143	8,526985	1	111,431816	18,362686	2	0,17113198	1,0120819	0,84898096	1,159089	1	NF	4
COMBO1 (1)005.nd2	0	0	0,13948546	3,6326993	2,7432141	0,6162672	0,2886662	3,6302502	3,7073905	1	120,50536	8,606669	2	0,3509671	1,0488151	0,8968554	1,0462918	1	NF	4
COMBO1 (1)005.nd2	0	0	0,056621917	5,412315	6,1032653	0,3386313	0,00999731	6,5426335	6,6068287	1	169,24973	14,172058	2	0,16098596	1,0170568	0,8438709	0,8432876	1	NF	4
COMBO1 (1)005.nd2	0	0	0,1315096	3,9555392	3,3335402	0,49808195	0,22801134	4,358966	4,463338	1	165,28194	9,989814	2	0,26506287	1,0455614	0,8450778	0,9296346	1	NF	4
COMBO1 (1)005.nd2	0	0	0,09208721	6,5892906	3,993328	0,50271684	0,059222557	5,6965084	5,736045	1	172,94322	12,834015	2	0,25854212	1,0069786	0,92959195	1,2064048	1	NF	4
COMBO1 (1)005.nd2	0	0	0,07327914	1,9379141	5,202776	0,41041628	0,059741758	3,5172598	3,5298467	1	82,486206	7,703	2	0,19945078	1,0035993	0,91995335	0,5695045	1	NF	4
COMBO1 (1)005.nd2	0	0	0,06569315	11,464358	4,496891	0,2726324	0,11460124	10,339536	10,88164	1	105,17959	22,987465	2	0,13653934	1,0828794	0,5884868	1,0775464	1	NF	4
COMBO1 (1)005.nd2	0	0	0,07046884	9,941937	4,935205	0,2631763	0,052146133	9,95471	10,338666	1	151,02571	21,787985	2	0,12773912	1,0462949	0,6578901	0,9828104	1	NF	4
COMBO1 (1)005.nd2	0	0	0,12195708	9,809557	6,221673	0,33451253	0,017143592	8,865685	8,961073	1	144,42023	19,19656	2	0,15890403	1,0155871	0,86227643	1,127149	1	NF	4
COMBO1 (1)005.nd2	0	0	0,06283935	9,209319	4,929096	0,45745414	0,001725058	7,179017	7,1989427	1	156,98973	15,905412	2	0,22751378	1,0027782	0,9539228	1,3357168	1	NF	4
COMBO1 (1)005.nd2	0	0	0,04886458	3,2077959	6,4997883	0,35991818	0,012910171	4,900752	4,9109473	1	135,9748	10,582942	2	0,17005579	1,0020921	0,9500826	0,6741384	1	NF	4
COMBO1 (1)005.nd2	1	0	0,08018424	1,6601535	2,526463	0,7287885	0,19589435	2,2038994	2,209633	1	141,55229	5,350302	2	0,43518588	1,0096935	0,9766155	0,8190091	1	G	4
COMBO1 (1)005.nd2	0	0	0,061704867	2,924499	7,7152576	0,26216787	0,044238232	5,5966706	5,617934	1	19,853254	11,839706	2	0,11887817	1,0040745	0,8387232	0,5319505	1	NF	4
COMBO1 (1)005.nd2	0	0	0,06678893	7,04021	4,713786	0,31189802	0,11748061	7,7093706	7,899052	1	137,40482	16,841913	2	0,15081963	1,0414343	0,70583326	0,91520053	1	NF	4
COMBO1 (1)005.nd2	0	0	0,26120758	1,6653149	2,0516737	0,8017152	0,38723958	2,02441	2,0367208	1	14,833767	5,109084	2	0,5173799	1,0250971	0,9699379	0,9070441	1	NF	4
COMBO1 (1)005.nd2	0	0	0,18692772	2,210763	2,3325615	0,72455496	0,33667824	2,526019	2,5604546	1	161,2254	6,192134	2	0,44114268	1,0342772	0,9495816	0,940464	1	NF	4
COMBO1 (1)005.nd2	1	0	0,06727746	20,716703	7,7528477	0,22659042	0,014277774	15,970486	16,209301	1	71,29039	33,89569	2	0,10341762	1,021461	0,7132555	1,3017601	1	G	4
COMBO1 (1)005.nd2	1	0	0,115384996	13,78655	5,6326327	0,2788743	0,032466803	11,521722	11,78518	1	64,529076	24,924616	2	0,13223028	1,0234472	0,74159026	1,1974845	1	G	4
COMBO1 (1)005.nd2	1	0	0,07312054	9,909307	4,4205117	0,36778	0,08537817	8,3554945	8,518873	1	123,28853	18,400621	2	0,18072116	1,0216687	0,7732966	1,2013637	1	G	4
COMBO1 (1)005.nd2	1	0	0,104218856	10,944842	4,41341	0,34833035	0,0790155	8,92379	9,242244	1	91,145325	19,870739	2	0,17499308	1,0637573	0,7715706	1,2202969	1	G	4
COMBO1 (1)005.nd2	0	0	0,13194023	13,391783	3,180334	0,32667953	0,1537805	9,5283575	10,6109705	1	20,991705	22,696724	2	0,18780728	1,161897	0,6196658	1,2976222	1	NF	4
COMBO1 (1)005.nd2	0	0	0,112371996	18,505608	2,7014186	0,25741428	0,14034167	12,2306385	14,278989	1	15,402315	30,05663	2	0,15751258	1,1863531	0,48355255	1,3237437	1	NF	4
COMBO1 (1)005.nd2	1	0	0,06578297	13,770566	5,8815126	0,27480224	0,045028202	11,709457	11,875427	1	91,919304	25,094046	2	0,1278758	1,014338	0,7447257	1,1864508	1	G	4
COMBO1 (1)005.nd2	1	0	0,06235742	9,073153	5,560629	0,3314901	0,06016914	8,557962	8,662327	1	97,90498	18,545937	2	0,15773481	1,0186118	0,79883313	1,0774162	1	G	4
COMBO1 (1)005.nd2	1	0	0,03253734	7,533377	5,3853483	0,42248333	0,02149292	6,827742	6,83718	1	104,47106	14,969076	2	0,20575272	1,0015728	0,95036656	1,1450646	1	G	4
COMBO1 (1)005.nd2	1	0	0,039771765	6,8517337	4,6646657	0,42860177	0,06241328	6,4221935	6,463537	1	177,04456	14,173535	2	0,21151629	1,007106	0,8976529	1,1025745	1	G	4
COMBO1 (1)005.nd2	1	0	0,10592143	12,244444	4,6853156	0,3248434	0,0690096	9,934467	10,180715	1	114,09101	21,763935	2	0,15796468	1,0290532	0,7559025	1,2367187	1	G	4
COMBO1 (1)005.nd2	1	0	0,092473164	1,8482964	2,3164039	0,77378345	0,14017886	2,2129493	2,2194593	1	69,40641	5,478744	2	0,48055023	1,0039631	0,9872821	0,9179618	1	G	4
COMBO1 (1)005.nd2	1	0	0,06972448	6,071856	3,5422676	0,5700466	0,060349576	5,045501	5,0677056	1	108,24948	11,56939	2	0,3036847	1,0073032	0,95071495	1,2705163	1	G	4
COMBO1 (1)005.nd2	0	0	0,080366	22,151419	4,3524075	0,21383107	0,07745909	16,080418	17,303185	1	32,911427	36,080315	2	0,10907294	1,1006824	0,4999408	1,3022821	1	NF	4
COMBO1 (1)005.nd2	1	0	0,056464545	3,989713	3,1279428	0,65062803	0,022752397	3,7374113	3,7422526	1	100,82373	8,778278	2	0,3636721	1,0014501	0,9822106	1,1453894	1	G	4
COMBO1 (1)005.nd2	0	0	0,08922579	15,767379	6,052513	0,26023662	0,025024347	12,810516	13,099832	1	71,25106	27,5931	2	0,12233095	1,027765	0,7135215	1,2298417	1	NF	4
COMBO1 (1)005.nd2	0	0	0,035276987	4,609336	5,91958	0,37980658	0,034234498	5,6863637	5,70305	1	85,35498	12,349315	2	0,18150108	1,0029807	0,9210194	0,83577657	1	NF	4
COMBO1 (1)005.nd2	1	0	0,08637066	4,9524055	3,387151	0,57775325	0,10439965	4,507988	4,53111	1	90,52977	10,378674	2	0,31028503	1,0143831	0,9386084	1,1592864	1	G	4
COMBO1 (1)005.nd2	1	0	0,09774762	5,5044303	3,4906573	0,59077114	0,006324216	4,6886415	4,7083116	1	91,40286	10,820603	2	0,3188074	1,0042697	0,9594706	1,2433523	1	G	4
COMBO1 (1)005.nd2	1	0	0,3437132	4,247036	1,9606194	0,79605854	0,35949475	3,2206497	3,2775602	1	81,529015	8,187954	2	0,5213256	1,0540626	0,95664567	1,4368285	1	G	4
COMBO1 (1)005.nd2	1	0	0,17365755	4,583362	2,3924348	0,71662396	0,3099447	3,6664128	3,7136984	1	113,97293	8,965022	2	0,4341218	1,0639638	0,9400355	1,3405812	1	G	4
COMBO1 (1)006.nd2	1	0	0,060090452	13,093477	5,4937124	0,30651036	0,061642773	10,721162	10,888049	1	82,08932	23,169138	2	0,14503787	1,0223595	0,7372646	1,2342323	1	G	4
COMBO1 (1)006.nd2	0	0	0,025573622	4,4463134	3,4098845	0,6250602	0,0303732	4,0628014	4,0660415	1	34,252903	9,454619	2	0,3429723	1,0013294	0,9894359	1,1691897	1	NF	4
COMBO1 (1)006.nd2	1	0	0,04044878	3,0110781	8,257782	0,28054884	0,018546453	5,4819727	5,490039	1	105,06761	11,613462	2	0,12757291	1,001485	0,92284435	0,56126654	1	G	4
COMBO1 (1)006.nd2	0	0	0,09172925	13,129548	3,9717598	0,40914345	0,08375112	8,92738	9,193541	1	0	20,081308	2	0,2097548	1,040118	0,7925167	1,4816755	1	NF	4
COMBO1 (1)006.nd2	1	0	0	3,1107898	2,8192284	0,71097326	1,56E-06	3,0896773	3,0896742	1	34,337353	7,4150424	2	0,4149106	1	1	1,0943793	1	G	4
COMBO1 (1)006.nd2	1	0	0,075033136	7,4361424	3,18282	0,6091092	0,08121535	5,32714	5,3570557	1	29,736217	12,386003	2	0,33363345	1,0081975	0,9460083	1,4815102	1	G	4
COMBO1 (1)006.nd2	0	0	0,06708807	8,224594	2,8337665	0,68077046	0,068430655	5,1727076	5,194833	1	100,456154	12,32145	2	0,3913711	1,0059333	0,96918654	1,7115076	1	NF	4
COMBO1 (1)006.nd2	1	0	0,04842925	16,8999	6,3333635	0,3082404	0,03305741	12,227521	12,330153	1	4,644197	26,248362	2	0,14391875	1,0110368	0,8050028	1,4069434	1	G	4
COMBO1 (1)006.nd2	1	0	0,047566842	6,7475057	3,5350106	0,58160543	0,054428384	5,2451754	5,2690187	1	20,81197	12,07431	2	0,31227222	1,0048434	0,96087825	1,3606687	1	G	4
COMBO1 (1)006.nd2	0	0	0,048890647	20,291552	4,0708776	0,17265457	0,07811431	17,23789	18,589897	1	173,76532	38,43028	2	0,08694751	1,0839994	0,4140373	1,1063851	1	NF	4
COMBO1 (1)006.nd2	1	0	0,13156651	13,7297735	2,0693505	0,7422285	0,13232909	5,7298107	5,7534833	1	81,164055	15,246418	2	0,5324673	1,0361301	0,9881132	2,658693	1	G	4
COMBO1 (1)006.nd2	0	0	0,052047987	10,237225	6,1365814	0,27272663	0,05707288	10,132418	10,283611	1	171,03474	21,718622	2	0,12695979	1,0197121	0,73182213	1,0180411	1	NF	4
COMBO1 (1)006.nd2	0	0	0,084114045	7,6662426	4,7018194	0,3011653	0,09109089	8,171855	8,414535	1	14,785183	17,885199	2	0,14616771	1,0383241	0,69484645	0,9345815	1	NF	4
COMBO1 (1)006.nd2	1	0	0,16628574	1,6950349	2,045382	0,8180587	0,23350243	2,0129173	2,0196157	1	172,40123	5,102723	2	0,5326438	1,008808	0,98438406	0,93692374	1	G	4
COMBO1 (1)006.nd2	0	0	0,039697323	8,551347	4,62399	0,46101123	0,044510763	6,876235	6,9011774	1	76,22561	15,267448	2	0,23027313	1,009012	0,93127835	1,2939928	1	NF	4
COMBO1 (1)006.nd2	1	0	0,040296234	17,807648	5,805739	0,22771767	0,052998453	14,696218	14,991158	1	150,0559	31,348001	2	0,104979746	1,0230426	0,6332499	1,2101648	1	G	4
COMBO1 (1)006.nd2	0	0	0,038905334	4,312303	4,4851203	0,44492388	0,0833814	4,97962	5,012228	1	143,29921	11,036128	2	0,22142516	1,0065532	0,8984321	0,8966451	1	NF	4
COMBO1 (1)006.nd2	0	0	1,1603913	3,300577	1,2982264	0,5780946	0,92157906	2,337288	2,5909863	1	53,944317	8,470331	2	0,7692643	1,2708085	1,0103978	1,3402549	1	NF	4
COMBO1 (1)006.nd2	0	0	0,09495905	3,8204675	3,1060784	0,59877723	0,14203338	3,851463	3,8838987	1	37,55957	8,954278	2	0,32792547	1,0141723	0,9274858	1,0473608	1	NF	4
COMBO1 (1)006.nd2	1	0	0,059286837	5,8607364	5,44331	0,34018868	0,09039267	6,776429	6,857916	1	35,44511	14,713673	2	0,16250268	1,0212882	0,7933288	0,8792202	1	G	4
COMBO1 (1)006.nd2	0	0	0,2626119	1,5144676	2,4648328	0,6558735	0,4782794	2,2270062	2,2873363	1	22,424877	5,386726	2	0,38880092	1,0508997	0,91032827	0,7107465	1	NF	4
COMBO1 (1)006.nd2	1	0	0,08105257	15,727531	3,9075222	0,28075412	0,08376359	11,834131	12,54064	1	93,02454	26,532131	2	0,14298743	1,0698086	0,62094927	1,2839714	1	G	4
COMBO1 (1)006.nd2	1	0	0,08903812	9,081123	4,6703463	0,36614785	0,056251757	8,048031	8,177623	1	69,62718	17,654137	2	0,17851324	1,0166974	0,82226825	1,1468511	1	G	4
COMBO1 (1)006.nd2	1	0	0,045448378	10,208546	6,025715	0,3473937	0,02828385	8,907957	8,944298	1	92,74793	19,216572	2	0,16380146	1,0041366	0,8791265	1,1762443	1	G	4
COMBO1 (1)006.nd2	0	0	0,09867772	9,953303	4,085434	0,3451602	0,1180301	8,540854	8,864858	1	10,563798	19,03611	2	0,17372996	1,0464163	0,69759727	1,1570745	1	NF	4
COMBO1 (1)006.nd2	0	0	0,079292044	35,53571	8,017313	0,13007763	0,010957185	27,604681	28,585842	1	15,460511	58,5917	2	0,059375823	1,0367515	0,48272532	1,2556796	1	NF	4
COMBO1 (1)006.nd2	0	0	0,03619353	5,6672654	3,0166402	0,6647664	0,05859454	4,3775034	4,387685	1	32,897514	10,350402	2	0,376557	1,003683	0,97984916	1,3906825	1	NF	4
COMBO1 (1)006.nd2	0	0	0,06323301	6,883035	3,881633	0,50918067	0,09551783	5,7565565	5,8124094	1	58,8689	13,033438	2	0,26446277	1,0192949	0,90897095	1,2440482	1	NF	4
COMBO1 (1)006.nd2	1	0	0,053178634	7,682726	6,658947	0,3132024	0,02207169	8,189264	8,237803	1	150,47021	17,55699	2	0,14585984	1,0059478	0,87119794	0,95800287	1	G	4
COMBO1 (1)006.nd2	0	0	0,065040365	8,954356	5,6661906	0,33369905	0,0433742	8,468138	8,574485	1	156,74074	18,363043	2	0,15898956	1,0161788	0,8334702	1,0748848	1	NF	4
COMBO1 (1)006.nd2	1	0	0,15489495	10,322555	2,8978004	0,46845526	0,17515923	7,041597	7,4996085	1	131,97105	16,640427	2	0,2650666	1,086828	0,77704877	1,4377804	1	G	4
COMBO1 (1)006.nd2	1	0	0,03540049	4,614248	4,866121	0,45392027	0,03291637	5,1059813	5,119055	1	149,3809	11,302268	2	0,22534743	1,0039824	0,94485354	0,9398671	1	G	4
COMBO1 (1)006.nd2	1	0	0,058204036	16,131344	5,2483606	0,25432462	0,05645017	13,088806	13,418141	1	91,0637	28,232285	2	0,11988934	1,0253384	0,6533417	1,2268807	1	G	4
COMBO1 (1)006.nd2	2	0	0,051603496	18,99378	8,811254	0,1719985	0,013254683	17,691519	18,022429	1	78,6006	37,251892	2	0,077266514	1,0203376	0,6191344	1,068311	1	G	4
COMBO1 (1)006.nd2	1	0	0,039445978	17,02444	7,21155	0,25657666	0,021964423	13,619165	13,722831	1	108,2054	28,875717	2	0,11686434	1,0084172	0,7869743	1,2672641	1	G	4
COMBO1 (1)006.nd2	1	0	0,04496677	16,735065	5,25407	0,1968509	0,059901394	15,205023	15,732024	1	15,073638	32,685112	2	0,09216445	1,0369334	0,5342717	1,0806444	1	G	4
COMBO1 (1)006.nd2	1	0	0,08109027	16,230078	5,1266894	0,32962114	0,04755771	11,412589	11,61775	1	11,802654	24,874691	2	0,15865813	1,0207312	0,76622385	1,436475	1	G	4
COMBO1 (1)006.nd2	0	0	0,069281474	14,287044	4,5111065	0,2734893	0,08794395	11,669384	12,130828	1	32,878746	25,621582	2	0,13358468	1,0488052	0,6169537	1,2049935	1	NF	4
COMBO1 (1)006.nd2	0	0	0,0345316	8,630101	4,8115287	0,46792683	0,027909549	6,8575096	6,867971	1	20,0111	15,223828	2	0,2336647	1,0023679	0,96218675	1,3131754	1	NF	4
COMBO1 (1)006.nd2	0	0	0,11170953	1,9534192	3,5870004	0,5105117	0,19405498	3,0549045	3,0917192	1	101,42973	6,934255	2	0,26650804	1,0135276	0,8940144	0,6636609	1	NF	4
COMBO1 (1)006.nd2	0	0	0	2,6694448	4,3629403	0,53376484	0,002369632	3,5115747	3,5115843	1	95,091805	7,927576	2	0,27563044	1,0000025	0,99840426	0,8011972	1	NF	4
COMBO1 (1)006.nd2	1	0	0,039966144	22,28312	10,0201435	0,17468639	0,008811672	19,172445	19,358223	1	149,49301	40,03717	2	0,077184685	1,0116566	0,6861734	1,1669712	1	G	4
COMBO1 (1)006.nd2	1	0	0,04186712	7,380865	5,1902056	0,42382294	0,025818637	6,7386417	6,754576	1	118,72755	14,793343	2	0,20695344	1,0025889	0,9334597	1,135678	1	G	4
COMBO1 (1)006.nd2	1	0	0,044675868	18,792984	9,100252	0,17320788	0,005027703	17,583689	17,860273	1	47,522114	36,92487	2	0,07739018	1,0179834	0,6244025	1,066666	1	G	4
	0	0	0	0	0	0	0	0	0	0	0	0	0	0	0	0	0	1	NF	4
COMBO1 (2)002.nd2	1	0	0,15597226	2,2247696	2,750217	0,66886455	0,13963935	2,7172737	2,732776	1	65,86707	6,4651465	2	0,38364398	1,0144935	0,95438266	0,87615436	2	G	4
COMBO1 (2)002.nd2	1	0	0,048802562	6,6734114	2,6791618	0,7070363	0,05142607	4,5275207	4,540451	1	62,31667	10,890756	2	0,41451204	1,0063027	0,9760718	1,5962085	2	G	4
COMBO1 (2)002.nd2	1	0	0,025175633	10,314152	10,5545845	0,23879153	0,00134723	11,105154	11,11498	1	56,98028	23,297657	2	0,10648647	1,0009089	0,9402049	0,9460978	2	G	4
COMBO1 (2)002.nd2	1	0	0,038305663	2,4735389	3,6950958	0,57565075	0,0473167	3,2055488	3,2120013	1	154,64825	7,348264	2	0,3064955	1,0027148	0,9753796	0,8167324	2	G	4
COMBO1 (2)002.nd2	0	0	0,06104373	1,1312928	3,1860437	0,63195944	0,12969121	2,0288765	2,0342312	1	62,25926	4,7429423	2	0,34992412	1,0038513	0,97218627	0,59543306	2	NF	4
COMBO1 (2)002.nd2	1	0	0,042162023	3,698882	5,3105454	0,42416108	0,016467582	4,7668705	4,7792773	1	59,14797	10,4682665	2	0,20725925	1,0037851	0,9436846	0,8041988	2	G	4
COMBO1 (2)002.nd2	1	0	0,07187485	3,2355177	5,112824	0,38429022	0,066618785	4,707488	4,7442265	1	150,3878	10,2860155	2	0,18589833	1,0109087	0,8687843	0,70547485	2	G	4
COMBO1 (2)002.nd2	1	0	0,07495402	12,019879	5,663572	0,26643836	0,06044391	11,056805	11,289651	1	128,71419	23,809847	2	0,12518461	1,0262263	0,70532274	1,0884982	2	G	4
COMBO1 (2)002.nd2	1	0	0,08500495	6,0569544	4,5809674	0,46137103	0,055193216	5,772371	5,806436	1	142,37762	12,844196	2	0,23144935	1,0089306	0,9176641	1,0898309	2	G	4
COMBO1 (2)002.nd2	0	0	0,30418402	1,7097491	2,3676698	0,6885045	0,47453472	2,28902	2,3439708	1	7,4324265	5,586216	2	0,41547352	1,0517203	0,9219366	0,7888115	2	NF	4
COMBO1 (2)002.nd2	0	0	0,21673317	1,2894869	2,8391438	0,62799746	0,32333276	2,1551566	2,181155	1	52,948418	5,0796576	2	0,35348368	1,01867	0,92076087	0,63206595	2	NF	4
COMBO1 (2)002.nd2	0	0	0,62864375	3,5698876	1,4998374	0,8851723	0,5792667	2,5730062	2,6114628	1	140,0203	7,1189885	2	0,6865672	1,095634	0,9858838	1,5774467	2	NF	4
COMBO1 (2)002.nd2	1	0	0,036914114	4,9207706	5,778804	0,31390104	0,0781463	6,525838	6,583735	1	29,202442	14,035411	2	0,14711966	1,0117334	0,80044687	0,76759607	2	G	4
COMBO1 (2)002.nd2	1	0	0,035754297	4,800143	4,8023553	0,44054097	0,05670318	5,2967176	5,320429	1	47,46544	11,701428	2	0,21784651	1,0048354	0,9237424	0,93963766	2	G	4
COMBO1 (2)002.nd2	0	0	0,06096068	2,1488674	2,9017065	0,6744454	0,08721998	2,667621	2,6738677	1	89,512	6,327561	2	0,38447797	1,0025111	0,97743154	0,8670506	2	NF	4
COMBO1 (2)002.nd2	1	0	0,07097208	3,2005947	3,5435562	0,55239004	0,12460393	3,7307153	3,7584248	1	53,75249	8,532914	2	0,29279023	1,010408	0,92640966	0,9001119	2	G	4
COMBO1 (2)002.nd2	1	0	0,023951713	5,087685	4,002569	0,55291647	0,012769192	4,729752	4,7336783	1	69,1431	10,7531395	2	0,28957003	1,0013927	0,9808529	1,1359819	2	G	4
COMBO1 (2)002.nd2	0	0	0,08347425	2,1688054	4,1810403	0,5154231	0,009047941	3,224923	3,2368646	1	96,88876	7,2716556	2	0,26551682	1,0045047	0,94583213	0,70410776	2	NF	4
COMBO1 (2)002.nd2	1	0	0,061207887	4,7713385	7,968832	0,16288936	0,049988504	9,158181	9,299185	1	125,76898	19,185745	2	0,07243223	1,017911	0,5817381	0,5195947	2	G	4
COMBO1 (2)002.nd2	0	0	0,05864134	9,940941	4,9877644	0,27279806	0,06304398	9,8187475	10,130746	1	122,44846	21,399225	2	0,13128813	1,037245	0,6921552	1,003791	2	NF	4
COMBO1 (2)002.nd2	0	0	0,4614109	2,0515907	1,7246081	0,85449684	0,6360629	2,0923233	2,1196537	1	163,29745	5,4928164	2	0,59668237	1,0719937	0,9715367	1,0934821	2	NF	4
COMBO1 (2)002.nd2	0	0	0,5318371	1,8138313	1,9674789	0,6620456	0,8435398	2,2748322	2,4850607	1	9,371815	5,8675857	2	0,44628087	1,193167	0,867633	0,7862107	2	NF	4
COMBO1 (2)002.nd2	1	0	0,0733633	3,8789084	5,591494	0,2654102	0,112383336	6,2875485	6,4259524	1	122,137314	13,551922	2	0,124927185	1,0307527	0,693198	0,6168131	2	G	4
COMBO1 (2)002.nd2	2	0	0,06459504	13,12805	5,8944387	0,18301	0,049068455	14,042638	14,490528	1	96,957535	30,023937	2	0,084764294	1,0352869	0,5508184	0,9189896	2	G	4
COMBO1 (2)002.nd2	1	0	0,12065881	1,061093	3,4923909	0,5579698	0,22453827	2,134568	2,1483092	1	77,494194	4,888508	2	0,29651287	1,009467	0,9273865	0,52278745	2	G	4
COMBO1 (2)002.nd2	1	0	0,044416532	14,504074	7,3597426	0,1941533	0,014376364	14,496076	14,755003	1	123,08481	30,63921	2	0,087881856	1,0200735	0,6792821	0,99820626	2	G	4
COMBO1 (2)002.nd2	2	0	0,07865731	9,229328	4,3740616	0,4703803	0,018169237	7,0316143	7,081798	1	126,6761	15,702377	2	0,23766765	1,0088922	0,91234076	1,3626586	2	G	4
COMBO1 (2)002.nd2	0	0	0,064929165	23,961338	4,0694995	0,1833418	0,07431739	17,91366	19,560856	1	101,928696	40,525623	2	0,09507198	1,114402	0,43344504	1,2429066	2	NF	4
COMBO1 (2)002.nd2	0	0	0,12455873	4,048237	4,97025	0,3157185	0,08426607	5,82214	5,9502378	1	139,94604	12,69369	2	0,15205851	1,0221571	0,7712364	0,6986471	2	NF	4
COMBO1 (2)002.nd2	2	0	0,04896634	5,5723615	9,284977	0,2545247	0,000610621	7,871172	7,886163	1	87,891884	16,586685	2	0,11451717	1,0019196	0,90960485	0,7212524	2	G	4
COMBO1 (2)002.nd2	1	0	0,051561978	4,3277354	5,233282	0,42307797	0,01625274	5,1605544	5,174458	1	143,28175	11,337703	2	0,20690839	1,004719	0,9310244	0,8688443	2	G	4
COMBO1 (2)002.nd2	2	0	0,06597457	16,153822	4,26164	0,18156344	0,0894331	14,7328615	16,14442	1	103,15617	33,437084	2	0,09475697	1,1091633	0,41943964	1,015149	2	G	4
COMBO1 (2)002.nd2	0	0	0,07890957	3,21508	7,004226	0,268884	0,010238559	5,7438073	5,807897	1	113,41695	12,257964	2	0,12408012	1,0155528	0,8084572	0,5660515	2	NF	4
COMBO1 (2)002.nd2	0	0	0,02596008	11,351764	5,327716	0,42188427	0,019532492	8,381513	8,401704	1	96,43131	18,388231	2	0,2057447	1,0030584	0,9462213	1,4044863	2	NF	4
COMBO1 (2)002.nd2	0	0	0,08835908	4,154463	6,800446	0,19343485	0,09221101	7,721579	7,9122353	1	111,652596	16,42839	2	0,08871821	1,0320292	0,5708925	0,5333475	2	NF	4
COMBO1 (2)002.nd2	0	0	0,122523025	2,1927812	3,8450718	0,4325631	0,24263225	3,5418782	3,6333733	1	109,93898	7,9813776	2	0,2225554	1,0461894	0,8090674	0,62745744	2	NF	4
COMBO1 (2)002.nd2	1	0	0,041014165	2,3592794	6,99337	0,34120786	0,011586123	4,340086	4,3453674	1	94,42526	9,3214855	2	0,15947507	1,0012604	0,9441631	0,5586809	2	G	4
COMBO1 (2)002.nd2	0	0	0,035531484	5,520882	7,9397416	0,2514487	0,046058618	7,854792	7,9029756	1	134,08307	16,610567	2	0,113932915	1,0083035	0,78929114	0,71299094	2	NF	4
COMBO1 (2)002.nd2	0	0	0,77615726	1,4182316	1,6533799	0,699114	1,2092974	1,8259633	2,1050513	1	161,57466	5,04899	2	0,5415932	1,3191195	0,899472	0,7411085	2	NF	4
COMBO1 (2)002.nd2	2	0	0,04849744	3,5102189	4,433339	0,43999618	0,106176116	4,5153217	4,553207	1	145,68562	10,012616	2	0,21921332	1,0095258	0,88047653	0,80267566	2	G	4
COMBO1 (2)002.nd2	3	0	0,06450726	14,336826	5,9078755	0,27188215	0,051187526	11,959978	12,183202	1	113,67041	25,74193	2	0,1276152	1,0417368	0,7328465	1,202922	2	G	4
COMBO1 (2)002.nd2	0	0	0,062246837	2,059416	2,052987	0,828223	0,09061451	2,1992993	2,1995394	1	28,036377	5,589891	2	0,5421077	1,002325	0,99377334	1,0477395	2	NF	4
COMBO1 (2)002.nd2	0	0	1,0380863	4,218138	1,2567933	0,72342473	0,9549166	2,5634048	2,598001	1	96,44002	8,559899	2	0,8173283	1,2949979	1,0015417	1,8216276	2	NF	4
COMBO1 (2)002.nd2	0	0	0,12323439	8,628332	4,292232	0,4207549	0,09637637	7,214274	7,3333187	1	70,81169	16,05291	2	0,21108223	1,0272998	0,8318115	1,2225138	2	NF	4
COMBO1 (2)002.nd2	1	0	0,07410825	8,101781	4,57545	0,355657	0,081845626	7,6996326	7,855216	1	72,85379	16,919188	2	0,17400055	1,0256667	0,7700291	1,0637462	2	G	4
COMBO1 (2)002.nd2	1	0	0,055580363	7,6757746	5,61372	0,31779027	0,060467523	8,063274	8,163281	1	142,7664	17,42191	2	0,15031746	1,015016	0,8022457	0,96603084	2	G	4
COMBO1 (2)002.nd2	1	0	0,10837319	4,6571417	5,436186	0,33726004	0,06373322	6,0672317	6,1446705	1	146,53188	13,172925	2	0,16108252	1,0128055	0,8332148	0,78047657	2	G	4
COMBO1 (2)002.nd2	0	0	0,07642901	5,2345366	7,0388746	0,3090323	0,026145888	6,78922	6,8493123	1	149,97656	14,589558	2	0,14459346	1,0144864	0,8611537	0,7842106	2	NF	4
COMBO1 (2)002.nd2	0	0	0,10896131	2,5489051	3,9674501	0,47517315	0,096979976	3,657413	3,6967993	1	52,947388	8,210239	2	0,24261397	1,0152979	0,89228827	0,72114563	2	NF	4
COMBO1 (2)002.nd2	0	0	0,12700267	2,4129126	3,0127013	0,6028717	0,2532405	3,0325747	3,0701292	1	47,334705	7,091911	2	0,33406326	1,0305943	0,9122469	0,83761996	2	NF	4
COMBO1 (2)002.nd2	1	0	0,044937104	3,798698	5,7342725	0,3406133	0,071836226	5,4830256	5,5192533	1	44,731243	11,838359	2	0,16088085	1,0066092	0,85063785	0,70874274	2	G	4
COMBO1 (2)002.nd2	0	0	0,21187688	1,975527	1,8395351	0,83919215	0,47197095	2,095083	2,115714	1	65,45626	5,438958	2	0,5730475	1,0673746	0,98147863	1,0597748	2	NF	4
COMBO1 (2)002.nd2	1	0	0,07042015	11,669025	5,2611094	0,3647262	0,048348017	9,210049	9,293643	1	121,12717	20,051126	2	0,17515433	1,0090783	0,8485265	1,2966844	2	G	4
COMBO1 (2)002.nd2	1	0	0,09524931	5,7457695	3,2583334	0,586678	0,09225606	4,7998075	4,832315	1	178,49503	11,093769	2	0,31754893	1,0124859	0,9361682	1,2637398	2	G	4
COMBO1 (2)002.nd2	0	0	0,12198407	17,26503	4,3088174	0,32220045	0,08003978	11,765639	12,148638	1	35,10011	25,949293	2	0,1587985	1,0372663	0,7101619	1,4613131	2	NF	4
COMBO1 (2)002.nd2	2	0	0,11602545	5,1416306	2,3987117	0,74538505	0,10147131	3,8035266	3,8225677	1	35,4431	9,310329	2	0,45252034	1,0069181	0,97551805	1,4736681	2	G	4
COMBO1 (2)002.nd2	1	0	0,026011828	5,9055243	5,51421	0,42647296	0,021934576	6,0094438	6,018491	1	110,8863	13,191324	2	0,20820926	1,0020505	0,9629026	1,0200161	2	G	4
COMBO1 (2)002.nd2	1	0	0,025300944	4,6325626	3,7114723	0,5888135	0,006054812	4,327766	4,3284454	1	113,81661	9,943212	2	0,3149226	1,0005544	0,98994875	1,1375566	2	G	4
COMBO1 (2)002.nd2	1	0	0,05998623	9,277279	5,0842376	0,30032042	0,08356917	9,054648	9,27094	1	40,861336	19,702568	2	0,14407466	1,028534	0,7087165	1,0262696	2	G	4
COMBO1 (2)002.nd2	0	0	0,056659196	9,683202	4,990086	0,28008208	0,09070935	9,584991	9,848404	1	94,138466	20,843554	2	0,13419788	1,043819	0,68331945	1,0060303	2	NF	4
COMBO1 (2)002.nd2	2	0	0,086276814	16,184208	5,613735	0,24706331	0,049670022	13,270447	13,658976	1	100,764336	28,691055	2	0,11701202	1,0423558	0,6555413	1,2089217	2	G	4
COMBO1 (2)002.nd2	1	0	0,047637343	4,2956533	5,264654	0,3708673	0,07365331	5,5440545	5,5830665	1	91,8805	12,064526	2	0,1779444	1,0072536	0,8601147	0,79473126	2	G	4
COMBO1 (2)002.nd2	0	0	0,30865002	2,0225368	2,3152618	0,5984684	0,53366256	2,6509764	2,822146	1	62,317863	6,5167723	2	0,36643323	1,0896835	0,85007	0,76446426	2	NF	4
COMBO1 (2)002.nd2	0	0	0,1052584	7,8713684	3,6190937	0,44798067	0,13640693	6,5750875	6,742491	1	104,926796	14,85937	2	0,2318234	1,0329046	0,80623484	1,2173572	2	NF	4
COMBO1 (2)002.nd2	0	0	0,049523536	5,4661355	3,9440231	0,54178524	0,03886829	4,9669213	4,9751816	1	95,2574	11,259823	2	0,28210837	1,0016874	0,96462363	1,1601754	2	NF	4
COMBO1 (2)002.nd2	0	0	0,01781472	2,751133	1,6732619	0,9061179	0,021065786	2,311083	2,311011	1	128,3	6,1768684	2	0,65582895	1,000083	0,99945563	1,3716943	2	NF	4
COMBO1 (2)002.nd2	0	0	0,3012965	1,6696439	2,4637392	0,44029143	0,62210894	2,8106368	3,1355093	1	97,01147	6,903141	2	0,26910672	1,1574906	0,69920516	0,5547979	2	NF	4
COMBO1 (2)002.nd2	0	0	0,4592333	2,1090777	1,8486223	0,80427897	0,6389236	2,2225013	2,2839367	1	158,52402	5,7404757	2	0,54364914	1,0812098	0,9538941	1,0269508	2	NF	4
COMBO1 (2)002.nd2	0	0	0,11645909	5,8918715	3,0692258	0,6275904	0,06285291	4,6379156	4,6647706	1	85,3605	10,86159	2	0,34875283	1,0149738	0,95595324	1,3508356	2	NF	4
COMBO1 (2)002.nd2	0	0	0,043716963	5,856907	3,6383011	0,58256096	0,037315387	4,8925595	4,903836	1	93,77702	11,240054	2	0,31153455	1,0023832	0,9748777	1,2688473	2	NF	4
COMBO1 (2)002.nd2	0	0	0,0859154	9,214593	4,0421953	0,32159695	0,12985598	8,511003	8,881643	1	86,58142	18,97523	2	0,16196634	1,0588104	0,65860814	1,0661459	2	NF	4
COMBO1 (2)002.nd2	0	0	0,064563744	1,8467042	5,223215	0,37800595	0,12528247	3,5927057	3,619475	1	117,860825	7,835276	2	0,18216468	1,0091652	0,85381556	0,5274586	2	NF	4
COMBO1 (2)002.nd2	0	0	0,09597663	14,041458	3,3751106	0,23684865	0,11907116	11,72978	13,025172	1	10,261012	27,294527	2	0,12993993	1,1179997	0,52065736	1,0990683	2	NF	4
COMBO1 (2)002.nd2	0	0	0,09070525	11,273259	5,2219033	0,33291933	0,034132726	9,499466	9,627221	1	65,36646	20,628145	2	0,1590601	1,0150567	0,8044961	1,204616	2	NF	4
COMBO1 (2)003.nd2	0	0	0,077446744	5,149383	4,327006	0,4817535	0,004288808	5,1735783	5,2076635	1	143,67725	11,589644	2	0,2449533	1,0114757	0,91383547	1,034508	2	NF	4
COMBO1 (2)003.nd2	0	0	0,053931054	19,087639	6,609637	0,2429342	0,029064821	14,779298	14,977106	1	74,82414	31,422209	2	0,11126402	1,0153939	0,74510485	1,3000664	2	NF	4
COMBO1 (2)003.nd2	0	0	0,060420584	13,558885	7,1459484	0,18104172	0,032208502	14,51338	14,814424	1	36,59211	30,678038	2	0,08195906	1,020746	0,6254245	0,92845935	2	NF	4
COMBO1 (2)003.nd2	0	0	0,07299931	6,1359997	4,9895825	0,3643283	0,09559046	6,6302423	6,737735	1	150,10472	14,547928	2	0,17772013	1,0376877	0,81615895	0,9397738	2	NF	4
COMBO1 (2)003.nd2	0	0	0,07142259	4,6799936	5,7447863	0,35371065	0,011076096	5,945888	5,992277	1	81,20452	12,89447	2	0,16854735	1,0079951	0,8603134	0,8052976	2	NF	4
COMBO1 (2)003.nd2	1	0	0,0697676	14,963692	5,2249265	0,27244076	0,056711093	12,152602	12,439225	1	6,2275987	26,271706	2	0,12900612	1,025713	0,68672967	1,2304456	2	G	4
COMBO1 (2)003.nd2	1	0	0,04824237	8,137558	8,322975	0,22558154	0,012406522	10,103293	10,186132	1	121,50573	21,291203	2	0,101502866	1,0093616	0,78523743	0,81339985	2	G	4
COMBO1 (2)003.nd2	1	0	0,047847897	2,9839807	4,2316966	0,4747964	0,10306936	3,9784555	4,003406	1	10,110649	8,886878	2	0,2400364	1,0064772	0,9165857	0,77976334	2	G	4
COMBO1 (2)003.nd2	1	0	0,08041333	6,2668257	5,9859333	0,27546272	0,06976795	7,89535	7,9996996	1	13,137411	16,908197	2	0,12800147	1,015047	0,75882024	0,8013684	2	G	4
COMBO1 (2)003.nd2	1	0	0,10862266	2,6353333	4,730291	0,4380202	0,0344793	3,9326322	3,9553957	1	2,5509994	8,695121	2	0,21695969	1,0058321	0,9187903	0,6939969	2	G	4
COMBO1 (2)003.nd2	0	0	0,04691818	17,305157	7,377835	0,2319826	0,026947528	14,461729	14,628498	1	66,77373	30,617165	2	0,10535258	1,0136114	0,72920144	1,2055141	2	NF	4
COMBO1 (2)003.nd2	2	0	0,071430095	15,446162	7,0249915	0,27917874	0,028377842	12,350832	12,467549	1	82,23472	26,36781	2	0,12892532	1,015429	0,80713296	1,2681118	2	G	4
COMBO1 (2)003.nd2	1	0	0,16326372	2,218755	2,568228	0,6911233	0,25692067	2,6402202	2,6670437	1	14,107232	6,3515806	2	0,40526506	1,0173507	0,9441689	0,9003473	2	G	4
COMBO1 (2)003.nd2	0	0	0,082484305	22,583483	6,918924	0,1905082	0,025584599	18,11198	18,601702	1	49,82746	38,59611	2	0,08765347	1,0299616	0,5862258	1,2326001	2	NF	4
COMBO1 (2)003.nd2	1	0	0,07271845	5,4391627	5,072255	0,18856767	0,114063315	8,69837	9,176696	1	91,585144	19,038704	2	0,091530636	1,0640385	0,48601523	0,6011537	2	G	4
COMBO1 (2)003.nd2	1	0	0,10784813	3,8521023	4,311962	0,3950172	0,13947356	4,987689	5,0877433	1	134,10242	11,069954	2	0,19715564	1,0308806	0,813731	0,7851302	2	G	4
COMBO1 (2)003.nd2	1	0	0	1,6842957	4,361005	0,4929711	5,53E-06	3,0388265	3,036666	1	135,70425	6,552445	2	0,23222913	1	0,9905993	0,5778951	2	G	4
COMBO1 (2)003.nd2	0	0	0,027347688	1,657323	4,2018843	0,5305121	0,05150485	2,7759883	2,7779868	1	84,493225	6,265574	2	0,2738306	1,0007335	0,97722363	0,62850785	2	NF	4
COMBO1 (2)003.nd2	0	0	0,04744804	3,7202356	8,082668	0,24523365	0,037803765	6,5439606	6,5778604	1	140,25253	13,807025	2	0,11061122	1,0051819	0,81464195	0,57707363	2	NF	4
COMBO1 (2)003.nd2	0	0	0,025520273	4,966641	8,593724	0,23173544	0,036579058	7,8172135	7,8414364	1	139,17133	16,411192	2	0,103482984	1,0031157	0,8327285	0,64549357	2	NF	4
COMBO1 (2)003.nd2	1	0	0,050000977	2,0492597	3,0329382	0,65740013	0,107507534	2,654169	2,6613622	1	117,99376	6,258764	2	0,3703821	1,0038784	0,9749683	0,82667315	2	G	4
COMBO1 (2)003.nd2	1	0	0,21224731	2,5514183	2,1424537	0,77529305	0,3092829	2,5784755	2,602586	1	132,07704	6,4307675	2	0,48861384	1,0247173	0,96159637	1,0801537	2	G	4
COMBO1 (2)003.nd2	0	0	0,002246158	1,3702801	4,388924	0,5285524	0,008032349	2,5315022	2,531557	1	145,06131	5,7077584	2	0,2722468	1,0000242	0,99636805	0,57071114	2	NF	4
COMBO1 (2)003.nd2	4	0	0,05413343	12,269585	5,824952	0,30737442	0,03485018	10,407271	10,522786	1	141,74829	22,396803	2	0,14423352	1,0113554	0,81352115	1,196669	2	G	4
COMBO1 (2)003.nd2	0	0	0,08307387	25,846348	2,9922318	0,17058158	0,098279975	18,083765	21,115313	1	178,49771	43,63535	2	0,10063094	1,1955281	0,35235313	1,2404761	2	NF	4
COMBO1 (2)003.nd2	1	0	0,08313207	3,8128085	5,7027035	0,32555375	0,101045966	5,5923066	5,6741195	1	164,67422	12,131544	2	0,1552291	1,0230415	0,8013157	0,690537	2	G	4
COMBO1 (2)003.nd2	0	0	0,04854975	9,236404	5,6365504	0,2865687	0,055074014	9,356976	9,498912	1	51,604668	20,125284	2	0,13432041	1,0163873	0,7455436	0,99578893	2	NF	4
COMBO1 (2)003.nd2	2	0	0,060111094	10,981222	4,812434	0,32720912	0,081025854	9,419507	9,604538	1	45,06319	20,536081	2	0,1575812	1,0241808	0,7479813	1,1757604	2	G	4
COMBO1 (2)003.nd2	1	0	0,07954335	8,543022	4,339428	0,38571173	0,10769571	7,5525846	7,6856174	1	43,053078	16,683197	2	0,19069111	1,0295638	0,80205715	1,1499305	2	G	4
COMBO1 (2)003.nd2	0	0	0,059733447	15,074788	8,414717	0,17811225	0,010005316	15,456463	15,757367	1	91,36358	32,612465	2	0,08034171	1,0247685	0,673803	0,97024614	2	NF	4
COMBO1 (2)003.nd2	1	0	0,07115504	10,84078	5,028521	0,3896244	0,04548423	8,550791	8,613909	1	106,63787	18,69873	2	0,18878093	1,0102161	0,8704205	1,3031515	2	G	4
COMBO1 (2)003.nd2	1	0	0,12364124	4,7866564	3,3995428	0,5811268	0,04257006	4,413479	4,4379044	1	105,95292	10,173857	2	0,31288177	1,006387	0,9455819	1,1457238	2	G	4
COMBO1 (2)003.nd2	1	0	0,071616575	1,750895	4,522563	0,4536923	0,10826506	3,1358042	3,1544795	1	59,25721	6,963928	2	0,22671086	1,010343	0,9143155	0,5787588	2	G	4
COMBO1 (2)003.nd2	0	0	0,07116942	6,0154133	3,788266	0,41651306	0,16000699	6,0051928	6,163206	1	44,018463	13,471729	2	0,21238394	1,0374842	0,77930564	1,0137141	2	NF	4
COMBO1 (2)003.nd2	0	0	0,07148381	2,949682	5,201324	0,32844836	0,14870493	4,8265233	4,9592643	1	48,98913	10,623288	2	0,1612191	1,0692456	0,7869406	0,6132659	2	NF	4
COMBO1 (2)003.nd2	0	0	0,0791146	10,619921	5,2608624	0,20797369	0,0724567	11,723031	12,162543	1	35,678528	25,331528	2	0,09839014	1,0454091	0,5641806	0,8872075	2	NF	4
COMBO1 (2)003.nd2	1	0	0,019050997	1,9094013	3,887388	0,56282353	0,043569885	2,864156	2,8662834	1	32,170334	6,5293117	2	0,2963562	1,0011268	0,98067385	0,70449173	2	G	4
COMBO1 (2)003.nd2	1	0	0,0647865	2,494809	4,9875703	0,40239534	0,117838174	4,0219717	4,052502	1	4,1533275	8,826674	2	0,19636741	1,0122062	0,861942	0,6370784	2	G	4
COMBO1 (2)003.nd2	0	0	0,097565025	3,3516085	5,0791206	0,3831539	0,101178356	4,788622	4,835785	1	99,75151	10,484433	2	0,18609826	1,0169231	0,8399399	0,71716577	2	NF	4
COMBO1 (2)003.nd2	1	0	0,055520143	3,9806387	8,688661	0,24923573	0,019577779	6,7060437	6,7406874	1	114,01651	14,166944	2	0,11270162	1,0097673	0,84284	0,60250366	2	G	4
COMBO1 (2)003.nd2	1	0	0,10135621	2,6146877	4,795687	0,41914904	0,04993566	4,011754	4,047225	1	110,94667	8,853818	2	0,20685276	1,0122594	0,8727354	0,67164403	2	G	4
COMBO1 (2)003.nd2	0	0	0,06974444	3,0032945	6,2456756	0,34672928	0,031492304	4,834786	4,856337	1	97,30282	10,432986	2	0,16358878	1,0053747	0,8903258	0,63745093	2	NF	4
COMBO1 (2)003.nd2	1	0	0,15227231	1,1338527	3,4280744	0,5478863	0,28451946	2,2264326	2,248232	1	42,828907	5,0996227	2	0,29123774	1,0160217	0,90222573	0,5325123	2	G	4
COMBO1 (2)003.nd2	1	0	0,072011836	6,079848	5,6892548	0,18106833	0,088552795	9,578169	9,917518	1	120,554535	20,5414	2	0,08437967	1,0375354	0,5090899	0,6216662	2	G	4
COMBO1 (2)003.nd2	0	0	0,056538608	2,2473927	3,8268805	0,5577989	0,04936972	3,1196012	3,1270561	1	108,22053	7,1155024	2	0,29402947	1,0034341	0,96982324	0,7603718	2	NF	4
COMBO1 (2)003.nd2	0	0	0,10977504	3,0156152	4,158095	0,38786986	0,18633695	4,430312	4,5542207	1	103,84921	9,88439	2	0,19562186	1,0415077	0,78055507	0,68590397	2	NF	4
COMBO1 (2)003.nd2	0	0	0,22066827	2,9676638	2,575911	0,5586133	0,41683292	3,3838468	3,58942	1	106,638145	8,1706505	2	0,32999203	1,1046497	0,82840675	0,8753621	2	NF	4
COMBO1 (2)003.nd2	1	0	0,06963272	3,14282	7,1956406	0,2622293	0,07205253	5,7759066	5,8242574	1	130,19414	12,272246	2	0,11994698	1,0110575	0,78847116	0,5508859	2	G	4
COMBO1 (2)003.nd2	1	0	0,06741371	1,8734376	2,6126235	0,7246636	0,11673662	2,356344	2,3612075	1	145,76308	5,6997566	2	0,42960766	1,003208	0,9828791	0,8627493	2	G	4
COMBO1 (2)003.nd2	0	0	0,026480358	1,5241245	3,82058	0,57180274	0,03611605	2,53261	2,533417	1	164,37656	5,7875137	2	0,30254775	1,0003655	0,9845128	0,63791263	2	NF	4
COMBO1 (2)003.nd2	2	0	0,053672757	4,0445743	4,825338	0,3891376	0,107436195	5,2085757	5,265236	1	170,00241	11,428514	2	0,1898213	1,0136313	0,83077973	0,7953627	2	G	4
COMBO1 (2)004.nd2	0	0	0,009870515	1,2549801	4,9572234	0,48191422	0,002752703	2,5719967	2,572092	1	175,27676	5,720559	2	0,2415495	1,0000658	0,992119	0,51022685	2	NF	4
COMBO1 (2)004.nd2	0	0	0,064112656	6,6136827	8,779564	0,19460613	0,019008644	9,835357	9,950237	1	172,4343	20,665617	2	0,08705089	1,0159041	0,7045966	0,6750297	2	NF	4
COMBO1 (2)004.nd2	1	0	0,027854675	1,0518107	4,130142	0,54600734	0,024280764	2,1708431	2,1712685	1	2,5311375	4,9201064	2	0,28417826	1,0002503	0,9880545	0,51091486	2	G	4
COMBO1 (2)004.nd2	1	0	0,056828883	1,8859458	5,46815	0,37692326	0,09905569	3,6437023	3,6640735	1	111,828094	7,92945	2	0,1808646	1,0081336	0,8800672	0,53201854	2	G	4
COMBO1 (2)004.nd2	0	0	0,054178443	3,6147382	5,0425406	0,43644387	0,014622861	4,62833	4,6435614	1	132,6895	10,201856	2	0,21485142	1,0032946	0,93975157	0,8101533	2	NF	4
COMBO1 (2)004.nd2	0	0	0,073955745	12,055323	4,47412	0,21501908	0,07479689	12,045992	12,724809	1	24,756021	26,543358	2	0,10578007	1,0598683	0,546867	0,9638254	2	NF	4
COMBO1 (2)004.nd2	0	0	0,053981926	3,2609503	3,7002804	0,5433657	0,10533318	3,8114436	3,8353465	1	3,2009652	8,684221	2	0,28580862	1,0064874	0,9350249	0,8978907	2	NF	4
COMBO1 (2)004.nd2	1	0	0,059838414	3,6412323	6,440965	0,34829935	0,008486659	5,313028	5,333722	1	6,448723	11,4618	2	0,16423824	1,0046545	0,9008738	0,7036551	2	G	4
COMBO1 (2)004.nd2	0	0	0	1,9004104	3,8468506	0,58128905	0,007783043	2,7977672	2,7978141	1	53,31845	6,409624	2	0,30912519	1,0000184	0,9965295	0,72094035	2	NF	4
COMBO1 (2)004.nd2	1	0	0,085530564	2,6247816	3,1818602	0,6197483	0,085312836	3,1287823	3,1435401	1	24,211594	7,295312	2	0,3413914	1,0048417	0,9620129	0,8923617	2	G	4
COMBO1 (2)004.nd2	0	0	0,08963498	5,479185	6,3978405	0,29938397	0,03443745	7,061561	7,1372013	1	7,07006	15,165217	2	0,13990223	1,0112332	0,8239272	0,7873676	2	NF	4
COMBO1 (2)004.nd2	1	0	0,07750566	8,897767	4,339399	0,32976004	0,11964175	8,319162	8,602234	1	25,175833	18,413927	2	0,16369371	1,0504863	0,6889708	1,0639632	2	G	4
COMBO1 (2)004.nd2	1	0	0,027753448	3,5149848	3,6773665	0,5862826	0,034086257	3,7798407	3,781591	1	47,7253	8,679869	2	0,31324676	1,0008423	0,9823355	0,9878546	2	G	4
COMBO1 (2)004.nd2	0	0	0,06366202	8,512969	4,161848	0,18895353	0,121566005	10,722472	11,471029	1	140,87265	23,794027	2	0,09427604	1,0751685	0,44349945	0,7533403	2	NF	4
COMBO1 (2)004.nd2	0	0	0,022226486	4,272094	5,2079697	0,44156128	0,018069396	5,008328	5,011993	1	94,26964	11,0263	2	0,21685298	1,0007671	0,9649317	0,887766	2	NF	4
COMBO1 (2)004.nd2	0	0	0,057801355	4,77675	3,900963	0,48154512	0,11256606	4,9711123	5,020134	1	69,87407	11,1648445	2	0,24611351	1,0114849	0,8876015	0,995845	2	NF	4
COMBO1 (2)004.nd2	0	0	0,061268833	14,573711	5,8787217	0,295173	0,031825602	11,596063	11,735845	1	142,53908	24,908737	2	0,13799368	1,0132291	0,7762055	1,2731284	2	NF	4
COMBO1 (2)004.nd2	1	0	0,077835426	15,164822	7,6920023	0,13592573	0,030658687	17,713724	18,245165	1	98,76136	37,443184	2	0,061535772	1,0338134	0,47903836	0,8399294	2	G	4
COMBO1 (2)004.nd2	0	0	0,39306855	2,4050665	1,8641928	0,7921161	0,5905633	2,4011664	2,4750688	1	31,879969	6,1769495	2	0,53112	1,0874156	0,94926727	1,0786489	2	NF	4
COMBO1 (2)004.nd2	0	0	0,09285809	2,6767914	4,3762426	0,47824404	0,04774571	3,75082	3,7714503	1	130,45055	8,386629	2	0,24225472	1,0097243	0,92	0,7419029	2	NF	4
COMBO1 (2)004.nd2	1	0	0,060881462	4,2302194	7,73812	0,20723964	0,055827152	7,5930715	7,69216	1	103,49426	16,01585	2	0,093419604	1,0150577	0,68602675	0,55887824	2	G	4
COMBO1 (2)004.nd2	1	0	0,07683956	10,833038	5,717088	0,29038164	0,031734854	9,988738	10,211972	1	114,453125	21,651875	2	0,13824172	1,0292177	0,7548203	1,0870826	2	G	4
COMBO1 (2)004.nd2	1	0	0,030457297	2,1449962	4,362289	0,50734836	0,06162352	3,2484512	3,2537909	1	129,9191	7,2889514	2	0,2588117	1,0016546	0,96501875	0,69237626	2	G	4
COMBO1 (2)004.nd2	1	0	0,0462783	4,91819	6,987016	0,22859503	0,06639577	7,764393	7,8617244	1	78,93557	16,44274	2	0,10387247	1,0126098	0,69436544	0,6370861	2	G	4
COMBO1 (2)004.nd2	1	0	0,092693694	2,1032052	4,145135	0,43905053	0,18876535	3,480358	3,5279741	1	80,08112	7,758692	2	0,22107719	1,0184278	0,84017295	0,6207889	2	G	4
COMBO1 (2)004.nd2	0	0	0,12512486	8,713849	4,261456	0,25749606	0,07281929	9,19806	9,794997	1	53,814667	20,62171	2	0,13113774	1,0678648	0,619024	0,90833527	2	NF	4
COMBO1 (2)004.nd2	0	0	0,06769729	15,53911	8,661231	0,27282536	0,003014321	12,625122	12,664253	1	108,21485	26,753195	2	0,124126665	1,0036749	0,90963054	1,255218	2	NF	4
COMBO1 (2)004.nd2	1	0	0,10126356	3,8604271	7,2352824	0,25291997	0,039266158	6,495997	6,5837874	1	64,91126	13,849402	2	0,11648066	1,0217842	0,8023948	0,5983852	2	G	4
COMBO1 (2)004.nd2	1	0	0,06730738	6,0245705	5,2008286	0,3574192	0,07145413	6,642407	6,7509336	1	80,328026	14,553888	2	0,17385422	1,0407773	0,8409017	0,92080814	2	G	4
COMBO1 (2)004.nd2	1	0	0,062195864	7,0388775	3,806294	0,517292	0,07993336	5,775904	5,819996	1	101,496735	13,076416	2	0,26864177	1,0077695	0,91663235	1,2726816	2	G	4
COMBO1 (2)004.nd2	1	0	0,09569217	12,936244	5,9415913	0,34780362	0,003968264	9,976056	10,0596	1	85,162834	21,619316	2	0,16550097	1,0100324	0,872479	1,3256204	2	G	4
COMBO1 (2)004.nd2	1	0	0,064836085	18,38165	4,695119	0,2122221	0,07654859	15,030035	15,8288965	1	80,61959	32,991486	2	0,10360355	1,0644102	0,5018943	1,1811982	2	G	4
COMBO1 (2)004.nd2	0	0	0,08777248	13,439401	5,9326544	0,28767446	0,030139212	11,233477	11,433494	1	81,59524	24,229488	2	0,13560061	1,0230508	0,7387834	1,204233	2	NF	4
COMBO1 (2)004.nd2	1	0	0,07783369	21,78329	5,229258	0,18417428	0,04809685	17,873632	18,604725	1	161,51537	38,552467	2	0,08681765	1,0433156	0,525474	1,1882415	2	G	4
COMBO1 (2)004.nd2	1	0	0,07080561	9,252971	4,2812457	0,40802544	0,09893389	7,614683	7,740488	1	77,389565	16,881145	2	0,20318313	1,0250908	0,8036499	1,2403787	2	G	4
COMBO1 (2)004.nd2	0	0	0,061561845	2,9057264	5,4604435	0,39473677	0,022886124	4,39968	4,420796	1	63,457283	9,617861	2	0,19112727	1,01033	0,8966297	0,6807054	2	NF	4
COMBO1 (2)004.nd2	0	0	0,15678863	2,5257983	3,465851	0,5208095	0,17786548	3,4014974	3,4659448	1	75,33608	7,8066525	2	0,27795118	1,0395333	0,89244235	0,7671488	2	NF	4
COMBO1 (2)004.nd2	0	0	0,00276425	1,600235	5,982121	0,41479877	0,009694088	3,187166	3,1873238	1	94,92226	6,962706	2	0,20057857	1,0000505	0,98963886	0,5208813	2	NF	4
COMBO1 (2)004.nd2	1	0	0,16218081	2,9202535	3,20762	0,548932	0,23077239	3,5327513	3,597703	1	83,58482	8,176283	2	0,29792333	1,0363047	0,88419634	0,85677046	2	G	4
COMBO1 (2)004.nd2	1	0	0,05945959	8,109825	4,5461245	0,4338613	0,055569407	6,9349465	6,9794936	1	140,11673	15,326226	2	0,21470165	1,0096598	0,89430356	1,2093698	2	G	4
COMBO1 (2)004.nd2	1	0	0,06324633	8,420001	5,565013	0,3703413	0,004140249	7,764232	7,821488	1	64,127945	16,90285	2	0,17783827	1,0102596	0,86636114	1,1123369	2	G	4
COMBO1 (2)004.nd2	0	0	0,06177765	19,490194	4,146462	0,1493062	0,0751814	17,824556	19,684069	1	118,710175	40,50178	2	0,0781068	1,117912	0,36254156	1,0016886	2	NF	4
COMBO1 (2)004.nd2	0	0	0,16195528	1,7379913	2,4782789	0,7201467	0,25949594	2,2658563	2,2845023	1	3,1193514	5,50704	2	0,43101564	1,0129603	0,95912343	0,8280268	2	NF	4
COMBO1 (2)004.nd2	0	0	0,043717224	1,8135816	3,7492309	0,5666684	0,0842165	2,774729	2,7808936	1	27,81113	6,3417478	2	0,29992044	1,0022881	0,96376747	0,6908328	2	NF	4
COMBO1 (2)004.nd2	0	0	0,09815852	4,6075463	3,1376326	0,55850583	0,1558722	4,4048977	4,4714427	1	99,39797	10,181832	2	0,30234873	1,0215359	0,8906134	1,0899402	2	NF	4
COMBO1 (2)004.nd2	0	0	0,088146076	4,948951	3,7899826	0,4606968	0,19879733	5,1257596	5,243739	1	164,68088	11,618603	2	0,23983179	1,0674604	0,829748	0,984412	2	NF	4
COMBO1 (2)004.nd2	0	0	0,16399476	2,3378012	3,1055806	0,58247596	0,308905	3,03232	3,086849	1	73,03827	7,101821	2	0,32371858	1,0742306	0,9032777	0,80564225	2	NF	4
COMBO1 (2)004.nd2	0	0	0,19750296	1,8933342	3,6577644	0,45416588	0,2058366	3,1931243	3,2769978	1	95,01076	7,237879	2	0,23643173	1,03445	0,8415541	0,60362315	2	NF	4
COMBO1 (2)004.nd2	1	0	0,08077171	9,711096	4,4385285	0,43396312	0,056150272	7,5607624	7,633233	1	56,789562	16,76921	2	0,21629535	1,0138593	0,8669388	1,323568	2	G	4
COMBO1 (2)004.nd2	1	0	0,12221261	2,1626241	3,2650006	0,6010266	0,09398819	2,8987741	2,9155836	1	69,65276	6,7243237	2	0,32768944	1,0058336	0,95593417	0,7900493	2	G	4
COMBO1 (2)004.nd2	0	0	0,11373171	14,325671	4,8100576	0,3235226	0,031187603	10,677057	11,035916	1	77,62994	23,589031	2	0,16000071	1,0526419	0,7355393	1,334182	2	NF	4
COMBO1 (2)004.nd2	1	0	0,059570275	8,732997	6,740473	0,30555943	0,029202145	8,8564825	8,9073105	1	29,374775	18,951288	2	0,14175907	1,0072974	0,85487735	1,0061328	2	G	4
COMBO1 (2)004.nd2	0	0	0,10038603	3,854433	4,077154	0,4744404	0,14221077	4,490273	4,546087	1	65,28152	10,104024	2	0,24340256	1,0336173	0,8775255	0,88548964	2	NF	4
COMBO1 (2)004.nd2	0	0	0,1450412	5,3519177	3,2788017	0,42365953	0,19984047	5,4242215	5,7504478	1	31,195597	12,599438	2	0,2316033	1,0855577	0,7626821	0,96733475	2	NF	4
COMBO1 (2)004.nd2	0	0	0,009799211	4,234049	3,4367044	0,62085325	0,039135296	3,980455	3,98269	1	47,017002	9,257386	2	0,3402519	1,003258	0,99188703	1,1362954	2	NF	4
COMBO1 (2)004.nd2	0	0	0,108767755	12,279242	4,9644194	0,27120957	0,09065473	10,879322	11,291169	1	81,35943	23,852736	2	0,13209246	1,0637957	0,63240665	1,1120018	2	NF	4
COMBO1 (2)004.nd2	1	0	0,045155562	1,9446989	6,396466	0,37494102	0,015049104	3,728784	3,7324848	1	90,16964	8,073273	2	0,17808527	1,001028	0,95191526	0,5388286	2	G	4
COMBO1 (2)004.nd2	1	0	0,10493257	14,469358	6,058751	0,23449971	0,031759355	12,963442	13,29565	1	164,47809	27,845718	2	0,10962731	1,0302169	0,68087375	1,1092373	2	G	4
COMBO1 (2)004.nd2	1	0	0,050553348	5,677255	4,8201356	0,40109095	0,063560374	6,0759187	6,1259403	1	170,6308	13,336833	2	0,19580539	1,0113543	0,87303174	0,96114045	2	G	4
COMBO1 (2)004.nd2	0	0	0,103054404	5,3712316	4,2006035	0,2976604	0,12905337	6,7391276	7,088792	1	72,01124	15,058487	2	0,15058324	1,06517	0,6681856	0,7785176	2	NF	4
COMBO1 (2)004.nd2	0	0	0,07464174	7,204044	6,5897994	0,30783966	0,004860743	7,964866	8,051129	1	101,93956	17,148684	2	0,14458708	1,0211878	0,8433322	0,9188026	2	NF	4
COMBO1 (2)004.nd2	4	0	0,086227596	10,475733	5,097707	0,15914454	0,07338425	13,209955	13,947689	1	90,83719	28,76082	2	0,07643493	1,0638517	0,4479999	0,7606099	2	G	4
COMBO1 (2)004.nd2	0	0	0,009870515	1,2549801	4,9572234	0,48191422	0,002752703	2,5719967	2,572092	1	175,27676	5,720559	2	0,2415495	1,0000658	0,992119	0,51022685	2	NF	4
COMBO1 (2)004.nd2	0	0	0,064112656	6,6136827	8,779564	0,19460613	0,019008644	9,835357	9,950237	1	172,4343	20,665617	2	0,08705089	1,0159041	0,7045966	0,6750297	2	NF	4
COMBO1 (2)004.nd2	1	0	0,027854675	1,0518107	4,130142	0,54600734	0,024280764	2,1708431	2,1712685	1	2,5311375	4,9201064	2	0,28417826	1,0002503	0,9880545	0,51091486	2	G	4
COMBO1 (2)004.nd2	1	0	0,056828883	1,8859458	5,46815	0,37692326	0,09905569	3,6437023	3,6640735	1	111,828094	7,92945	2	0,1808646	1,0081336	0,8800672	0,53201854	2	G	4
COMBO1 (2)004.nd2	0	0	0,054178443	3,6147382	5,0425406	0,43644387	0,014622861	4,62833	4,6435614	1	132,6895	10,201856	2	0,21485142	1,0032946	0,93975157	0,8101533	2	NF	4
COMBO1 (2)004.nd2	0	0	0,073955745	12,055323	4,47412	0,21501908	0,07479689	12,045992	12,724809	1	24,756021	26,543358	2	0,10578007	1,0598683	0,546867	0,9638254	2	NF	4
COMBO1 (2)004.nd2	0	0	0,053981926	3,2609503	3,7002804	0,5433657	0,10533318	3,8114436	3,8353465	1	3,2009652	8,684221	2	0,28580862	1,0064874	0,9350249	0,8978907	2	NF	4
COMBO1 (2)004.nd2	1	0	0,059838414	3,6412323	6,440965	0,34829935	0,008486659	5,313028	5,333722	1	6,448723	11,4618	2	0,16423824	1,0046545	0,9008738	0,7036551	2	G	4
COMBO1 (2)004.nd2	0	0	0	1,9004104	3,8468506	0,58128905	0,007783043	2,7977672	2,7978141	1	53,31845	6,409624	2	0,30912519	1,0000184	0,9965295	0,72094035	2	NF	4
COMBO1 (2)004.nd2	1	0	0,085530564	2,6247816	3,1818602	0,6197483	0,085312836	3,1287823	3,1435401	1	24,211594	7,295312	2	0,3413914	1,0048417	0,9620129	0,8923617	2	G	4
COMBO1 (2)004.nd2	0	0	0,08963498	5,479185	6,3978405	0,29938397	0,03443745	7,061561	7,1372013	1	7,07006	15,165217	2	0,13990223	1,0112332	0,8239272	0,7873676	2	NF	4
COMBO1 (2)004.nd2	1	0	0,07750566	8,897767	4,339399	0,32976004	0,11964175	8,319162	8,602234	1	25,175833	18,413927	2	0,16369371	1,0504863	0,6889708	1,0639632	2	G	4
COMBO1 (2)004.nd2	1	0	0,027753448	3,5149848	3,6773665	0,5862826	0,034086257	3,7798407	3,781591	1	47,7253	8,679869	2	0,31324676	1,0008423	0,9823355	0,9878546	2	G	4
COMBO1 (2)004.nd2	0	0	0,06366202	8,512969	4,161848	0,18895353	0,121566005	10,722472	11,471029	1	140,87265	23,794027	2	0,09427604	1,0751685	0,44349945	0,7533403	2	NF	4
COMBO1 (2)004.nd2	0	0	0,022226486	4,272094	5,2079697	0,44156128	0,018069396	5,008328	5,011993	1	94,26964	11,0263	2	0,21685298	1,0007671	0,9649317	0,887766	2	NF	4
COMBO1 (2)004.nd2	0	0	0,057801355	4,77675	3,900963	0,48154512	0,11256606	4,9711123	5,020134	1	69,87407	11,1648445	2	0,24611351	1,0114849	0,8876015	0,995845	2	NF	4
COMBO1 (2)004.nd2	0	0	0,061268833	14,573711	5,8787217	0,295173	0,031825602	11,596063	11,735845	1	142,53908	24,908737	2	0,13799368	1,0132291	0,7762055	1,2731284	2	NF	4
COMBO1 (2)004.nd2	1	0	0,077835426	15,164822	7,6920023	0,13592573	0,030658687	17,713724	18,245165	1	98,76136	37,443184	2	0,061535772	1,0338134	0,47903836	0,8399294	2	G	4
COMBO1 (2)004.nd2	0	0	0,39306855	2,4050665	1,8641928	0,7921161	0,5905633	2,4011664	2,4750688	1	31,879969	6,1769495	2	0,53112	1,0874156	0,94926727	1,0786489	2	NF	4
COMBO1 (2)004.nd2	0	0	0,09285809	2,6767914	4,3762426	0,47824404	0,04774571	3,75082	3,7714503	1	130,45055	8,386629	2	0,24225472	1,0097243	0,92	0,7419029	2	NF	4
COMBO1 (2)004.nd2	1	0	0,060881462	4,2302194	7,73812	0,20723964	0,055827152	7,5930715	7,69216	1	103,49426	16,01585	2	0,093419604	1,0150577	0,68602675	0,55887824	2	G	4
COMBO1 (2)004.nd2	1	0	0,07683956	10,833038	5,717088	0,29038164	0,031734854	9,988738	10,211972	1	114,453125	21,651875	2	0,13824172	1,0292177	0,7548203	1,0870826	2	G	4
COMBO1 (2)004.nd2	1	0	0,030457297	2,1449962	4,362289	0,50734836	0,06162352	3,2484512	3,2537909	1	129,9191	7,2889514	2	0,2588117	1,0016546	0,96501875	0,69237626	2	G	4
COMBO1 (2)004.nd2	1	0	0,0462783	4,91819	6,987016	0,22859503	0,06639577	7,764393	7,8617244	1	78,93557	16,44274	2	0,10387247	1,0126098	0,69436544	0,6370861	2	G	4
COMBO1 (2)004.nd2	1	0	0,092693694	2,1032052	4,145135	0,43905053	0,18876535	3,480358	3,5279741	1	80,08112	7,758692	2	0,22107719	1,0184278	0,84017295	0,6207889	2	G	4
COMBO1 (2)004.nd2	0	0	0,12512486	8,713849	4,261456	0,25749606	0,07281929	9,19806	9,794997	1	53,814667	20,62171	2	0,13113774	1,0678648	0,619024	0,90833527	2	NF	4
COMBO1 (2)004.nd2	0	0	0,06769729	15,53911	8,661231	0,27282536	0,003014321	12,625122	12,664253	1	108,21485	26,753195	2	0,124126665	1,0036749	0,90963054	1,255218	2	NF	4
COMBO1 (2)004.nd2	1	0	0,10126356	3,8604271	7,2352824	0,25291997	0,039266158	6,495997	6,5837874	1	64,91126	13,849402	2	0,11648066	1,0217842	0,8023948	0,5983852	2	G	4
COMBO1 (2)004.nd2	1	0	0,06730738	6,0245705	5,2008286	0,3574192	0,07145413	6,642407	6,7509336	1	80,328026	14,553888	2	0,17385422	1,0407773	0,8409017	0,92080814	2	G	4
COMBO1 (2)004.nd2	1	0	0,062195864	7,0388775	3,806294	0,517292	0,07993336	5,775904	5,819996	1	101,496735	13,076416	2	0,26864177	1,0077695	0,91663235	1,2726816	2	G	4
COMBO1 (2)004.nd2	1	0	0,09569217	12,936244	5,9415913	0,34780362	0,003968264	9,976056	10,0596	1	85,162834	21,619316	2	0,16550097	1,0100324	0,872479	1,3256204	2	G	4
COMBO1 (2)004.nd2	1	0	0,064836085	18,38165	4,695119	0,2122221	0,07654859	15,030035	15,8288965	1	80,61959	32,991486	2	0,10360355	1,0644102	0,5018943	1,1811982	2	G	4
COMBO1 (2)004.nd2	0	0	0,08777248	13,439401	5,9326544	0,28767446	0,030139212	11,233477	11,433494	1	81,59524	24,229488	2	0,13560061	1,0230508	0,7387834	1,204233	2	NF	4
COMBO1 (2)004.nd2	1	0	0,07783369	21,78329	5,229258	0,18417428	0,04809685	17,873632	18,604725	1	161,51537	38,552467	2	0,08681765	1,0433156	0,525474	1,1882415	2	G	4
COMBO1 (2)004.nd2	1	0	0,07080561	9,252971	4,2812457	0,40802544	0,09893389	7,614683	7,740488	1	77,389565	16,881145	2	0,20318313	1,0250908	0,8036499	1,2403787	2	G	4
COMBO1 (2)004.nd2	0	0	0,061561845	2,9057264	5,4604435	0,39473677	0,022886124	4,39968	4,420796	1	63,457283	9,617861	2	0,19112727	1,01033	0,8966297	0,6807054	2	NF	4
COMBO1 (2)004.nd2	0	0	0,15678863	2,5257983	3,465851	0,5208095	0,17786548	3,4014974	3,4659448	1	75,33608	7,8066525	2	0,27795118	1,0395333	0,89244235	0,7671488	2	NF	4
COMBO1 (2)004.nd2	0	0	0,00276425	1,600235	5,982121	0,41479877	0,009694088	3,187166	3,1873238	1	94,92226	6,962706	2	0,20057857	1,0000505	0,98963886	0,5208813	2	NF	4
COMBO1 (2)004.nd2	1	0	0,16218081	2,9202535	3,20762	0,548932	0,23077239	3,5327513	3,597703	1	83,58482	8,176283	2	0,29792333	1,0363047	0,88419634	0,85677046	2	G	4
COMBO1 (2)004.nd2	1	0	0,05945959	8,109825	4,5461245	0,4338613	0,055569407	6,9349465	6,9794936	1	140,11673	15,326226	2	0,21470165	1,0096598	0,89430356	1,2093698	2	G	4
COMBO1 (2)004.nd2	1	0	0,06324633	8,420001	5,565013	0,3703413	0,004140249	7,764232	7,821488	1	64,127945	16,90285	2	0,17783827	1,0102596	0,86636114	1,1123369	2	G	4
COMBO1 (2)004.nd2	0	0	0,06177765	19,490194	4,146462	0,1493062	0,0751814	17,824556	19,684069	1	118,710175	40,50178	2	0,0781068	1,117912	0,36254156	1,0016886	2	NF	4
COMBO1 (2)004.nd2	0	0	0,16195528	1,7379913	2,4782789	0,7201467	0,25949594	2,2658563	2,2845023	1	3,1193514	5,50704	2	0,43101564	1,0129603	0,95912343	0,8280268	2	NF	4
COMBO1 (2)004.nd2	0	0	0,043717224	1,8135816	3,7492309	0,5666684	0,0842165	2,774729	2,7808936	1	27,81113	6,3417478	2	0,29992044	1,0022881	0,96376747	0,6908328	2	NF	4
COMBO1 (2)004.nd2	0	0	0,09815852	4,6075463	3,1376326	0,55850583	0,1558722	4,4048977	4,4714427	1	99,39797	10,181832	2	0,30234873	1,0215359	0,8906134	1,0899402	2	NF	4
COMBO1 (2)004.nd2	0	0	0,088146076	4,948951	3,7899826	0,4606968	0,19879733	5,1257596	5,243739	1	164,68088	11,618603	2	0,23983179	1,0674604	0,829748	0,984412	2	NF	4
COMBO1 (2)004.nd2	0	0	0,16399476	2,3378012	3,1055806	0,58247596	0,308905	3,03232	3,086849	1	73,03827	7,101821	2	0,32371858	1,0742306	0,9032777	0,80564225	2	NF	4
COMBO1 (2)004.nd2	0	0	0,19750296	1,8933342	3,6577644	0,45416588	0,2058366	3,1931243	3,2769978	1	95,01076	7,237879	2	0,23643173	1,03445	0,8415541	0,60362315	2	NF	4
COMBO1 (2)004.nd2	1	0	0,08077171	9,711096	4,4385285	0,43396312	0,056150272	7,5607624	7,633233	1	56,789562	16,76921	2	0,21629535	1,0138593	0,8669388	1,323568	2	G	4
COMBO1 (2)004.nd2	1	0	0,12221261	2,1626241	3,2650006	0,6010266	0,09398819	2,8987741	2,9155836	1	69,65276	6,7243237	2	0,32768944	1,0058336	0,95593417	0,7900493	2	G	4
COMBO1 (2)004.nd2	0	0	0,11373171	14,325671	4,8100576	0,3235226	0,031187603	10,677057	11,035916	1	77,62994	23,589031	2	0,16000071	1,0526419	0,7355393	1,334182	2	NF	4
COMBO1 (2)004.nd2	1	0	0,059570275	8,732997	6,740473	0,30555943	0,029202145	8,8564825	8,9073105	1	29,374775	18,951288	2	0,14175907	1,0072974	0,85487735	1,0061328	2	G	4
COMBO1 (2)004.nd2	0	0	0,10038603	3,854433	4,077154	0,4744404	0,14221077	4,490273	4,546087	1	65,28152	10,104024	2	0,24340256	1,0336173	0,8775255	0,88548964	2	NF	4
COMBO1 (2)004.nd2	0	0	0,1450412	5,3519177	3,2788017	0,42365953	0,19984047	5,4242215	5,7504478	1	31,195597	12,599438	2	0,2316033	1,0855577	0,7626821	0,96733475	2	NF	4
COMBO1 (2)004.nd2	0	0	0,009799211	4,234049	3,4367044	0,62085325	0,039135296	3,980455	3,98269	1	47,017002	9,257386	2	0,3402519	1,003258	0,99188703	1,1362954	2	NF	4
COMBO1 (2)004.nd2	0	0	0,108767755	12,279242	4,9644194	0,27120957	0,09065473	10,879322	11,291169	1	81,35943	23,852736	2	0,13209246	1,0637957	0,63240665	1,1120018	2	NF	4
COMBO1 (2)004.nd2	1	0	0,045155562	1,9446989	6,396466	0,37494102	0,015049104	3,728784	3,7324848	1	90,16964	8,073273	2	0,17808527	1,001028	0,95191526	0,5388286	2	G	4
COMBO1 (2)004.nd2	1	0	0,10493257	14,469358	6,058751	0,23449971	0,031759355	12,963442	13,29565	1	164,47809	27,845718	2	0,10962731	1,0302169	0,68087375	1,1092373	2	G	4
COMBO1 (2)004.nd2	1	0	0,050553348	5,677255	4,8201356	0,40109095	0,063560374	6,0759187	6,1259403	1	170,6308	13,336833	2	0,19580539	1,0113543	0,87303174	0,96114045	2	G	4
COMBO1 (2)004.nd2	0	0	0,103054404	5,3712316	4,2006035	0,2976604	0,12905337	6,7391276	7,088792	1	72,01124	15,058487	2	0,15058324	1,06517	0,6681856	0,7785176	2	NF	4
COMBO1 (2)004.nd2	0	0	0,07464174	7,204044	6,5897994	0,30783966	0,004860743	7,964866	8,051129	1	101,93956	17,148684	2	0,14458708	1,0211878	0,8433322	0,9188026	2	NF	4
COMBO1 (2)004.nd2	4	0	0,086227596	10,475733	5,097707	0,15914454	0,07338425	13,209955	13,947689	1	90,83719	28,76082	2	0,07643493	1,0638517	0,4479999	0,7606099	2	G	4
COMBO1 (1)001.nd2	1	0	0	2,5558252	2,6052918	0,74327606	8,16E-06	2,7020688	2,7020671	1	32,69244	6,5734816	2	0,44570598	1	0,99999183	1,0359467	1	G	6
COMBO1 (1)001.nd2	1	0	0,06936281	5,223173	5,067643	0,4333383	0,03215478	5,5878644	5,6042814	1	133,07524	12,307181	2	0,21298687	1,0033973	0,9387908	0,97030395	1	G	6
COMBO1 (1)001.nd2	0	0	0,09767715	2,6113992	4,592758	0,4371448	0,074737854	3,908586	3,9399998	1	141,51456	8,664209	2	0,21764268	1,0153818	0,9064469	0,6902316	1	NF	6
COMBO1 (1)001.nd2	0	0	0,04371439	6,008795	8,064288	0,2046749	0,026359856	9,138651	9,230185	1	107,96341	19,2073	2	0,091607995	1,0123436	0,71477664	0,66154504	1	NF	6
COMBO1 (1)001.nd2	1	0	0,14817129	16,891283	3,0266979	0,3388685	0,15224491	10,417751	11,671423	1	138,61957	25,027683	2	0,19816402	1,1730535	0,5992106	1,4905363	1	G	6
COMBO1 (1)001.nd2	1	0	0,09140566	6,722531	4,6247444	0,3329135	0,1106155	7,2633724	7,4368753	1	94,86551	15,929628	2	0,16224313	1,0319839	0,75400805	0,9300861	1	G	6
COMBO1 (1)001.nd2	0	0	0,07830252	4,527835	4,1109643	0,37278944	0,1586587	5,5583572	5,713742	1	172,90768	12,354308	2	0,18659835	1,0337095	0,7452794	0,8189768	1	NF	6
COMBO1 (1)001.nd2	0	0	0,08202522	5,627805	5,3431134	0,2670101	0,0979602	7,543948	7,715834	1	123,2204	16,27461	2	0,12590756	1,024014	0,6980793	0,74572694	1	NF	6
COMBO1 (1)001.nd2	1	0	0,07098423	7,8603797	4,472885	0,46610245	0,009395054	6,539008	6,567131	1	122,932365	14,557473	2	0,23406143	1,0091004	0,92640376	1,2494518	1	G	6
COMBO1 (1)001.nd2	1	0	0,18015957	5,9459	2,808547	0,5238735	0,23115493	5,0867934	5,3037	1	132,3518	11,942645	2	0,29257658	1,0543687	0,82664555	1,1803508	1	G	6
COMBO1 (1)001.nd2	0	0	0,12676984	1,3992509	3,358105	0,5560909	0,28808525	2,4478185	2,4697542	1	141,83554	5,6231523	2	0,29733583	1,0233382	0,90287924	0,59970254	1	NF	6
COMBO1 (1)001.nd2	0	0	0,035689417	4,946828	3,3821275	0,62148803	0,02829651	4,3027406	4,307747	1	120,09324	10,001196	2	0,3402096	1,0012305	0,98583186	1,2273666	1	NF	6
COMBO1 (1)001.nd2	1	0	0,10096548	1,932378	3,5296297	0,52856624	0,19847044	2,9732199	3,0064793	1	68,99656	6,777995	2	0,2783224	1,0126246	0,9008072	0,677504	1	G	6
COMBO1 (1)001.nd2	0	0	0,076842725	6,7741456	4,952154	0,4326048	0,025131376	6,3643007	6,3883696	1	15,365349	14,027701	2	0,21294293	1,0043821	0,9255232	1,1033573	1	NF	6
COMBO1 (1)001.nd2	1	0	0,045609865	8,092145	4,7291446	0,4352812	0,050816763	6,9246693	6,9592223	1	175,60437	15,28452	2	0,21486996	1,0057011	0,9038869	1,2106405	1	G	6
COMBO1 (1)001.nd2	0	0	0,09320405	6,5943484	4,1694827	0,5035119	0,049844217	5,6989093	5,727336	1	116,59256	12,828798	2	0,2585226	1,0077229	0,9344318	1,2087792	1	NF	6
COMBO1 (1)001.nd2	0	0	0,06899253	14,64951	5,812277	0,32706228	0,029629769	10,952489	11,090306	1	57,186092	23,724728	2	0,15549181	1,0232459	0,81223345	1,3578957	1	NF	6
COMBO1 (1)001.nd2	1	0	0,14271054	2,2237499	3,3105133	0,49492747	0,2960439	3,281283	3,3656337	1	177,0992	7,5141025	2	0,2629715	1,0388311	0,8257698	0,69219726	1	G	6
COMBO1 (1)001.nd2	0	0	0,08870108	4,29274	3,8013554	0,48337388	0,15806744	4,6721196	4,746159	1	32,915794	10,5640545	2	0,25038987	1,0283078	0,85203236	0,94683295	1	NF	6
COMBO1 (1)001.nd2	1	0	0,07589171	1,5597135	3,9189801	0,5210053	0,09235397	2,712751	2,7260377	1	35,684765	6,1334705	2	0,26985788	1,0090003	0,9419084	0,60306025	1	G	6
COMBO1 (1)001.nd2	0	0	0,08747147	5,4660525	4,5262585	0,3468888	0,13377908	6,350224	6,549297	1	32,60081	14,071703	2	0,17258611	1,0471324	0,7480546	0,8600638	1	NF	6
COMBO1 (1)001.nd2	0	0	0,16677885	8,012559	2,6688159	0,49044722	0,25089929	6,011578	6,4252	1	69,04591	14,328292	2	0,28229576	1,1003835	0,7698362	1,3075927	1	NF	6
COMBO1 (1)001.nd2	1	0	0,16031195	5,31329	2,8139443	0,4293476	0,31004113	5,1231737	5,681089	1	103,23686	12,470451	2	0,25774813	1,1956009	0,73502856	0,9721683	1	G	6
COMBO1 (1)001.nd2	1	0	0,048594896	6,8019505	8,106568	0,2140361	0,033147775	9,478159	9,584101	1	29,766321	19,983803	2	0,09640412	1,0145178	0,74843246	0,72198176	1	G	6
COMBO1 (1)001.nd2	0	0	0,06251549	4,145805	2,8581555	0,68398213	0,06019747	3,665679	3,6696172	1	154,22185	8,727443	2	0,39283496	1,0089581	0,9813195	1,2199045	1	NF	6
COMBO1 (1)001.nd2	0	0	0,026539892	4,359547	6,684569	0,36030567	0,004184345	5,7150373	5,7218084	1	35,932724	12,330767	2	0,16994692	1,0011958	0,9440093	0,7861774	1	NF	6
COMBO1 (1)001.nd2	0	0	0,05543634	2,3607779	5,6098537	0,36215788	0,10424091	4,172327	4,196048	1	31,667055	9,050729	2	0,1726667	1,0095334	0,8588779	0,5802718	1	NF	6
COMBO1 (1)001.nd2	0	0	0,23394167	1,8701077	2,5714982	0,6581983	0,34280702	2,4965498	2,539732	1	159,52893	5,975302	2	0,3820289	1,0281835	0,91899854	0,7923423	1	NF	6
COMBO1 (1)001.nd2	1	0	0,09577258	7,1137824	3,4180076	0,39782277	0,1655445	6,5336246	6,8900685	1	113,208755	14,990303	2	0,21217896	1,0713017	0,7303095	1,0702733	1	G	6
COMBO1 (1)001.nd2	1	0	0,08375398	7,179475	5,131438	0,43161452	0,002503662	6,563748	6,5858183	1	140,85838	14,457834	2	0,21217734	1,0049881	0,9376824	1,1338451	1	G	6
COMBO1 (1)001.nd2	1	0	0,04944742	8,477547	6,624593	0,23672791	0,050985795	10,002139	10,124616	1	143,63538	21,213646	2	0,10789332	1,0123075	0,7378952	0,853587	1	G	6
COMBO1 (1)001.nd2	0	0	0,071008205	4,766177	4,2340364	0,49711186	0,027656175	4,894431	4,911893	1	145,72266	10,976477	2	0,25332373	1,0042206	0,9416215	1,0175475	1	NF	6
COMBO1 (1)001.nd2	0	0	0,06656948	6,760742	3,4670641	0,5918132	0,040045794	5,189502	5,2098846	1	141,1543	11,981462	2	0,31963414	1,0044842	0,9595383	1,380088	1	NF	6
COMBO1 (1)001.nd2	0	0	0,22696055	4,01731	1,5843747	0,9112704	0,26978043	2,7562659	2,7630339	1	45,79028	7,4430165	2	0,6732917	1,0203669	0,9919422	1,6774194	1	NF	6
COMBO1 (1)001.nd2	0	0	0,09897028	2,4025688	1,812134	0,87215424	0,14685111	2,2492385	2,2541058	1	39,841385	5,8836417	2	0,60466516	1,0051571	0,99400705	1,2118134	1	NF	6
COMBO1 (1)001.nd2	1	0	0,13306636	1,1122912	3,0942264	0,61725855	0,23566088	2,0392632	2,0509791	1	91,95382	4,7586155	2	0,3405509	1,0107967	0,9465146	0,5782791	1	G	6
COMBO1 (1)001.nd2	1	0	0,038048025	3,1742048	6,7305026	0,30191523	0,06134332	5,38189	5,4073176	1	146,89389	11,49423	2	0,13953252	1,0056993	0,8415326	0,6021403	1	G	6
COMBO1 (1)001.nd2	0	0	0,37210715	3,1617174	2,074167	0,7679815	0,43645617	2,8610861	2,91467	1	117,32408	7,1926856	2	0,4917805	1,0665941	0,94623417	1,191513	1	NF	6
COMBO1 (1)001.nd2	0	0	0,07267092	5,401951	5,0709496	0,41609907	0,001545157	5,807028	5,838771	1	155,12434	12,7726755	2	0,2039637	1,0095307	0,90493125	0,96025574	1	NF	6
COMBO1 (1)001.nd2	1	0	0,058061536	15,724173	6,5560164	0,18195368	0,04667881	15,548504	15,909536	1	117,070206	32,95402	2	0,08281341	1,0255768	0,563999	1,0028168	1	G	6
COMBO1 (1)001.nd2	1	0	0,09753577	16,526693	7,297757	0,23785679	0,023991229	13,9508915	14,098802	1	109,660545	29,54882	2	0,10811655	1,0107526	0,7586664	1,1954527	1	G	6
COMBO1 (1)001.nd2	0	0	0,2314503	2,896236	1,9289707	0,83741736	0,22303826	2,5709336	2,581212	1	17,358513	6,592512	2	0,5579077	1,0131408	0,98322666	1,2610022	1	NF	6
COMBO1 (1)001.nd2	0	0	0,03908162	2,3697689	3,3340657	0,622826	0,046716522	2,9730487	2,9769473	1	58,89708	6,9147196	2	0,34135956	1,0013914	0,98160315	0,8507893	1	NF	6
COMBO1 (1)001.nd2	0	0	0,12229604	5,2454424	3,7612734	0,5391184	0,017196078	4,8562818	4,889411	1	91,7747	11,057423	2	0,28319427	1,0082245	0,93469906	1,1321955	1	NF	6
COMBO1 (1)001.nd2	0	0	0,10466548	5,556336	3,5540504	0,55945873	0,048523523	4,875999	4,905506	1	1,222712	11,171595	2	0,29755786	1,006616	0,94044006	1,1993115	1	NF	6
COMBO1 (1)001.nd2	0	0	0,38228744	1,6455537	1,9803301	0,7791386	0,6141656	2,0299706	2,0748432	1	53,875896	5,151736	2	0,5084435	1,0709321	0,9510272	0,8773649	1	NF	6
COMBO1 (1)001.nd2	0	0	0,07893011	5,083096	4,0297894	0,499927	0,04995871	5,0195785	5,050931	1	89,54031	11,303575	2	0,2568644	1,0155569	0,9205735	1,055843	1	NF	6
COMBO1 (1)001.nd2	0	0	0,089484975	5,291739	3,4286296	0,58221227	0,06363331	4,614847	4,652359	1	113,8442	10,687189	2	0,316369	1,0294728	0,9431972	1,2072021	1	NF	6
COMBO1 (1)001.nd2	1	0	0,068744846	18,331451	5,2356706	0,2492183	0,054546636	14,084784	14,4711075	1	134,74687	30,402786	2	0,11765397	1,0329336	0,63260955	1,2931473	1	G	6
COMBO1 (1)001.nd2	1	0	0,068508975	10,56148	5,9650865	0,3332675	0,03698061	9,250911	9,314555	1	132,78137	19,955877	2	0,15713245	1,0079168	0,84003866	1,1666893	1	G	6
COMBO1 (1)001.nd2	0	0	0,05212555	2,3956592	3,6819842	0,55098975	0,11405558	3,240569	3,2529402	1	98,32472	7,391723	2	0,2904642	1,0138816	0,94792145	0,77809435	1	NF	6
COMBO1 (1)001.nd2	1	0	0,26906818	1,5815663	2,5740194	0,6302678	0,4816824	2,343777	2,4052324	1	174,79591	5,6154695	2	0,3665768	1,0528951	0,8910046	0,7031102	1	G	6
COMBO1 (1)001.nd2	0	0	0	1,6567403	2,60972	0,7414196	0,003021584	2,1799567	2,1799343	1	91,51557	5,2990756	2	0,44388327	1,0000045	0,99919665	0,83160925	1	NF	6
COMBO1 (1)001.nd2	0	0	0,04600201	7,0833325	5,1515894	0,4125591	0,026948586	6,7021623	6,7217035	1	131,12958	14,688609	2	0,20077881	1,0040824	0,91276366	1,0933268	1	NF	6
COMBO1 (1)001.nd2	0	0	0,06713478	2,6594756	3,0098302	0,66345656	0,054257005	3,0026429	3,009305	1	142,60063	7,0973577	2	0,37557682	1,0036757	0,98144394	0,95125675	1	NF	6
COMBO1 (1)001.nd2	0	0	0,09862887	7,6975446	3,9404762	0,43087754	0,13866542	6,672572	6,8263135	1	81,7472	14,983184	2	0,22012825	1,0414867	0,80319667	1,1727477	1	NF	6
COMBO1 (1)001.nd2	1	0	0,06614289	4,0329194	5,1895657	0,3498753	0,12114295	5,519558	5,595441	1	86,349075	12,035332	2	0,16854702	1,0254935	0,7885792	0,74283373	1	G	6
COMBO1 (1)001.nd2	0	0	0,10565637	8,905322	6,721937	0,28431985	0,001491795	9,236632	9,365413	1	25,317316	19,839293	2	0,13290226	1,0144076	0,8152391	0,97379065	1	NF	6
COMBO1 (1)001.nd2	0	0	0,050926395	6,271321	5,3783145	0,41153347	0,039266065	6,31041	6,334842	1	13,274089	13,838272	2	0,20051828	1,0124259	0,9285287	1,0271052	1	NF	6
COMBO1 (1)001.nd2	0	0	0,052967887	7,901338	6,478195	0,35360983	0,02528791	7,74895	7,78765	1	23,453226	16,756878	2	0,16754252	1,0083116	0,9096067	1,0465373	1	NF	6
COMBO1 (1)001.nd2	1	0	0,025786567	1,6753048	2,4484437	0,7638484	0,03527914	2,1379337	2,1382926	1	22,31927	5,2498665	2	0,46667597	1,0002087	0,9956462	0,86101174	1	G	6
COMBO1 (1)001.nd2	1	0	0,08543979	9,675543	5,4081144	0,39266708	0,010072253	8,022664	8,0904455	1	54,425255	17,596664	2	0,1914028	1,0216525	0,8974549	1,23872	1	G	6
COMBO1 (1)001.nd2	0	0	0,022629727	2,77053	1,6427926	0,71402085	0,023039829	2,4964337	2,2736049	1	4,5560045	6,982821	2	0,56602144	1,0000908	0,917917	1,2946413	1	NF	6
COMBO1 (1)001.nd2	0	0	0,041801546	5,7799015	5,178151	0,35350326	0,06923895	6,594438	6,6619773	1	10,688524	14,334034	2	0,16922908	1,0135012	0,82975596	0,894864	1	NF	6
COMBO1 (1)001.nd2	1	0	0,06714226	6,434739	6,527672	0,22908238	0,060182482	8,853267	8,9817095	1	23,937462	18,78774	2	0,104528315	1,0145168	0,6995656	0,7296251	1	G	6
COMBO1 (1)001.nd2	1	0	0,085817404	9,972576	7,076062	0,23797639	0,025372248	10,71161	10,945813	1	128,09666	22,947832	2	0,1106644	1,0311416	0,7061043	0,9285759	1	G	6
COMBO1 (1)001.nd2	1	0	0,091009185	4,3665814	4,2649083	0,45871428	0,07422484	4,9077725	4,947997	1	111,53276	10,9371605	2	0,23082502	1,0082321	0,90716016	0,9215098	1	G	6
COMBO1 (1)001.nd2	1	0	0,031277392	4,32862	4,2401805	0,5239804	0,0139054	4,5230775	4,524826	1	124,2131	10,18878	2	0,26939625	1,0007174	0,9747301	1,0071384	1	G	6
COMBO1 (1)002.nd2	0	0	0,11366464	1,9864899	5,134537	0,32761088	0,15272957	4,0225863	4,0811944	1	55,766296	8,72909	2	0,15630962	1,0167018	0,7812464	0,50036854	1	NF	6
COMBO1 (1)002.nd2	0	0	0	1,3889695	4,255119	0,5445387	2,16E-05	2,4997625	2,499759	1	51,959053	5,6615705	2	0,28301233	1	1,0000299	0,5860743	1	NF	6
COMBO1 (1)002.nd2	1	0	0,07082712	10,080966	7,4097557	0,19144729	0,020988572	12,143915	12,393249	1	70,23087	25,72358	2	0,08703517	1,0243471	0,64524275	0,82580274	1	G	6
COMBO1 (1)002.nd2	0	0	0,0893114	19,767372	3,5883934	0,15881841	0,0740664	17,08255	19,178055	1	47,64231	39,548405	2	0,08624891	1,1384367	0,39456576	1,0433793	1	NF	6
COMBO1 (1)002.nd2	1	0	0,06589811	3,6182554	5,817463	0,33253744	0,08181985	5,4192142	5,4593716	1	67,243484	11,693224	2	0,15686885	1,0123607	0,8416049	0,68213135	1	G	6
COMBO1 (1)002.nd2	0	0	0,080141984	4,059122	3,3437374	0,57088476	0,10850896	4,1064844	4,1389213	1	15,980399	9,452501	2	0,30647978	1,010615	0,9318932	1,0400959	1	NF	6
COMBO1 (1)002.nd2	1	0	0,05304447	4,682262	3,5858963	0,584468	0,023434037	4,361139	4,372965	1	103,42826	10,033499	2	0,31344834	1,0042607	0,9698746	1,1373214	1	G	6
COMBO1 (1)002.nd2	1	0	0,031261116	4,678932	4,961484	0,46768525	0,014692918	5,057866	5,0608797	1	153,75488	11,212475	2	0,23287466	1,0006578	0,97466403	0,9663518	1	G	6
COMBO1 (1)002.nd2	0	0	0,05826116	3,3885713	3,7207239	0,53911513	0,08844784	3,9078872	3,9297428	1	142,61478	8,887354	2	0,2825158	1,0056121	0,9359393	0,91029423	1	NF	6
COMBO1 (1)002.nd2	0	0	0,11601453	3,5633943	3,9448936	0,5067003	0,027620401	4,156104	4,1944633	1	84,32443	9,400724	2	0,26266435	1,0128495	0,9094077	0,8925448	1	NF	6
COMBO1 (1)002.nd2	1	0	0,056136943	7,122959	4,7985845	0,26412302	0,112083636	8,460331	8,73389	1	131,98317	18,409079	2	0,12670562	1,0371827	0,62661666	0,8335124	1	G	6
COMBO1 (1)002.nd2	1	0	0,03774248	7,1537614	5,453008	0,20720805	0,08963623	9,72597	10,004089	1	108,86375	20,829021	2	0,09628945	1,0331393	0,56887513	0,7270232	1	G	6
COMBO1 (1)002.nd2	0	0	0,063971214	1,8759351	3,3760636	0,5955734	0,124044985	2,7222083	2,7333362	1	136,60559	6,2913837	2	0,32231852	1,0041078	0,95539725	0,73014545	1	NF	6
COMBO1 (1)002.nd2	1	0	0,0950139	7,831409	4,660008	0,4437806	0,004985017	6,707106	6,762307	1	94,87607	14,891579	2	0,22165608	1,0141084	0,8884838	1,206457	1	G	6
COMBO1 (1)002.nd2	0	0	0,03529052	2,0798955	6,007118	0,36454478	0,07225845	3,911108	3,924258	1	124,181694	8,467403	2	0,1731219	1,0063028	0,903842	0,5465559	1	NF	6
COMBO1 (1)002.nd2	1	0	0,049763516	5,7252903	4,9179835	0,4316512	0,025966097	5,8543363	5,877658	1	103,66293	12,910326	2	0,21269254	1,0093473	0,9096597	1,0128552	1	G	6
COMBO1 (1)002.nd2	1	0	0,1282509	17,115849	2,5484803	0,6947211	0,08533468	7,2252545	7,305654	1	88,38797	17,59539	2	0,41744784	1,0485281	0,9651265	2,5402536	1	G	6
COMBO1 (1)002.nd2	1	0	0,08049979	2,2287447	3,9990046	0,479275	0,16304043	3,4071672	3,4393702	1	91,19886	7,6443877	2	0,24444635	1,0122974	0,8839144	0,67817956	1	G	6
COMBO1 (1)002.nd2	1	0	0,08305155	7,8085155	3,973457	0,45218942	0,0970932	6,591237	6,6766543	1	145,6896	14,730889	2	0,22884673	1,0166881	0,8630408	1,2200581	1	G	6
COMBO1 (1)002.nd2	1	0	0,04025146	9,7503	8,2543745	0,25874826	0,010324577	10,2937155	10,334223	1	116,82386	21,760818	2	0,1171612	1,0063334	0,84540206	0,9637257	1	G	6
COMBO1 (1)002.nd2	0	0	0,043805473	3,0177798	5,2432766	0,41245642	0,06412125	4,37538	4,3917623	1	119,938225	9,588698	2	0,20070866	1,0042256	0,9144342	0,7131386	1	NF	6
COMBO1 (1)002.nd2	0	0	0,049062666	18,44263	9,095409	0,23448837	0,014279498	14,970471	15,012296	1	129,48537	31,438057	2	0,10477605	1,0028083	0,8539819	1,2520564	1	NF	6
COMBO1 (1)002.nd2	1	0	0,04987416	2,0207887	3,120431	0,646055	0,097015165	2,6692762	2,6758692	1	68,10051	6,269467	2	0,3611137	1,0034026	0,97689956	0,8099797	1	G	6
COMBO1 (1)002.nd2	0	0	0,06919656	8,422145	3,6029816	0,33923402	0,14513077	7,7736363	8,236514	1	37,661625	17,663086	2	0,17745341	1,0757993	0,6758546	1,0531886	1	NF	6
COMBO1 (1)002.nd2	1	0	0,06890062	7,3623834	4,266244	0,520421	0,004088051	5,916993	5,928724	1	123,47286	13,333272	2	0,26774812	1,0020627	0,9701404	1,307203	1	G	6
COMBO1 (1)002.nd2	1	0	0,09368315	8,157912	3,6254227	0,5616929	0,030020004	5,8962226	5,932611	1	97,06251	13,509677	2	0,29877302	1,0082989	0,9434929	1,4558738	1	G	6
COMBO1 (1)002.nd2	1	0	0,10830141	10,085337	3,4396217	0,3843986	0,13850239	8,005185	8,371621	1	130,74344	18,157633	2	0,20038155	1,0488002	0,7329751	1,2462417	1	G	6
COMBO1 (1)002.nd2	0	0	0,060007907	2,2210858	2,7282827	0,7152538	0,006215003	2,5968537	2,5978303	1	9,127066	6,246799	2	0,4193537	1,0008725	0,990496	0,9288257	1	NF	6
COMBO1 (1)002.nd2	1	0	0,088719755	3,7092466	4,2349677	0,3681663	0,16425127	5,0625935	5,2101297	1	16,83664	11,251898	2	0,18426792	1,0384712	0,75	0,7351908	1	G	6
COMBO1 (1)002.nd2	0	0	0,05785269	9,847535	9,669761	0,19219005	0,02116952	12,132281	12,223874	1	25,37366	25,374838	2	0,085182965	1,0109433	0,74121183	0,8182416	1	NF	6
COMBO1 (1)002.nd2	0	0	0,15400639	8,721841	3,9139507	0,50229895	0,035004873	6,5193586	6,5998464	1	46,933525	14,771612	2	0,26128143	1,0202067	0,9231962	1,3873503	1	NF	6
COMBO1 (1)002.nd2	1	0	0,010540034	3,1538088	3,7137547	0,593473	0,003895162	3,5526161	3,552809	1	94,00799	8,171883	2	0,31816244	1,0000596	0,9943307	0,9445634	1	G	6
COMBO1 (1)002.nd2	0	0	0,07509276	11,351347	4,945588	0,34920165	0,063562244	9,271411	9,40313	1	11,805657	20,211124	2	0,168138	1,01566	0,8075308	1,244445	1	NF	6
COMBO1 (1)002.nd2	1	0	0	1,6148243	3,9008098	0,51179665	1,18E-07	2,864434	2,8553114	1	77,52099	6,296785	2	0,25058654	1	0,95382684	0,5886968	1	G	6
COMBO1 (1)002.nd2	0	0	0,023493983	4,6749363	4,084608	0,5467638	0,004938625	4,5700355	4,5729303	1	153,17928	10,365563	2	0,2850012	1,0007657	0,9808737	1,0798502	1	NF	6
COMBO1 (1)002.nd2	1	0	0,18885694	2,7433908	1,7392	0,8823058	0,22744192	2,3712795	2,3770535	1	157,72296	6,2508516	2	0,6212012	1,0111477	0,99160475	1,3162643	1	G	6
COMBO1 (1)002.nd2	1	0	0,04579981	5,141048	5,0262556	0,2891034	0,11776769	6,904729	7,0519104	1	97,640495	14,948725	2	0,13729936	1,0273582	0,6978045	0,746948	1	G	6
COMBO1 (1)002.nd2	1	0	0,07953649	6,314194	5,1998215	0,38438258	0,030773943	6,54524	6,623574	1	121,666336	14,367528	2	0,18766224	1,0219636	0,86756647	0,98627317	1	G	6
COMBO1 (1)002.nd2	0	0	0,09837107	6,5730157	3,3482785	0,58012676	0,10640949	5,1715975	5,2032595	1	145,30304	11,932345	2	0,31291428	1,0147583	0,93609655	1,341307	1	NF	6
COMBO1 (1)002.nd2	1	0	0,049758077	4,9531546	5,07216	0,37729412	0,09853073	5,8810263	5,929615	1	123,69473	12,844165	2	0,18234162	1,0181755	0,8350128	0,86324704	1	G	6
COMBO1 (1)002.nd2	1	0	0,041817654	5,9741216	6,114314	0,35722965	0,005417	6,7031503	6,73173	1	73,957695	14,496669	2	0,16928804	1,0042708	0,8957262	0,9155985	1	G	6
COMBO1 (1)002.nd2	0	0	0,07497901	6,532723	5,8465366	0,32765508	0,043386083	7,3401284	7,40126	1	62,185017	15,82864	2	0,15438214	1,009113	0,8502947	0,9079882	1	NF	6
COMBO1 (1)002.nd2	0	0	0,037284568	12,103086	8,218264	0,2601675	0,016803985	11,406249	11,48139	1	91,59757	24,17834	2	0,11844605	1,0085671	0,82058114	1,0769713	1	NF	6
COMBO1 (1)002.nd2	1	0	0,07599845	3,4628294	3,2355425	0,62825984	0,008927833	3,5630217	3,5727665	1	101,854576	8,322443	2	0,3472996	1,004294	0,970056	1,0368159	1	G	6
COMBO1 (1)002.nd2	0	0	0,10158194	3,8214664	3,549806	0,50945693	0,1782929	4,262374	4,330253	1	99,30357	9,708815	2	0,26781633	1,0275177	0,8621441	0,92755544	1	NF	6
COMBO1 (1)003.nd2	1	0	0,09336368	7,9417763	5,227691	0,4131142	0,0453583	7,0774612	7,113822	1	144,31708	15,54278	2	0,20187046	1,0095984	0,91206795	1,1588467	1	G	6
COMBO1 (1)003.nd2	1	0	0,11402762	2,3306832	4,1901803	0,420618	0,13745105	3,7518406	3,8129492	1	134,64227	8,344544	2	0,21081652	1,0208207	0,84903485	0,6351934	1	G	6
COMBO1 (1)003.nd2	1	0	0,076701075	3,6074748	3,9881902	0,4475185	0,15395376	4,492005	4,5671062	1	92,209915	10,064706	2	0,22763184	1,0248351	0,8483623	0,8236079	1	G	6
COMBO1 (1)003.nd2	0	0	0,10877502	5,4846168	2,7608604	0,67131627	0,13475837	4,2537823	4,286758	1	151,9163	10,13245	2	0,38592762	1,0133852	0,9491579	1,379904	1	NF	6
COMBO1 (1)003.nd2	0	0	0,053917263	5,051139	3,892706	0,49692357	0,11829583	5,014521	5,058216	1	36,297153	11,301987	2	0,25576466	1,0157949	0,88908917	1,0477033	1	NF	6
COMBO1 (1)003.nd2	0	0	0,026055187	4,2980676	5,974067	0,40303105	0,00730114	5,311649	5,3150563	1	13,064392	11,576367	2	0,19396557	1,0006626	0,9646133	0,83866507	1	NF	6
COMBO1 (1)003.nd2	0	0	0,08287009	5,361117	4,6618104	0,42156622	0,039213292	5,715816	5,7757726	1	35,473286	12,641531	2	0,2089339	1,0147216	0,87063235	0,9648701	1	NF	6
COMBO1 (1)003.nd2	0	0	0,045829974	4,7670097	4,5099797	0,4947211	0,009310988	4,9223404	4,92814	1	53,32698	11,003927	2	0,25050294	1,0014756	0,959886	1,0143082	1	NF	6
COMBO1 (1)003.nd2	0	0	0,07577145	3,7256467	4,3612757	0,41158587	0,11916663	4,8248296	4,885512	1	50,085545	10,66536	2	0,20377356	1,0126071	0,8520973	0,7915924	1	NF	6
COMBO1 (1)003.nd2	0	0	0,16547057	1,0324137	3,2522733	0,5813524	0,26023906	2,0441606	2,061607	1	23,238379	4,724024	2	0,314582	1,0108615	0,92714566	0,53166044	1	NF	6
COMBO1 (1)003.nd2	1	0	0,037424944	9,391331	4,8380194	0,44802988	0,03416964	7,3412876	7,3647	1	165,66673	16,229868	2	0,22186702	1,0043433	0,93427527	1,3297578	1	G	6
COMBO1 (1)003.nd2	0	0	0,23015916	5,0395255	2,6834238	0,5602568	0,31387025	4,4474087	4,6644945	1	129,87488	10,631785	2	0,32440358	1,1023287	0,8375312	1,1420574	1	NF	6
COMBO1 (1)003.nd2	0	0	0,060121868	7,1337814	4,49753	0,44268635	0,06109216	6,4259305	6,466251	1	67,41967	14,230389	2	0,21996719	1,0097977	0,897073	1,1494288	1	NF	6
COMBO1 (1)003.nd2	1	0	0,05775877	6,8096094	3,1951756	0,61648107	0,07861475	5,0608616	5,081483	1	13,930926	11,7816515	2	0,33851928	1,0093843	0,95553946	1,4307979	1	G	6
COMBO1 (1)003.nd2	1	0	0,06673213	4,41753	5,8106046	0,36481357	0,04150526	5,6828175	5,716782	1	161,27899	12,335569	2	0,17416555	1,0088174	0,8821652	0,79813063	1	G	6
COMBO1 (1)003.nd2	1	0	0,07858378	4,2476187	5,8452697	0,2497892	0,10069094	6,8278847	6,956519	1	93,42357	14,618097	2	0,11600676	1,0218455	0,67976284	0,6234339	1	G	6
COMBO1 (1)003.nd2	0	0	0,086755104	2,67496	2,3112106	0,7796225	0,096337326	2,6484702	2,654211	1	80,74856	6,56631	2	0,48555368	1,002394	0,990475	1,1125414	1	NF	6
COMBO1 (1)003.nd2	0	0	0,016803939	4,85592	2,347989	0,7809121	0,013267763	3,5703814	3,5710385	1	93,29038	8,839743	2	0,4850119	1,0002077	0,9964127	1,5037892	1	NF	6
COMBO1 (1)003.nd2	1	0	0,08439738	3,4941726	4,1459966	0,3771299	0,17207006	4,8671107	4,98586	1	9,42166	10,790253	2	0,1878071	1,0284292	0,7609159	0,72446495	1	G	6
COMBO1 (1)003.nd2	1	0	0,08863954	1,3930904	3,8845751	0,50792307	0,17541577	2,6023524	2,6201577	1	178,33035	5,870777	2	0,2619131	1,0083568	0,91472614	0,5580838	1	G	6
COMBO1 (1)003.nd2	0	0	0,07090427	3,2344356	6,370136	0,32689014	0,003441174	5,178383	5,214066	1	151,85852	11,150729	2	0,15357493	1,0090287	0,84746593	0,6377771	1	NF	6
COMBO1 (1)003.nd2	0	0	0,06380249	3,2423859	1,9720933	0,84640694	0,06610188	2,7035327	2,7061164	1	76,533875	6,938214	2	0,56482196	1,0011141	0,99590874	1,3502225	1	NF	6
COMBO1 (1)003.nd2	0	0	0,1439767	3,8245468	3,3297968	0,523269	0,1493169	4,1744204	4,2561684	1	24,017582	9,583683	2	0,27944586	1,025407	0,8834808	0,94583046	1	NF	6
COMBO1 (1)003.nd2	0	0	0,068626665	2,3481655	5,4462013	0,38478562	0,0506005	4,0189605	4,038455	1	157,80455	8,7570915	2	0,1851021	1,0070176	0,8983391	0,6015939	1	NF	6
COMBO1 (1)003.nd2	1	0	0,11956731	2,9371114	3,0757444	0,5891852	0,19253084	3,4002182	3,4432263	1	10,723898	7,914787	2	0,32345727	1,0221373	0,91562855	0,906293	1	G	6
COMBO1 (1)003.nd2	0	0	0,099568985	3,7335567	3,913427	0,5159082	0,033759538	4,2145386	4,242319	1	126,9301	9,536304	2	0,26762876	1,0122436	0,92224246	0,9254036	1	NF	6
COMBO1 (1)003.nd2	1	0	0,0682439	4,21518	3,7948751	0,51979786	0,09356176	4,460042	4,4891577	1	117,82329	10,094754	2	0,269804	1,0066605	0,924169	0,9884464	1	G	6
COMBO1 (1)003.nd2	1	0	0,06833503	8,014932	8,1130085	0,22324619	0,01814642	10,064134	10,165209	1	148,03815	21,240406	2	0,10075281	1,0109487	0,74564886	0,80261576	1	G	6
COMBO1 (1)003.nd2	1	0	0,06410198	6,9389787	4,15993	0,48241252	0,0720044	6,0000362	6,0434923	1	103,07337	13,444462	2	0,24541318	1,010307	0,90865684	1,2027208	1	G	6
COMBO1 (1)003.nd2	1	0	0,046411872	2,1875365	6,3563666	0,32388505	0,062317815	4,292425	4,312041	1	159,46365	9,212705	2	0,15116802	1,0058553	0,87267834	0,5215115	1	G	6
COMBO1 (1)003.nd2	1	0	0,047082346	2,727074	3,4155183	0,6064853	0,039600883	3,2505531	3,2530766	1	162,94637	7,5169773	2	0,32861885	1,0011382	0,9755502	0,89289653	1	G	6
COMBO1 (1)003.nd2	0	0	0,08624657	14,58083	4,339173	0,24977079	0,07835322	12,19875	12,889613	1	30,390772	27,084774	2	0,124756075	1,0750093	0,59793764	1,1546581	1	NF	6
COMBO1 (1)003.nd2	1	0	0,07977457	8,855664	4,490832	0,45948702	0,02361341	6,996797	7,037992	1	161,41435	15,562483	2	0,23032054	1,0071312	0,9121979	1,3132932	1	G	6
COMBO1 (1)003.nd2	1	0	0,11979773	9,313701	4,458098	0,42699313	0,006159794	7,4122863	7,5450373	1	10,42231	16,556007	2	0,21583806	1,0378276	0,8426319	1,282595	1	G	6
COMBO1 (1)003.nd2	1	0	0,12402572	3,17741	2,5860922	0,67833865	0,3158357	3,181794	3,2285109	1	163,20583	7,672171	2	0,39961267	1,0662956	0,9374539	1,0637221	1	G	6
COMBO1 (1)003.nd2	1	0	0,1520037	8,272338	3,637528	0,39724857	0,13143341	7,1515765	7,4339166	1	84,653076	16,176624	2	0,20593719	1,0435442	0,75640464	1,1531699	1	G	6
COMBO1 (1)003.nd2	0	0	0,13505633	1,0721235	3,0318742	0,62278783	0,2480852	1,9886672	2,0007102	1	50,28237	4,6511173	2	0,34516814	1,0120138	0,943791	0,57233673	1	NF	6
COMBO1 (1)003.nd2	1	0	0,19538806	5,6883273	2,5761242	0,61431813	0,22582616	4,5203094	4,6553946	1	47,351707	10,786997	2	0,35445276	1,0403571	0,8874991	1,30487	1	G	6
COMBO1 (1)003.nd2	1	0	0,1445035	1,0847774	3,446725	0,550722	0,2822066	2,1717088	2,1911526	1	18,185345	4,9751825	2	0,29285157	1,0151308	0,9066903	0,52321666	1	G	6
COMBO1 (1)003.nd2	1	0	0,053762496	33,214725	10,415028	0,15956445	0,008743436	24,577208	24,806938	1	9,378382	51,144882	2	0,07001251	1,009431	0,68900967	1,3558551	1	G	6
COMBO1 (1)003.nd2	0	0	0,21309832	3,8080635	2,9603486	0,46915787	0,27229768	4,276373	4,549362	1	173,23773	10,099445	2	0,26513258	1,0971776	0,7868545	0,87360644	1	NF	6
COMBO1 (1)003.nd2	0	0	0,06571978	2,3022537	6,5576115	0,29501805	0,08281674	4,6286435	4,6648736	1	9,039704	9,902782	2	0,13682199	1,012279	0,8076811	0,5055975	1	NF	6
COMBO1 (1)003.nd2	1	0	0,6381121	4,628816	1,6123636	0,79836947	0,5241381	3,0840273	3,213747	1	154,42508	8,535676	2	0,619646	1,1240517	0,9706714	1,6090968	1	G	6
COMBO1 (1)003.nd2	1	0	0,07413795	3,345032	3,537241	0,5742651	0,06024423	3,725566	3,7426035	1	15,561954	8,555568	2	0,3068498	1,0045906	0,9571919	0,947797	1	G	6
COMBO1 (1)003.nd2	1	0	0,083944574	3,004543	3,220434	0,5999003	0,16169192	3,415527	3,44009	1	8,751146	7,9333134	2	0,32792392	1,0137907	0,9318616	0,9295167	1	G	6
COMBO1 (1)003.nd2	1	0	0,041994113	12,749266	8,256339	0,25467587	0,006177355	11,850998	11,924492	1	39,04667	25,081507	2	0,115580745	1,0075902	0,81850296	1,0918033	1	G	6
COMBO1 (1)003.nd2	0	0	0,02995955	4,6361423	4,27268	0,5037917	0,05533479	4,789159	4,805147	1	46,341675	10,753697	2	0,25736433	1,0033488	0,94417036	1,0131497	1	NF	6
COMBO1 (1)003.nd2	1	0	0,050844572	5,5500507	4,677246	0,42707574	0,08717361	5,785425	5,8259172	1	65,22151	12,77912	2	0,21112348	1,0161887	0,87417394	0,99039584	1	G	6
COMBO1 (1)003.nd2	1	0	0,0565312	8,1024685	5,0857844	0,404421	0,055299968	7,232165	7,2798014	1	56,084717	15,86707	2	0,1972381	1,0113257	0,8858227	1,1540813	1	G	6
COMBO1 (1)003.nd2	0	0	0,086642444	4,477303	3,699899	0,4638185	0,17833862	4,8766446	4,9729924	1	47,97382	11,013849	2	0,23970902	1,0361902	0,82810336	0,9399436	1	NF	6
COMBO1 (1)003.nd2	1	0	0,19180991	8,286865	3,3469744	0,4717129	0,1259789	6,46467	6,6979666	1	68,193634	14,858028	2	0,25246873	1,0448556	0,826721	1,2937273	1	G	6
COMBO1 (1)003.nd2	1	0	0,05680162	5,145793	4,708138	0,44112256	0,05618496	5,477303	5,5003414	1	105,84964	12,107416	2	0,21838807	1,0062879	0,91075456	0,9740356	1	G	6
COMBO1 (1)003.nd2	0	0	0,033446763	5,607992	5,089093	0,420566	0,0490778	5,8966875	5,9157267	1	123,319756	12,944687	2	0,20535311	1,0036765	0,92482156	0,9849874	1	NF	6
COMBO1 (1)003.nd2	1	0	0,09018385	18,422152	7,2398844	0,20315959	0,03874897	15,908295	16,225666	1	17,566156	33,756424	2	0,092683665	1,0263216	0,63728386	1,1540568	1	G	6
COMBO1 (1)003.nd2	1	0	0,07179471	4,41137	3,6154788	0,53290313	0,13351956	4,4778657	4,51704	1	25,609732	10,199233	2	0,2801183	1,0174541	0,9014971	1,0290453	1	G	6
COMBO1 (1)003.nd2	1	0	0,10297311	1,6365107	4,2684546	0,47044915	0,110209554	2,9566789	2,9773402	1	14,252206	6,611622	2	0,23835303	1,0179337	0,91245824	0,5740745	1	G	6
COMBO1 (1)003.nd2	1	0	0,050367456	6,8300056	4,560195	0,46471995	0,049839627	6,1155715	6,1380043	1	101,194214	13,590011	2	0,23251827	1,0067964	0,9313331	1,1621618	1	G	6
COMBO1 (1)003.nd2	1	0	0,0979915	9,51046	5,4701986	0,40646204	0,025289172	7,823217	7,8611045	1	124,990204	17,147299	2	0,19785221	1,0102845	0,9251257	1,2547776	1	G	6
COMBO1 (1)003.nd2	1	0	0,085281186	7,603681	5,10686	0,4236489	0,023587417	6,8211293	6,857132	1	119,49543	15,01806	2	0,20807573	1,0056773	0,9291702	1,152427	1	G	6
COMBO1 (1)003.nd2	1	0	0,9289532	4,851424	1,5703778	0,740766	0,72530866	3,126298	3,356572	1	20,790586	9,071917	2	0,6320023	1,2972953	0,96733284	1,59864	1	G	6
COMBO1 (1)003.nd2	0	0	0,049470518	4,249034	2,398151	0,76297647	0,07669821	3,39929	3,4068298	1	4,082125	8,365549	2	0,46819183	1,0031341	0,98746324	1,3713889	1	NF	6
COMBO1 (1)003.nd2	0	0	0,029778577	2,0958793	2,8132436	0,7025891	0,035875242	2,558365	2,5596254	1	0	6,122621	2	0,40770996	1,0006254	0,99180585	0,8875252	1	NF	6
COMBO1 (1)003.nd2	1	0	0,025823968	5,9389906	5,279161	0,42969093	0,007413506	5,9930835	6,0040183	1	135,41287	13,179021	2	0,21053393	1,0037814	0,9497311	1,0282177	1	G	6
COMBO1 (1)003.nd2	0	0	0,20497218	1,3783137	2,4780104	0,71797186	0,3287453	2,0232415	2,036691	1	45,920338	4,911626	2	0,4287091	1,0180016	0,9563874	0,73450917	1	NF	6
COMBO1 (1)003.nd2	0	0	0,16076927	3,7462509	2,6680274	0,6325011	0,29450455	3,6107194	3,6978085	1	33,443584	8,627256	2	0,36586383	1,054503	0,8981239	1,0846716	1	NF	6
COMBO1 (1)003.nd2	4	0	0,055392385	13,149195	5,013998	0,20704646	0,06803659	13,016731	13,566097	1	28,603785	28,25014	2	0,09881102	1,0546439	0,55868196	0,98535484	1	G	6
COMBO1 (1)003.nd2	0	0	0,10141805	17,191439	4,891375	0,32115367	0,03815346	11,815124	12,14311	1	20,458185	25,936094	2	0,1567999	1,0311453	0,75120956	1,455483	1	NF	6
COMBO1 (1)003.nd2	1	0	0,03465087	5,450006	4,747543	0,46767566	0,03073081	5,4460754	5,4570045	1	16,033474	12,101273	2	0,23395903	1,0095168	0,96007407	1,0433687	1	G	6
COMBO1 (1)003.nd2	1	0	0,19348215	1,4519058	3,2484853	0,48673546	0,36810175	2,6733332	2,7477605	1	138,35771	6,122484	2	0,25866783	1,0360551	0,825039	0,55346256	1	G	6
COMBO1 (1)005.nd2	0	0	0,11829188	10,92006	3,5137022	0,33620617	0,14038141	8,880819	9,427794	1	158,93762	20,202942	2	0,17629056	1,0728724	0,65377086	1,1924686	1	NF	6
COMBO1 (1)005.nd2	1	0	0,018191103	2,8736756	2,3771844	0,7750193	0,03267684	2,7648063	2,765531	1	30,476923	6,82602	2	0,47865045	1,0003171	0,9950563	1,1465944	1	G	6
COMBO1 (1)005.nd2	1	0	0,09102253	26,638628	8,960602	0,16412394	0,006804579	21,45113	21,878738	1	170,18536	45,16218	2	0,0737092	1,0209972	0,6319345	1,2330599	1	G	6
COMBO1 (1)005.nd2	0	0	0,20855746	1,3284891	3,0842512	0,56754595	0,35007814	2,3263686	2,3705919	1	23,219723	5,4235473	2	0,31254393	1,050476	0,9009202	0,5934876	1	NF	6
COMBO1 (1)005.nd2	1	0	0,12525856	6,6666293	3,4257367	0,48299986	0,14399567	5,7866726	5,9181976	1	63,789413	13,169964	2	0,2534887	1,0278218	0,8406519	1,1801906	1	G	6
COMBO1 (1)005.nd2	1	0	0,037131727	3,1573052	5,646284	0,40672043	0,030585766	4,523451	4,530562	1	7,580896	9,876777	2	0,19646578	1,0015922	0,94249505	0,7225719	1	G	6
COMBO1 (1)005.nd2	1	0	0,028608777	3,953791	4,8736486	0,47233957	0,009738117	4,6199517	4,6235	1	173,27449	10,256156	2	0,23585711	1,0007915	0,9693639	0,8944372	1	G	6
COMBO1 (1)005.nd2	0	0	0,19525386	2,621181	2,2273762	0,7503477	0,26757926	2,67984	2,707181	1	89,46103	6,6255536	2	0,4647179	1,0273196	0,9590034	1,0606892	1	NF	6
COMBO1 (1)005.nd2	1	0	0,069840685	9,25039	4,830293	0,45383167	0,008669109	7,2306075	7,2494974	1	166,62257	16,004332	2	0,22527891	1,0028347	0,9367397	1,3315414	1	G	6
COMBO1 (1)005.nd2	1	0	0,087484024	9,129262	4,2854605	0,38515675	0,09567504	7,8006053	7,957854	1	7,8376784	17,25854	2	0,19102456	1,0249449	0,78314334	1,1873093	1	G	6
COMBO1 (1)005.nd2	1	0	0,0224837	4,406708	4,0068083	0,5461235	0,04433664	4,433749	4,442153	1	164,19556	10,069702	2	0,2854185	1,002806	0,9730157	1,0475318	1	G	6
COMBO1 (1)005.nd2	0	0	0,06406357	6,27565	3,2093067	0,61733776	0,07801371	4,8529615	4,8749948	1	106,95183	11,302457	2	0,33927754	1,0066773	0,95697767	1,3750874	1	NF	6
COMBO1 (1)005.nd2	0	0	0,1370567	1,7670453	3,3709674	0,5459202	0,26049066	2,7790203	2,8128967	1	41,788406	6,3777018	2	0,2913227	1,0236161	0,8883402	0,6631082	1	NF	6
COMBO1 (1)005.nd2	0	0	0,0192708	3,1631327	2,0373783	0,83808964	0,02048456	2,6999507	2,7001755	1	150,21448	6,8868146	2	0,5524791	1,0001484	0,9987383	1,3153374	1	NF	6
COMBO1 (1)005.nd2	0	0	0,09769275	9,893656	3,57068	0,44293278	0,14713718	7,3682284	7,607494	1	145,92673	16,753841	2	0,23202817	1,0624158	0,79409325	1,3544434	1	NF	6
COMBO1 (1)005.nd2	1	0	0,010219052	3,085378	2,3021004	0,7905297	0,010697457	2,816065	2,8162313	1	65,93565	7,0032563	2	0,4953739	1,0000817	0,9978461	1,2138045	1	G	6
COMBO1 (1)005.nd2	2	0	0,15398768	20,069693	3,162609	0,611086	0,05373346	8,652565	8,771375	1	43,47274	20,31534	2	0,34131953	1,0301777	0,93834656	2,4423664	1	G	6
COMBO1 (1)005.nd2	0	0	0	2,5427604	1,6704597	0,9053138	1,14E-05	2,2944312	2,288624	1	146,97664	5,94098	2	0,6149863	1	0,9992149	1,3106245	1	NF	6
COMBO1 (1)005.nd2	0	0	0,076976195	2,514539	3,8376758	0,53533286	0,08779101	3,3866897	3,3991659	1	127,64056	7,6828465	2	0,27913716	1,0081642	0,9445427	0,7796778	1	NF	6
COMBO1 (1)005.nd2	1	0	0,040973384	2,5057068	4,7083263	0,4573877	0,07985072	3,7425544	3,755016	1	127,01768	8,297129	2	0,227774	1,0048618	0,92920715	0,6963068	1	G	6
COMBO1 (1)005.nd2	0	0	0,09396686	16,454683	5,934337	0,2782729	0,005358257	12,627436	12,89191	1	101,30909	27,259272	2	0,13139212	1,0209448	0,74878776	1,3063313	1	NF	6
COMBO1 (1)005.nd2	1	0	0,065472946	8,085485	3,7134848	0,5282413	0,08323683	6,108397	6,1530156	1	70,45436	13,868893	2	0,27590635	1,0109723	0,9157458	1,3847511	1	G	6
COMBO1 (1)005.nd2	0	0	0,04576998	7,0541954	4,510305	0,49439755	0,015353145	5,987303	5,9992023	1	24,1566	13,390306	2	0,25055045	1,0020396	0,9637414	1,233151	1	NF	6
COMBO1 (1)005.nd2	1	0	0,031839103	10,261284	6,1555405	0,26014885	0,062089786	10,407706	10,572072	1	97,89101	22,26357	2	0,12061512	1,0209041	0,68958956	0,991764	1	G	6
COMBO1 (1)005.nd2	1	0	0,09269937	5,5785217	3,6680553	0,35289004	0,1858129	6,230926	6,549789	1	155,08057	14,094341	2	0,18294647	1,0693388	0,6887231	0,877784	1	G	6
COMBO1 (1)005.nd2	1	0	0,027477624	1,7035263	5,483078	0,41994333	0,045553304	3,2588096	3,2639165	1	119,82155	7,139766	2	0,20424008	1,0016263	0,9565278	0,54205024	1	G	6
COMBO1 (1)005.nd2	0	0	0,111168616	5,5780225	5,7725058	0,28789464	0,06962862	7,2440495	7,3609943	1	170,61908	15,6037245	2	0,13534042	1,019029	0,75434566	0,7767063	1	NF	6
COMBO1 (1)005.nd2	0	0	0,010408448	3,330963	3,6207156	0,59864783	0,019145245	3,6272793	3,6288743	1	3,894613	8,361883	2	0,32234275	1,0005558	0,990396	0,9780905	1	NF	6
COMBO1 (1)005.nd2	0	0	0,21284229	1,8384731	2,9240649	0,6196568	0,17114818	2,5914252	2,6240706	1	152,40936	6,106016	2	0,34857	1,0284811	0,92821115	0,74814695	1	NF	6
COMBO1 (1)005.nd2	0	0	0,04866131	7,932307	8,705254	0,15525283	0,024632568	12,141486	12,298834	1	163,2641	25,338734	2	0,06851189	1,0152476	0,5975867	0,65252554	1	NF	6
COMBO1 (1)005.nd2	1	0	0,059012044	2,543593	4,5922112	0,45206696	0,08475175	3,7913184	3,8112805	1	103,258514	8,40867	2	0,2253083	1,0066682	0,9142977	0,6960533	1	G	6
COMBO1 (1)005.nd2	1	0	0,06159368	3,8798242	3,9376855	0,49474522	0,11082038	4,407511	4,44556	1	106,50241	9,927049	2	0,25429353	1,0095915	0,898375	0,91499853	1	G	6
COMBO1 (1)005.nd2	1	0	0,07981609	3,4585004	4,429072	0,45477673	0,110903054	4,38964	4,427656	1	171,91547	9,775743	2	0,22852843	1,0132746	0,8851956	0,8146281	1	G	6
COMBO1 (1)005.nd2	0	0	0,059184875	2,6153536	6,029279	0,36165547	0,056424018	4,401676	4,4181843	1	148,92928	9,532847	2	0,17187169	1,0069656	0,88475835	0,6115028	1	NF	6
COMBO1 (1)005.nd2	1	0	0,10127822	4,9912724	3,0903542	0,6377295	0,054312456	4,2296367	4,2440457	1	16,015343	9,9172735	2	0,35523462	1,0085977	0,96888596	1,2606156	1	G	6
COMBO1 (1)005.nd2	1	0	0,104536116	4,7904654	2,9590359	0,62264454	0,16556941	4,179674	4,228178	1	16,665419	9,832721	2	0,3491427	1,0312133	0,93373305	1,2099984	1	G	6
COMBO1 (1)005.nd2	0	0	0,08821222	17,067314	4,4999123	0,18942839	0,075917765	15,293044	16,2152	1	20,32284	33,648445	2	0,092915334	1,0670741	0,49481717	1,0684788	1	NF	6
COMBO1 (1)005.nd2	1	0	0,058938738	4,2368793	5,6800947	0,2255413	0,11215068	7,169706	7,350467	1	26,360668	15,364377	2	0,10494302	1,0287775	0,6172262	0,58686787	1	G	6
COMBO1 (1)005.nd2	1	0	0,047446724	2,5375574	3,334184	0,6259441	0,044245053	3,065023	3,0692568	1	2,6344614	7,137483	2	0,34392086	1,0015415	0,9857385	0,88372904	1	G	6
COMBO1 (1)005.nd2	1	0	0,06309135	5,246233	4,646314	0,4746676	0,009089231	5,294908	5,309005	1	175,39023	11,785118	2	0,23825435	1,0027138	0,95307845	1,0336113	1	G	6
COMBO1 (1)005.nd2	0	0	0,06744132	18,726551	5,6051946	0,17169823	0,05052283	17,214409	17,910517	1	5,6532927	37,021236	2	0,08046069	1,0436779	0,5081091	1,0600603	1	NF	6
COMBO1 (1)005.nd2	1	0	0,05753456	3,227401	3,899195	0,5470046	0,023221416	3,7918975	3,7974765	1	173,19444	8,610649	2	0,28579187	1,0019023	0,96490616	0,8978826	1	G	6
COMBO1 (1)005.nd2	1	0	0,08703193	17,79333	6,0992517	0,26178208	0,026866091	13,606234	13,870064	1	125,739426	29,22561	2	0,12237466	1,022991	0,7363288	1,3106952	1	G	6
COMBO1 (1)005.nd2	1	0	0,0796106	3,8164299	3,66393	0,57252884	0,058983725	3,9872878	4,004293	1	124,56896	9,152398	2	0,30564147	1,0054427	0,9614324	1,0104977	1	G	6
COMBO1 (1)005.nd2	1	0	0,08555407	10,543415	6,4518375	0,32086012	0,02326591	9,44595	9,512659	1	128,08072	20,320656	2	0,15045275	1,0090485	0,8564193	1,1389391	1	G	6
COMBO1 (1)005.nd2	1	0	0,07868862	9,090551	5,051889	0,41528508	0,024030438	7,550353	7,5888634	1	133,0573	16,585436	2	0,20303263	1,0053241	0,90213394	1,243529	1	G	6
COMBO1 (1)005.nd2	0	0	1,7396761	10,883654	1,1505339	0,55244577	0,99775577	3,9364848	3,5898597	1	108,42941	15,734302	2	0,894268	1,9547774	1,0219499	3,2024863	1	NF	6
COMBO1 (1)005.nd2	0	0	0,06610503	5,907356	4,3735366	0,44023636	0,06985413	5,849875	5,904549	1	145,38744	12,985496	2	0,21979108	1,011948	0,8838623	1,0422825	1	NF	6
COMBO1 (1)005.nd2	0	0	0,09946095	16,564405	4,7494593	0,2979224	0,07182906	12,00974	12,445197	1	132,03622	26,432686	2	0,14622405	1,0485809	0,66729045	1,3651876	1	NF	6
COMBO1 (1)005.nd2	0	0	0,16006953	9,121437	3,5190907	0,5702096	0,05030821	6,1528797	6,197528	1	175,97646	14,178142	2	0,30677256	1,0248271	0,93885386	1,5584557	1	NF	6
COMBO1 (1)005.nd2	0	0	0,09694338	5,7030625	3,178681	0,57048094	0,16779219	4,8015995	4,899963	1	47,241417	11,208266	2	0,31495348	1,0640484	0,91951895	1,233816	1	NF	6
COMBO1 (1)005.nd2	1	0	0,11501993	7,5738363	2,9157703	0,6415767	0,06446698	5,1635704	5,203542	1	20,392946	12,179756	2	0,3616811	1,01472	0,94469595	1,5604538	1	G	6
COMBO1 (1)005.nd2	1	0	0,04144985	9,549504	5,1164894	0,3271991	0,07727835	8,82986	8,955143	1	48,06365	19,150904	2	0,15594925	1,0207008	0,7656317	1,0966005	1	G	6
COMBO1 (1)005.nd2	1	0	0,081837505	12,768913	4,195771	0,41131383	0,08896015	8,877663	9,036897	1	40,919075	19,75128	2	0,20628457	1,0338451	0,82734776	1,4651474	1	G	6
COMBO1 (1)005.nd2	1	0	0,1144518	10,267985	5,1756167	0,412822	0,0405991	8,032651	8,091156	1	41,05918	17,679342	2	0,20261781	1,0120419	0,9187956	1,3173996	1	G	6
COMBO1 (1)005.nd2	1	0	0,023402793	4,1191654	4,509576	0,49689034	0,055017408	4,557457	4,567456	1	173,88333	10,206557	2	0,25250742	1,0037678	0,96242124	0,94544774	1	G	6
COMBO1 (1)005.nd2	1	0	0,03128675	4,391889	6,7850523	0,34726247	0,021911472	5,8625145	5,868263	1	9,060026	12,606709	2	0,16270229	1,0009816	0,9474856	0,7713213	1	G	6
COMBO1 (1)005.nd2	0	0	0,06577396	3,2656956	4,6570106	0,4164643	0,12911099	4,4852147	4,5393295	1	6,51262	9,926677	2	0,20668994	1,0220371	0,8554606	0,7469492	1	NF	6
COMBO1 (1)005.nd2	1	0	0,09868052	1,331486	2,9147506	0,6608641	0,15459491	2,127504	2,136744	1	104,46292	5,0317283	2	0,37454662	1,0047851	0,9668722	0,6710213	1	G	6
COMBO1 (1)005.nd2	0	0	0,06544605	4,1751084	4,5046797	0,46083274	0,10125042	4,793442	4,8215938	1	13,073074	10,670068	2	0,23135717	1,0152024	0,8971414	0,903841	1	NF	6
COMBO1 (1)005.nd2	0	0	0,050068952	15,822989	5,1734486	0,17919463	0,061449595	15,425611	16,090292	1	171,5087	33,310925	2	0,08466695	1,0432025	0,50883174	0,9971657	1	NF	6
COMBO1 (1)005.nd2	0	0	0,06915084	12,180342	5,0769777	0,20881824	0,06613715	12,514951	12,987615	1	151,27702	27,073877	2	0,09901735	1,0412917	0,5616411	0,95318943	1	NF	6
COMBO1 (1)005.nd2	1	0	0,048681077	4,5681276	4,040274	0,49327648	0,093828596	4,8000326	4,8330674	1	105,98079	10,7877	2	0,25244105	1,013385	0,9127701	0,9906942	1	G	6
COMBO1 (1)005.nd2	1	0	0,12875302	2,9107213	2,7884712	0,64498305	0,2030719	3,1787653	3,216505	1	86,97405	7,5306263	2	0,36677	1,0150334	0,9326718	0,9715547	1	G	6
COMBO1 (1)006.nd2	2	0	0,11389642	9,8789	2,1607764	0,29741332	0,25875223	7,7072105	9,6183405	1	73,91783	20,4305	2	0,21175042	1,3026729	0,53061444	1,0533077	1	G	6
COMBO1 (1)006.nd2	0	0	0,4953828	4,7769995	1,8760188	0,74562687	0,48806995	3,474874	3,678851	1	173,74184	8,9726715	2	0,50371766	1,12928	0,92273307	1,4229095	1	NF	6
COMBO1 (1)006.nd2	1	0	0,06684482	8,186071	5,62985	0,2905662	0,066648945	8,735075	8,870933	1	44,838684	18,81569	2	0,13660052	1,0160189	0,7529946	0,9454007	1	G	6
COMBO1 (1)006.nd2	0	0	0,057471905	4,584236	9,825489	0,19224149	0,002139538	8,285798	8,339171	1	61,620724	17,310709	2	0,08501753	1,0082059	0,7447206	0,55807424	1	NF	6
COMBO1 (1)006.nd2	0	0	0,092053585	8,860535	4,4165297	0,2562147	0,1116892	9,4569235	9,905125	1	94,04537	20,846487	2	0,12614508	1,0507638	0,59645104	0,9136263	1	NF	6
COMBO1 (1)006.nd2	1	0	0,061903678	3,08979	2,645498	0,7222842	0,04187938	3,0306864	3,0357413	1	59,45	7,3318806	2	0,4283089	1,0054579	0,9841564	1,108175	1	G	6
COMBO1 (1)006.nd2	1	0	0,07734037	5,856303	4,0341163	0,33488286	0,1517862	6,640851	6,9198227	1	168,89719	14,824165	2	0,16907765	1,0562257	0,6883244	0,8708886	1	G	6
COMBO1 (1)006.nd2	1	0	0,46524426	7,6793337	1,9333488	0,78397405	0,24359024	4,361621	4,4728947	1	88,31408	11,0947075	2	0,5139701	1,0416288	0,95078593	1,9014021	1	G	6
COMBO1 (1)006.nd2	1	0	0,07546404	3,9394305	3,2722044	0,57292426	0,15210311	4,0276375	4,0676694	1	6,23384	9,2955065	2	0,30920237	1,0146234	0,9156009	1,0269692	1	G	6
COMBO1 (1)006.nd2	1	0	0,04118115	5,8821316	5,644322	0,37350425	0,049340457	6,480721	6,504675	1	53,750397	14,067746	2	0,17831923	1,0062417	0,8935978	0,93440676	1	G	6
COMBO1 (1)006.nd2	0	0	0,054989304	2,3631089	6,0955024	0,37271896	0,037402853	4,122607	4,1292124	1	58,958042	8,925983	2	0,17703123	1,0016125	0,9382406	0,5912013	1	NF	6
COMBO1 (1)006.nd2	1	0	0,08825699	1,4856842	5,0045137	0,4324316	0,0180362	2,9800162	2,991899	1	82,77934	6,5706673	2	0,21300969	1,0074354	0,9290204	0,5161264	1	G	6
COMBO1 (1)006.nd2	1	0	0,062199607	5,1141586	7,13002	0,24914585	0,033961732	7,5585823	7,643573	1	37,23408	16,060726	2	0,113973424	1,013376	0,74776185	0,68286246	1	G	6
COMBO1 (1)006.nd2	0	0	0,10245953	7,6101327	3,3068855	0,53308856	0,14850394	5,802925	5,928031	1	90,6257	13,393725	2	0,28774542	1,0505179	0,87987757	1,3524629	1	NF	6
COMBO1 (1)006.nd2	1	0	0,059602644	11,327746	8,584415	0,1736981	0,015689794	13,628393	13,844613	1	77,85656	28,627218	2	0,077654086	1,0167522	0,6691591	0,8294826	1	G	6
COMBO1 (1)006.nd2	1	0	0,048200626	8,27009	4,930262	0,22072217	0,10224656	9,959596	10,392057	1	71,280785	21,698868	2	0,106154144	1,0543722	0,5431317	0,80990994	1	G	6
COMBO1 (1)006.nd2	1	0	0,08158136	2,327853	4,390661	0,48397478	0,011642266	3,4718416	3,4907715	1	92,29174	7,7744794	2	0,24589282	1,007915	0,9227634	0,698074	1	G	6
COMBO1 (1)006.nd2	0	0	0,062245864	21,316763	5,1271563	0,20980063	0,05586711	16,465504	17,148777	1	56,02653	35,7324	2	0,100110896	1,0433342	0,5300527	1,2640349	1	NF	6
COMBO1 (1)006.nd2	0	0	0,032916155	6,356235	4,002631	0,5413464	0,034792643	5,360667	5,3682594	1	131,28493	12,146951	2	0,28162578	1,0014251	0,96935225	1,2497836	1	NF	6
COMBO1 (1)006.nd2	0	0	0,058622096	3,7041268	7,359776	0,265754	0,046817314	6,237245	6,2746983	1	131,12433	13,234512	2	0,121230066	1,0087508	0,8090534	0,6034432	1	NF	6
COMBO1 (1)006.nd2	1	0	0,054477893	7,6480947	6,589557	0,337981	0,011680977	7,828545	7,864012	1	154,44371	16,863022	2	0,15889171	1,0063733	0,89776415	1,0012206	1	G	6
COMBO1 (1)006.nd2	1	0	0,1754341	6,812773	3,8656926	0,45099694	0,08981299	6,1145163	6,24319	1	105,39012	13,777807	2	0,23201166	1,0255127	0,8569574	1,1386501	1	G	6
COMBO1 (1)006.nd2	1	0	0,043384686	5,3808885	6,3299828	0,2984736	0,05413348	7,0337152	7,084536	1	10,807231	15,051472	2	0,13848239	1,0074358	0,8040503	0,7785318	1	G	6
COMBO1 (1)006.nd2	1	0	0,100860015	28,709158	5,500208	0,16717394	0,014320716	21,033241	22,49579	1	33,81348	46,45483	2	0,08262627	1,0738363	0,45924646	1,2930568	1	G	6
COMBO1 (1)006.nd2	0	0	0,059834126	4,596016	5,479527	0,309453	0,091230825	6,324439	6,41251	1	27,566164	13,661498	2	0,14630112	1,0180324	0,7566056	0,73579985	1	NF	6
COMBO1 (1)006.nd2	0	0	0,07350666	4,0519	3,5413964	0,5662757	0,11470884	4,129309	4,153491	1	60,568497	9,482445	2	0,30256173	1,0171399	0,93737	1,0326033	1	NF	6
COMBO1 (1)006.nd2	0	0	0,101256095	9,325563	5,223267	0,38396958	0,039443508	7,9962955	8,058557	1	34,64311	17,470047	2	0,18569814	1,0089191	0,8708564	1,1981925	1	NF	6
COMBO1 (1)006.nd2	0	0	0,1474868	1,6673129	2,4940238	0,72309303	0,23378284	2,2183661	2,2305102	1	117,43296	5,382901	2	0,43138075	1,0102226	0,9660428	0,81262034	1	NF	6
COMBO1 (1)006.nd2	1	0	0,08012018	15,754933	5,4285717	0,32598066	0,026822155	11,349578	11,52249	1	90,89106	24,644346	2	0,1557282	1,0207075	0,78549707	1,406212	1	G	6
COMBO1 (1)006.nd2	1	0	0,06693839	3,589368	4,0489454	0,5088095	0,09751822	4,1773925	4,199599	1	104,89685	9,415347	2	0,26188916	1,0086774	0,9256979	0,89812404	1	G	6
COMBO1 (1)006.nd2	0	0	0,08065384	3,6785903	5,1647253	0,38129243	0,066475846	5,042266	5,0809827	1	72,49753	11,010741	2	0,18422139	1,0082723	0,86807966	0,7489729	1	NF	6
COMBO1 (1)006.nd2	1	0	0,11268948	3,059217	3,5584705	0,45577046	0,21584992	4,050434	4,158233	1	107,20419	9,184108	2	0,23741996	1,0353923	0,81994885	0,7675477	1	G	6
COMBO1 (1)006.nd2	1	0	0	1,6747637	3,1864445	0,6604094	0,000875372	2,3985207	2,398519	1	62,17906	5,645145	2	0,37066087	1,0000001	0,9999503	0,75131595	1	G	6
COMBO1 (1)006.nd2	0	0	0,038247254	5,123233	4,488593	0,47047657	0,0369083	5,2547574	5,2750597	1	47,29024	11,697902	2	0,23623753	1,0039133	0,9393708	1,0152651	1	NF	6
COMBO1 (1)006.nd2	1	0	0,099465765	2,3008385	2,931944	0,64728075	0,16425936	2,8364353	2,8495831	1	41,92641	6,6834645	2	0,36412495	1,0138828	0,95525795	0,86579424	1	G	6
COMBO1 (1)006.nd2	1	0	0,027283013	9,596956	5,0056114	0,4477691	0,03133381	7,425962	7,4475093	1	34,765095	16,411362	2	0,22158389	1,0029627	0,9393053	1,343691	1	G	6
COMBO1 (1)006.nd2	1	0	0,12139592	5,8704767	3,775208	0,5270737	0,0856886	5,209043	5,2449584	1	46,711147	11,830577	2	0,27546576	1,0131675	0,9295738	1,1782296	1	G	6
COMBO1 (1)006.nd2	0	0	0,046531703	2,11178	6,599701	0,344819	0,037458807	4,0789285	4,085921	1	76,590225	8,772708	2	0,1616094	1,0017462	0,93386346	0,532308	1	NF	6
COMBO1 (1)006.nd2	1	0	0,07876652	2,22529	2,7559671	0,6917999	0,108251706	2,6595364	2,6675403	1	45,35162	6,3578167	2	0,40057597	1,0060128	0,97567254	0,9029828	1	G	6
COMBO1 (1)006.nd2	1	0	0,11321113	6,220206	3,19643	0,6141256	0,0227722	4,836476	4,861599	1	144,17204	11,281808	2	0,33857656	1,0137029	0,9559866	1,3657532	1	G	6
COMBO1 (1)006.nd2	0	0	0,050530866	7,26698	6,1688175	0,31575742	0,040397383	7,920479	7,9698424	1	131,64934	17,006115	2	0,14748955	1,0092394	0,8382661	0,93611413	1	NF	6
COMBO1 (1)006.nd2	0	0	0,07860751	4,481715	3,3619776	0,59018815	0,08611261	4,229833	4,2516294	1	165,26593	9,768588	2	0,31893918	1,0051765	0,9495714	1,121173	1	NF	6
COMBO1 (1)006.nd2	0	0	0,061950367	17,509449	5,0633163	0,21802983	0,06591187	14,705787	15,222449	1	177,68147	31,767513	2	0,10308752	1,038165	0,5595667	1,1706365	1	NF	6
COMBO1 (1)006.nd2	0	0	0,1001904	22,459774	6,2225823	0,21617197	0,043546196	16,802792	17,320362	1	174,9084	36,133327	2	0,101286754	1,0348759	0,6310892	1,3195648	1	NF	6
COMBO1 (1)006.nd2	0	0	0,0660302	19,75601	5,9236445	0,16423923	0,04851758	18,214626	18,834131	1	72,249466	38,87909	2	0,07581739	1,0362842	0,48607397	1,062863	1	NF	6
COMBO1 (1)006.nd2	4	0	0,08457881	3,2428854	3,0942311	0,5908917	0,18013182	3,5720396	3,6134403	1	97,861694	8,304563	2	0,3236005	1,0148901	0,91799027	0,9541125	1	G	6
COMBO1 (1)006.nd2	0	0	0,10495351	8,633265	4,1767983	0,46740106	0,032983143	6,7840166	6,873724	1	163,94127	15,235181	2	0,23884235	1,0198663	0,8989909	1,3126332	1	NF	6
COMBO1 (1)006.nd2	0	0	0,032577828	3,5942798	2,8087776	0,70659924	0,003768583	3,3364935	3,337116	1	169,66211	7,995107	2	0,41109428	1,000256	0,9930766	1,1696237	1	NF	6
COMBO1 (1)006.nd2	0	0	0,020742426	4,642386	3,9219928	0,5545081	0,006825471	4,5073495	4,5092554	1	54,41773	10,25703	2	0,29094368	1,0025948	0,9743845	1,0876687	1	NF	6
COMBO1 (1)006.nd2	0	0	0,10766586	10,700172	3,6462755	0,45968997	0,114252314	7,528924	7,7335925	1	15,113927	17,102823	2	0,240345	1,0380527	0,807301	1,4452454	1	NF	6
COMBO1 (1)006.nd2	0	0	0,020331167	2,8376286	4,9016457	0,47118998	0,020705527	3,9202313	3,922991	1	46,67064	8,699307	2	0,2350944	1,0007279	0,97511154	0,75623465	1	NF	6
COMBO1 (1)006.nd2	0	0	0,4271025	4,1313195	1,7878824	0,79086506	0,48531148	3,0128024	3,0832002	1	61,83054	8,10211	2	0,5795056	1,1270266	0,97401375	1,4954978	1	NF	6
COMBO1 (1)006.nd2	1	0	0,12898713	1,4238925	3,2634747	0,5787153	0,27260804	2,4043558	2,4262068	1	32,163548	5,5604644	2	0,31361	1,0200083	0,91114426	0,6239232	1	G	6
COMBO1 (1)006.nd2	1	0	0,07101472	7,308272	4,700254	0,3830948	0,07580375	7,0324364	7,137412	1	60,87623	15,483144	2	0,18815386	1,0230612	0,8146017	1,0590737	1	G	6
COMBO1 (1)006.nd2	0	0	0,097917125	1,640257	2,5652652	0,71427923	0,21276684	2,2245822	2,2311738	1	30,940584	5,371887	2	0,42201224	1,0124695	0,9693973	0,7987456	1	NF	6
	0	0	0	0	0	0	0	0	0	0	0	0	0	0	0	0	0	1	NF	6
COMBO1 (2)001.nd2	1	0	0,08443192	13,890458	3,908365	0,31607676	0,11915878	10,4833975	11,017623	1	98,735435	23,499949	2	0,16092464	1,0740032	0,63150126	1,2950971	2	G	6
COMBO1 (2)001.nd2	0	0	0,029480495	5,9216747	4,4053173	0,51335406	0,015473945	5,36199	5,365113	1	45,881714	12,0397835	2	0,26224223	1,0005854	0,97626483	1,1605827	2	NF	6
COMBO1 (2)001.nd2	1	0	0,12057582	8,863115	4,7546725	0,41626093	0,021731786	7,3955874	7,483616	1	38,974403	16,357439	2	0,20632465	1,0119185	0,87791526	1,2300725	2	G	6
COMBO1 (2)001.nd2	1	0	0,002709195	7,1455393	5,7165556	0,41830626	0,015529955	6,697597	6,7007427	1	69,01786	14,65127	2	0,20281827	1,0004729	0,96851724	1,1077198	2	G	6
COMBO1 (2)001.nd2	0	0	0,08996924	7,8529496	4,389022	0,42194077	0,068647824	6,90006	6,9846463	1	147,0142	15,293102	2	0,21000865	1,0197256	0,8619108	1,1680669	2	NF	6
COMBO1 (2)001.nd2	1	0	0,01793874	7,290789	4,4411893	0,5125986	0,012711855	5,951532	5,9582796	1	37,000587	13,369142	2	0,26207596	1,0012376	0,9794882	1,2867198	2	G	6
COMBO1 (2)001.nd2	1	0	0,07098335	4,9683895	3,326258	0,6027107	0,0685315	4,394957	4,410394	1	164,73416	10,177902	2	0,32750392	1,0061387	0,9599492	1,2003763	2	G	6
COMBO1 (2)001.nd2	1	0	0,058935806	5,5710297	3,6381094	0,582765	7,75E-05	4,7647753	4,7796774	1	116,214264	10,960388	2	0,31243575	1,0038826	0,9669682	1,2376735	2	G	6
COMBO1 (2)001.nd2	1	0	0,09431609	5,668098	3,1893628	0,59608394	0,0868845	4,7129407	4,744046	1	27,81399	10,931252	2	0,3249103	1,0130769	0,9364693	1,2712388	2	G	6
COMBO1 (2)001.nd2	0	0	0,092270784	15,323453	4,210386	0,24089834	0,08404242	12,662162	13,480144	1	40,52646	28,272638	2	0,121688925	1,0795277	0,5534666	1,1592332	2	NF	6
COMBO1 (2)001.nd2	0	0	0,09797284	22,076412	6,5171185	0,18653092	0,012255129	17,9009	18,599726	1	66,82064	38,565037	2	0,08771803	1,0392497	0,5859121	1,2045348	2	NF	6
COMBO1 (2)001.nd2	1	0	0,082734965	13,486021	6,0016837	0,26625326	0,034347445	11,709607	11,963579	1	79,36419	25,228962	2	0,12523025	1,0286171	0,71360105	1,1525542	2	G	6
COMBO1 (2)001.nd2	1	0	0,07868592	5,471235	3,4952695	0,55937976	0,09166564	4,8398685	4,8723927	1	15,9519615	11,0864935	2	0,29739136	1,0068103	0,93595684	1,1883438	2	G	6
COMBO1 (2)001.nd2	1	0	0,030289501	5,4005356	5,246167	0,41227424	0,036682982	5,8572564	5,8768406	1	85,78713	12,830106	2	0,20042804	1,0039088	0,9271137	0,9536444	2	G	6
COMBO1 (2)001.nd2	0	0	0,06640278	3,5722187	2,8001013	0,69159985	0,07088456	3,3756087	3,3828173	1	69,397194	8,056501	2	0,3991572	1,0021921	0,9792779	1,1434186	2	NF	6
COMBO1 (2)001.nd2	0	0	0,05318805	9,123893	5,353462	0,3807804	0,04107551	7,9702725	8,011455	1	58,975487	17,352327	2	0,18287064	1,0051681	0,8910891	1,1780956	2	NF	6
COMBO1 (2)001.nd2	1	0	0,04245948	7,563014	6,6697316	0,30530152	0,02833185	8,254104	8,293732	1	31,00849	17,64363	2	0,14134003	1,0048509	0,8628852	0,93533504	2	G	6
COMBO1 (2)001.nd2	0	0	0,056327265	9,959589	6,9663467	0,15222673	0,05252635	13,598241	13,92787	1	149,75024	28,673464	2	0,0685782	1,0280012	0,5035609	0,7232609	2	NF	6
COMBO1 (2)001.nd2	1	0	0,045514174	5,5428915	4,296512	0,47826934	0,053929783	5,405826	5,431259	1	42,822678	12,068043	2	0,24150288	1,0066468	0,9258816	1,0678592	2	G	6
COMBO1 (2)001.nd2	2	0	0,03586473	2,58272	6,3162265	0,34335065	0,064818606	4,511217	4,529306	1	139,69337	9,722426	2	0,1615846	1,0047685	0,8821656	0,58774376	2	G	6
COMBO1 (2)001.nd2	0	0	0,05418954	12,243444	7,415414	0,32472932	0,009327642	10,165474	10,185607	1	63,338696	21,76687	2	0,15085459	1,0020164	0,9462137	1,2362772	2	NF	6
COMBO1 (2)001.nd2	1	0	0,048214346	8,573325	5,404579	0,39684513	0,03600271	7,5457077	7,5763116	1	165,47136	16,476656	2	0,19171648	1,0041167	0,91395104	1,1729195	2	G	6
COMBO1 (2)001.nd2	1	0	0,07860335	3,957995	3,6987476	0,5548611	0,033258792	4,147963	4,1663094	1	71,81936	9,467829	2	0,29289746	1,004492	0,95240384	1,0047567	2	G	6
COMBO1 (2)001.nd2	1	0	0,050375655	5,3264437	3,7833855	0,48067427	0,12958787	5,244026	5,307115	1	29,269358	11,800439	2	0,246614	1,0164585	0,8718557	1,0509247	2	G	6
COMBO1 (2)001.nd2	1	0	0,059513927	10,41696	4,385548	0,29773292	0,101308584	9,530701	9,873222	1	99,411446	20,96824	2	0,14601634	1,0403029	0,6648495	1,0820531	2	G	6
COMBO1 (2)001.nd2	1	0	0,09781242	10,070976	4,3378344	0,40055272	0,06154756	8,033034	8,165867	1	145,78549	17,775051	2	0,19871123	1,0189983	0,83200824	1,2784823	2	G	6
COMBO1 (2)001.nd2	1	0	0,094432525	12,230874	3,9032965	0,30267817	0,10288158	10,072847	10,598588	1	40,195503	22,534252	2	0,15348402	1,056938	0,6468014	1,1839118	2	G	6
COMBO1 (2)001.nd2	1	0	0,07338207	6,759494	4,1468363	0,41436026	0,13246767	6,419465	6,54818	1	148,99187	14,31769	2	0,20884623	1,0461752	0,80439866	1,0712293	2	G	6
COMBO1 (2)001.nd2	0	0	0,09232811	14,874283	3,7534373	0,21657301	0,08711842	12,802403	14,074302	1	50,54869	29,377903	2	0,11554819	1,0994616	0,5087877	1,0751777	2	NF	6
COMBO1 (2)001.nd2	2	0	0,066145666	19,520914	3,8981352	0,14680782	0,07134317	17,96876	19,876621	1	155,4528	40,877132	2	0,076979324	1,1167952	0,3606731	0,993049	2	G	6
COMBO1 (2)001.nd2	1	0	0,060523506	7,633942	6,3506665	0,3214847	0,006222351	8,014145	8,083265	1	141,58714	17,27425	2	0,1513368	1,017571	0,842707	0,9705251	2	G	6
COMBO1 (2)001.nd2	1	0	0,057055388	2,209764	4,102153	0,5247904	0,043269243	3,224794	3,2294302	1	142,41591	7,274195	2	0,2705528	1,0019773	0,9613212	0,7198001	2	G	6
COMBO1 (2)002.nd2	1	0	0,06747485	2,7038941	4,173227	0,49275833	0,070275	3,7037005	3,7217934	1	29,330456	8,303913	2	0,25097364	1,0077289	0,9337123	0,7617918	2	G	6
COMBO1 (2)002.nd2	0	0	0,13762757	11,205963	3,0465846	0,34522155	0,19561991	8,46575	9,402595	1	25,061388	20,196707	2	0,19908038	1,1639702	0,60007167	1,2278001	2	NF	6
COMBO1 (2)002.nd2	0	0	0,06410351	32,529877	7,0487847	0,13173087	0,022117712	26,32578	27,167515	1	9,345988	55,706047	2	0,059762668	1,0339801	0,45991725	1,2095128	2	NF	6
COMBO1 (2)002.nd2	1	0	0,10420807	9,027345	3,5939047	0,46085313	0,14256123	6,920503	7,0885596	1	54,34222	15,689303	2	0,2399909	1,0490196	0,8158075	1,3289111	2	G	6
COMBO1 (2)002.nd2	0	0	0,12292305	7,8873525	4,082506	0,4717171	0,06362635	6,450958	6,5319014	1	17,057608	14,495384	2	0,2413198	1,0231118	0,8972055	1,2629035	2	NF	6
COMBO1 (2)002.nd2	0	0	0,025012372	5,7719927	3,2483943	0,6433711	0,012131082	4,5374484	4,5387917	1	160,92943	10,617861	2	0,35695416	1,0003244	0,9899059	1,364732	2	NF	6
COMBO1 (2)002.nd2	1	0	0,07844258	11,238046	4,3216786	0,40152633	0,0725567	8,474323	8,612755	1	173,67107	18,753973	2	0,19924659	1,0201283	0,8207933	1,3530881	2	G	6
COMBO1 (2)002.nd2	0	0	0,1753796	5,5626216	2,714069	0,63339967	0,20547009	4,4249196	4,505253	1	79,749664	10,505235	2	0,3617253	1,0343355	0,9045975	1,322322	2	NF	6
COMBO1 (2)002.nd2	0	0	0,068259954	11,131611	5,0587387	0,32655245	0,08711365	9,445369	9,676129	1	56,515545	20,697004	2	0,15886575	1,0467592	0,7334367	1,1826769	2	NF	6
COMBO1 (2)002.nd2	0	0	0,0328653	5,457311	3,0527496	0,66261524	0,039616693	4,3108387	4,318319	1	106,814926	10,173341	2	0,3739085	1,0018369	0,98379207	1,3612669	2	NF	6
COMBO1 (2)002.nd2	0	0	0,005436635	4,7500267	2,7541883	0,7184941	0,006040237	3,7859743	3,7860785	1	125,66025	9,114678	2	0,42194018	1,0000308	0,99800605	1,3664613	2	NF	6
COMBO1 (2)002.nd2	1	0	0,0983967	16,866934	7,146218	0,2670769	0,012773605	13,16005	13,355888	1	103,19782	28,171165	2	0,124002695	1,0163016	0,77788824	1,2911491	2	G	6
COMBO1 (2)002.nd2	1	0	0,046291858	22,403748	9,307256	0,19188389	8,11E-05	18,267427	18,45648	1	119,47523	38,304165	2	0,08548226	1,0116489	0,69223565	1,2324228	2	G	6
COMBO1 (2)002.nd2	1	0	0,09578213	5,1634836	2,891168	0,6599956	0,0895193	4,1940107	4,2106028	1	152,17874	9,915298	2	0,37376088	1,0105683	0,96234375	1,3192028	2	G	6
COMBO1 (2)002.nd2	1	0	0,07913266	9,646239	5,7861676	0,34699863	0,027031006	8,638001	8,70012	1	57,860256	18,690464	2	0,16460446	1,0074639	0,86608666	1,1425813	2	G	6
COMBO1 (2)002.nd2	0	0	0,059865154	19,331022	4,480105	0,21948174	0,074874274	15,190603	15,937486	1	10,925771	33,268494	2	0,10666328	1,0535678	0,53795266	1,2345213	2	NF	6
COMBO1 (2)002.nd2	0	0	0,07176913	4,1616225	2,9714503	0,6609824	0,06792089	3,76961	3,778124	1	47,425377	8,894905	2	0,37288934	1,0022631	0,9734393	1,1856176	2	NF	6
COMBO1 (2)002.nd2	1	0	0,029595098	4,6709404	2,403997	0,7697776	0,031023052	3,545037	3,5466104	1	128,13173	8,732216	2	0,47323066	1,000487	0,9947874	1,4516083	2	G	6
COMBO1 (2)002.nd2	0	0	0,09831494	7,199049	3,319975	0,33274356	0,1849172	7,1773877	7,69638	1	113,67183	16,488747	2	0,17793132	1,0805365	0,63693947	0,96220785	2	NF	6
COMBO1 (2)002.nd2	1	0	0,07492207	7,5873227	4,3593426	0,5068939	0,006765457	6,1094728	6,1226664	1	48,53448	13,714838	2	0,25881606	1,002211	0,9615547	1,3017784	2	G	6
COMBO1 (2)002.nd2	1	0	0	2,6912768	2,6076632	0,67214406	0	3,136933	3,1342385	1	80,74344	7,093375	2	0,34822345	1	0,9929967	0,9245165	2	G	6
COMBO1 (2)002.nd2	0	0	0,2012274	4,865743	2,4673302	0,68442136	0,26451224	3,903423	3,9756496	1	131,94817	9,45187	2	0,40660065	1,0459034	0,92195094	1,3222686	2	NF	6
COMBO1 (2)002.nd2	0	0	0,061161965	9,196694	4,5501213	0,34557134	0,09700381	8,3005085	8,515506	1	44,76378	18,2874	2	0,1699544	1,033042	0,74415976	1,1124077	2	NF	6
COMBO1 (2)002.nd2	0	0	0,040685147	4,3725758	3,1287355	0,65753055	0,017718818	3,8836389	3,8865392	1	14,348834	9,141461	2	0,36912185	1,0012605	0,98822665	1,2101104	2	NF	6
COMBO1 (2)002.nd2	0	0	0,13084179	10,87766	3,042293	0,33331203	0,17449622	8,6710205	9,455787	1	67,87964	20,251032	2	0,1842066	1,109213	0,61948377	1,1840757	2	NF	6
COMBO1 (2)002.nd2	0	0	0,07978057	9,730154	4,5804706	0,37266922	0,081855856	8,222508	8,379346	1	44,74242	18,113527	2	0,18324038	1,0226501	0,7788469	1,2002536	2	NF	6
COMBO1 (2)002.nd2	1	0	0,040098447	16,31699	6,4694653	0,17428283	0,038238224	16,17886	16,586142	1	58,09854	34,300278	2	0,07936962	1,0287489	0,565855	0,99733007	2	G	6
COMBO1 (2)002.nd2	0	0	0,001515341	4,4008803	3,7728608	0,58986455	0,002892393	4,2145505	4,214627	1	121,99012	9,682747	2	0,31546208	1,0000212	0,9981119	1,1105561	2	NF	6
COMBO1 (2)002.nd2	0	0	0,079898864	9,341548	4,574034	0,30829436	0,072741225	8,844049	9,160376	1	64,696075	19,513338	2	0,15206407	1,0509262	0,69152266	1,0465784	2	NF	6
COMBO1 (2)002.nd2	1	0	0,055628307	4,672772	3,1744263	0,6392213	0,034070734	4,09855	4,1029277	1	46,09523	9,584436	2	0,3541802	1,0011094	0,9791369	1,2210913	2	G	6
COMBO1 (2)002.nd2	0	0	0,06942626	28,134901	4,3784556	0,12553589	0,04747707	23,441717	25,91332	1	175,11601	53,069336	2	0,065189354	1,1120777	0,34334657	1,0962824	2	NF	6
COMBO1 (2)002.nd2	1	0	0,06788324	6,9729443	4,0595484	0,41659108	0,13161562	6,4835186	6,6349864	1	43,45992	14,503007	2	0,2112053	1,0379066	0,7939261	1,0915825	2	G	6
COMBO1 (2)002.nd2	1	0	0,049371142	8,431094	5,9487596	0,32794026	0,046742883	8,328585	8,403233	1	15,042969	17,9742	2	0,15475747	1,0100738	0,8176479	1,0320269	2	G	6
COMBO1 (2)002.nd2	1	0	0,09123428	4,0387883	4,2429075	0,46414435	0,086514935	4,6831446	4,7238574	1	25,649794	10,4569235	2	0,23446935	1,0130131	0,89251614	0,8930035	2	G	6
COMBO1 (2)002.nd2	0	0	0,07399126	20,628138	5,5133615	0,20254457	0,052230414	16,593277	17,198387	1	102,62619	35,77459	2	0,095390655	1,0372468	0,5879836	1,2190663	2	NF	6
COMBO1 (2)002.nd2	1	0	0,08841265	11,19051	6,0944977	0,25403595	0,01943992	10,911007	11,182025	1	23,111534	23,527853	2	0,11968242	1,0316142	0,6943859	1,0215069	2	G	6
COMBO1 (2)002.nd2	0	0	0,05959174	7,7243505	4,480084	0,3659091	0,09288453	7,4093146	7,5456376	1	13,470584	16,287308	2	0,17914967	1,0232934	0,7756957	1,0572871	2	NF	6
COMBO1 (2)003.nd2	0	0	0,10746187	8,997812	3,8648522	0,4641186	0,088757336	6,9289117	7,051425	1	53,161346	15,608418	2	0,23862557	1,0264553	0,8652026	1,3333075	2	NF	6
COMBO1 (2)003.nd2	0	0	0,059277184	6,2664094	4,098242	0,5154845	0,033447787	5,484759	5,5024076	1	68,49677	12,359659	2	0,2652246	1,0036732	0,94728297	1,1976988	2	NF	6
COMBO1 (2)003.nd2	1	0	0,13903418	18,769924	2,7108505	0,6813283	0,07856296	7,7506547	7,8187	1	43,73391	18,606213	2	0,3978285	1,0431193	0,95889544	2,589307	2	G	6
COMBO1 (2)003.nd2	0	0	0,019170867	8,580984	4,974778	0,46883556	0,014538778	6,840127	6,8434052	1	46,32797	15,165726	2	0,2335172	1,0004807	0,97591364	1,3108284	2	NF	6
COMBO1 (2)003.nd2	0	0	0,109941885	11,160208	3,7562168	0,46729636	0,094197065	7,6836953	7,819434	1	164,69835	17,323868	2	0,24068117	1,022632	0,8555619	1,4920615	2	NF	6
COMBO1 (2)003.nd2	1	0	0,06730907	12,379037	7,0215073	0,3223216	0,001318362	10,240624	10,284826	1	54,125767	21,968664	2	0,15029483	1,0054208	0,8938647	1,2371737	2	G	6
COMBO1 (2)003.nd2	1	0	0,055296764	12,110912	5,827592	0,3143436	0,050665405	10,208032	10,321669	1	74,4889	22,003464	2	0,14797999	1,0152702	0,77546084	1,2054602	2	G	6
COMBO1 (2)003.nd2	0	0	0,08552897	1,5908902	3,1755695	0,6355418	0,05077511	2,397403	2,4025936	1	165,21194	5,608581	2	0,35242626	1,0030464	0,9741054	0,7087671	2	NF	6
COMBO1 (2)003.nd2	0	0	0,042460512	8,561586	4,395601	0,48695418	0,021389162	6,6491923	6,6691113	1	43,120716	14,864079	2	0,24656226	1,0042949	0,9390168	1,3447664	2	NF	6
COMBO1 (2)003.nd2	0	0	0,05733782	8,083321	5,3803425	0,38250038	0,04704403	7,4713473	7,518842	1	20,55124	16,296108	2	0,18437502	1,0090644	0,8760195	1,1120523	2	NF	6
COMBO1 (2)003.nd2	1	0	0,057504553	16,11636	6,386115	0,2494159	0,0324485	13,373404	13,563174	1	48,443733	28,495502	2	0,11473426	1,0147444	0,7367636	1,2127446	2	G	6
COMBO1 (2)003.nd2	1	0	0,031854857	3,9979753	3,5754857	0,586155	0,04971854	4,0280204	4,03445	1	164,21977	9,258034	2	0,31373784	1,0017312	0,9719295	1,0533043	2	G	6
COMBO1 (2)003.nd2	2	0	0,06547347	11,935923	5,7263627	0,321093	0,036453016	10,024825	10,12287	1	51,43984	21,613123	2	0,15122113	1,0097828	0,8225629	1,2117945	2	G	6
COMBO1 (2)003.nd2	0	0	0,030613491	7,986169	4,352331	0,49499616	0,041497383	6,359796	6,374793	1	42,278934	14,238796	2	0,25139827	1,0081816	0,9517578	1,3134761	2	NF	6
COMBO1 (2)003.nd2	1	0	0,14276944	8,064507	4,116678	0,45391807	0,03310759	6,661473	6,7677503	1	44,09849	14,9418745	2	0,23139149	1,0233413	0,8767014	1,2426686	2	G	6
COMBO1 (2)003.nd2	1	0	0,050669916	4,9106975	3,6453905	0,54909146	0,09186157	4,6500354	4,672577	1	26,592054	10,601179	2	0,2891617	1,0089617	0,9346262	1,1104568	2	G	6
COMBO1 (2)003.nd2	1	0	0,09185782	14,132033	4,699416	0,26736385	0,08934878	11,724985	12,218375	1	48,961857	25,772463	2	0,1308851	1,058464	0,61002743	1,1825109	2	G	6
COMBO1 (2)003.nd2	0	0	0,09687114	13,332134	5,733558	0,26784423	0,017799001	11,594068	11,853124	1	63,430595	25,009996	2	0,12628104	1,0253378	0,7189546	1,1497327	2	NF	6
COMBO1 (2)003.nd2	1	0	0,104974866	16,589796	5,140858	0,23418099	0,051313814	13,747611	14,245946	1	69,39406	29,836622	2	0,11176265	1,039191	0,63935	1,1868694	2	G	6
COMBO1 (2)003.nd2	1	0	0,15555403	3,7291434	2,6358373	0,69708973	0,082087755	3,4044614	3,4271562	1	44,51236	8,1990795	2	0,40965888	1,0235921	0,96258813	1,1782676	2	G	6
COMBO1 (2)003.nd2	1	0	0,065401316	5,601707	3,4589257	0,5790726	0,099443726	4,7893815	4,812133	1	52,532894	11,025508	2	0,31093648	1,0140396	0,9419147	1,2350264	2	G	6
COMBO1 (2)003.nd2	1	0	0,06551509	4,206577	3,532734	0,5829289	0,02990763	4,1441	4,1527224	1	50,512745	9,522732	2	0,3118735	1,002364	0,96484697	1,075988	2	G	6
COMBO1 (2)003.nd2	1	0	0,10853719	1,3930904	2,857803	0,66279984	0,16892752	2,1703281	2,1790867	1	9,271008	5,139293	2	0,37656385	1,0074894	0,96175176	0,687848	2	G	6
COMBO1 (2)003.nd2	1	0	0,10021967	5,2297916	2,7477891	0,6727704	0,17081173	4,1432385	4,1730766	1	6,1569777	9,883567	2	0,3878954	1,0266497	0,94659835	1,3513263	2	G	6
COMBO1 (2)003.nd2	1	0	0,052839343	11,037332	4,1407266	0,5013656	0,042908583	7,4027963	7,434747	1	3,6372066	16,632584	2	0,25643814	1,0068367	0,9387134	1,55837	2	G	6
COMBO1 (2)003.nd2	1	0	0,047478944	2,652316	2,7068253	0,7192479	0,011348194	2,8250487	2,8259714	1	64,56219	6,8073535	2	0,4231395	1,0007343	0,9911031	1,0211867	2	G	6
COMBO1 (2)003.nd2	1	0	0,12714213	3,8461082	2,2921739	0,77234477	0,14300421	3,192951	3,206542	1	71,57746	7,910612	2	0,48033822	1,008078	0,98026735	1,3212591	2	G	6
COMBO1 (2)003.nd2	1	0	0,07758287	6,552037	4,0140195	0,5020654	0,050400387	5,6776004	5,72098	1	161,61563	12,805984	2	0,25879556	1,0168229	0,9257116	1,2021903	2	G	6
COMBO1 (2)003.nd2	1	0	0,13195786	5,953476	3,9513106	0,50811183	0,02918559	5,364898	5,4143586	1	158,5736	12,134184	2	0,26336482	1,0107781	0,9114476	1,155428	2	G	6
COMBO1 (2)003.nd2	1	0	0,07498381	8,644087	4,193439	0,3258285	0,111111484	8,248685	8,540259	1	108,53883	18,258703	2	0,16175577	1,0367942	0,7065652	1,0407182	2	G	6
COMBO1 (2)003.nd2	0	0	0,06814278	14,028971	6,8847065	0,23321556	0,035701353	12,901144	13,130932	1	86,41316	27,494074	2	0,10731971	1,0255253	0,7072862	1,0892878	2	NF	6
COMBO1 (2)003.nd2	0	0	0,1251499	6,4238334	2,909796	0,6255476	0,1386004	4,82684	4,8823867	1	66,41387	11,359832	2	0,35105777	1,0239843	0,92964196	1,406436	2	NF	6
COMBO1 (2)003.nd2	0	0	0,037669763	9,923958	6,5234327	0,36502585	0,02044324	8,54881	8,560181	1	64,916245	18,483559	2	0,1728955	1,0070311	0,94195366	1,196654	2	NF	6
COMBO1 (2)003.nd2	0	0	0,04599327	5,5276566	4,302548	0,44016027	0,10054788	5,6574354	5,7122364	1	43,08834	12,5623255	2	0,2198933	1,0133678	0,8676376	1,0079138	2	NF	6
COMBO1 (2)003.nd2	0	0	0,1091072	6,289178	3,2934322	0,6214227	0,05908285	4,828993	4,8520274	1	33,955227	11,277382	2	0,34339255	1,011953	0,96682197	1,3848729	2	NF	6
COMBO1 (2)003.nd2	0	0	0,05417167	8,648832	5,365413	0,28183126	0,07213884	9,099672	9,279951	1	62,77871	19,63763	2	0,1329891	1,0239729	0,7165984	0,95406544	2	NF	6
COMBO1 (2)003.nd2	1	0	0	2,027282	2,6333785	0,7380756	0,005712175	2,4205146	2,420527	1	64,19743	5,8750505	2	0,4405639	1,0000068	0,9992204	0,9154882	2	G	6
COMBO1 (2)003.nd2	1	0	0,10851063	6,126967	3,3741233	0,5632428	0,08178437	5,088406	5,127688	1	90,69566	11,69176	2	0,30129513	1,0083112	0,92269695	1,2651196	2	G	6
COMBO1 (2)003.nd2	1	0	0,044830386	6,8630557	6,4755406	0,2305213	0,070142694	9,057395	9,243928	1	78,013954	19,3423	2	0,10651751	1,0286939	0,65884537	0,75647384	2	G	6
COMBO1 (2)003.nd2	1	0	0,05228891	16,851448	8,369786	0,22749993	0,01919585	14,488874	14,588737	1	39,71659	30,509348	2	0,102206394	1,0075846	0,80504453	1,1762178	2	G	6
COMBO1 (2)003.nd2	1	0	0,040653005	16,800833	8,99015	0,2346598	0,001237974	14,263638	14,321484	1	95,41156	29,995148	2	0,105143	1,0042689	0,8342662	1,195494	2	G	6
COMBO1 (2)003.nd2	1	0	0,07592852	5,8740563	3,6236873	0,54144806	0,10816516	5,121062	5,157369	1	35,47479	11,676041	2	0,285186	1,0166925	0,9138594	1,2023264	2	G	6
COMBO1 (2)003.nd2	1	0	0	3,826295	2,5573726	0,74985945	0,000529128	3,2821505	3,2821581	1	37,532677	8,007634	2	0,4522427	1,0000114	0,9988482	1,2785399	2	G	6
COMBO1 (2)003.nd2	1	0	0,071686156	24,839699	6,928733	0,15523532	0,033940814	21,046347	21,767538	1	9,97371	44,841778	2	0,071400784	1,0372058	0,5002129	1,1550097	2	G	6
COMBO1 (2)003.nd2	1	0	0,057020146	5,3380985	3,8878484	0,4839667	0,08828331	5,2355275	5,2888446	1	13,706672	11,77309	2	0,24795668	1,0106845	0,89505863	1,0568013	2	G	6
COMBO1 (2)003.nd2	1	0	0,084111966	3,3769164	4,0895615	0,50954884	0,031312283	4,046649	4,066306	1	15,229159	9,125826	2	0,2625665	1,0131207	0,94020027	0,87254196	2	G	6
COMBO1 (2)003.nd2	1	0	0,062078055	5,4151874	7,975028	0,30164096	0,014460323	7,044363	7,06362	1	16,807219	15,019882	2	0,1389441	1,003433	0,93186635	0,78633124	2	G	6
COMBO1 (2)003.nd2	0	0	0,064262256	6,1314626	5,5575128	0,3489578	0,05308236	6,8617554	6,9132504	1	8,255201	14,859374	2	0,16580732	1,007545	0,8605412	0,91459143	2	NF	6
COMBO1 (2)003.nd2	0	0	0,04346879	8,485747	5,2164106	0,37938178	0,06305886	7,687659	7,7403374	1	134,63768	16,765316	2	0,18281506	1,0125015	0,8593734	1,1329755	2	NF	6
COMBO1 (2)003.nd2	1	0	0,036934633	4,532747	4,8802786	0,42355907	0,073041454	5,267542	5,296037	1	129,29126	11,596546	2	0,20799631	1,0080699	0,8988378	0,8899381	2	G	6
COMBO1 (2)004.nd2	1	0	0,063798375	6,1155252	4,55323	0,3412986	0,11011505	6,8398576	6,994279	1	65,4851	15,005641	2	0,16643697	1,0271496	0,7513929	0,9005777	2	G	6
COMBO1 (2)004.nd2	0	0	0,033222537	7,8141766	8,985277	0,20735885	0,030335078	10,407673	10,451665	1	93,261116	21,76132	2	0,09185146	1,0042293	0,7891309	0,7602341	2	NF	6
COMBO1 (2)004.nd2	1	0	0,09285206	20,65229	4,959129	0,20520441	0,054376367	16,1336	17,084536	1	44,72781	35,56278	2	0,10102195	1,0700312	0,5418156	1,2288162	2	G	6
COMBO1 (2)004.nd2	0	0	0,056273934	16,171303	6,4207067	0,22146277	0,03019463	14,1951685	14,505333	1	38,075928	30,291939	2	0,10218192	1,0244553	0,67452824	1,1350442	2	NF	6
COMBO1 (2)004.nd2	0	0	0,14800091	2,780936	4,1735253	0,42431283	0,098941475	4,0685644	4,137855	1	48,408844	9,075224	2	0,2139039	1,0237565	0,84174323	0,6991707	2	NF	6
COMBO1 (2)004.nd2	1	0	0,08834895	4,214777	3,8187459	0,48757747	0,12354153	4,6218615	4,677108	1	124,43636	10,422464	2	0,25121805	1,0169249	0,87389207	0,9439864	2	G	6
COMBO1 (2)004.nd2	1	0	0,04244384	3,6338232	4,4335327	0,4626214	0,0845545	4,467755	4,490714	1	113,38222	9,93514	2	0,23179029	1,0051417	0,917817	0,84509695	2	G	6
COMBO1 (2)004.nd2	1	0	0,07257115	2,4379914	5,478387	0,40040243	0,04706552	4,003186	4,016995	1	80,2159	8,7472725	2	0,19370048	1,0038397	0,91825664	0,6288844	2	G	6
COMBO1 (2)004.nd2	1	0	0,06638587	7,2503304	3,5063903	0,5584936	0,08797083	5,5761633	5,614748	1	87,40911	12,772465	2	0,29689094	1,0112234	0,9266487	1,3667623	2	G	6
COMBO1 (2)004.nd2	1	0	0,13821396	9,098627	4,139932	0,41385493	0,11852607	7,4016824	7,603243	1	57,214184	16,621445	2	0,21145847	1,0599098	0,79416656	1,2415354	2	G	6
COMBO1 (2)004.nd2	1	0	0,084631115	2,5554142	2,2883542	0,7737169	0,14067547	2,6018877	2,6082966	1	56,50087	6,4423532	2	0,48061168	1,0069511	0,98277515	1,0794654	2	G	6
COMBO1 (2)004.nd2	1	0	0,08908136	8,477339	4,1147337	0,37565887	0,1119419	7,578526	7,781634	1	18,931187	16,839836	2	0,18793176	1,0309806	0,75221145	1,1261431	2	G	6
COMBO1 (2)004.nd2	0	0	0,019989254	2,0568354	2,411299	0,76989985	0,06366646	2,3501394	2,350067	1	113,521515	5,7941213	2	0,4741573	1,0020695	0,99697363	0,96279156	2	NF	6
COMBO1 (2)004.nd2	1	0	0,06252983	8,47507	4,147884	0,41708237	0,09945204	7,200954	7,310219	1	32,066277	15,979591	2	0,2081006	1,0195732	0,8261456	1,204398	2	G	6
COMBO1 (2)004.nd2	0	0	0	7,113302	5,620164	0,4428971	6,68E-06	6,455689	6,4556866	1	39,70684	14,206567	2	0,21731825	1	1,0000234	1,1481078	2	NF	6
COMBO1 (2)004.nd2	0	0	0,04996099	3,487721	3,915539	0,52298945	0,09912393	4,049179	4,066017	1	63,968887	9,154388	2	0,27084318	1,0085717	0,93134147	0,9030051	2	NF	6
COMBO1 (2)004.nd2	0	0	0,05763074	20,651354	5,0499825	0,19825104	0,06202719	16,722387	17,408522	1	164,32124	36,18024	2	0,094029054	1,0479178	0,5215743	1,2051418	2	NF	6
COMBO1 (2)004.nd2	1	0	0,05685445	2,5187848	4,313016	0,4653225	0,10860704	3,702206	3,7251303	1	7,063143	8,24752	2	0,23398069	1,0061948	0,91278243	0,7062693	2	G	6
COMBO1 (2)004.nd2	1	0	0,08971742	5,018006	3,5256934	0,5586609	0,09039854	4,6404424	4,6701636	1	68,123276	10,624203	2	0,2967034	1,0070642	0,9342374	1,1371477	2	G	6
COMBO1 (2)004.nd2	0	0	0,048718784	4,209241	3,8383586	0,55503666	0,031319473	4,2872725	4,2962537	1	163,54588	9,762161	2	0,291576	1,0021162	0,9673976	1,0364921	2	NF	6
COMBO1 (2)004.nd2	1	0	0,08932348	5,554879	3,6063275	0,5593041	0,051432196	4,8834605	4,9096446	1	18,488195	11,171674	2	0,29657146	1,0067365	0,943764	1,1977472	2	G	6
COMBO1 (2)004.nd2	1	0	0,06686385	4,7200575	3,1613693	0,64708483	0,008982332	4,0816298	4,087143	1	42,76638	9,5741	2	0,3607366	1,00137	0,98113793	1,2398596	2	G	6
COMBO1 (2)004.nd2	2	0	0,07713255	6,353571	4,891819	0,39047778	0,05069145	6,5250688	6,585349	1	48,113865	14,299331	2	0,19000185	1,009267	0,8732265	0,9992812	2	G	6
COMBO1 (2)004.nd2	1	0	0	3,3371232	3,9846365	0,5703084	5,12E-06	3,7561502	3,7561495	1	38,35315	8,575041	2	0,3011594	1	1,0000249	0,9415694	2	G	6
COMBO1 (2)004.nd2	0	0	0,07253851	18,231407	5,3969584	0,21514827	0,058344603	15,129837	15,646336	1	165,47731	32,63218	2	0,10140556	1,0382633	0,5703395	1,1856552	2	NF	6
COMBO1 (2)004.nd2	2	0	0,08428687	22,392675	5,579407	0,16862553	0,040179495	18,833893	19,777008	1	91,52835	40,850395	2	0,08037776	1,05059	0,51068515	1,146887	2	G	6
COMBO1 (2)004.nd2	0	0	0,06043868	16,820312	6,020925	0,20608135	0,050660226	14,950753	15,3855505	1	37,2745	32,025997	2	0,09581159	1,0336763	0,564809	1,1114365	2	NF	6
COMBO1 (2)004.nd2	1	0	0,10892705	4,797063	3,181456	0,5901656	0,13165489	4,359347	4,398368	1	49,989388	10,106614	2	0,32139763	1,0140104	0,926832	1,1597716	2	G	6
COMBO1 (2)004.nd2	0	0	0,092999086	4,8633704	3,7977743	0,44415295	0,17882341	5,200139	5,3258815	1	8,7008505	11,730252	2	0,22899055	1,0420895	0,8047705	0,95085543	2	NF	6
COMBO1 (2)004.nd2	1	0	0,06580661	11,182726	6,3518724	0,22459882	0,054315813	11,744943	11,969067	1	67,74945	25,013533	2	0,10321814	1,020037	0,6722526	0,95149434	2	G	6
COMBO1 (2)004.nd2	0	0	0,09967088	4,739954	2,9292881	0,6504219	0,06761407	4,0481405	4,07327	1	28,634325	9,569613	2	0,36827567	1,0204474	0,9606134	1,2494311	2	NF	6
COMBO1 (2)004.nd2	1	0	0,05837093	6,4657907	4,696685	0,48280367	0,01053189	5,822006	5,8307853	1	32,819756	12,972703	2	0,24287702	1,0015751	0,9635391	1,1612489	2	G	6
COMBO1 (2)004.nd2	1	0	0,047549132	5,7878103	4,061594	0,47457406	0,08247099	5,5312457	5,5770926	1	44,733917	12,379699	2	0,24086767	1,0084795	0,9036954	1,0858394	2	G	6
COMBO1 (2)004.nd2	1	0	0,077078186	6,3487425	3,215448	0,60745174	0,08364508	4,934452	4,957715	1	101,893616	11,460218	2	0,33198613	1,0099392	0,9491935	1,3654802	2	G	6
COMBO1 (2)004.nd2	0	0	0,011425803	6,0870075	4,8715806	0,46611652	0,026490794	5,779981	5,784678	1	60,885246	12,810308	2	0,23198563	1,000836	0,96461743	1,0996124	2	NF	6
COMBO1 (2)004.nd2	1	0	0,07716887	4,547565	3,7221675	0,5169645	0,10220204	4,639853	4,6790266	1	85,96621	10,513905	2	0,26895562	1,0122774	0,9060541	1,0218718	2	G	6
COMBO1 (2)004.nd2	0	0	0,09216389	14,58137	4,5462646	0,25248954	0,07671638	12,292471	12,809659	1	70,29827	26,939058	2	0,122865535	1,0466759	0,59386146	1,162145	2	NF	6
COMBO1 (2)004.nd2	0	0	0,06823553	23,609985	6,5809	0,124291115	0,028902689	23,042694	23,86122	1	162,14684	48,85767	2	0,056616016	1,0355521	0,45236987	0,9991388	2	NF	6
COMBO1 (2)004.nd2	0	0	0,074659236	3,0294347	4,4878683	0,44453153	0,08534237	4,175182	4,203125	1	161,32169	9,254106	2	0,22126918	1,0088034	0,8993179	0,75114536	2	NF	6
COMBO1 (2)004.nd2	1	0	0,04509716	15,701113	7,701411	0,17184316	0,031697508	16,07198	16,39426	1	0	33,884727	2	0,07739302	1,0216573	0,6158438	0,9706292	2	G	6
COMBO1 (2)004.nd2	1	0	0,024780346	3,5452461	3,3635466	0,6305803	0,01285266	3,6064262	3,6074584	1	136,49635	8,405391	2	0,34705827	1,0010835	0,9901879	1,051584	2	G	6
COMBO1 (2)004.nd2	0	0	0,102225035	2,992805	3,446569	0,58849865	0,007090678	3,4620306	3,4757624	1	26,77225	7,994134	2	0,3179265	1,0108459	0,9512092	0,9152354	2	NF	6
COMBO1 (2)004.nd2	0	0	0,09764397	2,4200513	2,110145	0,8137263	0,10557996	2,4199848	2,4240112	1	146,8069	6,1133327	2	0,5261498	1,0050023	0,9903925	1,1131283	2	NF	6
COMBO1 (2)004.nd2	1	0	0,08815704	3,9286914	4,083865	0,4527121	0,13900727	4,669774	4,7319975	1	53,651653	10,4428215	2	0,22938567	1,0195069	0,8562305	0,8661994	2	G	6
COMBO1 (2)004.nd2	1	0	0,07093713	3,723066	3,8190467	0,5311172	0,07653366	4,138666	4,1578565	1	68,40436	9,385559	2	0,27675158	1,0066686	0,933108	0,94316745	2	G	6
COMBO1 (2)004.nd2	1	0	0,03726879	4,2237263	4,0261087	0,50407916	0,075627245	4,563846	4,5846586	1	62,90871	10,261325	2	0,2581927	1,0045717	0,93172216	0,96751034	2	G	6
COMBO1 (2)004.nd2	0	0	0,44131336	4,226557	1,8850287	0,80254877	0,3528325	3,1772416	3,24854	1	144,95215	8,135094	2	0,53308487	1,0464509	0,9555087	1,4477588	2	NF	6
COMBO1 (2)004.nd2	0	0	0,044158425	4,8391037	4,0527573	0,5499801	0,004478297	4,6319194	4,6330895	1	135,41733	10,515112	2	0,28717923	1,0006709	0,98352003	1,1034331	2	NF	6
COMBO1 (2)004.nd2	0	0	0,053273775	4,5295835	3,6073756	0,59006757	0,009318206	4,2620134	4,269937	1	138,92747	9,821621	2	0,3174964	1,0049626	0,9752644	1,1276816	2	NF	6
COMBO1 (2)004.nd2	0	0	0,114819735	1,801011	4,548475	0,3989924	0,14782956	3,4197826	3,460791	1	153,74968	7,5314884	2	0,19607827	1,0124673	0,85200065	0,53918254	2	NF	6
COMBO1 (2)004.nd2	0	0	0,0409904	3,8487723	3,0641437	0,6615955	0,04725851	3,6271453	3,6309307	1	23,476	8,550072	2	0,37247953	1,0010538	0,98479104	1,141434	2	NF	6
COMBO1 (2)004.nd2	0	0	0,07602143	12,960385	5,4665995	0,27260703	0,057835482	11,319873	11,574834	1	83,24009	24,442486	2	0,12877898	1,0241127	0,7087989	1,1453278	2	NF	6
COMBO1 (2)005.nd2	1	0	0,06135644	8,3194	3,8986728	0,35581064	0,12709633	7,6928344	7,961536	1	17,730103	17,141209	2	0,17899024	1,0381563	0,72493356	1,0780554	2	G	6
COMBO1 (2)005.nd2	1	0	0,08582456	15,670105	5,673454	0,28088516	0,040566828	12,180071	12,510244	1	155,24785	26,47747	2	0,13448766	1,0489496	0,7458713	1,2820178	2	G	6
COMBO1 (2)005.nd2	1	0	0,048326753	9,506964	5,2687893	0,3628885	0,05963763	8,334361	8,414038	1	43,946556	18,144258	2	0,17426386	1,0119436	0,8265826	1,1664726	2	G	6
COMBO1 (2)005.nd2	0	0	0,07729997	16,959923	5,0264716	0,28875276	0,06078712	12,49498	12,816053	1	59,34186	27,167757	2	0,13831295	1,0321529	0,6996327	1,35573	2	NF	6
COMBO1 (2)005.nd2	0	0	0,045764837	7,3678365	4,486747	0,50026864	0,009430204	6,068808	6,0810723	1	76,57957	13,604208	2	0,2547084	1,0033267	0,9674734	1,2710912	2	NF	6
COMBO1 (2)005.nd2	0	0	0,048710216	2,8355057	4,2647386	0,49174973	0,093124665	3,7982862	3,8166595	1	63,33079	8,512324	2	0,25024492	1,005321	0,9277757	0,778681	2	NF	6
COMBO1 (2)005.nd2	1	0	0,0334176	17,03776	9,02376	0,19974871	0,008233478	15,637553	15,7493305	1	29,706902	32,739285	2	0,08871254	1,0073893	0,75441235	1,0989326	2	G	6
COMBO1 (2)005.nd2	0	0	0,09205154	10,936538	4,5975595	0,4124226	0,04220856	8,282638	8,360498	1	0,6151332	18,254656	2	0,20297971	1,0094198	0,8788598	1,3582177	2	NF	6
COMBO1 (2)005.nd2	0	0	0,069557056	9,330309	9,956535	0,2048577	0,013350707	11,416186	11,495694	1	44,32995	23,923615	2	0,09115155	1,0069659	0,828742	0,82511646	2	NF	6
COMBO1 (2)005.nd2	0	0	0,04090865	1,7394482	5,642373	0,3736584	0,09099577	3,5245008	3,537387	1	49,62941	7,648448	2	0,17828976	1,0036844	0,9022974	0,5079007	2	NF	6
COMBO1 (2)005.nd2	1	0	0,06277013	9,422299	4,879349	0,4263077	0,054960486	7,5427437	7,6001015	1	71,02424	16,665632	2	0,21086685	1,0187436	0,9064422	1,289123	2	G	6
COMBO1 (2)005.nd2	0	0	0,06502908	8,047274	5,0401278	0,41747922	0,022788245	7,08227	7,119137	1	34,45675	15,563665	2	0,20427437	1,0052094	0,90405333	1,1742946	2	NF	6
COMBO1 (2)005.nd2	0	0	0,066710174	34,547543	9,4575205	0,107142985	0,000542743	30,195791	31,19594	1	150,71614	63,65487	2	0,04824302	1,035779	0,44696304	1,116582	2	NF	6
COMBO1 (2)005.nd2	0	0	0,065696575	18,859417	4,8022137	0,20393148	0,068118714	15,703832	16,383802	1	39,56168	34,089993	2	0,09737043	1,049259	0,52798134	1,1700053	2	NF	6
COMBO1 (2)005.nd2	0	0	0,069615364	23,46917	5,255563	0,17696254	0,051736996	18,902079	19,730646	1	109,22935	40,823772	2	0,08363512	1,0498576	0,47961938	1,2062371	2	NF	6
COMBO1 (2)005.nd2	0	0	0,07955772	3,5008466	2,9261098	0,6475994	0,1379593	3,4938042	3,5155582	1	66,89956	8,242107	2	0,36516243	1,0131401	0,9525797	1,0687475	2	NF	6
COMBO1 (2)005.nd2	0	0	0,04094441	7,6775646	5,7884264	0,3706921	0,030454535	7,435075	7,466537	1	42,609795	16,132809	2	0,17683285	1,005007	0,89876425	1,0627536	2	NF	6
COMBO1 (2)005.nd2	1	0	0,08474957	8,104799	4,078196	0,41559312	0,10783587	7,0187664	7,1642017	1	85,17857	15,654597	2	0,20947431	1,0282079	0,8121392	1,1742549	2	G	6
COMBO1 (2)005.nd2	1	0	0,025233882	9,520284	5,75121	0,36499694	0,040388856	8,355601	8,391245	1	63,812737	18,104446	2	0,17362195	1,0043371	0,8870161	1,1715162	2	G	6
COMBO1 (2)005.nd2	1	0	0,024973582	3,0279362	3,152118	0,65034366	0,044812173	3,258512	3,2611377	1	29,586332	7,6490383	2	0,36309323	1,0008396	0,9863326	0,997972	2	G	6
COMBO1 (2)005.nd2	1	0	0,045600567	9,380176	5,8870625	0,35016003	0,04096335	8,497347	8,533981	1	23,242302	18,34751	2	0,16540718	1,0052025	0,87904507	1,1337471	2	G	6
COMBO1 (2)005.nd2	1	0	0,027177187	11,680514	8,794889	0,21991315	0,013966708	12,304561	12,375369	1	26,60212	25,83511	2	0,098229036	1,0071623	0,8110664	0,96079826	2	G	6
COMBO1 (2)005.nd2	1	0	0,09705373	6,4005237	3,6637485	0,4816982	0,13890117	5,7068276	5,8087544	1	16,217257	12,9218645	2	0,25022814	1,0282724	0,8520324	1,153357	2	G	6
COMBO1 (2)005.nd2	0	0	0,10981149	4,3126364	2,3420758	0,7599825	0,103190616	3,428945	3,444887	1	139,73676	8,444511	2	0,46701613	1,0055865	0,9790596	1,376513	2	NF	6
COMBO1 (2)005.nd2	0	0	0,03788738	18,986872	5,5022497	0,18266156	0,05489857	16,837765	17,446775	1	1,0800042	36,141655	2	0,08526969	1,0397359	0,5074875	1,1039835	2	NF	6
COMBO1 (2)005.nd2	0	0	0,016705623	4,327621	2,590856	0,74135745	0,014828012	3,5230212	3,5233865	1	74,5108	8,564771	2	0,44394466	1,000113	0,9963201	1,3449183	2	NF	6
COMBO1 (2)005.nd2	1	0	0,060790516	5,768163	3,7952166	0,5303413	0,07384415	5,1559396	5,18352	1	65,997734	11,690846	2	0,27626893	1,005555	0,934153	1,172785	2	G	6
COMBO1 (2)005.nd2	1	0	0,014150145	4,1614556	3,318932	0,6355447	0,022558235	3,8868556	3,8884058	1	45,751083	9,070987	2	0,35071844	1,0004379	0,9918254	1,1465055	2	G	6
COMBO1 (2)005.nd2	0	0	0,1174138	3,9340193	2,7751915	0,6236048	0,22807072	3,7650437	3,829924	1	110,14482	8,903658	2	0,35335118	1,0314323	0,91045004	1,0975072	2	NF	6
COMBO1 (2)005.nd2	1	0	0,117164	3,124172	2,3783205	0,75570995	0,13883951	2,933582	2,9445393	1	21,431362	7,207669	2	0,46221983	1,0069801	0,9794342	1,1643528	2	G	6
COMBO1 (2)005.nd2	0	0	0,06650577	6,165428	4,4738216	0,47499532	0,02499388	5,7318654	5,7519836	1	29,607647	12,7715	2	0,2389359	1,0038575	0,9370888	1,1212339	2	NF	6
COMBO1 (2)005.nd2	1	0	0,098476246	14,113177	4,0768113	0,2930262	0,102535635	11,055518	11,593896	1	108,899574	24,601643	2	0,14702012	1,0577762	0,62131035	1,2476948	2	G	6
COMBO1 (2)005.nd2	0	0	0,10175857	2,9594638	3,2387927	0,5862411	0,20759292	3,4348736	3,4661229	1	25,44504	7,9647713	2	0,31937551	1,0263156	0,9124498	0,90725404	2	NF	6
COMBO1 (2)005.nd2	0	0	0,13990293	6,1232624	3,5876796	0,5396523	0,05449345	5,2339597	5,277055	1	11,723575	11,940963	2	0,28459826	1,0086647	0,9262032	1,2248237	2	NF	6
COMBO1 (2)005.nd2	3	0	0,07215027	8,4892845	5,082338	0,39253294	0,02936247	7,5417137	7,588281	1	39,408627	16,485512	2	0,1900383	1,0062342	0,89188445	1,1586947	2	G	6
COMBO1 (2)005.nd2	1	0	0,047042277	5,5622053	4,063058	0,52384317	0,055927932	5,111804	5,1315455	1	37,31571	11,551218	2	0,2710246	1,0038693	0,9482745	1,1415063	2	G	6
COMBO1 (2)005.nd2	1	0	0,08891429	13,055873	6,0038075	0,29879102	0,008463399	10,83051	11,030937	1	164,16922	23,432796	2	0,14171578	1,0206753	0,75392395	1,2139066	2	G	6
COMBO1 (2)005.nd2	0	0	0,047978222	6,884534	5,4390097	0,38589785	0,03656613	6,8755307	6,9011607	1	54,223827	14,972903	2	0,18542668	1,0042368	0,8986764	1,0321538	2	NF	6
COMBO1 (2)005.nd2	1	0	0,06640272	6,155896	4,255706	0,4797531	0,07529189	5,6770854	5,7119946	1	36,52398	12,698186	2	0,2431927	1,0111874	0,9107486	1,1282445	2	G	6
COMBO1 (2)005.nd2	0	0	0,06352445	20,59179	3,2595541	0,18024898	0,10146359	16,186794	18,300043	1	98,23863	37,88921	2	0,100065075	1,1433386	0,37429127	1,1414316	2	NF	6
COMBO1 (2)005.nd2	0	0	0,054751	8,613534	6,033355	0,21415234	0,06908981	10,541848	10,780797	1	58,740295	22,481962	2	0,09868656	1,0294582	0,616284	0,81264585	2	NF	6
COMBO1 (2)005.nd2	1	0	0,04161808	11,145638	4,547139	0,15685122	0,09034076	13,653141	14,500799	1	27,500278	29,882261	2	0,07612897	1,0654542	0,40792555	0,7780017	2	G	6
COMBO1 (2)005.nd2	1	0	0,058837626	5,681834	5,0680547	0,42330548	0,067130975	5,8958006	5,927384	1	24,255398	12,987401	2	0,20811965	1,0146775	0,90348417	0,9961938	2	G	6
COMBO1 (2)005.nd2	1	0	0,26289657	7,3560567	2,3494797	0,46565783	0,34785348	5,5570307	6,354644	1	22,80517	14,089449	2	0,30329803	1,2366616	0,7058795	1,2087443	2	G	6
COMBO1 (2)005.nd2	1	0	0,008186205	2,8934057	2,9981325	0,6811417	0,018616486	3,0800433	3,080381	1	14,7822695	7,306188	2	0,38833436	1,0001163	0,9949616	1,0144045	2	G	6
COMBO1 (2)005.nd2	1	0	0,2797447	1,9263009	1,986334	0,8072167	0,4044247	2,1599622	2,1778514	1	22,204712	5,4761066	2	0,5257048	1,0292931	0,96583533	0,9826524	2	G	6
COMBO1 (2)005.nd2	1	0	0,0852435	4,409746	2,4448857	0,7488108	0,05484139	3,5166278	3,525658	1	10,140694	8,602519	2	0,4540157	1,002789	0,98460007	1,3713957	2	G	6
COMBO1 (2)005.nd2	1	0	0,030938786	10,411674	7,1524773	0,31769854	0,013442133	9,492671	9,512413	1	165,8992	20,29353	2	0,14711393	1,0020809	0,9187183	1,1247128	2	G	6
COMBO1 (2)005.nd2	0	0	0,022762429	4,61225	3,6861837	0,5817481	0,059547443	4,346173	4,352834	1	29,496521	9,981455	2	0,3108916	1,0047365	0,97401595	1,1245617	2	NF	6
COMBO1 (2)005.nd2	1	0	0,12072181	3,3259678	2,4703767	0,72265774	0,15028387	3,1328483	3,1526606	1	26,390778	7,6049724	2	0,4314688	1,0132502	0,96642476	1,1500084	2	G	6
COMBO1 (2)005.nd2	0	0	0,09275168	6,935649	6,3939557	0,32728207	0,00872582	7,562592	7,6308618	1	101,37616	16,318768	2	0,15440303	1,0107048	0,85427177	0,9349287	2	NF	6
COMBO1 (2)005.nd2	0	0	0,036492504	3,5805435	3,564073	0,58756953	0,05030895	3,804122	3,8118777	1	53,742954	8,750841	2	0,31502876	1,0021193	0,97188956	0,9983053	2	NF	6
COMBO1 (2)005.nd2	0	0	0,26192078	3,3800797	1,8644964	0,8384224	0,16616705	2,7599368	2,7751887	1	109,943306	7,1176553	2	0,5649874	1,0203035	0,9776547	1,3686681	2	NF	6
COMBO1 (2)005.nd2	0	0	0,02933756	7,6314445	6,9747596	0,31218827	0,02380475	8,204223	8,225415	1	50,622974	17,526695	2	0,14435838	1,0026513	0,89693165	0,9525436	2	NF	6
COMBO1 (2)005.nd2	1	0	0,052293073	6,7685676	6,819535	0,2820996	0,03693374	8,1504755	8,205102	1	25,089539	17,364092	2	0,12973018	1,0067538	0,83770365	0,8445495	2	G	6
COMBO1 (2)005.nd2	1	0	0,04919568	5,611322	4,8084793	0,4482195	0,031141717	5,6742945	5,6911	1	112,37427	12,542732	2	0,22189707	1,0030208	0,9348682	1,027818	2	G	6
COMBO1 (2)005.nd2	1	0	0,04876085	9,81407	6,656174	0,298115	0,035115946	9,497449	9,576401	1	48,7017	20,339375	2	0,13853046	1,0102893	0,8141886	1,0513242	2	G	6
COMBO1 (2)005.nd2	1	0	0,051433176	3,594696	3,1052516	0,6529152	0,022692824	3,5394077	3,543208	1	47,659245	8,317784	2	0,36535168	1,0011369	0,98216724	1,0903697	2	G	6
COMBO1 (2)006.nd2	1	0	0,081917174	5,5716643	4,268897	0,5021761	0,007347475	5,2550473	5,277238	1	96,25306	11,807811	2	0,25688684	1,0058411	0,9416893	1,1085558	2	G	6
COMBO1 (2)006.nd2	1	0	0,046705082	15,170774	6,284346	0,24646978	0,040850107	13,049493	13,246418	1	47,75236	27,811665	2	0,1134307	1,0160185	0,7083466	1,1686293	2	G	6
COMBO1 (2)006.nd2	1	0	0,053905163	10,032516	4,515001	0,29908988	0,10880202	9,319593	9,663151	1	73,27362	20,530947	2	0,14707065	1,0518519	0,64812654	1,064723	2	G	6
COMBO1 (2)006.nd2	1	0	0,041680444	17,856962	6,619033	0,18231672	0,039725922	16,51409	16,937737	1	87,818016	35,082897	2	0,08336973	1,0280648	0,5791944	1,0695666	2	G	6
COMBO1 (2)006.nd2	0	0	0,04607168	12,170352	7,501559	0,27888432	0,008327205	11,0172	11,074265	1	41,030373	23,417711	2	0,12766469	1,0051806	0,8727881	1,1249359	2	NF	6
COMBO1 (2)006.nd2	1	0	0,05022102	10,043587	5,035619	0,39192587	0,040254734	8,210868	8,258563	1	110,06179	17,945162	2	0,18967971	1,006253	0,8745053	1,2595409	2	G	6
COMBO1 (2)006.nd2	0	0	0,097763464	12,573777	7,4327226	0,30106947	0,001104795	10,719821	10,777523	1	32,688652	22,90891	2	0,13931593	1,0055695	0,89723057	1,1969851	2	NF	6
COMBO1 (2)006.nd2	0	0	0,04232734	7,1153	4,3697243	0,5139104	0,008684441	5,870113	5,8768144	1	178,25076	13,190396	2	0,262912	1,0011464	0,9773585	1,2734585	2	NF	6
COMBO1 (2)006.nd2	1	0	0,048352875	4,986288	3,7830937	0,5629519	0,03606269	4,6222625	4,6322665	1	61,79725	10,550134	2	0,29715174	1,0022234	0,9709506	1,139039	2	G	6
COMBO1 (2)006.nd2	0	0	0,054419477	4,8384376	3,2682302	0,63097405	0,012278943	4,2112055	4,212258	1	73,29419	9,816389	2	0,34737805	1,0009177	0,9826199	1,2285041	2	NF	6
COMBO1 (2)006.nd2	1	0	0,104206435	4,8051376	2,8841665	0,6516647	0,12705165	4,073013	4,1016636	1	77,5703	9,625998	2	0,3687945	1,0115349	0,94946706	1,2597343	2	G	6
COMBO1 (2)006.nd2	0	0	0,024995262	8,314087	7,0719724	0,2906558	0,02574624	8,903931	8,942313	1	35,20751	18,959318	2	0,13352455	1,0043119	0,8665811	0,9526108	2	NF	6
COMBO1 (2)006.nd2	0	0	0,076953605	4,2398763	3,2947733	0,5591871	0,15461697	4,24061	4,2893906	1	66,46734	9,761194	2	0,30019718	1,019175	0,90574425	1,0466546	2	NF	6
COMBO1 (2)006.nd2	0	0	0,0996056	17,23889	5,4669724	0,22983178	0,05460548	14,094079	14,6689625	1	76,82773	30,701143	2	0,11049586	1,0460218	0,61079323	1,1972955	2	NF	6
COMBO1 (2)006.nd2	1	0	0,036631964	14,102064	7,5244555	0,2208082	0,028473016	13,452578	13,567169	1	93,861145	28,329485	2	0,099216014	1,0085585	0,7457517	1,0581454	2	G	6
COMBO1 (2)006.nd2	1	0	0,057108983	5,640626	3,8624535	0,49203664	0,12537646	5,3126216	5,376285	1	72,54136	12,002449	2	0,25446004	1,0263414	0,88816065	1,09924	2	G	6
COMBO1 (2)006.nd2	0	0	0,11899792	5,9383245	3,169031	0,5545467	0,1720134	4,9990864	5,1005597	1	13,574974	11,600263	2	0,30254692	1,0447662	0,8865082	1,2311573	2	NF	6
COMBO1 (2)006.nd2	0	0	0,04949543	5,8490815	4,318148	0,511264	0,014646327	5,338209	5,346029	1	36,34336	11,990192	2	0,26134044	1,0014696	0,965269	1,1503885	2	NF	6
COMBO1 (2)007.nd2	0	0	0,11582486	4,178584	2,5927076	0,70368725	0,16222125	3,5848439	3,6061516	1	67,95679	8,638328	2	0,4139985	1,0166703	0,96079993	1,256257	2	NF	6
COMBO1 (2)007.nd2	1	0	0,022876529	9,700102	5,816268	0,36502513	0,038281184	8,437031	8,469853	1	63,703857	18,273918	2	0,17350306	1,0038947	0,8925154	1,1828152	2	G	6
COMBO1 (2)007.nd2	1	0	0,04357546	7,248145	4,7177916	0,4466656	0,05308108	6,449731	6,48221	1	170,34528	14,279964	2	0,22184712	1,006453	0,9154505	1,1655403	2	G	6
COMBO1 (2)007.nd2	1	0	0,05748223	10,313897	6,0651956	0,3608644	0,025113402	8,730993	8,7869425	1	19,845848	18,95153	2	0,17226839	1,0161563	0,9037275	1,2111708	2	G	6
COMBO1 (2)007.nd2	0	0	0,06353592	4,6289825	2,2642167	0,7861958	0,063123	3,459963	3,4663355	1	136,45815	8,601662	2	0,492326	1,0018624	0,9891838	1,4781942	2	NF	6
COMBO1 (2)007.nd2	1	0	0,0617297	7,1038117	6,244701	0,32786754	0,025816072	7,6634665	7,7156353	1	29,008955	16,500666	2	0,15401076	1,0080507	0,87407494	0,9469773	2	G	6
COMBO1 (2)007.nd2	0	0	0,05459455	22,084404	4,39405	0,16495924	0,06676216	18,542961	19,872898	1	18,390089	41,016582	2	0,08177821	1,080639	0,4084929	1,1257957	2	NF	6
COMBO1 (2)007.nd2	0	0	0,012052641	3,5242672	4,4499774	0,515103	0,0225931	4,128281	4,129847	1	45,811638	9,272403	2	0,26329368	1,0004114	0,98371094	0,8975072	2	NF	6
COMBO1 (2)007.nd2	1	0	0,053122055	7,6557536	5,0055356	0,4380981	0,017790789	6,7172813	6,742039	1	171,60504	14,818806	2	0,21602847	1,003748	0,93151546	1,1822034	2	G	6
COMBO1 (2)007.nd2	1	0	0,07027242	6,424624	3,9525328	0,5102966	0,07482012	5,5698895	5,6097336	1	52,57057	12,578171	2	0,2636724	1,0085235	0,9165227	1,2038604	2	G	6
COMBO1 (2)007.nd2	1	0	0,108894534	6,4539695	3,912613	0,5055757	0,05997669	5,609571	5,655771	1	0	12,6655855	2	0,2611426	1,0108069	0,9210426	1,1987971	2	G	6
COMBO1 (2)007.nd2	0	0	0,03393406	7,545698	4,5245466	0,5034749	0,004573039	6,125175	6,129661	1	47,607594	13,723527	2	0,25607815	1,0016242	0,9771032	1,291914	2	NF	6
COMBO1 (2)007.nd2	0	0	0,07446544	3,3183506	2,5340269	0,74104434	0,06355886	3,0825222	3,0864708	1	36,97635	7,5014286	2	0,44465172	1,0012848	0,98868334	1,1761965	2	NF	6
COMBO1 (2)007.nd2	1	0	0,090986945	11,776584	3,3536725	0,3364266	0,14568125	9,172638	9,786957	1	91,72688	20,973429	2	0,17821363	1,0870386	0,6470857	1,2388587	2	G	6
COMBO1 (2)007.nd2	0	0	0,009814808	3,0184875	3,3207555	0,6367571	0,021029469	3,3064804	3,3070447	1	18,517752	7,718141	2	0,3515342	1,000173	0,9927444	0,97828084	2	NF	6
COMBO1 (2)007.nd2	0	0	0,027363801	1,9733366	2,4609828	0,7612149	0,020805765	2,3268545	2,3272388	1	71,646614	5,707578	2	0,4640586	1,000197	0,99554807	0,9321036	2	NF	6
COMBO1 (2)007.nd2	0	0	0,10003844	17,58121	4,2340984	0,24504888	0,082969666	13,534423	14,304706	1	158,5722	30,026379	2	0,12220231	1,0595582	0,5778184	1,2538645	2	NF	6
COMBO1 (2)007.nd2	0	0	0,063795224	9,016211	5,0023117	0,4122201	0,03280594	7,548084	7,589791	1	108,36142	16,578772	2	0,20149337	1,0060327	0,89197826	1,2331275	2	NF	6
COMBO1 (2)007.nd2	0	0	0,10432905	5,3987455	3,9219959	0,5225527	0,0689741	5,030088	5,0623107	1	23,81567	11,394265	2	0,27167636	1,0104088	0,9274493	1,1227239	2	NF	6
COMBO1 (2)007.nd2	0	0	0,064636625	6,196896	3,3926017	0,5896156	0,07501718	4,9812	5,0028996	1	11,68484	11,492316	2	0,31799215	1,0064692	0,95079833	1,3168476	2	NF	6
COMBO1 (2)007.nd2	1	0	0,034455284	6,2753167	4,6806207	0,46086785	0,04226248	5,896557	5,9151664	1	18,865839	13,080808	2	0,22979936	1,0046551	0,93971276	1,1080531	2	G	6
COMBO1 (2)007.nd2	0	0	0,11223503	3,1295	2,2761502	0,77985734	0,10392723	2,8614767	2,8701847	1	31,490166	7,1012506	2	0,48663646	1,0032316	0,9852186	1,2048358	2	NF	6
COMBO1 (2)007.nd2	1	0	0,049045358	6,0573707	5,086555	0,43766752	0,006046935	5,9736238	6,0003576	1	27,45958	13,187876	2	0,21613175	1,0051767	0,9270698	1,0511569	2	G	6
COMBO1 (2)007.nd2	0	0	0,076050766	7,995909	4,609327	0,44635677	0,04033066	6,7503104	6,8071504	1	165,62642	15,00368	2	0,22342435	1,0180752	0,9147777	1,2234019	2	NF	6
COMBO1 (2)007.nd2	0	0	0,1154569	4,5112686	3,1243224	0,59768724	0,14852858	4,186726	4,226883	1	56,832607	9,739065	2	0,32768735	1,0173827	0,92528087	1,135505	2	NF	6
COMBO1 (2)007.nd2	1	0	0,06461533	5,124481	3,6844296	0,55115336	0,054661486	4,743811	4,76165	1	4,9982357	10,809202	2	0,28993806	1,0040708	0,94859153	1,1366367	2	G	6
COMBO1 (2)007.nd2	1	0	0,06748051	8,150752	4,125059	0,4469694	0,09308672	6,7902117	6,8708024	1	164,0365	15,137875	2	0,22508222	1,0186521	0,85309494	1,2364875	2	G	6
COMBO1 (2)007.nd2	1	0	0,08228817	17,819551	6,8630886	0,21360452	0,034307394	15,283372	15,529222	1	17,159416	32,377857	2	0,0971334	1,0199898	0,6779988	1,1674136	2	G	6
COMBO1 (2)007.nd2	1	0	0,07273214	5,9169297	5,789405	0,36780787	0,013266827	6,5421295	6,583013	1	88,6289	14,218135	2	0,17602251	1,0067672	0,8882154	0,92830765	2	G	6
COMBO1 (2)007.nd2	1	0	0,035122078	10,39981	6,0537524	0,3630882	0,02305637	8,778922	8,797133	1	30,828693	18,971933	2	0,17181185	1,0021131	0,9207049	1,2205709	2	G	6
COMBO1 (2)007.nd2	1	0	0,05789419	25,775751	8,255208	0,19028956	0,0019469	19,548702	19,885963	1	21,465208	41,257523	2	0,08587872	1,0181952	0,6494043	1,3158809	2	G	6
COMBO1 (2)007.nd2	1	0	0,21696872	7,695588	2,770149	0,63610893	0,09012977	5,2085276	5,278058	1	19,56794	12,329915	2	0,36117858	1,0192465	0,9287889	1,5624698	2	G	6
COMBO1 (2)007.nd2	1	0	0,06391881	11,055647	6,0674644	0,339901	0,046220936	9,32969	9,423666	1	169,25749	20,21719	2	0,16171856	1,0198085	0,8454149	1,2079026	2	G	6
COMBO1 (2)007.nd2	0	0	0,037179492	5,003937	3,4132752	0,60497534	0,07048776	4,4044075	4,412573	1	29,60617	10,195112	2	0,3284331	1,0059783	0,9678448	1,2083486	2	NF	6
COMBO1 (2)007.nd2	1	0	0,03642675	8,203199	6,303121	0,32201806	0,033428565	8,338173	8,378037	1	25,222008	17,8919	2	0,15022825	1,0047896	0,87634516	1,0065724	2	G	6
COMBO1 (2)007.nd2	1	0	0,045022286	6,0588694	4,863995	0,43935773	0,036818095	5,967613	5,987056	1	112,945076	13,164112	2	0,21662092	1,003331	0,9287191	1,0538332	2	G	6
COMBO1 (2)007.nd2	1	0	0,111145824	4,4661474	2,8908298	0,58777547	0,24433091	4,1657295	4,251824	1	114,508835	9,771601	2	0,3276884	1,0438454	0,88170135	1,1157864	2	G	6
COMBO1 (2)007.nd2	0	0	0,041758306	2,7709463	4,0670285	0,53752273	0,028311862	3,5570478	3,559397	1	175,82095	8,048604	2	0,27884236	1,0010632	0,9738578	0,82054204	2	NF	6
COMBO1 (2)007.nd2	0	0	0,040990774	26,939323	6,4677324	0,12401793	0,03486807	24,723183	25,517038	1	18,983177	52,24636	2	0,056116175	1,0369084	0,4218288	1,0657085	2	NF	6
COMBO1 (2)007.nd2	1	0	0,08671688	19,673489	5,778046	0,20774968	0,025282793	15,890704	16,564087	1	152,024	34,496532	2	0,09919852	1,0553867	0,5802789	1,2075847	2	G	6
COMBO1 (2)007.nd2	1	0	0,06979566	5,4894037	4,4993577	0,4631105	0,02367641	5,4798474	5,5117364	1	113,67991	12,204646	2	0,23275463	1,0105566	0,91085464	1,0398545	2	G	6
COMBO1 (2)007.nd2	0	0	0,14621821	3,2991617	3,7466707	0,5030526	0,052478816	3,984219	4,0511813	1	167,35902	9,078206	2	0,2646228	1,0311899	0,89104235	0,8543845	2	NF	6
COMBO1 (2)008.nd2	1	0	0,06451644	8,807232	5,3836007	0,40323916	0,026644783	7,5839777	7,605783	1	43,513638	16,566978	2	0,19496444	1,0028771	0,93041724	1,2010404	2	G	6
COMBO1 (2)008.nd2	0	0	0,023089424	2,5142477	3,6074452	0,59141856	0,049404375	3,1774082	3,1799068	1	38,362938	7,309059	2	0,3170824	1,0008563	0,98177946	0,84078324	2	NF	6
COMBO1 (2)008.nd2	1	0	0,0560747	3,8369093	3,0833378	0,6525875	0,038345695	3,6530035	3,6609688	1	38,853092	8,595603	2	0,36609307	1,0027272	0,97793317	1,1263208	2	G	6
COMBO1 (2)008.nd2	1	0	0,071967766	4,5467744	3,9617717	0,48923835	0,10032543	4,797391	4,8482413	1	159,65205	10,806782	2	0,25153783	1,0174733	0,8997998	0,98293465	2	G	6
COMBO1 (2)008.nd2	0	0	0,093894035	7,037296	4,548912	0,4632094	0,005392657	6,1971097	6,2440987	1	172,92807	13,817172	2	0,23331225	1,0083691	0,90856624	1,1769128	2	NF	6
COMBO1 (2)008.nd2	0	0	0,03961167	7,61596	4,8602037	0,41560552	0,06317602	6,9071636	6,9437895	1	17,461214	15,174928	2	0,20325223	1,008422	0,8878494	1,1390477	2	NF	6
COMBO1 (2)008.nd2	0	0	0,049122516	5,947253	4,5069532	0,49537966	0,006517271	5,4907064	5,501373	1	116,35784	12,282706	2	0,25117135	1,0020013	0,959905	1,1340073	2	NF	6
COMBO1 (2)008.nd2	1	0	0,09752566	14,338325	4,6330094	0,23644684	0,06901243	12,448704	13,173538	1	42,593704	27,604977	2	0,11780406	1,0718147	0,57401955	1,1095202	2	G	6
COMBO1 (2)008.nd2	1	0	0,065167986	25,940752	6,181125	0,14080548	0,026304236	22,52438	23,423758	1	5,92681	48,115658	2	0,0651009	1,0447952	0,46398574	1,1196922	2	G	6
COMBO1 (2)008.nd2	0	0	0,35593325	2,2099304	2,1947007	0,47912014	0,7214372	2,927152	3,4197478	1	152,32852	7,613284	2	0,32839626	1,3048373	0,71104085	0,6760069	2	NF	6
COMBO1 (2)008.nd2	0	0	0,08303992	7,6845574	4,3824944	0,41017932	0,09727543	6,9257374	7,0313997	1	37,623722	15,343608	2	0,20398441	1,0255206	0,82169515	1,1343968	2	NF	6
COMBO1 (2)008.nd2	1	0	0,059177496	2,7099245	2,1440957	0,81320876	0,059283566	2,5695806	2,5715363	1	14,575935	6,4711657	2	0,52256805	1,0008405	0,99304456	1,17551	2	G	6
COMBO1 (2)008.nd2	1	0	0,027494324	5,4701314	4,4379573	0,505043	0,033694346	5,200769	5,210927	1	36,06421	11,666474	2	0,25749734	1,0019817	0,9656693	1,1027308	2	G	6
COMBO1 (2)008.nd2	0	0	0,036727194	23,822895	6,015124	0,13068022	0,036869917	22,340103	23,348078	1	115,77411	47,86271	2	0,06077631	1,0480087	0,41818255	1,0307158	2	NF	6
COMBO1 (2)008.nd2	1	0	0,06333698	7,2160316	4,3873096	0,3860369	0,108052894	6,908669	7,063481	1	30,334326	15,3263855	2	0,19249515	1,028958	0,77481407	1,0570256	2	G	6
COMBO1 (2)008.nd2	1	0	0,13235189	11,480893	3,4218469	0,4871041	0,1446568	7,47914	7,7181444	1	18,953152	17,210041	2	0,26132593	1,0783038	0,82460123	1,5578698	2	G	6
COMBO1 (2)008.nd2	1	0	0,06258814	16,20579	5,4650607	0,31045216	0,043725245	11,845149	12,02501	1	45,20657	25,611952	2	0,14706157	1,017911	0,76871324	1,383823	2	G	6
COMBO1 (2)008.nd2	1	0	0,06851864	10,298142	6,0111156	0,31510472	0,05947282	9,402579	9,495653	1	54,37183	20,265482	2	0,14831157	1,0245317	0,7993496	1,1140021	2	G	6
COMBO1 (2)008.nd2	1	0	0,15685958	5,2598963	2,8954687	0,59447795	0,19413713	4,490762	4,578238	1	30,803175	10,544492	2	0,33208343	1,0320114	0,89376426	1,221922	2	G	6
COMBO1 (2)008.nd2	1	0	0,047350068	2,6407628	3,336337	0,6093862	0,08409648	3,1822834	3,1915905	1	46,287155	7,3794384	2	0,3320181	1,0029341	0,9656778	0,8822871	2	G	6
COMBO1 (2)008.nd2	0	0	0,08510881	8,779491	5,3010798	0,28837702	0,078579634	8,988394	9,225515	1	11,564552	19,55957	2	0,13836151	1,0292904	0,6865516	0,97514117	2	NF	6
COMBO1 (2)008.nd2	0	0	0,3180991	2,5711484	1,4399561	0,93788815	0,401427	2,1178281	2,1221085	1	99,772995	5,86939	2	0,7298873	1,0279783	0,9945098	1,4125638	2	NF	6
COMBO1 (2)008.nd2	1	0	0,035964314	3,7960756	7,675446	0,27818364	0,047073025	6,169717	6,1936164	1	46,199944	13,095032	2	0,12697391	1,0053813	0,8486219	0,6270617	2	G	6
COMBO1 (2)008.nd2	0	0	0,051220037	3,8318727	3,0772653	0,6487399	0,054649808	3,6645608	3,6753356	1	31,11048	8,615395	2	0,36330995	1,0030833	0,97560406	1,1202009	2	NF	6
COMBO1 (2)008.nd2	1	0	0,031709444	3,7425463	8,106096	0,25163016	0,04153934	6,475716	6,5042124	1	46,678627	13,671217	2	0,11363227	1,0047141	0,8303504	0,58717525	2	G	6
COMBO1 (2)008.nd2	1	0	0,05201088	9,041476	4,6849713	0,3219526	0,091661066	8,6055975	8,79419	1	156,00778	18,785753	2	0,15544881	1,0302804	0,72765917	1,0566263	2	G	6
COMBO1 (2)008.nd2	1	0	0,057071637	2,0633705	3,8929925	0,5336727	0,097740136	3,0766637	3,0875218	1	153,59991	6,970373	2	0,27754107	1,0035439	0,94709593	0,7043693	2	G	6
COMBO1 (2)008.nd2	1	0	0,06706918	5,1376348	4,3439603	0,39525083	0,1389076	5,7720656	5,87472	1	133,57095	12,780568	2	0,19634093	1,0361681	0,8014545	0,9055357	2	G	6
COMBO1 (2)008.nd2	1	0	0,07227696	2,6857824	3,4784358	0,5892155	0,06160701	3,283255	3,293556	1	138,49124	7,5683856	2	0,31722814	1,0049509	0,96416724	0,8663286	2	G	6
COMBO1 (2)008.nd2	1	0	0,09195863	5,159446	3,1914632	0,5177583	0,17610578	4,8613315	4,979472	1	28,778862	11,190331	2	0,27797306	1,0310616	0,855833	1,090197	2	G	6
COMBO1 (2)008.nd2	1	0	0,060242545	5,6098237	3,3159714	0,5901813	0,10365147	4,719463	4,750368	1	30,79542	10,929161	2	0,32068166	1,0215232	0,9483773	1,2546906	2	G	6
COMBO1 (2)008.nd2	0	0	0,07864546	5,9585543	3,8589134	0,46021995	0,1354375	5,6688004	5,766179	1	179,03833	12,755358	2	0,23608518	1,0270687	0,84739244	1,0786701	2	NF	6
COMBO1 (2)008.nd2	1	0	0,11928554	9,867266	3,7002938	0,28819382	0,08928284	9,03049	9,785817	1	26,95571	20,742496	2	0,15405801	1,108407	0,63129216	1,03315	2	G	6
COMBO1 (1)001.nd2	2	0	0,14842951	11,340785	3,965889	0,3198352	0,08676211	9,349486	9,888289	1	22,019352	21,108791	2	0,16518772	1,0749524	0,69646925	1,1785107	1	G	8
COMBO1 (1)001.nd2	0	0	0,096963465	6,3408756	2,6309745	0,7166684	0,055074297	4,369333	4,3826275	1	102,46394	10,544364	2	0,42289165	1,0031995	0,98016316	1,5754809	1	NF	8
COMBO1 (1)001.nd2	1	0	0,1113945	5,5589166	2,8284936	0,6548243	0,14275251	4,3588014	4,3942094	1	70,650894	10,328508	2	0,37253422	1,0174761	0,9412183	1,3600868	1	G	8
COMBO1 (1)001.nd2	0	0	0,057303578	14,47964	5,894558	0,30787307	0,0408249	11,293841	11,4181595	1	36,624126	24,310728	2	0,14453883	1,0164975	0,78982586	1,3013984	1	NF	8
COMBO1 (1)001.nd2	0	0	0,076671064	3,0199442	2,022447	0,83075464	0,027800197	2,6548014	2,656169	1	43,11206	6,758775	2	0,54556304	1,002455	0,99171656	1,2740704	1	NF	8
COMBO1 (1)001.nd2	0	0	0,053138442	10,143127	4,3850107	0,42154393	0,08162922	7,858137	7,9435196	1	39,76049	17,388794	2	0,20914273	1,017482	0,84043413	1,3266503	1	NF	8
COMBO1 (1)001.nd2	0	0	0,8156048	1,661652	1,6777027	0,7478811	1,2102745	1,9508193	2,1520064	1	175,84216	5,28395	2	0,5559249	1,3407288	0,9190533	0,8553941	1	NF	8
COMBO1 (1)001.nd2	1	0	0,058875076	10,222989	4,411108	0,4270758	0,07845152	7,8234105	7,913722	1	95,869026	17,343685	2	0,21266487	1,0176089	0,84499097	1,3436121	1	G	8
COMBO1 (1)001.nd2	0	0	0,042310134	3,325302	2,1636558	0,811618	0,030384008	2,8531208	2,8536842	1	58,714375	7,1753755	2	0,52011675	1,0003167	0,9954147	1,2992585	1	NF	8
COMBO1 (1)001.nd2	1	0	0,07585531	9,432372	4,435405	0,39930394	0,07212429	7,8105683	7,9153094	1	138,93944	17,22914	2	0,19686376	1,0161197	0,8296271	1,2349055	1	G	8
COMBO1 (1)001.nd2	0	0	0,1842237	9,106827	2,6094449	0,7001438	0,010154731	5,2938046	5,3413095	1	171,59949	12,784826	2	0,41375324	1,0170517	0,96165	1,8492695	1	NF	8
COMBO1 (1)001.nd2	0	0	0,05658099	4,566546	3,300306	0,60426515	0,09177867	4,2056785	4,217365	1	46,434616	9,745072	2	0,32871976	1,0109147	0,95711195	1,1536142	1	NF	8
COMBO1 (1)001.nd2	0	0	0,10679272	21,436184	4,5260773	0,23200166	0,044335417	15,402999	16,278872	1	38,110836	34,074787	2	0,11503951	1,0603083	0,59139556	1,3419355	1	NF	8
COMBO1 (1)001.nd2	0	0	0,03923485	8,52554	4,15986	0,51856625	0,020469043	6,3834815	6,3951135	1	126,08741	14,37354	2	0,2663893	1,0018256	0,9629525	1,4028466	1	NF	8
COMBO1 (1)001.nd2	1	0	0,08779972	7,739502	3,6879907	0,5185056	0,09013593	6,028097	6,092794	1	79,9436	13,695715	2	0,27118313	1,0173495	0,8977558	1,3370595	1	G	8
COMBO1 (1)001.nd2	0	0	0,09674831	24,416794	2,1876032	0,1737106	0,13661712	14,987632	20,3226	1	133,82971	42,027744	2	0,13839892	1,406484	0,32584757	1,2178653	1	NF	8
COMBO1 (1)001.nd2	1	0	0,118072994	6,5687165	3,2455246	0,54435694	0,13603762	5,346409	5,436421	1	165,29831	12,314117	2	0,2925946	1,0234044	0,8834015	1,2764262	1	G	8
COMBO1 (1)001.nd2	0	0	0,037042506	6,055539	3,0361357	0,6627039	0,037282318	4,5421815	4,54847	1	51,523075	10,715726	2	0,37370935	1,001463	0,98254806	1,4340813	1	NF	8
COMBO1 (1)001.nd2	0	0	0,051529277	7,9098296	3,3327878	0,61713386	0,034355726	5,4639587	5,474469	1	44,054485	12,691087	2	0,33733577	1,0019681	0,9751827	1,5438489	1	NF	8
COMBO1 (1)001.nd2	0	0	0,051722627	10,103776	5,712064	0,39950198	0,010875449	8,173881	8,19242	1	164,45181	17,827372	2	0,19254723	1,0022737	0,9392209	1,2783703	1	NF	8
COMBO1 (1)001.nd2	0	0	0,028894482	6,723197	2,6909049	0,7068461	0,10511054	4,543384	4,5525045	1	118,54069	10,932775	2	0,4146933	1,0228443	0,9805731	1,6024662	1	NF	8
COMBO1 (1)001.nd2	1	0	0,08108995	9,114777	4,181139	0,39617333	0,09859488	7,64973	7,8197193	1	85,20144	17,003384	2	0,19831881	1,0279402	0,7909954	1,2080413	1	G	8
COMBO1 (1)001.nd2	1	0	0,057609264	9,887912	5,13503	0,42058784	0,027162075	7,833277	7,856137	1	28,555166	17,188139	2	0,20517653	1,0029203	0,93043387	1,3079119	1	G	8
COMBO1 (1)001.nd2	0	0	0,23715027	3,0808825	2,1069756	0,7795456	0,31662452	2,8075495	2,8422346	1	140,80557	7,0472836	2	0,4976574	1,0391558	0,9658124	1,1981394	1	NF	8
COMBO1 (1)001.nd2	0	0	0,1453378	5,2350364	2,423459	0,7162658	0,17471482	3,9280741	3,9755654	1	63,89662	9,583578	2	0,43198678	1,0432117	0,96055967	1,4332119	1	NF	8
COMBO1 (1)001.nd2	0	0	0,036818296	2,248225	2,4666789	0,7590059	0,03575665	2,487937	2,4877958	1	175,52422	6,101017	2	0,46245676	1,0013622	0,99432987	0,992036	1	NF	8
COMBO1 (1)001.nd2	1	0	0,07908395	10,549159	5,8257565	0,35487783	0,006430232	8,913308	8,976855	1	30,118443	19,327444	2	0,16906358	1,0088851	0,8571177	1,2118572	1	G	8
COMBO1 (1)001.nd2	1	0	0,05955319	4,915526	4,5950546	0,43521225	0,094659925	5,3784227	5,4222608	1	67,294464	11,9135	2	0,21635666	1,015443	0,87037146	0,94299674	1	G	8
COMBO1 (1)001.nd2	0	0	0,06431129	4,527752	3,3123853	0,6069966	0,094153605	4,1734505	4,188402	1	110,20553	9,681733	2	0,33098033	1,0079992	0,9568614	1,1519998	1	NF	8
COMBO1 (1)001.nd2	0	0	0,1629413	5,711221	2,7218285	0,6306695	0,19962505	4,4727497	4,5701127	1	74,9439	10,667644	2	0,36348784	1,0535591	0,91248137	1,3365798	1	NF	8
COMBO1 (1)001.nd2	0	0	0,09544457	17,218245	5,232121	0,27357182	0,06233068	13,0092745	13,30644	1	18,06218	28,12313	2	0,12953669	1,0291132	0,7135445	1,3229827	1	NF	8
COMBO1 (1)001.nd2	2	0	0,059122242	26,0273	5,4669633	0,16614781	0,04422513	20,59364	21,489546	1	171,3431	44,368237	2	0,07813994	1,0436035	0,48022506	1,2269442	1	G	8
COMBO1 (1)001.nd2	0	0	0,098531395	11,21869	4,4421673	0,43080434	0,061536532	8,153424	8,245523	1	102,75336	18,089891	2	0,2148682	1,0118139	0,8853707	1,416074	1	NF	8
COMBO1 (1)001.nd2	0	0	0,54641265	4,585485	1,6070648	0,879255	0,44776326	3,0205717	3,0839102	1	71,38077	8,095434	2	0,6399073	1,0724328	0,9789221	1,6983956	1	NF	8
COMBO1 (1)001.nd2	2	0	0,07018286	8,310424	3,6094198	0,52846164	0,08040057	6,182797	6,2363167	1	140,68756	14,057555	2	0,27679828	1,0086565	0,9187344	1,4041945	1	G	8
COMBO1 (1)001.nd2	0	0	0,24728696	9,214676	2,4677417	0,65484947	0,19617864	5,50927	5,658338	1	92,04312	13,297629	2	0,3865468	1,0466988	0,9027207	1,7513454	1	NF	8
COMBO1 (1)001.nd2	0	0	0,25070116	2,1989417	2,1450381	0,76312834	0,38093722	2,4191113	2,4476695	1	100,65029	6,017457	2	0,47842306	1,0325185	0,9517187	0,98694974	1	NF	8
COMBO1 (1)001.nd2	1	0	0,08095464	23,91247	8,22659	0,19186954	0,021823872	18,79901	19,065397	1	77,68479	39,574383	2	0,08615185	1,0143824	0,71608424	1,2733296	1	G	8
COMBO1 (1)001.nd2	0	0	0,011322659	2,2249153	1,7027224	0,90089536	0,013809877	2,0935965	2,093599	1	75,33215	5,570889	2	0,6463052	1,0000297	0,99947643	1,2234297	1	NF	8
COMBO1 (1)001.nd2	1	0	0,074675724	10,594779	4,727999	0,34316656	0,08289135	8,972015	9,171936	1	173,86166	19,696924	2	0,16757993	1,0395958	0,7674486	1,1896037	1	G	8
COMBO1 (1)001.nd2	1	0	0,09865227	8,003568	3,865646	0,4612349	0,10484365	6,5457826	6,6711655	1	1,7179959	14,766775	2	0,23783217	1,0428535	0,86425745	1,2519059	1	G	8
COMBO1 (1)001.nd2	1	0	0,06549986	3,8078554	4,490739	0,47940186	0,012853519	4,476443	4,493123	1	89,09513	9,990685	2	0,24194936	1,004505	0,93817043	0,88636005	1	G	8
COMBO1 (1)001.nd2	1	0	0,07534766	11,293115	7,6718054	0,2535862	0,015922481	11,16648	11,246334	1	85,89084	23,656418	2	0,11531644	1,0091887	0,8053221	1,0251648	1	G	8
COMBO1 (1)001.nd2	0	0	0,064077795	4,1661177	2,8297474	0,69355047	0,039154977	3,6357784	3,643246	1	74,76163	8,688237	2	0,4012794	1,0029838	0,9865455	1,2378281	1	NF	8
COMBO1 (1)001.nd2	0	0	0,07994572	10,579961	4,193902	0,40291694	0,11352981	8,133729	8,329093	1	30,80036	18,16516	2	0,20361735	1,0594401	0,7961311	1,3165106	1	NF	8
COMBO1 (1)001.nd2	0	0	0,0865997	13,676994	5,5061183	0,28868392	0,04318522	11,256577	11,507162	1	176,75986	24,399952	2	0,13743208	1,0386372	0,7553424	1,2172048	1	NF	8
COMBO1 (1)001.nd2	0	0	0,12522896	14,439889	5,474937	0,30922496	0,04860313	11,148147	11,375762	1	166,93863	24,224209	2	0,14793421	1,0244112	0,75313926	1,30312	1	NF	8
COMBO1 (1)001.nd2	2	0	0,05723649	23,886497	11,12652	0,13020308	0,00123851	22,884058	23,424007	1	51,30781	48,014294	2	0,058075976	1,028936	0,6079724	1,0299882	1	G	8
COMBO1 (1)001.nd2	1	0	0,054059733	21,630487	9,87003	0,15547298	0,00348162	19,951487	20,297022	1	47,46642	41,81293	2	0,06918723	1,0185857	0,6584263	1,0786955	1	G	8
COMBO1 (1)001.nd2	1	0	0,04455912	6,504751	4,1075416	0,53648984	0,037077602	5,4502435	5,4559865	1	161,03152	12,343534	2	0,27881044	1,0065622	0,97431296	1,2561053	1	G	8
COMBO1 (1)001.nd2	0	0	0,12992463	10,224987	3,749977	0,35992754	0,13828902	8,32101	8,766479	1	73,928406	18,894213	2	0,18802726	1,0718918	0,6861676	1,2037996	1	NF	8
COMBO1 (1)001.nd2	1	0	0,14207771	4,2027473	2,801137	0,60870475	0,20473643	3,946367	4,027949	1	19,766636	9,314686	2	0,34359628	1,0297128	0,9031773	1,1119579	1	G	8
COMBO1 (1)001.nd2	0	0	0,12065969	3,138824	5,2500205	0,38861668	0,038511407	4,5993686	4,637737	1	33,801144	10,074597	2	0,18892117	1,0089111	0,8831631	0,7010086	1	NF	8
COMBO1 (1)001.nd2	0	0	0,050385106	2,873093	2,1884222	0,6918501	0,06583456	2,9399781	2,500709	1	70,47286	7,2239337	2	0,42322528	1,0010029	0,93589324	1,1303737	1	NF	8
COMBO1 (1)001.nd2	0	0	0,16070624	1,1771423	3,054863	0,59661174	0,42400953	2,129653	2,1549883	1	23,557285	4,9793596	2	0,33046186	1,0449518	0,9040921	0,5802471	1	NF	8
COMBO1 (1)001.nd2	0	0	0,2698927	7,0159006	2,1370268	0,7805615	0,05663675	4,2519994	4,288639	1	165,73004	10,627793	2	0,49409124	1,0099671	0,97271466	1,8080075	1	NF	8
COMBO1 (1)001.nd2	0	0	0,18317406	1,8131653	1,9433515	0,8354737	0,28588864	2,0395148	2,0450125	1	24,297716	5,2222447	2	0,55500114	1,0154546	0,98516375	0,99468315	1	NF	8
COMBO1 (1)001.nd2	0	0	0,29231444	1,8055063	2,4658897	0,64743793	0,47935006	2,4490976	2,5228307	1	34,742783	5,9197774	2	0,38326305	1,0595267	0,8960502	0,76816773	1	NF	8
COMBO1 (1)002.nd2	0	0	0,1159755	2,2028334	2,0726902	0,81588113	0,17288956	2,3015523	2,3094473	1	55,92297	5,8248177	2	0,5294807	1,0060544	0,98658675	1,0649791	1	NF	8
COMBO1 (1)002.nd2	0	0	0,1393844	11,997589	3,4868777	0,3316114	0,13857256	9,25469	9,958944	1	46,28141	21,322454	2	0,17835297	1,1031413	0,6455869	1,2393538	1	NF	8
COMBO1 (1)002.nd2	1	0	0,04112348	3,0679998	4,50544	0,4538286	0,09425592	4,1520834	4,1759596	1	17,325981	9,216938	2	0,2265861	1,0057944	0,90946835	0,76639354	1	G	8
COMBO1 (1)002.nd2	0	0	0,07443808	11,953946	4,8998094	0,44045156	0,002018971	8,348619	8,396734	1	65,52189	18,467644	2	0,21836956	1,0057725	0,916426	1,4835308	1	NF	8
COMBO1 (1)002.nd2	0	0	0,19151883	10,598931	3,5854256	0,52684385	0,01953614	6,953184	7,0561776	1	16,195461	15,899923	2	0,27912888	1,0186236	0,8989441	1,5826889	1	NF	8
COMBO1 (1)002.nd2	0	0	0,09147083	14,498475	3,843006	0,25748363	0,106988885	11,792998	12,636081	1	24,260862	26,600592	2	0,13273454	1,077251	0,5405914	1,1717399	1	NF	8
COMBO1 (1)002.nd2	0	0	0,116901554	16,085224	5,006046	0,40725768	0,028919257	10,1336155	10,210374	1	50,25463	22,278393	2	0,1994382	1,0104017	0,89107895	1,6348076	1	NF	8
COMBO1 (1)002.nd2	0	0	0,09745008	12,082357	3,6410773	0,41726893	0,12083043	8,426165	8,722458	1	156,31271	19,07536	2	0,21667156	1,0619061	0,77049875	1,4386892	1	NF	8
COMBO1 (1)002.nd2	0	0	0,15692326	2,0213296	3,036984	0,6217929	0,12396576	2,7316933	2,751696	1	15,712043	6,391468	2	0,34489223	1,0100586	0,9486423	0,7857912	1	NF	8
COMBO1 (1)002.nd2	0	0	0,12694347	8,736379	3,7578924	0,45109394	0,08957525	6,9164443	7,0712605	1	6,078769	15,600451	2	0,2325283	1,0281607	0,84173036	1,2884067	1	NF	8
COMBO1 (1)002.nd2	1	0	0,06037923	11,032753	5,6386437	0,35049486	0,04610508	9,17417	9,25014	1	178,93823	19,888683	2	0,16690159	1,0124487	0,8480805	1,2296984	1	G	8
COMBO1 (1)002.nd2	0	0	0,15302186	7,7330084	3,9562392	0,46752	0,087150246	6,3665724	6,4988155	1	78,784584	14,417139	2	0,24291101	1,029359	0,8494742	1,2440683	1	NF	8
COMBO1 (1)002.nd2	1	0	0,011867015	4,4643993	3,120425	0,66263604	0,01712266	3,9053385	3,9061015	1	133,08263	9,201294	2	0,37269688	1,000214	0,9931294	1,2307335	1	G	8
COMBO1 (1)002.nd2	1	0	0,10438965	9,298362	3,4523258	0,46028137	0,14912982	6,9896884	7,2056956	1	5,200869	15,93296	2	0,24232651	1,0484723	0,7990617	1,347537	1	G	8
COMBO1 (1)002.nd2	1	0	0,043161135	19,863401	7,76194	0,24313064	0,01964034	15,178994	15,272057	1	2,9742765	32,04143	2	0,109768495	1,0061343	0,8081779	1,3269341	1	G	8
COMBO1 (1)002.nd2	0	0	0,053179722	7,8196707	3,806423	0,5467737	0,036319677	5,8970656	5,914613	1	92,3935	13,405881	2	0,2863035	1,0029955	0,95851874	1,3971453	1	NF	8
COMBO1 (1)002.nd2	0	0	0,12876774	6,5820065	3,7747831	0,51891714	0,08674799	5,5409775	5,610375	1	53,096233	12,625108	2	0,27295786	1,018949	0,89580786	1,2341876	1	NF	8
COMBO1 (1)002.nd2	0	0	0,09967316	10,321556	4,53092	0,39025965	0,051312476	8,249668	8,395451	1	70,57968	18,230589	2	0,19310002	1,0228256	0,8271114	1,273099	1	NF	8
COMBO1 (1)002.nd2	1	0	0,03088695	4,1389785	3,1624987	0,6499696	0,042115986	3,8096054	3,8145592	1	78,98831	8,945508	2	0,36311427	1,0014428	0,98498297	1,1654563	1	G	8
COMBO1 (1)002.nd2	1	0	0,053266983	3,983053	6,9441266	0,26864648	0,07189778	6,4045525	6,468357	1	51,029327	13,649678	2	0,12363705	1,0148954	0,78195995	0,6295786	1	G	8
COMBO1 (1)002.nd2	0	0	0,08592069	8,048189	3,5700586	0,53580374	0,10387418	6,018097	6,0783	1	31,163008	13,738874	2	0,28293714	1,0193263	0,9064961	1,3959466	1	NF	8
COMBO1 (1)002.nd2	0	0	0,07870698	8,505727	3,7839904	0,5432959	0,009382504	6,1595097	6,188579	1	70,17934	14,026278	2	0,2854495	1,0092386	0,936636	1,4511863	1	NF	8
COMBO1 (1)002.nd2	1	0	0,052738994	4,640721	6,0221915	0,27216554	0,08729833	6,852118	6,931114	1	31,387186	14,637978	2	0,12584788	1,0143986	0,7446269	0,68487096	1	G	8
COMBO1 (1)002.nd2	0	0	0,07768009	20,24668	3,7249327	0,19977409	0,08633108	15,733437	17,166426	1	7,8412075	35,687183	2	0,104139805	1,0952641	0,45313555	1,198454	1	NF	8
COMBO1 (1)002.nd2	0	0	0,10197238	1,1365167	3,8456852	0,5110647	0,19491252	2,3364797	2,3541071	1	45,18328	5,2863374	2	0,26507086	1,0154736	0,9135439	0,50767916	1	NF	8
COMBO1 (1)002.nd2	0	0	0,13087653	3,5652883	2,5084262	0,7214422	0,1693818	3,2461274	3,2673652	1	102,395584	7,8804584	2	0,43079796	1,0124104	0,96419185	1,189143	1	NF	8
COMBO1 (1)002.nd2	0	0	0,052432675	8,409408	3,8214645	0,53947914	0,06607231	6,1578083	6,184296	1	115,01105	13,995883	2	0,282373	1,0131658	0,94035673	1,4342538	1	NF	8
COMBO1 (1)002.nd2	1	0	0,023947043	4,7275496	3,0311568	0,67086023	0,025636736	3,9808447	3,982281	1	4,19581	9,410376	2	0,3798357	1,0003654	0,9892001	1,2811793	1	G	8
COMBO1 (1)002.nd2	1	0	0,0643008	12,54131	5,7858205	0,32062328	0,037353974	10,291046	10,385096	1	30,126966	22,170671	2	0,15077661	1,0098634	0,82911205	1,240847	1	G	8
COMBO1 (1)002.nd2	0	0	0,05346838	5,8988643	2,7774663	0,69178635	0,058280807	4,3306623	4,34547	1	88,75397	10,351497	2	0,40046996	1,0037843	0,9783233	1,4697014	1	NF	8
COMBO1 (1)002.nd2	0	0	0,13410866	4,4678125	2,6069233	0,69095933	0,1888489	3,7529323	3,7816076	1	103,47324	9,014178	2	0,4038905	1,0219624	0,94572496	1,278777	1	NF	8
COMBO1 (1)002.nd2	0	0	0,082285136	12,694821	5,6129174	0,33262554	0,033122975	10,11161	10,2289915	1	70,38046	21,899815	2	0,15808696	1,0140737	0,8351882	1,2770479	1	NF	8
COMBO1 (1)002.nd2	0	0	0,0972352	21,484926	6,344374	0,25074455	0,037099127	15,391562	15,6027355	1	53,321747	32,81377	2	0,1154725	1,0208575	0,72117585	1,4055313	1	NF	8
COMBO1 (1)002.nd2	0	0	0,08992875	5,826438	3,305613	0,56533563	0,13903399	4,9247155	4,988719	1	155,02454	11,38029	2	0,30587986	1,0292782	0,91396785	1,2367411	1	NF	8
COMBO1 (1)002.nd2	0	0	0,047336716	5,440828	3,0885723	0,64762104	0,064013086	4,3695908	4,3850307	1	165,96588	10,274885	2	0,36282203	1,0039974	0,9720388	1,3333452	1	NF	8
COMBO1 (1)002.nd2	0	0	0,15695523	5,344592	2,3963923	0,7231838	0,190604	3,9480429	3,988512	1	106,89553	9,636911	2	0,43657708	1,0280751	0,954051	1,458943	1	NF	8
COMBO1 (1)002.nd2	1	0	0,06309571	6,512858	4,39536	0,4404296	0,055489376	6,1385055	6,1902747	1	0,67532045	13,631778	2	0,22006775	1,0151787	0,87648094	1,0951284	1	G	8
COMBO1 (1)002.nd2	1	0	0,34875602	5,1955867	2,1258464	0,6767191	0,4359836	3,8989754	4,137544	1	89,22576	9,822409	2	0,43515474	1,1512133	0,8862069	1,3560376	1	G	8
COMBO1 (1)002.nd2	1	0	0,05097628	22,128296	10,224531	0,1432743	0,016833473	21,15588	21,43781	1	30,274435	44,054955	2	0,06295003	1,0146108	0,62048376	1,0437739	1	G	8
COMBO1 (1)002.nd2	1	0	0,010865676	4,873433	4,432294	0,50774723	0,025173683	4,8992476	4,901922	1	29,93437	10,982435	2	0,25851536	1,0005482	0,97589046	1,0447148	1	G	8
COMBO1 (1)002.nd2	1	0	0,079843946	14,418452	6,776036	0,22201687	0,036402658	13,3922205	13,674633	1	30,1585	28,567436	2	0,10235842	1,0253319	0,7013555	1,0733055	1	G	8
COMBO1 (1)002.nd2	1	0	0,06403261	6,229322	5,191952	0,40189898	0,029682152	6,3613534	6,40522	1	23,47988	13,956189	2	0,1959981	1,0126615	0,8870863	1,0078775	1	G	8
COMBO1 (1)002.nd2	1	0	0,06382883	35,61521	4,3177776	0,12002492	0,045564	27,158813	29,84968	1	93,159294	61,064243	2	0,061478615	1,1052443	0,2962117	1,2041216	1	G	8
COMBO1 (1)002.nd2	0	0	0	2,4668372	1,3971127	0,95270675	0,05009252	2,0347323	2,0305414	1	114,14209	5,7042108	2	0,7586405	1,0010449	0,9990475	1,4249233	1	NF	8
COMBO1 (1)002.nd2	0	0	1,2859683	1,5481158	1,0947125	0,5914469	1,9155805	1,4955341	2,337333	1	171,97298	5,735203	2	0,8812942	5,9315643	0,9947212	0,6605001	1	NF	8
COMBO1 (1)002.nd2	1	0	0,060088564	5,7884345	4,011965	0,469329	0,118204206	5,546084	5,614924	1	168,10205	12,449353	2	0,2396064	1,0216312	0,8657996	1,0773472	1	G	8
COMBO1 (1)002.nd2	0	0	0,0724629	13,021116	6,3111095	0,30506214	0,036870997	10,775435	10,887223	1	28,983	23,159803	2	0,14278701	1,0152845	0,7978723	1,2272723	1	NF	8
COMBO1 (1)002.nd2	0	0	0,08603304	5,34684	4,5044236	0,42872962	0,030313406	5,645006	5,7082872	1	167,35858	12,518773	2	0,21363798	1,0137256	0,8939786	0,9744591	1	NF	8
COMBO1 (1)002.nd2	0	0	0,66002923	1,2872808	1,8815414	0,6546203	1,3282603	1,862933	2,0994794	1	96,2706	4,9710355	2	0,47226846	1,4171797	0,8573409	0,6631162	1	NF	8
COMBO1 (1)002.nd2	0	0	0,22384492	4,352263	2,0695345	0,53405976	0,48626724	3,938029	4,4789085	1	124,20736	10,119698	2	0,3573283	1,2011744	0,7759209	1,0249991	1	NF	8
COMBO1 (1)002.nd2	0	0	0,08466679	3,3178096	1,8787999	0,8568115	0,13435821	2,6937978	2,6984472	1	47,37359	6,9757032	2	0,5821456	1,0066804	0,9912451	1,3890793	1	NF	8
[truncated: 427 more rows]
