# Supplementary material for: Reprogramming the EnvZ-OmpR two-component system confers ethanol tolerance in Escherichia coli by stabilizing the outer membrane and altering ferric homeostasis
Source: PLoS Genet. 2025 Dec 17;21(12):e1011707. doi: 10.1371/journal.pgen.1011707 (PMC12742742; doi:10.1371/journal.pgen.1011707)
Supplement: S15 Data — (CSV) [file pgen.1011707.s041.csv]

IMAGE	FEATURE.green	FEATURE.red	SHAPE.angularity	SHAPE.area	SHAPE.aspectRatio	SHAPE.circularity	SHAPE.curvature	SHAPE.feret	SHAPE.length	SHAPE.morphology	SHAPE.orientation	SHAPE.perimeter	SHAPE.pole	SHAPE.roundness	SHAPE.sinuosity	SHAPE.solidity	SHAPE.width	REPLICATE	FEATURE.FLUO	TIME.POINT
COMBO2 (1)001.nd2	0	1	0,05829895	3,2555184	3,3840864	0,61297226	0,042216916	3,6142433	3,6044252	1	149,84506	8,169483	2	0,3173186	1,001886	0,96721	0,98499525	1	R	0
COMBO2 (1)001.nd2	0	0	0,10556564	2,104121	1,9438295	0,84393674	0,15529491	2,2605393	2,2272744	1	75,49175	5,597387	2	0,524272	1,0046326	0,991332	1,0889603	1	NF	0
COMBO2 (1)001.nd2	0	2	0,07872401	4,960751	3,9439147	0,45666695	0,021658564	5,1758285	5,1909404	1	144,35155	11,683659	2	0,23577504	1,0102868	0,8469525	0,99553984	1	R	0
COMBO2 (1)001.nd2	0	0	0,03563881	3,6529703	4,282962	0,49961236	0,06888443	4,3691173	4,3843274	1	145,9876	9,585426	2	0,24365138	1,0045838	0,937687	0,8959085	1	NF	0
COMBO2 (1)001.nd2	1	0	0,05962511	5,048641	2,9562526	0,6671385	0,008114063	4,2424874	4,2404222	1	159,50702	9,751786	2	0,3571441	1,0015174	0,9837302	1,3084068	1	G	0
COMBO2 (1)001.nd2	0	1	0,03767079	3,8070228	3,5714543	0,6066853	0,03302235	3,9126382	3,9131415	1	167,96503	8,880061	2	0,31663302	1,0023496	0,9837584	1,0532429	1	R	0
COMBO2 (1)001.nd2	0	1	0,030986076	3,542249	2,5948133	0,69299006	0,005560938	3,3717127	3,3548784	1	167,56142	8,014584	2	0,39672366	1,000327	0,9587652	1,1468996	1	R	0
COMBO2 (1)001.nd2	0	1	0,04239653	3,9365168	2,992228	0,66616195	0,07393073	3,7286491	3,6975534	1	162,35388	8,617297	2	0,36051157	1,0038347	0,981017	1,1583078	1	R	0
COMBO2 (1)001.nd2	1	0	0,03614344	6,4572577	4,1844506	0,51803327	0,006908608	5,604849	5,6038976	1	171,55348	12,515556	2	0,2617161	1,0005609	0,9508431	1,2239822	1	G	0
COMBO2 (1)001.nd2	0	1	0,023772705	3,191604	2,8619487	0,6943896	0,012367945	3,2668064	3,253305	1	157,15216	7,5998993	2	0,38077843	1,0002717	0,9946039	1,0783368	1	R	0
COMBO2 (1)001.nd2	0	1	0,019565953	3,7518702	2,9992702	0,6751781	0,022595739	3,610686	3,6108937	1	156,04808	8,356408	2	0,3664194	1,000292	0,9981175	1,1356022	1	R	0
COMBO2 (1)001.nd2	1	0	0,05220088	7,4659452	4,018243	0,5379562	0,046928268	5,915847	5,9402943	1	164,17403	13,206079	2	0,2716196	1,0055517	0,9568938	1,3486639	1	G	0
COMBO2 (1)001.nd2	0	1	0,023797583	3,9572458	3,887074	0,56119025	0,047121976	4,1774583	4,183908	1	167,2787	9,413398	2	0,28872132	1,0024872	0,98093235	1,0108097	1	R	0
COMBO2 (1)001.nd2	0	1	0,05415005	2,9166322	2,3643765	0,78069055	0,054295372	2,8518157	2,8506773	1	157,42163	6,851825	2	0,4566136	1,0011166	0,99965763	1,1545359	1	R	0
COMBO2 (1)001.nd2	0	1	0,05357408	3,4631624	2,8479927	0,6484538	0,08889087	3,5303931	3,5390186	1	60,321396	8,1922245	2	0,3537829	1,0041	0,96744186	1,0632689	1	R	0
COMBO2 (1)001.nd2	2	0	0,041898545	4,952322	4,2037024	0,49108118	0,06610317	5,075213	5,095605	1	173,46791	11,257261	2	0,24479948	1,0049435	0,9330573	1,0296685	1	G	0
COMBO2 (1)001.nd2	0	1	0,04283212	4,1837664	3,2456076	0,6385683	0,005851546	3,9370492	3,939512	1	149,21582	9,073711	2	0,34366545	1,0011723	0,9791147	1,153712	1	R	0
COMBO2 (1)001.nd2	1	0	0,039251328	7,1421065	4,2720847	0,46660602	0,048409835	6,2091694	6,2244353	1	70,560455	13,868929	2	0,23586822	1,0040667	0,9103565	1,2013458	1	G	0
COMBO2 (1)001.nd2	0	1	0,024274725	4,20974	3,6648133	0,54697216	0,024169836	4,3904176	4,3907695	1	105,70237	9,834448	2	0,27806973	1,0004792	0,9570385	1,0251646	1	R	0
COMBO2 (1)001.nd2	0	1	0,038256336	4,050901	3,5728135	0,5956632	0,027883481	4,1144657	4,119536	1	134,34282	9,244434	2	0,30467364	1,0019324	0,99509203	1,0609202	1	R	0
COMBO2 (1)001.nd2	0	1	0,02676774	2,7079265	2,5398583	0,7439745	0,015612925	2,8536463	2,8533907	1	155,95355	6,7630773	2	0,423396	1,0003773	0,9980363	1,0581014	1	R	0
COMBO2 (1)001.nd2	1	0	0,044960923	5,312291	3,3989701	0,61521745	0,013801285	4,5795302	4,5725718	1	104,2547	10,416734	2	0,3225152	1,0009351	0,9814211	1,2552941	1	G	0
COMBO2 (1)001.nd2	1	0	0,08505527	1,63393	1,8855916	0,7733988	0,13246246	2,0489242	2,0512307	1	121,54917	5,1525226	2	0,49555492	1,003156	0,95487607	0,8771468	1	G	0
COMBO2 (1)001.nd2	1	0	0,14536786	2,8140693	2,264024	0,71857065	0,003403544	2,955073	2,936883	1	76,0103	7,01516	2	0,4103065	1,0066799	0,95340574	1,0901902	1	G	0
COMBO2 (1)001.nd2	1	0	0,16075988	1,8025094	2,0776858	0,76299286	0,1520465	2,2126424	2,2001426	1	75,24338	5,4485817	2	0,46877584	1,0160348	0,9591991	0,92386264	1	G	0
COMBO2 (1)001.nd2	0	1	0,032633096	2,1679106	2,9225562	0,65525115	0,045971777	2,7151368	2,6775131	1	156,61378	6,447951	2	0,3744278	1,0007076	0,9859628	0,85530317	1	R	0
COMBO2 (1)001.nd2	1	0	0,09241012	6,7830324	3,4245281	0,5359164	0,04191207	5,455323	5,4630513	1	165,65294	12,6115465	2	0,2901971	1,0104516	0,90048933	1,3207146	1	G	0
COMBO2 (1)001.nd2	0	1	0,03988601	3,4566689	3,516041	0,5600128	0,040343516	3,9606252	3,961261	1	0	8,807139	2	0,28056946	1,0019143	0,96675205	0,93575364	1	R	0
COMBO2 (1)001.nd2	0	1	0,04677888	2,8970685	3,1850939	0,6345683	0,094068095	3,3059762	3,3056102	1	0,93695694	7,574346	2	0,33749664	1,0033937	0,9865623	0,94933957	1	R	0
COMBO2 (1)001.nd2	0	1	0,049303256	2,0905514	2,305169	0,7340002	0,070712075	2,5469632	2,5104864	1	144,35419	5,9825625	2	0,4103228	1,0014964	0,9821652	0,91207784	1	R	0
COMBO2 (1)001.nd2	0	1	0,0170308	2,3412976	2,648796	0,6817186	0,036577567	2,796484	2,7551563	1	164,75381	6,569475	2	0,38119048	1,0003698	0,9897241	0,90141284	1	R	0
COMBO2 (1)001.nd2	0	1	0,07132444	2,3609443	2,7116935	0,6502324	0,008203554	2,834675	2,8330257	1	157,2147	6,7548156	2	0,37410134	1,0022576	0,9676539	0,88035125	1	R	0
COMBO2 (1)001.nd2	0	1	0,05868157	2,3236487	3,7664626	0,5443322	0,004890545	3,2731986	3,2830405	1	165,2602	7,324166	2	0,2761442	1,0033599	0,963546	0,7551301	1	R	0
COMBO2 (1)001.nd2	1	0	0,039851375	5,0459776	5,079494	0,41247723	0,038377836	5,610216	5,6002617	1	1,5156099	12,398742	2	0,20412502	1,0032523	0,8913021	0,93218166	1	G	0
COMBO2 (1)001.nd2	0	1	0,044233426	1,8979129	2,8680851	0,66216886	0,06594394	2,5629842	2,550114	1	38,067368	6,0014844	2	0,36787012	1,0013218	0,9583018	0,8016851	1	R	0
COMBO2 (1)001.nd2	1	0	0,07526525	2,7941728	3,785632	0,5418998	0,020988842	3,638387	3,6510568	1	134,40361	8,049559	2	0,2687482	1,0037776	0,9523864	0,81591153	1	G	0
COMBO2 (1)001.nd2	1	0	0,05615814	1,8034252	3,7692044	0,5444814	0,03184721	2,8099866	2,785308	1	13,242035	6,451526	2	0,2908036	1,0026861	0,9487999	0,6782555	1	G	0
COMBO2 (1)001.nd2	0	1	0,035433117	2,9563003	3,9035666	0,5013344	0,0482477	3,7744238	3,747127	1	111,001976	8,608261	2	0,2642149	1,0019163	0,90610206	0,8124466	1	R	0
COMBO2 (1)001.nd2	0	1	0,023784468	2,6363323	4,282775	0,49162957	0,04734474	3,6483037	3,643339	1	94,759865	8,20892	2	0,25219023	1,0012136	0,94082	0,75351113	1	R	0
COMBO2 (1)001.nd2	0	1	0,03565148	2,4724982	3,256291	0,62479365	0,043300513	3,1338336	3,1164808	1	125,782776	7,051875	2	0,32054886	1,0013839	0,97879285	0,8555435	1	R	0
COMBO2 (1)001.nd2	0	1	0,018622523	2,1254327	3,143723	0,5884372	0,035550468	2,9745505	2,9729226	1	178,43408	6,737186	2	0,30585444	1,0005218	0,97876173	0,7619616	1	R	0
COMBO2 (1)002.nd2	1	0	0,05859848	5,3618817	3,4568822	0,5969144	0,004463349	4,710116	4,7165675	1	143,70476	10,624476	2	0,30772597	1,0015177	0,97583526	1,230768	1	G	0
COMBO2 (1)002.nd2	0	1	0,07271619	3,451799	4,0798397	0,4703565	0,063370444	4,2891603	4,32863	1	144,35648	9,603159	2	0,23889722	1,009389	0,92105293	0,8372657	1	R	0
COMBO2 (1)002.nd2	1	0	0,018830804	5,411108	3,2149189	0,64704233	0,044518005	4,474615	4,4659176	1	165,36012	10,251365	2	0,34410027	1,0059406	0,98457974	1,3236158	1	G	0
COMBO2 (1)002.nd2	0	1	0,07664547	4,340171	3,6405704	0,56471395	0,12142128	4,3201337	4,3419104	1	167,01785	9,827523	2	0,2960892	1,0170494	0,9448767	1,0682734	1	R	0
COMBO2 (1)002.nd2	0	1	0,041725915	3,070518	2,4860451	0,75853074	0,058673486	3,0122108	3,0050285	1	173,66953	7,1322107	2	0,43087476	1,0011182	0,99903846	1,1440767	1	R	0
COMBO2 (1)002.nd2	0	1	0,028147992	3,463412	2,891885	0,68178546	0,060725518	3,4062328	3,4042377	1	162,8807	7,9897494	2	0,38007176	1,002638	0,9879601	1,1059419	1	R	0
COMBO2 (1)002.nd2	0	1	0,016837869	4,611875	4,0448713	0,5496291	0,03264074	4,6078215	4,6091647	1	150,71895	10,268543	2	0,27656445	1,001522	0,9841711	1,0685862	1	R	0
COMBO2 (1)002.nd2	0	1	0,047787752	3,1704586	2,4932013	0,73688877	0,066224314	3,127568	3,1250877	1	166,25899	7,3530073	2	0,412685	1,0019366	0,99296033	1,13288	1	R	0
COMBO2 (1)002.nd2	0	0	0,049642924	5,8276033	3,6639893	0,58504903	0,06610521	4,9608407	4,9711804	1	169,04953	11,188034	2	0,30150154	1,0044938	0,9893716	1,2621864	1	NF	0
COMBO2 (1)002.nd2	0	1	0,081701115	3,3033242	2,7273152	0,71202844	0,12330751	3,2793067	3,2911353	1	172,74875	7,6354012	2	0,3911085	1,0088716	0,99458593	1,116327	1	R	0
COMBO2 (1)002.nd2	0	1	0,060251422	3,557567	2,8533876	0,6935015	0,064528994	3,4023507	3,4163494	1	166,38321	8,028932	2	0,39129567	1,0043607	0,98870945	1,141131	1	R	0
COMBO2 (1)002.nd2	1	0	0,05086452	4,937504	3,0232227	0,67066634	0,01901689	4,145438	4,146618	1	178,57104	9,618457	2	0,36582777	1,0006657	0,9938336	1,2988687	1	G	0
COMBO2 (1)002.nd2	0	1	0,020057734	3,4965453	3,1399767	0,6497201	0,001289926	3,595617	3,5960758	1	155,72583	8,223589	2	0,34435183	1,0002785	0,9953079	1,0570745	1	R	0
COMBO2 (1)002.nd2	0	1	0,061334826	3,7343879	3,3174124	0,6260781	0,08137944	3,7771692	3,7934973	1	170,30702	8,657657	2	0,33327034	1,0079681	0,9826506	1,0677062	1	R	0
COMBO2 (1)002.nd2	1	0	0,035994418	7,1159663	4,6268244	0,4552821	0,05443293	6,359976	6,3717527	1	160,17845	14,014628	2	0,22399229	1,0044731	0,9252067	1,1717919	1	G	0
COMBO2 (1)002.nd2	0	0	0,011871594	2,024587	1,9553331	0,85487944	0,02873992	2,1997554	2,1910543	1	71,536896	5,455326	2	0,5327184	1,0002018	0,99940157	1,0767752	1	NF	0
COMBO2 (1)002.nd2	0	1	0,00658455	3,3655944	3,8159108	0,5442257	0,009470612	3,9517136	3,9406884	1	167,45937	8,815487	2	0,27441067	1,0001987	0,9781165	0,9067257	1	R	0
COMBO2 (1)002.nd2	0	1	0,044494648	3,7120357	2,3471735	0,755516	0,045961767	3,2770336	3,2724643	1	172,65602	7,8575864	2	0,44010922	1,0012393	0,9925099	1,2657633	1	R	0
COMBO2 (1)002.nd2	1	0	0,03991171	6,133294	5,2670755	0,41215876	0,05532305	6,24794	6,267713	1	162,11682	13,674755	2	0,20004615	1,0052238	0,9093647	1,0210804	1	G	0
COMBO2 (1)003.nd2	0	1	0	2,0362937	1,9906148	0,83458936	0,004009699	2,2357118	2,2308912	1	167,69154	5,537181	2	0,5187031	1,0000268	0,9959284	1,0597352	1	R	0
COMBO2 (1)003.nd2	0	1	0,003782772	2,4941845	2,2763977	0,78081757	0,000127182	2,6080823	2,593172	1	176,64351	6,3356977	2	0,46687013	1,0000354	0,9880128	1,0949303	1	R	0
COMBO2 (1)003.nd2	0	0	0,11782353	6,4971757	2,5729065	0,30303833	0,27793178	6,535004	7,6549335	1	51,41451	16,414152	2	0,19370596	1,18861	0,56224334	0,87103647	1	NF	0
COMBO2 (1)003.nd2	0	1	0,012357383	3,9762266	3,7279067	0,58495724	0,014889236	4,1082616	4,1032577	1	147,8873	9,242266	2	0,29996115	1,0001675	0,990307	1,0432547	1	R	0
COMBO2 (1)003.nd2	0	1	0,05869692	4,9867873	4,223425	0,4274158	0,1182184	5,3676276	5,440245	1	104,6548	12,108493	2	0,22037697	1,0161672	0,8243697	0,9590034	1	R	0
COMBO2 (1)003.nd2	0	1	0,07870103	4,708902	3,771474	0,4306716	0,1491024	5,196685	5,2766175	1	33,26112	11,721728	2	0,22201228	1,0223379	0,7961154	0,93485624	1	R	0
COMBO2 (1)003.nd2	0	1	0,023353208	4,877648	3,9105525	0,51290804	0,046505358	4,800156	4,800501	1	148,81273	10,931767	2	0,26953167	1,0020843	0,9079899	1,0730692	1	R	0
COMBO2 (1)003.nd2	1	0	0,023170099	6,3484097	4,1393046	0,47999728	0,013947838	5,718895	5,716677	1	128,25017	12,8919325	2	0,24714443	1,0005302	0,88534147	1,1726582	1	G	0
COMBO2 (1)003.nd2	0	1	0,016806142	3,016198	2,6862833	0,70896316	0,024459457	3,1039221	3,0887983	1	142,54446	7,3117785	2	0,39861014	1,0002054	0,990148	1,0680419	1	R	0
COMBO2 (1)003.nd2	0	1	0,049508035	3,768187	3,3089373	0,6180514	0,002732008	3,83327	3,830515	1	127,11441	8,753039	2	0,32651547	1,0014739	0,9777509	1,0602301	1	R	0
COMBO2 (1)003.nd2	0	1	0,040163405	3,484141	3,2740397	0,6317199	0,003936737	3,647542	3,652736	1	158,45563	8,325121	2	0,33343044	1,0018111	0,98961955	1,0351968	1	R	0
COMBO2 (1)003.nd2	0	1	0,00188342	3,1407387	2,7306614	0,702842	0,005874424	3,2371442	3,2354028	1	133,20781	7,4936256	2	0,3816083	1,0000249	0,9978048	1,0714935	1	R	0
COMBO2 (1)003.nd2	0	1	0,005097244	4,529417	4,1944575	0,52673566	0,004153609	4,654127	4,6524286	1	109,97371	10,395124	2	0,2662416	1,0001036	0,96563965	1,032931	1	R	0
COMBO2 (1)003.nd2	0	1	0,04410997	3,8880658	3,496308	0,5982493	0,068184204	3,965965	3,9775224	1	76,556305	9,037132	2	0,31473568	1,0060006	0,97649914	1,0518886	1	R	0
COMBO2 (1)003.nd2	0	1	0,02491488	4,1594577	4,1723924	0,5330975	0,00295579	4,4603233	4,462235	1	108,09805	9,901933	2	0,26620373	1,0006846	0,9845123	0,99243814	1	R	0
COMBO2 (1)003.nd2	0	1	0,004539219	2,861438	2,747643	0,71352136	0,005736436	3,0274186	3,0257535	1	126,92656	7,0989413	2	0,39751133	1,000053	0,9972727	1,0448059	1	R	0
COMBO2 (1)003.nd2	0	0	0,100658566	2,491812	1,8982682	0,78178865	0,06597974	2,5602458	2,5615675	1	51,859802	6,328749	2	0,4840186	1,0048705	0,9695517	1,0534606	1	NF	0
COMBO2 (1)003.nd2	1	0	0,12495304	5,419891	3,2350008	0,5543646	0,05037868	4,8173437	4,8205147	1	167,82135	11,084151	2	0,29736194	1,0072132	0,917569	1,1799871	1	G	0
COMBO2 (1)003.nd2	0	1	0,29813102	2,7462835	1,1815426	0,8689613	0,406099	2,100957	2,0714223	1	177,53818	6,3019857	2	0,7921751	1,0475645	0,9651407	1,5721421	1	R	0
COMBO2 (1)003.nd2	0	1	0,09268254	2,422757	3,0872002	0,6347363	0,10199334	3,0252867	3,0407376	1	163,51418	6,925692	2	0,33704424	1,005895	0,9677305	0,86249787	1	R	0
COMBO2 (1)003.nd2	1	0	0,041300632	4,3796515	3,249003	0,6212813	0,021627124	4,077315	4,098726	1	134,44453	9,41197	2	0,33542943	1,0056193	0,98198754	1,1557264	1	G	0
COMBO2 (1)003.nd2	1	0	0,05375111	4,6626153	3,1015644	0,6286951	0,06982906	4,2179985	4,2222285	1	106,03003	9,6538315	2	0,33367747	1,0090984	0,9650562	1,1999481	1	G	0
COMBO2 (1)003.nd2	0	1	0,11328407	5,249688	2,9910147	0,4021564	0,25071594	5,428397	5,7949414	1	116,949936	12,80779	2	0,22682996	1,088961	0,70373183	0,940492	1	R	0
COMBO2 (1)003.nd2	0	1	0,08716649	2,9358625	2,9416819	0,6611049	0,0720951	3,2743592	3,2745314	1	128,20677	7,470292	2	0,3486528	1,008831	0,97884977	0,9966038	1	R	0
COMBO2 (1)003.nd2	1	0	0,016508877	2,762871	2,4845977	0,6770629	0,038119804	3,036799	2,9973135	1	104,73229	7,160951	2	0,3814509	1,0007706	0,9640388	1,0005629	1	G	0
COMBO2 (1)003.nd2	1	0	0,002417903	3,0570734	2,4373798	0,71853703	0,001856283	3,0479016	2,9685783	1	117,25789	7,311951	2	0,41900006	1,0000268	0,9651493	1,1499159	1	G	0
COMBO2 (1)003.nd2	1	0	0,055104878	3,3008265	3,3237364	0,58125204	0,08448464	3,7000825	3,7038133	1	108,85779	8,447614	2	0,30697995	1,0038688	0,9725288	0,9470783	1	G	0
COMBO2 (1)004.nd2	0	0	0,05546648	6,7423806	4,337606	0,49513662	0,019588305	5,8532605	5,863798	1	94,814285	13,0812435	2	0,2505692	1,0022686	0,9385316	1,2207167	1	NF	0
COMBO2 (1)004.nd2	1	0	0	4,338714	2,5388336	0,7454027	0,003041765	3,5904922	3,5874255	1	91,723694	8,552439	2	0,4285122	1,0000677	0,9910719	1,3499943	1	G	0
COMBO2 (1)004.nd2	1	0	0,08908834	5,4560623	3,8747966	0,5346221	0,046975035	5,0689764	5,080846	1	116,91702	11,324555	2	0,27036402	1,0052497	0,9344426	1,1496755	1	G	0
COMBO2 (1)004.nd2	1	0	0,057415962	6,436321	3,397067	0,5547915	0,03469454	5,2707834	5,2813897	1	91,41559	12,074214	2	0,29498333	1,0031976	0,9277606	1,2942739	1	G	0
COMBO2 (1)004.nd2	1	0	0,059057478	5,0555096	3,256775	0,62694716	0,002698637	4,4327044	4,4345956	1	97,28032	10,066348	2	0,32759517	1,0016915	0,98589206	1,2377234	1	G	0
COMBO2 (1)004.nd2	1	0	0,032906692	6,765238	3,838985	0,552181	0,04636635	5,533791	5,5384808	1	101,98435	12,408113	2	0,2812857	1,0027604	0,9604543	1,3060435	1	G	0
COMBO2 (1)004.nd2	1	0	0,038588576	5,6348815	3,0768638	0,5312213	0,03723423	4,9282546	4,9077926	1	89,11163	11,545417	2	0,29539877	1,0030322	0,898337	1,2277465	1	G	0
COMBO2 (1)004.nd2	1	0	0,043825068	8,040697	5,8335047	0,37635016	0,004998958	7,503627	7,510357	1	95,5659	16,38535	2	0,18182825	1,0010636	0,8950607	1,1077356	1	G	0
COMBO2 (1)004.nd2	1	0	0,040959857	4,797812	3,842997	0,5575168	0,007145822	4,614119	4,617812	1	102,38309	10,399143	2	0,28692988	1,0010176	0,9532883	1,1139463	1	G	0
COMBO2 (1)004.nd2	1	0	0,022210836	5,4498186	4,3342757	0,47731882	0,019144608	5,345754	5,3392997	1	106,8322	11,978204	2	0,24281426	1,0008785	0,9005172	1,0718236	1	G	0
COMBO2 (1)004.nd2	0	0	0,02867756	4,255028	4,3621683	0,39937446	0,031674553	5,2188144	5,2004075	1	83,98322	11,570869	2	0,1989156	1,0023559	0,8210499	0,84975886	1	NF	0
COMBO2 (1)004.nd2	1	0	0,017284311	5,0324078	5,2932134	0,34175485	0,005434488	6,1686997	6,1612906	1	101,61329	13,603025	2	0,16838317	1,0005584	0,7845555	0,8454729	1	G	0
COMBO2 (1)004.nd2	0	1	0,057428673	2,8384612	3,514085	0,5659005	0,076923676	3,5277874	3,5293725	1	95,20219	7,9391932	2	0,29039443	1,0037967	0,94543034	0,86483943	1	R	0
COMBO2 (1)004.nd2	1	0	0,047543366	6,5466256	4,487356	0,44043916	0,024823125	6,1844	6,1978154	1	96,309975	13,666922	2	0,21793777	1,0021981	0,898639	1,1054908	1	G	0
COMBO2 (1)004.nd2	1	0	0,06554253	6,9207473	4,5717707	0,45084673	0,010336594	6,188636	6,193916	1	96,94508	13,888871	2	0,23007701	1,0014803	0,8996786	1,170092	1	G	0
COMBO2 (1)004.nd2	1	0	0,07031324	7,865208	3,623822	0,3419864	0,14319047	7,3632164	7,6765184	1	97,90164	17,000263	2	0,18470778	1,0470737	0,6718961	1,0466177	1	G	0
COMBO2 (1)004.nd2	2	0	0,102348156	3,7345545	3,2070246	0,55398816	0,11367923	4,1095266	4,132712	1	100,09246	9,203947	2	0,28155634	1,0107723	0,92315924	0,9720804	1	G	0
COMBO2 (1)004.nd2	1	0	0,1967662	2,2335732	2,0167434	0,80531764	0,36523446	2,2961364	2,3156576	1	116,05542	5,9036613	2	0,539405	1,0301766	0,9911341	1,0931876	1	G	0
COMBO2 (1)004.nd2	1	0	0,024202352	3,050247	1,7247931	0,7641709	0,008317201	2,6496782	2,4933538	1	114,700325	7,082347	2	0,55317026	1,0002364	0,9405	1,298035	1	G	0
COMBO2 (1)004.nd2	0	1	0,09787484	3,3968961	3,937832	0,44899002	0,03770309	4,2228146	4,214373	1	112,013336	9,750519	2	0,24254279	1,0120864	0,8801553	0,82594776	1	R	0
	0	0	0	0	0	0	0	0	0	0	0	0	0	0	0	0	0	1	NF	0
COMBO2 (2)001.nd2	1	0	0,068071425	5,851272	3,958615	0,5132983	0,05091716	5,3350263	5,3434844	1	149,41095	11,96865	2	0,26175037	1,0042078	0,9370431	1,1547273	2	G	0
COMBO2 (2)001.nd2	0	2	0,035687726	4,805554	5,6868434	0,40577453	0,0222196	5,6764913	5,687553	1	14,88479	12,199282	2	0,1898863	1,0024436	0,9310747	0,88888955	2	R	0
COMBO2 (2)001.nd2	3	0	0,108758934	7,716416	5,032602	0,40791503	0,01056088	7,0540414	7,094386	1	108,32212	15,417995	2	0,19744663	1,011757	0,8887682	1,1378123	2	G	0
COMBO2 (2)001.nd2	2	0	0,05901878	6,735247	4,5407386	0,38557687	0,07056114	6,743061	6,786434	1	163,00243	14,815838	2	0,18860337	1,0107166	0,8269996	1,0327284	2	G	0
COMBO2 (2)001.nd2	0	1	0,03788097	4,05958	3,8063278	0,5465671	0,08122413	4,289077	4,298079	1	123,40813	9,6610365	2	0,2809723	1,0049134	0,9503479	1,0056642	2	R	0
COMBO2 (2)001.nd2	0	2	0,032727323	5,42012	5,047821	0,4173507	0,047812976	5,8514132	5,8654156	1	149,1955	12,774938	2	0,2015568	1,0039347	0,913198	0,9710095	2	R	0
COMBO2 (2)001.nd2	0	1	0,051850934	3,9102933	4,1761622	0,5082934	0,001387301	4,468857	4,4745593	1	143,16867	9,832237	2	0,24930246	1,0030618	0,9637103	0,9265559	2	R	0
COMBO2 (2)001.nd2	1	0	0,07074268	7,733841	4,9075913	0,40094453	0,007422063	7,077715	7,1027784	1	16,946072	15,568989	2	0,19657089	1,0046238	0,85869044	1,1425047	2	G	0
COMBO2 (2)001.nd2	0	1	0,070183314	3,4233694	3,4930606	0,58143556	0,011912927	3,8426917	3,868974	1	20,101006	8,601635	2	0,29518402	1,0091376	0,9767	0,95803183	2	R	0
COMBO2 (2)001.nd2	0	2	0,049883157	5,064875	5,628185	0,40018034	0,001070098	5,8216486	5,8268046	1	106,06936	12,611345	2	0,19027726	1,0019497	0,9200339	0,9085234	2	R	0
COMBO2 (2)001.nd2	0	1	0,021624487	3,854433	3,2849693	0,6335685	0,029697593	3,8702784	3,8694384	1	36,719715	8,743562	2	0,32763192	1,0005287	0,98613447	1,0929766	2	R	0
COMBO2 (2)001.nd2	0	1	0,15439601	7,7320094	2,5904882	0,7022693	0,08974593	4,857825	4,8900723	1	42,24101	11,76249	2	0,41717547	1,0347723	0,97534287	1,7387309	2	R	0
COMBO2 (2)001.nd2	0	1	0,06992739	3,6230943	3,2861037	0,6237396	0,026220191	3,7516198	3,7517672	1	24,023085	8,543643	2	0,32775712	1,003629	0,9810783	1,0476668	2	R	0
COMBO2 (2)001.nd2	2	0	0,030957373	8,93038	5,7155333	0,39763594	0,015018126	7,715499	7,72256	1	5,629562	16,799528	2	0,19100823	1,0014094	0,9296237	1,2077315	2	G	0
COMBO2 (2)001.nd2	2	0	0,054063387	7,933972	4,724671	0,39782232	0,050374437	7,1781535	7,213847	1	115,46799	15,830903	2	0,19605382	1,0051097	0,8639182	1,1499366	2	G	0
COMBO2 (2)001.nd2	0	1	0,030809548	4,6579533	4,4445024	0,47536823	0,066373475	4,985808	4,99452	1	161,7415	11,096536	2	0,2385801	1,0047927	0,91849566	0,97821474	2	R	0
COMBO2 (2)001.nd2	0	1	0,052250624	5,536065	4,5176373	0,45821518	0,039541963	5,6213326	5,638281	1	27,826271	12,321704	2	0,22306566	1,0064315	0,9191685	1,0381709	2	R	0
COMBO2 (2)001.nd2	1	0	0,050961137	5,2338705	3,0399847	0,67053753	0,022826828	4,293123	4,2929683	1	168,60483	9,903869	2	0,36156505	1,0013438	0,986258	1,3436112	2	G	0
COMBO2 (2)001.nd2	1	0	0,044801887	6,9199977	4,3254137	0,47919422	0,03168967	6,09719	6,1135163	1	45,31106	13,471071	2	0,23700452	1,0032233	0,9260076	1,1999856	2	G	0
COMBO2 (2)001.nd2	0	2	0,11036014	5,785979	3,7783267	0,38629973	0,14972289	6,0297923	6,237121	1	86,9429	13,7192745	2	0,20261995	1,037072	0,76166576	0,96383554	2	R	0
COMBO2 (2)001.nd2	1	0	0,0518239	7,3119345	4,3081846	0,4799559	0,015303053	6,1566343	6,1737294	1	3,8614807	13,836314	2	0,24561545	1,0039948	0,91115814	1,2450001	2	G	0
COMBO2 (2)001.nd2	1	0	0,057415687	8,498234	4,3700056	0,447182	0,064882085	6,902979	6,9572935	1	141,68771	15,453509	2	0,22707312	1,008211	0,8766166	1,2776898	2	G	0
COMBO2 (2)001.nd2	0	1	0,036189295	4,0823693	3,6685429	0,5795239	0,03543028	4,194832	4,1959286	1	131,85378	9,408608	2	0,29538825	1,0018383	0,97969216	1,0452813	2	R	0
COMBO2 (2)001.nd2	0	1	0,012726834	5,4121175	5,1543136	0,44310108	0,006538572	5,6816278	5,6783705	1	72,66102	12,389026	2	0,2134675	1,0003822	0,95661396	1,0008072	2	R	0
COMBO2 (2)001.nd2	0	2	0,04844636	6,614474	5,63236	0,37514824	0,01288781	6,8016677	6,8216968	1	172,02202	14,885078	2	0,18204327	1,0031215	0,88133377	1,0087485	2	R	0
COMBO2 (2)001.nd2	0	1	0,060624067	4,022513	3,5770657	0,589031	0,016369514	4,089356	4,0994205	1	120,309715	9,263702	2	0,30626523	1,0034359	0,97625977	1,0537782	2	R	0
COMBO2 (2)001.nd2	0	1	0,030514387	4,760516	4,0441127	0,52500165	0,010679654	4,8103724	4,8072906	1	97,65945	10,674601	2	0,26194298	1,0006231	0,9525269	1,0575049	2	R	0
COMBO2 (2)001.nd2	1	0	0,048724193	6,5140753	4,388778	0,5015443	0,003750058	5,7472544	5,7504883	1	29,69878	12,775464	2	0,25109732	1,0010794	0,9610887	1,2049338	2	G	0
COMBO2 (2)001.nd2	0	2	0,10083865	7,374538	3,4406612	0,33786044	0,1859013	7,1618247	7,691494	1	173,29669	16,561653	2	0,18306172	1,0797575	0,68149924	0,99259055	2	R	0
COMBO2 (2)001.nd2	0	1	0,029723808	4,5570555	4,150423	0,52337223	0,02628731	4,703208	4,701619	1	60,929474	10,460242	2	0,2623047	1,0012206	0,9614304	1,0340091	2	R	0
COMBO2 (2)001.nd2	1	0	0,08646023	8,287114	4,069326	0,41855666	0,10646843	7,018736	7,1725345	1	125,04845	15,773551	2	0,21418825	1,0265753	0,8051278	1,2048277	2	G	0
COMBO2 (2)001.nd2	0	2	0,05436031	6,8041153	4,41633	0,36531645	0,124868535	6,912282	7,045787	1	76,50963	15,298757	2	0,18131714	1,0284642	0,76043916	1,0001341	2	R	0
COMBO2 (2)001.nd2	0	2	0,017829033	3,58173	3,8238046	0,5687755	0,02649964	3,9639819	3,9609833	1	41,673786	8,895717	2	0,29022822	1,000566	0,9775628	0,9686126	2	R	0
COMBO2 (2)001.nd2	2	0	0,06092051	8,391176	4,750561	0,409897	0,06119441	7,1990957	7,2447762	1	138,00598	16,039062	2	0,20614703	1,0073273	0,8685417	1,2053196	2	G	0
COMBO2 (2)001.nd2	0	1	0	3,310317	2,7120752	0,7088624	0,003512461	3,246528	3,2347927	1	56,031624	7,6605287	2	0,39989084	1,000021	0,9846474	1,1283429	2	R	0
COMBO2 (2)001.nd2	1	0	0,033767063	6,420004	4,2530622	0,50492895	0,026287563	5,673677	5,6805143	1	47,425663	12,640302	2	0,25393128	1,0015877	0,95454884	1,1976426	2	G	0
COMBO2 (2)001.nd2	0	1	0,023947045	4,5014453	4,17505	0,5257293	0,02971656	4,6802373	4,682512	1	75,29043	10,372891	2	0,2616534	1,0018826	0,9663998	1,0221328	2	R	0
COMBO2 (2)001.nd2	1	0	0,060817294	7,358554	4,350766	0,49502292	0,002020497	6,1207776	6,1281233	1	5,7390895	13,667482	2	0,250086	1,002524	0,9391415	1,2776629	2	G	0
COMBO2 (2)001.nd2	1	0	0,032125175	7,1351137	4,6923466	0,48382598	0,003476159	6,170211	6,1713943	1	138,39847	13,613217	2	0,23862228	1,0004913	0,9609813	1,2235993	2	G	0
COMBO2 (2)001.nd2	0	1	0,06722201	4,2474236	4,578785	0,4484527	0,05703283	4,9715877	4,965315	1	109,560104	10,909614	2	0,21879908	1,0066386	0,91777647	0,8986025	2	R	0
COMBO2 (2)001.nd2	0	1	0,06490365	4,248771	4,2555223	0,50696903	0,013565476	4,6217504	4,6325293	1	103,235214	10,262328	2	0,2532564	1,0092155	0,9548286	0,9743398	2	R	0
COMBO2 (2)001.nd2	0	1	0,027494851	3,1570685	3,9891315	0,54198927	0,06188249	3,8270333	3,8355916	1	107,573746	8,555622	2	0,27445406	1,0048683	0,9689631	0,8792608	2	R	0
COMBO2 (2)001.nd2	1	0	0,1353916	2,0530477	2,4678273	0,7347134	0,061898332	2,472657	2,4978545	1	130,55959	5,9257793	2	0,4275446	1,0106206	0,98425525	0,9220295	2	G	0
COMBO2 (2)001.nd2	0	1	0,06978735	3,7364795	5,2689357	0,41509682	0,059756897	4,889145	4,901642	1	110,45307	10,635589	2	0,19902466	1,0083634	0,9171122	0,79753995	2	R	0
COMBO2 (2)001.nd2	0	1	0,024156041	4,691659	3,4300873	0,5884832	0,046300158	4,3112884	4,2885075	1	108,53873	10,00924	2	0,32138267	1,0024172	0,9650522	1,1537356	2	R	0
COMBO2 (2)001.nd2	0	1	0,07356016	1,3307368	2,54125	0,7359108	0,122146964	2,0653431	2,0633433	1	135,73102	4,7669263	2	0,39720786	1,0024469	0,9987504	0,71108073	2	R	0
COMBO2 (2)001.nd2	0	1	0,09979097	3,086044	3,2747624	0,5465699	0,014858066	3,7797139	3,7735796	1	135,39944	8,423317	2	0,27503908	1,0033834	0,9359693	0,8713195	2	R	0
COMBO2 (2)001.nd2	1	0	0,11362773	3,5423322	2,8585129	0,64107984	0,08477815	3,5861218	3,5700023	1	141,98663	8,3328495	2	0,35071096	1,0135195	0,9623222	1,0662285	2	G	0
COMBO2 (2)001.nd2	0	1	0,038506486	2,449438	2,4688609	0,7192206	0,02552441	2,7918642	2,7901773	1	138,78241	6,5419483	2	0,40011796	1,000736	0,98500216	0,9726073	2	R	0
COMBO2 (2)001.nd2	0	1	0,08714555	2,5577035	4,3473964	0,4322977	0,05759945	3,8918476	3,9012456	1	155,54588	8,622606	2	0,21500507	1,0054578	0,89372253	0,6853162	2	R	0
COMBO2 (2)001.nd2	1	0	0,13529691	5,6294703	3,321307	0,5600215	0,08543764	4,9897585	5,0630574	1	110,36031	11,239224	2	0,2878847	1,0163878	0,94199425	1,1906828	2	G	0
COMBO2 (2)001.nd2	0	1	0,08532869	4,0651364	4,230711	0,47713363	0,000187631	4,685983	4,7002153	1	105,93717	10,347192	2	0,23571317	1,0066122	0,93123174	0,90144026	2	R	0
COMBO2 (2)001.nd2	1	0	0,027063524	5,7661653	4,4911017	0,47507158	0,03393259	5,5613003	5,5689487	1	92,19752	12,350057	2	0,2373802	1,0028248	0,9447839	1,0899833	2	G	0
COMBO2 (2)001.nd2	1	0	0,060432352	7,0843315	4,0565844	0,48339733	0,04749367	6,1260066	6,1521335	1	5,478354	13,5707	2	0,24035552	1,0043211	0,9008249	1,2261349	2	G	0
COMBO2 (2)001.nd2	0	2	0,07110473	5,1054587	4,991495	0,33316907	0,10080966	6,305888	6,392893	1	3,2269144	13,8768215	2	0,1634754	1,015683	0,7760445	0,82395047	2	R	0
COMBO2 (2)001.nd2	0	1	0,054296684	4,9774632	4,601425	0,42432266	0,0803818	5,581689	5,619221	1	137,25058	12,141179	2	0,20341688	1,0085164	0,8799117	0,9311372	2	R	0
COMBO2 (2)001.nd2	0	1	0,08287006	4,4163647	3,873009	0,45357248	0,1432473	4,9189997	4,950175	1	82,04276	11,061501	2	0,23239213	1,020424	0,84568787	0,92307884	2	R	0
COMBO2 (2)001.nd2	0	1	0,056175053	4,099352	3,809002	0,49726853	0,06263066	4,488328	4,4794044	1	95,34664	10,178108	2	0,25909325	1,0036528	0,9004498	0,96489537	2	R	0
COMBO2 (2)001.nd2	0	1	0,14474817	3,3509426	3,98472	0,46978468	0,066176474	4,1264815	4,1571574	1	93,63331	9,467581	2	0,25056323	1,008774	0,9139458	0,8528141	2	R	0
COMBO2 (2)001.nd2	0	2	0,10372544	4,2067432	4,667648	0,33921075	0,13318077	5,6868486	5,7774305	1	33,117966	12,483695	2	0,16562001	1,0356367	0,74542516	0,74986523	2	R	0
COMBO2 (2)001.nd2	0	1	0,039904397	2,2915146	3,6726146	0,5572585	0,0772775	3,2262247	3,2300565	1	25,381422	7,1884937	2	0,2803132	1,002233	0,94448256	0,75930387	2	R	0
COMBO2 (2)001.nd2	0	1	0,07418427	3,410882	4,826807	0,4066669	0,04719337	4,761748	4,78153	1	0	10,266416	2	0,19153318	1,0050315	0,90489864	0,74081194	2	R	0
COMBO2 (2)001.nd2	1	0	0,0946642	9,2969265	3,8156283	0,3864975	0,108225025	7,7000375	7,938447	1	35,2579	17,386065	2	0,19964747	1,0525463	0,76832473	1,2212323	2	G	0
COMBO2 (2)001.nd2	0	1	0,16001758	2,8638105	2,8965397	0,578295	0,25057685	3,1863377	3,1500556	1	64,236496	7,888644	2	0,3591458	1,0289805	0,9592867	0,9910101	2	R	0
COMBO2 (2)001.nd2	0	1	0,02401683	4,5145984	4,737072	0,4726038	0,008215004	4,9754167	4,9708977	1	97,64542	10,95635	2	0,23220435	1,0006064	0,9609796	0,9546869	2	R	0
COMBO2 (2)001.nd2	1	0	0,0407931	5,8076234	3,8099482	0,5524397	0,00561343	5,1383333	5,1382813	1	95,72721	11,49375	2	0,28006837	1,0011451	0,9584009	1,2175976	2	G	0
COMBO2 (2)001.nd2	2	0	0,096278474	9,414058	4,2295833	0,3527664	0,11326487	8,201923	8,446637	1	150,7321	18,31259	2	0,17817861	1,0431197	0,7308267	1,1542673	2	G	0
COMBO2 (2)001.nd2	0	2	0,05442061	5,4705477	3,8465188	0,39219233	0,13975254	5,852014	5,987505	1	150,53143	13,239476	2	0,20339029	1,0243484	0,7846422	0,9405222	2	R	0
COMBO2 (2)001.nd2	1	0	0,035353947	5,997931	3,1747186	0,59483236	0,014087228	4,933868	4,9102297	1	38,213017	11,256629	2	0,31371593	1,0007186	0,9407955	1,3230215	2	G	0
COMBO2 (2)001.nd2	0	1	0,046249047	3,5352561	4,055658	0,52635103	0,03000357	4,140229	4,14812	1	39,058174	9,187083	2	0,26259246	1,0034242	0,9585139	0,90811354	2	R	0
COMBO2 (2)001.nd2	0	1	0,006337426	2,402236	2,2784789	0,7771335	0,013158744	2,6279411	2,6273646	1	50,64525	6,232538	2	0,4428886	1,0001389	0,9980631	1,0309842	2	R	0
COMBO2 (2)001.nd2	0	1	0,058310445	2,2657075	2,5008385	0,70597017	0,109049216	2,6634905	2,6704118	1	135,97943	6,350584	2	0,40664142	1,0038624	0,9745059	0,92943096	2	R	0
COMBO2 (2)001.nd2	0	1	0,089885555	4,1584587	3,4717631	0,55311453	0,020293059	4,308151	4,3034515	1	132,35841	9,71994	2	0,28527305	1,004011	0,93041277	1,0307989	2	R	0
COMBO2 (2)001.nd2	2	0	0,06608951	8,335399	5,511881	0,3531574	0,042197645	7,881822	7,975662	1	138,93875	17,222015	2	0,17083752	1,0143282	0,8595244	1,0839144	2	G	0
COMBO2 (2)001.nd2	0	2	0,06964856	4,9296784	4,6422935	0,40350586	0,0481043	5,6000123	5,6210046	1	136,58423	12,390513	2	0,20014776	1,006919	0,86179996	0,90698326	2	R	0
COMBO2 (2)002.nd2	0	1	0,053887498	3,773312	3,787553	0,55728924	0,001379647	4,1357946	4,1326094	1	126,44745	9,224142	2	0,2808762	1,0013506	0,9666128	0,9805046	2	R	0
COMBO2 (2)002.nd2	1	0	0,026539829	2,0821118	1,5889019	0,9184582	0,012433967	2,0533433	2,0510433	1	43,012615	5,3373694	2	0,62876886	1,0001081	0,9995404	1,2138495	2	G	0
COMBO2 (2)002.nd2	0	1	0,016377188	2,8146727	3,2429285	0,6371834	0,018529978	3,2766178	3,2753978	1	99,28987	7,4505215	2	0,3338001	1,0002068	0,9842187	0,9342328	2	R	0
COMBO2 (2)002.nd2	0	1	0,040141534	4,814732	3,7638779	0,56216764	0,008155025	4,6412544	4,636125	1	117,73036	10,374283	2	0,2845847	1,0009544	0,9682173	1,1139693	2	R	0
COMBO2 (2)002.nd2	0	2	0,03593484	3,6034787	4,3321867	0,49697512	0,022899928	4,339702	4,339708	1	27,04453	9,545498	2	0,2436196	1,0018729	0,93683445	0,884937	2	R	0
COMBO2 (2)002.nd2	0	1	0,042946108	4,588482	4,392913	0,48962262	0,03126772	4,9108973	4,906141	1	111,64911	10,851974	2	0,24224646	1,0017242	0,9362658	0,99039716	2	R	0
COMBO2 (2)002.nd2	0	1	0,044237565	2,9583712	3,3288522	0,6192169	0,07504527	3,4026554	3,4106417	1	96,46176	7,748361	2	0,32533205	1,0025026	0,98437005	0,9352673	2	R	0
COMBO2 (2)002.nd2	1	0	0,057641763	7,7170663	4,383161	0,4351442	0,052316926	6,746467	6,786198	1	139,46788	14,928441	2	0,21587858	1,0074654	0,8785505	1,1997007	2	G	0
COMBO2 (2)002.nd2	0	0	0,010531911	2,2988822	1,4292343	0,9462132	0,003996866	2,075592	2,0743842	1	1,83602	5,5254645	2	0,679427	1,0000485	0,99846333	1,3683382	2	NF	0
COMBO2 (2)002.nd2	0	1	0,02428427	3,931397	4,007084	0,55203646	0,045617625	4,2321386	4,2246513	1	76,65821	9,460073	2	0,27947134	1,0021758	0,9773434	0,9944862	2	R	0
COMBO2 (2)002.nd2	0	2	0,09739213	4,589606	3,8319821	0,43099508	0,19724493	5,107131	5,277048	1	166,13802	11,567952	2	0,22404307	1,0461265	0,79255617	0,91237396	2	R	0
COMBO2 (2)002.nd2	1	0	0,107406266	7,2728906	4,193431	0,47033545	0,038584754	6,3028755	6,3532968	1	26,774197	13,939737	2	0,23309864	1,013882	0,9034553	1,2110665	2	G	0
COMBO2 (2)002.nd2	1	0	0,04489039	5,122733	3,101124	0,6520504	0,007378218	4,3348703	4,3368964	1	7,5693994	9,936084	2	0,347104	1,0037674	0,9729469	1,3037454	2	G	0
COMBO2 (2)002.nd2	0	1	0,05795997	4,506107	2,9607565	0,651681	0,036167514	4,0305653	4,040054	1	117,79369	9,32155	2	0,3531667	1,0030757	0,97249323	1,2195987	2	R	0
COMBO2 (2)002.nd2	1	0	0,05558446	5,297806	3,6547475	0,57172793	0,042707562	4,807798	4,8099837	1	136,86345	10,790915	2	0,29181916	1,0032041	0,9573079	1,1900377	2	G	0
COMBO2 (2)002.nd2	0	1	0,045251094	3,890355	3,8119674	0,5415218	0,068863235	4,2169976	4,2295547	1	97,11948	9,501488	2	0,27854326	1,0035535	0,95666194	0,9792738	2	R	0
COMBO2 (2)002.nd2	0	1	0,052692227	4,769674	3,7926683	0,5446489	0,057191174	4,692835	4,708672	1	0,90837586	10,490374	2	0,2757581	1,0039985	0,9535253	1,0835049	2	R	0
COMBO2 (2)002.nd2	0	1	0,007458316	3,4989595	3,7475836	0,5854895	0,0192358	3,8386118	3,8345633	1	142,04485	8,665923	2	0,3023435	1,0002079	0,9822618	0,97996634	2	R	0
COMBO2 (2)002.nd2	0	2	0,07117981	6,3246	4,733983	0,41323006	0,066336036	6,3357377	6,381786	1	165,92104	13,868373	2	0,20060825	1,0109016	0,8849852	1,040476	2	R	0
COMBO2 (2)002.nd2	1	0	0,07869762	9,777107	4,5150905	0,37885082	0,08266174	8,135105	8,259887	1	98,54685	18,008436	2	0,1881023	1,0230908	0,80653226	1,2327194	2	G	0
COMBO2 (2)002.nd2	0	1	0,039860744	4,8183746	4,6107097	0,48462102	0,021766419	5,0639653	5,060435	1	84,99038	11,177742	2	0,23923747	1,0010788	0,95989853	1,0034412	2	R	0
COMBO2 (2)002.nd2	2	0	0,074712254	8,818702	4,661333	0,36987606	0,07408854	7,8430095	7,946349	1	173,97202	17,309286	2	0,1825363	1,0140101	0,80184925	1,1530011	2	G	0
COMBO2 (2)002.nd2	0	1	0,015866198	4,352762	4,4812346	0,5103724	0,020119468	4,7033777	4,701018	1	157,27232	10,352467	2	0,25052747	1,0009445	0,9780762	0,9877071	2	R	0
COMBO2 (2)002.nd2	1	0	0,02038912	4,385396	3,8972793	0,55577016	0,028058182	4,4798956	4,476876	1	124,35738	9,957762	2	0,27821666	1,0006237	0,9726187	1,053693	2	G	0
COMBO2 (2)002.nd2	0	1	0,030511653	4,0091934	3,6824896	0,5768924	0,03971059	4,168703	4,161815	1	101,03767	9,345144	2	0,29374143	1,0013839	0,9754907	1,0359612	2	R	0
COMBO2 (2)002.nd2	0	2	0,063724265	8,468847	7,64217	0,2985533	0,002080304	8,819193	8,837338	1	152,44504	18,88018	2	0,13863623	1,0044892	0,88373166	0,9880592	2	R	0
COMBO2 (2)002.nd2	1	0	0,06806375	7,1287866	3,9165938	0,493765	0,07779249	6,0136933	6,0633264	1	177,48982	13,469535	2	0,25098234	1,0111718	0,90819615	1,2465478	2	G	0
COMBO2 (2)002.nd2	0	1	0,034667753	5,1904144	4,5585346	0,4509507	0,07376858	5,501185	5,5182753	1	61,911278	12,02656	2	0,21837336	1,0059075	0,91355056	0,99411964	2	R	0
COMBO2 (2)002.nd2	0	1	0,0667784	4,1512995	3,5066292	0,5618056	0,12882477	4,2686734	4,305657	1	145,60907	9,636159	2	0,2900737	1,0155839	0,93750703	1,0314168	2	R	0
COMBO2 (2)002.nd2	0	1	0,020244416	3,7899983	4,0527897	0,545722	0,013772353	4,19048	4,1883445	1	14,251105	9,341975	2	0,27480304	1,0004748	0,9752785	0,9668655	2	R	0
COMBO2 (2)002.nd2	0	2	0,02631556	7,073509	5,9796276	0,3634115	0,023116147	7,209888	7,222026	1	30,711494	15,639507	2	0,17325588	1,002182	0,8958711	1,0169139	2	R	0
COMBO2 (2)002.nd2	1	0	0,005594239	5,456812	3,2806535	0,6271637	0,008510758	4,573571	4,565112	1	65,66908	10,456443	2	0,33215302	1,0000988	0,9727243	1,2987056	2	G	0
COMBO2 (2)002.nd2	1	0	0,05705344	6,0951657	3,8160908	0,54906934	0,06113851	5,2784877	5,2896194	1	84,58435	11,810929	2	0,27853295	1,0041469	0,9503141	1,2345465	2	G	0
COMBO2 (2)002.nd2	0	1	0,08905348	4,9664745	3,7566235	0,5605734	0,019163672	4,7202177	4,7415524	1	118,17323	10,551466	2	0,2838143	1,0058181	0,96806544	1,1289963	2	R	0
COMBO2 (2)002.nd2	0	1	0,071779415	5,2020698	4,174165	0,5041876	0,026173372	5,126177	5,1385174	1	109,41094	11,386675	2	0,2520572	1,0066433	0,9387939	1,0742155	2	R	0
COMBO2 (2)002.nd2	1	0	0,051755644	6,2691565	3,9905734	0,5320801	0,06542933	5,4779453	5,5005097	1	8,137676	12,16805	2	0,26600134	1,0052639	0,9578235	1,2181981	2	G	0
COMBO2 (2)002.nd2	0	1	0,073910445	3,6353216	3,0992734	0,6256255	0,123371154	3,7111142	3,7295835	1	21,939787	8,545139	2	0,33608127	1,010565	0,9483148	1,0583949	2	R	0
COMBO2 (2)002.nd2	2	0	0,094022535	8,552846	4,27784	0,39279827	0,09782046	7,4372535	7,560862	1	110,09652	16,541521	2	0,19687727	1,0216637	0,80441284	1,1787202	2	G	0
COMBO2 (2)002.nd2	1	0	0,07526656	5,7130523	3,8143277	0,5657223	0,014036179	5,03599	5,035319	1	142,78264	11,265161	2	0,28681946	1,0020894	0,98180205	1,2156454	2	G	0
COMBO2 (2)002.nd2	0	1	0,018618496	5,6509485	4,400071	0,5131747	0,002562047	5,3543267	5,3506494	1	86,064476	11,763403	2	0,25096995	1,0003874	0,9834831	1,1262547	2	R	0
COMBO2 (2)002.nd2	2	0	0,085121326	8,175394	4,760946	0,42456067	0,06207314	7,10079	7,1466107	1	108,6487	15,555695	2	0,20644553	1,0093093	0,9001613	1,2030225	2	G	0
COMBO2 (2)002.nd2	1	0	0,052399915	6,238188	3,9555018	0,5278925	0,06518399	5,463707	5,476663	1	102,09287	12,1860075	2	0,26606867	1,0058275	0,9477878	1,2136079	2	G	0
COMBO2 (2)002.nd2	1	0	0,10536237	6,1254687	3,4883177	0,5002237	0,14426595	5,4777026	5,5791416	1	145,91	12,404877	2	0,25992766	1,0255812	0,86809814	1,16224	2	G	0
COMBO2 (2)002.nd2	2	0	0,040200584	7,492585	4,7403936	0,45399752	0,017830031	6,464709	6,4733567	1	113,65958	14,401046	2	0,2282674	1,0036969	0,9213021	1,2150753	2	G	0
COMBO2 (2)002.nd2	0	2	0,1318531	5,59717	2,7571776	0,43550098	0,30171058	5,1832995	5,5993834	1	24,349102	12,7085085	2	0,26525646	1,1129838	0,72394264	1,032621	2	R	0
COMBO2 (2)002.nd2	0	1	0,15641314	2,3387065	2,3090665	0,73882693	0,24896973	2,5793355	2,6003747	1	70,29726	6,3069797	2	0,44757947	1,0199045	0,96599674	1,0020821	2	R	0
COMBO2 (2)002.nd2	0	1	0,07528536	3,74712	3,6258018	0,54369926	0,04319207	4,156339	4,1659303	1	72,022575	9,306242	2	0,27617586	1,0034807	0,95149106	0,954808	2	R	0
COMBO2 (2)002.nd2	0	1	0,12907739	2,4260972	2,5390034	0,7213887	0,29896706	2,6975732	2,7598794	1	83,07341	6,500913	2	0,4244943	1,0359285	0,98428833	0,9923176	2	R	0
COMBO2 (2)002.nd2	2	0	0,03629487	7,8910675	4,953343	0,40812132	0,06049036	7,1357684	7,169672	1	85,92138	15,587561	2	0,19731696	1,0067855	0,9048839	1,1619682	2	G	0
COMBO2 (2)002.nd2	0	2	0,057272945	5,967212	5,36099	0,36424243	0,011382097	6,558133	6,573328	1	36,41822	14,348133	2	0,17665304	1,0025828	0,86249703	0,9418276	2	R	0
COMBO2 (2)002.nd2	0	0	0,07887376	2,794006	4,2200046	0,4930823	0,019850165	3,799644	3,8121247	1	145,55254	8,438376	2	0,24640621	1,0087991	0,9385347	0,7742709	2	NF	0
COMBO2 (2)002.nd2	2	0	0,07683348	6,6351194	4,251577	0,37013465	0,094105124	6,71952	6,8370633	1	40,333702	15,00892	2	0,18710369	1,0217524	0,74908596	1,0147295	2	G	0
COMBO2 (2)002.nd2	0	1	0,049494397	4,5629663	4,1863317	0,42925817	0,11806216	5,2708964	5,296023	1	39,090168	11,557643	2	0,20911653	1,0152172	0,8720784	0,90028435	2	R	0
COMBO2 (2)002.nd2	0	1	0,075443506	4,189594	3,5157971	0,50152344	0,15878315	4,500037	4,5530753	1	38,934002	10,245786	2	0,26342067	1,0225611	0,85595715	0,97496456	2	R	0
COMBO2 (2)002.nd2	0	1	0,08223825	3,2970805	4,451453	0,42932284	0,041120052	4,457002	4,4757967	1	127,9505	9,823759	2	0,2113265	1,0051314	0,8989899	0,7665685	2	R	0
COMBO2 (2)002.nd2	0	1	0,19500022	6,462794	2,7830362	0,4316603	0,26366425	5,6801357	5,8791084	1	151,7634	13,716523	2	0,25504276	1,1087036	0,7343518	1,1422749	2	R	0
COMBO2 (2)002.nd2	0	1	0,058720738	4,4410896	4,5438595	0,45047787	0,1096996	5,0736685	5,104287	1	15,881747	11,130456	2	0,2196623	1,0168691	0,9118522	0,9127831	2	R	0
COMBO2 (2)002.nd2	0	1	0,050226007	3,6519713	4,273483	0,5125373	0,009110614	4,262529	4,2660313	1	15,441061	9,4625	2	0,2559192	1,0023212	0,9683885	0,9060347	2	R	0
COMBO2 (2)002.nd2	0	1	0,06763447	5,4735446	4,8717356	0,4131122	0,041055787	5,932615	5,9627566	1	108,43511	12,903433	2	0,19800973	1,0062293	0,8865711	0,9622359	2	R	0
COMBO2 (2)002.nd2	0	1	0,07167999	4,095689	4,263286	0,46388796	0,060619853	4,7953997	4,8128557	1	109,77175	10,533237	2	0,226771	1,004546	0,9332473	0,8938465	2	R	0
COMBO2 (2)002.nd2	0	1	0,08136479	2,7152526	3,070463	0,6296764	0,03466454	3,2187376	3,231892	1	127,7642	7,361246	2	0,33369464	1,0045506	0,96737456	0,904272	2	R	0
COMBO2 (2)002.nd2	0	1	0,002971828	4,1614556	3,9870832	0,49927682	0,003326865	4,567283	4,566813	1	121,91787	10,23427	2	0,2540034	1,0000693	0,9088727	0,9656772	2	R	0
COMBO2 (2)002.nd2	0	1	0,058635447	3,499459	4,432128	0,45583025	0,05470149	4,413727	4,363601	1	121,36144	9,822088	2	0,22871788	1,0076934	0,936047	0,8255485	2	R	0
COMBO2 (2)002.nd2	0	1	0,031631473	3,800904	3,8932366	0,5494058	0,048332952	4,1881323	4,19536	1	162,84662	9,323989	2	0,27590287	1,0022311	0,9734345	0,97090167	2	R	0
COMBO2 (2)002.nd2	0	1	0,019780245	3,6792355	3,3521209	0,61088955	0,011563652	3,8586757	3,8543174	1	157,12624	8,699662	2	0,31462348	1,0005198	0,97790635	1,0350356	2	R	0
COMBO2 (2)002.nd2	1	0	0,05803163	3,7215676	3,3569021	0,5767481	0,03497898	4,0144954	4,0278244	1	32,35865	9,004815	2	0,29401812	1,004825	0,9721642	0,9807278	2	G	0
COMBO2 (2)002.nd2	2	0	0,040439956	5,312208	4,5861964	0,4282549	0,05977967	5,7890735	5,8166523	1	26,49975	12,485079	2	0,20182133	1,0065362	0,9434194	0,9572856	2	G	0
COMBO2 (2)004.nd2	0	1	0,031462062	3,505484	5,12377	0,42916703	0,0487559	4,7099032	4,711463	1	23,175503	10,131313	2	0,20120287	1,0022913	0,92714113	0,7827392	2	R	0
COMBO2 (2)004.nd2	0	1	0,019924197	2,8471398	3,705241	0,5829867	0,024017058	3,5449452	3,5393734	1	30,645615	7,8339357	2	0,28846946	1,0003752	0,98674256	0,86626834	2	R	0
COMBO2 (2)004.nd2	0	1	0,042625375	3,3113992	4,085762	0,50060654	0,08660786	4,1318693	4,1473246	1	92,00585	9,11722	2	0,24696107	1,0045732	0,9322334	0,8465048	2	R	0
COMBO2 (2)004.nd2	0	1	0,010855246	3,8336625	3,9184332	0,5582202	0,026986666	4,158599	4,156672	1	30,898466	9,289859	2	0,2822474	1,0009669	0,98280376	0,9825426	2	R	0
COMBO2 (2)004.nd2	1	0	0,03530849	6,7353697	4,2319756	0,50507677	0,021213893	5,833451	5,8375373	1	148,99239	12,945147	2	0,25201157	1,0015026	0,94943476	1,2280158	2	G	0
COMBO2 (2)004.nd2	1	0	0,030800974	5,780318	4,436899	0,45078757	0,06943713	5,752533	5,7793374	1	141,5553	12,6938925	2	0,22240452	1,0056673	0,88226175	1,0576599	2	G	0
COMBO2 (2)004.nd2	0	1	0,031192128	3,9908993	4,5956087	0,47532663	0,017204672	4,7128205	4,710937	1	3,034428	10,271746	2	0,22878052	1,0006584	0,9727044	0,8955745	2	R	0
COMBO2 (2)004.nd2	1	0	0,048795983	6,218499	3,813551	0,5475833	0,061152335	5,3664527	5,3709908	1	137,35594	11,946004	2	0,2749293	1,0037173	0,96035355	1,2396872	2	G	0
COMBO2 (2)004.nd2	0	1	0,06335696	3,8303325	3,7547426	0,5595081	0,06276769	4,1671624	4,1837487	1	9,199685	9,275129	2	0,28084436	1,0044354	0,9677864	0,98444366	2	R	0
COMBO2 (2)004.nd2	0	1	0,0524328	3,8864841	3,828085	0,5345236	0,090501055	4,24291	4,2673388	1	58,19173	9,558724	2	0,2748776	1,0061419	0,9333547	0,96904194	2	R	0
COMBO2 (2)004.nd2	1	0	0,05270928	6,0109177	4,657705	0,42289793	0,034461837	6,1211715	6,1421504	1	10,799469	13,364649	2	0,20425928	1,0043082	0,89140743	1,0286664	2	G	0
COMBO2 (2)004.nd2	1	0	0,069012396	9,682109	4,5624833	0,4117799	0,06124823	7,78482	7,8356466	1	17,926985	17,189266	2	0,20341498	1,0129598	0,85730356	1,2913604	2	G	0
COMBO2 (2)004.nd2	0	1	0,026061656	4,734168	4,536376	0,4936858	0,00978278	5,0187826	5,0196514	1	110,52429	10,977449	2	0,23930788	1,0010619	0,97674817	0,9996894	2	R	0
COMBO2 (2)004.nd2	0	1	0,026598737	4,305927	3,9439337	0,5421003	0,005458643	4,4688272	4,472519	1	124,783615	9,990758	2	0,27452987	1,0014437	0,96820533	1,0259268	2	R	0
COMBO2 (2)004.nd2	0	1	0,04550986	7,2847953	5,756517	0,3640743	0,004335029	7,267033	7,275929	1	12,157809	15,856912	2	0,17563586	1,0016632	0,87989944	1,0354955	2	R	0
COMBO2 (2)004.nd2	1	0	0,036892895	2,442154	1,5053831	0,9367966	0,014170518	2,1297095	2,125702	1	42,116615	5,7235937	2	0,68555516	1,0001862	0,99994886	1,3478047	2	G	0
COMBO2 (2)004.nd2	0	1	0,035890866	3,3113472	3,3634474	0,6283679	0,00977477	3,5809402	3,5745254	1	102,13948	8,137674	2	0,3287916	1,0006478	0,9889116	1,0054991	2	R	0
COMBO2 (2)004.nd2	0	1	0,08320033	4,4885416	4,083358	0,5104005	0,021999285	4,7086005	4,7153444	1	26,890965	10,5124035	2	0,25776958	1,0044909	0,939206	1,0146713	2	R	0
COMBO2 (2)004.nd2	0	1	0,039553776	6,3753824	5,566118	0,36637107	0,040639	6,836261	6,8642964	1	158,18172	14,787592	2	0,17369172	1,0053806	0,880516	0,96692795	2	R	0
COMBO2 (2)004.nd2	0	1	0,046243563	5,146959	4,5151362	0,48920795	0,024066055	5,195548	5,195098	1	113,16196	11,498297	2	0,2427717	1,001502	0,96199536	1,047258	2	R	0
COMBO2 (2)004.nd2	1	0	0,070387736	8,274086	4,4343753	0,43204227	0,048380785	7,006542	7,057987	1	138,30032	15,513216	2	0,21459652	1,008848	0,88090175	1,2300801	2	G	0
COMBO2 (2)004.nd2	0	0	0	2,7813523	1,4753243	0,94371927	0,004518359	2,3005283	2,2979324	1	176,1565	6,085714	2	0,6691306	1,000016	1	1,4648435	2	NF	0
COMBO2 (2)004.nd2	0	1	0,09206624	5,4342513	3,5186393	0,44120616	0,1967878	5,4470997	5,62085	1	165,237	12,440964	2	0,23319496	1,0479208	0,7843719	1,0121621	2	R	0
COMBO2 (2)004.nd2	0	1	0,08464238	3,1218412	2,1426337	0,8189854	0,08827563	2,8206534	2,8254337	1	7,586109	6,9210544	2	0,49959883	1,0024714	0,99925387	1,2603513	2	R	0
COMBO2 (2)004.nd2	1	0	0,053923864	5,2915	3,3140361	0,6276813	0,010218	4,515424	4,5206285	1	7,697163	10,292591	2	0,33043945	1,0021784	0,978257	1,2764944	2	G	0
COMBO2 (2)004.nd2	1	0	0,05216294	6,0509605	3,6827202	0,5710259	0,04343849	5,1421494	5,1501217	1	137,36763	11,539558	2	0,29137015	1,002534	0,96438855	1,2666925	2	G	0
COMBO2 (2)004.nd2	0	1	0,056497585	5,3783913	3,958467	0,5345775	0,0575305	5,056277	5,0621405	1	93,74586	11,244128	2	0,26785567	1,0038192	0,9607983	1,1331265	2	R	0
COMBO2 (2)004.nd2	1	0	0,08404255	8,825736	5,217402	0,39653277	0,033139728	7,6789412	7,7170744	1	163,82562	16,724028	2	0,19057168	1,0060649	0,89554155	1,199359	2	G	0
COMBO2 (2)004.nd2	1	0	0,063187785	9,751883	4,635574	0,3726863	0,07209506	8,206832	8,325033	1	98,56596	18,133326	2	0,18435183	1,0199776	0,8115686	1,2158571	2	G	0
COMBO2 (2)004.nd2	1	0	0,02849589	5,8204436	3,7968283	0,57507455	0,004397132	5,0038233	5,004069	1	150,35707	11,27771	2	0,29597992	1,0002471	0,9832921	1,2480026	2	G	0
COMBO2 (2)004.nd2	0	1	0,020503584	4,1612062	4,758228	0,48250532	0,021459755	4,75016	4,754976	1	157,37599	10,410306	2	0,23480795	1,0012072	0,9716768	0,92821324	2	R	0
COMBO2 (2)004.nd2	1	0	0,07548875	7,254992	3,999241	0,48453555	0,09527678	6,138734	6,165609	1	177,529	13,717046	2	0,24512605	1,0166714	0,9023961	1,2421908	2	G	0
COMBO2 (2)004.nd2	0	1	0,053950116	5,182256	4,6375647	0,43640003	0,088482976	5,566355	5,608422	1	61,526474	12,215802	2	0,21295467	1,008512	0,9023047	0,97107446	2	R	0
COMBO2 (2)004.nd2	0	1	0,07386672	3,9414284	3,5991585	0,5287942	0,13851295	4,298311	4,3642063	1	144,1804	9,678062	2	0,27162394	1,0194755	0,9088902	0,95968306	2	R	0
COMBO2 (2)004.nd2	1	0	0,065007195	7,795112	4,8519382	0,45680583	0,01081554	6,6214795	6,636353	1	12,853225	14,6436825	2	0,22637185	1,0038774	0,9388009	1,2350744	2	G	0
COMBO2 (2)004.nd2	0	1	0,016270075	3,6122615	4,27879	0,5236131	0,040817063	4,201342	4,2035947	1	13,171999	9,310848	2	0,26056325	1,0010502	0,97269607	0,9162147	2	R	0
COMBO2 (2)004.nd2	0	2	0,035192695	6,809776	6,1611876	0,3477131	0,033068303	7,2354636	7,2542033	1	31,138	15,687756	2	0,16561903	1,0040485	0,88274014	0,9697767	2	R	0
COMBO2 (2)004.nd2	1	0	0,059129246	5,525992	4,1662116	0,5103683	0,04210021	5,2505903	5,2618437	1	85,06785	11,664556	2	0,25521377	1,0029708	0,940066	1,1154653	2	G	0
COMBO2 (2)004.nd2	0	1	0,061615493	4,5674562	4,0150337	0,5327769	0,011305434	4,6665616	4,688724	1	118,28567	10,3793335	2	0,26704872	1,0061876	0,96259236	1,0400743	2	R	0
COMBO2 (2)004.nd2	0	1	0,081582874	3,2580366	3,1336658	0,6300743	0,15689427	3,495881	3,5058463	1	166,72467	8,060965	2	0,33943197	1,0121089	0,9609114	1,0020138	2	R	0
COMBO2 (2)004.nd2	0	1	0,0453573	2,9647083	4,3238144	0,49008012	0,028692178	3,956581	3,9552755	1	31,992908	8,718914	2	0,24113041	1,0029844	0,94749373	0,79951817	2	R	0
COMBO2 (2)004.nd2	0	1	0,04781425	4,014771	4,234002	0,5172454	0,045755647	4,4617114	4,4528427	1	44,66713	9,876134	2	0,256784	1,0047559	0,96347946	0,95335275	2	R	0
COMBO2 (2)004.nd2	0	1	0,056814056	3,1904383	3,538945	0,5569346	0,07219018	3,7417057	3,6948612	1	23,280338	8,484534	2	0,2901491	1,0099384	0,93500537	0,904507	2	R	0
COMBO2 (2)004.nd2	0	1	0,08918943	3,8128085	3,6510978	0,50198424	0,08938669	4,3758855	4,373554	1	26,966148	9,769726	2	0,25352645	1,009116	0,8776973	0,9250523	2	R	0
COMBO2 (2)004.nd2	0	1	0,04194878	3,535922	3,7012758	0,54327	0,053220335	3,984076	3,9844778	1	141,30716	9,043747	2	0,28363353	1,0037391	0,9533579	0,93657863	2	R	0
COMBO2 (2)004.nd2	0	1	0,076401606	3,895558	3,4709244	0,56943876	0,046090826	4,057406	4,0552998	1	141,705	9,271847	2	0,30128872	1,0048231	0,9641091	1,0175682	2	R	0
COMBO2 (2)004.nd2	1	0	0,11293012	6,306764	3,8666973	0,510991	0,044896733	5,5746636	5,6055264	1	146,73271	12,453792	2	0,25839218	1,0067141	0,92945457	1,1953565	2	G	0
COMBO2 (2)004.nd2	0	1	0,10257339	3,2266726	4,167917	0,48515892	0,003496505	4,078082	4,054814	1	147,85059	9,141982	2	0,24703191	1,0055771	0,9216762	0,82440376	2	R	0
COMBO2 (2)004.nd2	2	0	0,08364697	6,643127	4,5914855	0,3540995	0,10638205	6,9711485	7,1579933	1	42,18079	15,354248	2	0,17405	1,0316038	0,77197456	0,9668899	2	G	0
COMBO2 (2)004.nd2	0	1	0,061417915	4,8593874	4,264414	0,42070255	0,09023019	5,4428906	5,4833326	1	37,74157	12,047811	2	0,20884901	1,0092734	0,858176	0,9217266	2	R	0
COMBO2 (2)004.nd2	1	0	0,10348768	10,74213	4,880787	0,34042987	0,08039271	9,108916	9,3166	1	50,18448	19,912983	2	0,1648417	1,0276821	0,77289283	1,1990935	2	G	0
COMBO2 (2)004.nd2	0	1	0,07035127	3,6736162	3,9707754	0,42791736	0,13896038	4,758145	4,8282733	1	43,926212	10,386563	2	0,20659918	1,0173988	0,8718192	0,79968786	2	R	0
COMBO2 (2)004.nd2	1	0	0,12323083	6,027068	3,1915176	0,5374907	0,023212742	5,1063256	5,1175237	1	120,73279	11,870595	2	0,29430604	1,0149083	0,90114516	1,2552212	2	G	0
COMBO2 (2)004.nd2	1	0	0,035519812	4,855587	3,4184508	0,575585	0,014615047	4,5194087	4,3789325	1	27,01304	10,29606	2	0,3026834	1,0006044	0,96643025	1,1805375	2	G	0
COMBO2 (2)004.nd2	1	0	0,39387047	2,5046322	1,7005085	0,8470676	0,63872844	2,227418	2,274891	1	35,04518	6,09562	2	0,6427627	1,0946766	0,9803832	1,2632674	2	G	0
COMBO2 (2)004.nd2	1	0	0,085791394	3,8875663	2,637261	0,6940053	0,07074316	3,459866	3,461926	1	25,971327	8,390009	2	0,41349414	1,0032424	0,97044885	1,2128569	2	G	0
COMBO2 (2)004.nd2	0	1	0,032517675	2,115526	2,1972437	0,8064729	0,047122974	2,3731804	2,3711777	1	128,37552	5,741419	2	0,4782632	1,000439	0,99670535	1,0243347	2	R	0
COMBO2 (2)004.nd2	0	1	0,004197539	2,0569186	2,1957145	0,80414623	0,005575871	2,3328047	2,330858	1	50,892	5,669516	2	0,4812497	1,0000405	0,99612963	1,0097784	2	R	0
COMBO2 (2)004.nd2	0	1	0,07066466	3,248671	2,9961457	0,6164359	0,15535848	3,5552073	3,560323	1	155,57156	8,137928	2	0,3272548	1,0121788	0,93869674	0,96676356	2	R	0
COMBO2 (2)004.nd2	1	0	0,056062065	3,6507435	3,8289106	0,52838	0,089567415	4,217937	4,2197547	1	159,22362	9,317994	2	0,26127103	1,005896	0,9605671	0,91785973	2	G	0
COMBO2 (2)004.nd2	0	1	0,003783966	2,68162	3,187137	0,6436291	0,008099999	3,165002	3,16312	1	47,103584	7,235786	2	0,34084687	1,000059	0,9871292	0,9249524	2	R	0
COMBO2 (2)004.nd2	0	1	0,03731248	2,8334663	3,0465147	0,661117	0,004160707	3,2020257	3,1956925	1	21,388062	7,3387957	2	0,351867	1,0004038	0,99241894	0,9708645	2	R	0
COMBO2 (2)005.nd2	0	0	0,066258214	2,1670558	1,5497152	0,9231096	0,08687135	2,0218031	2,0176635	1	10,013523	5,43142	2	0,674998	1,0012485	0,99802727	1,2573627	2	NF	0
COMBO2 (2)005.nd2	0	1	0,07045445	4,0618277	3,6718764	0,533441	0,13382928	4,326581	4,361532	1	161,76521	9,781883	2	0,2762752	1,0150522	0,91265553	0,9906405	2	R	0
COMBO2 (2)005.nd2	3	0	0,06864129	9,403475	5,78876	0,3569904	0,017122626	8,353814	8,393675	1	21,554554	18,193693	2	0,17156506	1,0080521	0,8811955	1,1649119	2	G	0
COMBO2 (2)005.nd2	0	1	0,056040615	5,7768836	4,320215	0,44358274	0,021028938	5,7914834	5,8155546	1	84,25138	12,792766	2	0,21929267	1,0046152	0,89294624	1,0447884	2	R	0
COMBO2 (2)005.nd2	0	1	0,039054967	4,0943155	4,804626	0,46172434	0,048635427	4,828465	4,8438478	1	32,33439	10,556117	2	0,22360073	1,0033494	0,93940294	0,89497083	2	R	0
COMBO2 (2)005.nd2	0	0	0,06685299	10,141259	5,9528747	0,32052138	0,039499447	9,245396	9,3113785	1	98,64149	19,93987	2	0,15106054	1,0073919	0,83959895	1,1272498	2	NF	0
COMBO2 (2)005.nd2	2	0	0,0599946	6,6259	4,4823503	0,44252533	0,07310001	6,2095337	6,2399592	1	159,61296	13,716973	2	0,2187948	1,0106199	0,8818218	1,118267	2	G	0
COMBO2 (2)005.nd2	0	1	0,013328359	3,894809	4,1589184	0,5393889	0,012866509	4,291326	4,290273	1	64,60109	9,525702	2	0,26928565	1,000196	0,9731265	0,9743761	2	R	0
COMBO2 (2)005.nd2	1	0	0,047493286	7,83066	4,990865	0,41871446	0,05623718	7,016367	7,048453	1	115,00283	15,330105	2	0,20252745	1,0054132	0,9084438	1,167834	2	G	0
COMBO2 (2)005.nd2	0	1	0,051610246	3,9157462	3,6949759	0,56526774	0,03142109	4,174098	4,183456	1	28,122559	9,330074	2	0,28615367	1,0030906	0,9711563	1,0073477	2	R	0
COMBO2 (2)005.nd2	0	1	0,23449539	4,2130494	2,052874	0,5509166	0,5352532	3,6856525	4,2288995	1	119,11624	9,803029	2	0,39489162	1,2357365	0,8001905	1,0517195	2	R	0
COMBO2 (2)005.nd2	1	0	0,034461573	5,6933227	4,2771792	0,47151187	0,03421769	5,6169033	5,593449	1	9,741405	12,318037	2	0,22976401	1,0022587	0,91209656	1,0771543	2	G	0
COMBO2 (2)005.nd2	1	0	0,038662963	6,633038	3,9402564	0,54722625	0,008446674	5,534491	5,531707	1	154,64471	12,341778	2	0,27571934	1,0005732	0,96595746	1,287727	2	G	0
COMBO2 (2)005.nd2	0	1	0,027187899	3,735054	4,0817394	0,53271824	0,038645122	4,170947	4,170884	1	98,45025	9,386519	2	0,27336168	1,0012009	0,96612763	0,9480415	2	R	0
COMBO2 (2)005.nd2	0	1	0,018903349	4,3442707	3,8342962	0,56180626	0,013040712	4,3508916	4,3448706	1	145,1998	9,857575	2	0,29219344	1,0005107	0,96442366	1,0644914	2	R	0
COMBO2 (2)005.nd2	0	1	0,026365139	4,7551155	4,310307	0,5194339	0,04483819	4,824025	4,8270035	1	157,9071	10,725569	2	0,2601669	1,0029708	0,96905696	1,0474465	2	R	0
COMBO2 (2)005.nd2	2	0	0,08203346	7,8275795	4,820544	0,3985423	0,0654959	7,143688	7,2216444	1	113,23236	15,710191	2	0,19529568	1,0125086	0,86737454	1,133735	2	G	0
COMBO2 (2)005.nd2	0	1	0,000970909	4,3073497	3,6993246	0,56871456	0,000272013	4,353595	4,350775	1	43,36612	9,755798	2	0,28935054	1,0000166	0,96885973	1,0648099	2	R	0
COMBO2 (2)005.nd2	0	1	0,041945025	4,0490694	3,848732	0,5338621	0,074573636	4,318605	4,3205285	1	125,965195	9,762656	2	0,27642572	1,0036135	0,93816066	0,989255	2	R	0
COMBO2 (2)005.nd2	2	0	0,085322544	7,023123	4,134235	0,48381376	0,045027263	6,0648017	6,093681	1	145,81766	13,506131	2	0,24311242	1,0054805	0,9246322	1,2174823	2	G	0
COMBO2 (2)005.nd2	0	1	0,048412986	5,0420647	4,0534563	0,52178955	0,044940934	4,9635434	4,9732647	1	19,88192	11,019489	2	0,26057628	1,0036939	0,9615482	1,081788	2	R	0
COMBO2 (2)005.nd2	0	1	0,012916137	4,2899923	4,865205	0,47446927	0,009856929	4,8618793	4,8503532	1	63,82561	10,659311	2	0,23107783	1,000347	0,96963084	0,93343836	2	R	0
COMBO2 (2)005.nd2	0	1	0,013309336	4,3391094	4,245627	0,5154895	0,026969524	4,6669574	4,667818	1	87,69667	10,284787	2	0,25365478	1,0007732	0,97922146	0,98909557	2	R	0
COMBO2 (2)005.nd2	0	1	0,059962016	5,440828	4,3743114	0,49056482	0,002525789	5,2797585	5,2813945	1	80,46184	11,805632	2	0,2485118	1,0011463	0,9432786	1,0890468	2	R	0
COMBO2 (2)005.nd2	0	1	0,031941768	4,8804784	4,438026	0,4808689	0,039168335	5,10433	5,1088295	1	155,5935	11,293349	2	0,23850363	1,0031823	0,952586	1,0044112	2	R	0
COMBO2 (2)005.nd2	0	1	0,040311296	4,8102994	4,075276	0,51086944	0,001981726	4,8994894	4,8980355	1	43,780205	10,877674	2	0,25514117	1,00065	0,9564023	1,0452961	2	R	0
COMBO2 (2)005.nd2	1	0	0,027755927	10,16305	5,553561	0,36580062	0,034668148	8,576081	8,59967	1	154,1105	18,68507	2	0,17593668	1,0038218	0,8580385	1,22741	2	G	0
COMBO2 (2)005.nd2	0	1	0,0577357	6,1151457	4,6200967	0,4226979	0,040657926	6,0986114	6,1289487	1	160,39981	13,48321	2	0,20934133	1,0055689	0,8784922	1,0454204	2	R	0
COMBO2 (2)005.nd2	1	0	0,05703021	6,302623	4,162728	0,5247905	0,011540612	5,5133977	5,5302396	1	78,51511	12,284927	2	0,26399323	1,005823	0,9638683	1,215448	2	G	0
COMBO2 (2)005.nd2	1	0	0,0935052	7,444717	4,3982754	0,48885185	0,030264255	6,1842704	6,195195	1	10,759823	13,833765	2	0,24784568	1,0123155	0,9438007	1,2671514	2	G	0
COMBO2 (2)005.nd2	0	1	0,000585487	5,177095	5,1659527	0,43754238	0,002299523	5,5860376	5,5850635	1	0	12,193768	2	0,21124601	1,0000167	0,94121563	0,97639906	2	R	0
COMBO2 (2)005.nd2	0	1	0,070402	6,7200336	4,549543	0,38647404	0,088751435	6,6428533	6,720135	1	60,14682	14,781907	2	0,1938975	1,0142497	0,8216481	1,0373224	2	R	0
COMBO2 (2)005.nd2	0	1	0,019670686	5,1592793	4,01315	0,5529167	0,030182412	4,8527894	4,856435	1	83,682915	10,828532	2	0,27894354	1,0013528	0,9815953	1,1407142	2	R	0
COMBO2 (2)005.nd2	1	0	0,06526329	6,8995185	3,9284244	0,5150687	0,08040732	5,828633	5,8625283	1	36,62555	12,974235	2	0,25858036	1,0089326	0,9366016	1,2533945	2	G	0
COMBO2 (2)005.nd2	1	0	0,07113288	6,6106443	3,6659598	0,54182565	0,09330404	5,511293	5,551046	1	172,42949	12,382178	2	0,27710664	1,0120885	0,938407	1,2760488	2	G	0
COMBO2 (2)005.nd2	0	1	0,052745447	5,720545	4,6199617	0,43877923	0,06688008	5,7942057	5,8323336	1	93,63553	12,799724	2	0,21695001	1,0094733	0,905373	1,0263128	2	R	0
COMBO2 (2)005.nd2	0	1	0,014828944	4,720598	4,1493607	0,534143	0,0045117	4,729851	4,7274184	1	154,24739	10,538401	2	0,26866576	1,0002123	0,96985996	1,0659442	2	R	0
COMBO2 (2)005.nd2	0	1	0,041228503	4,614331	3,9351683	0,5391863	0,00767542	4,6163177	4,6120024	1	22,0261	10,370265	2	0,2756941	1,0015602	0,95470047	1,0628002	2	R	0
COMBO2 (2)005.nd2	0	1	0,0440575	4,4003806	3,982275	0,5168068	0,07311035	4,6479945	4,6662045	1	45,445156	10,343939	2	0,25933978	1,0046368	0,9382966	1,0023618	2	R	0
COMBO2 (2)005.nd2	0	1	0,03397474	7,2290187	5,9011173	0,3555759	0,023344692	7,3577576	7,367801	1	41,706192	15,983742	2	0,17001942	1,0032433	0,8723379	1,0140601	2	R	0
COMBO2 (2)005.nd2	0	1	0,01831509	4,5841947	3,6154673	0,58018583	0,015296228	4,4040713	4,3991694	1	44,606087	9,96444	2	0,3009293	1,0002755	0,9754482	1,1159893	2	R	0
COMBO2 (2)005.nd2	0	1	0,030533046	3,6399002	3,9660437	0,5570042	0,0082168	4,0319767	4,0326047	1	26,525478	9,061924	2	0,28507787	1,0010377	0,9726381	0,96639574	2	R	0
COMBO2 (2)005.nd2	0	1	0	2,7433908	3,0285826	0,649685	0,001019798	3,197386	3,1956844	1	51,023636	7,2844596	2	0,34167063	1,000002	0,9921122	0,9341317	2	R	0
COMBO2 (2)005.nd2	2	0	0,07042968	8,45278	4,842304	0,43128157	0,03460906	7,057644	7,074333	1	58,78122	15,693661	2	0,21606788	1,0049711	0,9039242	1,2489394	2	G	0
COMBO2 (2)005.nd2	2	0	0,031939715	7,5592675	4,8840985	0,44812799	0,009240105	6,6086974	6,6066866	1	140,53867	14,55941	2	0,22037286	1,0006818	0,9384062	1,202416	2	G	0
COMBO2 (2)005.nd2	0	1	0,021073308	4,2680144	3,4594913	0,5925359	0,019863568	4,1758814	4,1721883	1	133,80968	9,513943	2	0,3116303	1,000603	0,96958923	1,0971934	2	R	0
COMBO2 (2)005.nd2	0	1	0,027594544	3,8364513	3,3646724	0,61141896	0,041048247	3,8905022	3,8802524	1	65,321304	8,879742	2	0,32272193	1,0012311	0,9774017	1,0653003	2	R	0
COMBO2 (2)005.nd2	0	1	0,024779078	4,985622	4,6420627	0,474119	0,010401918	5,2082057	5,208067	1	30,4793	11,4953165	2	0,2340201	1,0005153	0,952175	1,0073473	2	R	0
COMBO2 (2)005.nd2	0	2	0,037168097	4,791506	4,3476586	0,48635235	0,033430528	4,9604464	4,9668026	1	6,535844	11,126676	2	0,2479366	1,001687	0,9261904	1,0126694	2	R	0
COMBO2 (2)005.nd2	0	0	0,08424338	9,558827	5,95448	0,32900134	0,055450823	8,823378	8,896073	1	106,75292	19,1077	2	0,15633097	1,0120867	0,82061434	1,1115345	2	NF	0
COMBO2 (2)005.nd2	0	1	0,024802309	4,1691146	3,8241217	0,5693339	0,002828865	4,307172	4,3048854	1	56,696774	9,592754	2	0,2861341	1,0006069	0,99420315	1,0407078	2	R	0
COMBO2 (2)005.nd2	0	1	0,04330305	4,8792295	3,7939818	0,5385439	0,07971349	4,7443986	4,751152	1	124,020256	10,670137	2	0,27599362	1,0061278	0,9343813	1,0898193	2	R	0
COMBO2 (2)005.nd2	0	1	0,08034028	1,9041253	2,1797714	0,7467024	0,15927295	2,3346343	2,2846482	1	2,7511132	5,660815	2	0,44480324	1,0049136	0,9764595	0,8942485	2	R	0
COMBO2 (2)005.nd2	0	1	0,11874729	3,09645	3,641549	0,49114096	0,12725411	3,9960172	4,060042	1	33,033974	8,9009	2	0,24689908	1,0164068	0,86430657	0,803508	2	R	0
COMBO2 (2)005.nd2	0	1	0,060824666	4,4112163	4,025035	0,49539316	0,108898215	4,7719555	4,803029	1	65,276886	10,578135	2	0,24664693	1,010085	0,9290453	0,9751216	2	R	0
COMBO2 (2)005.nd2	0	0	0,03796533	3,6627262	3,0115376	0,6276548	0,010640682	3,7088258	3,7173467	1	70,711075	8,56341	2	0,33903277	1,0047292	0,97218597	1,0692075	2	NF	0
COMBO2 (2)005.nd2	0	1	0,04085353	3,359101	4,246741	0,48244122	0,08524355	4,2526417	4,2529783	1	32,272366	9,353933	2	0,23649155	1,0058182	0,93290484	0,8353245	2	R	0
COMBO2 (2)005.nd2	1	0	0,028557565	4,445502	3,5490856	0,5779641	0,0080342	4,2976317	4,2918024	1	40,914043	9,831389	2	0,30645907	1,0005193	0,96171165	1,1089779	2	G	0
COMBO2 (2)005.nd2	0	1	0,08362492	5,520747	4,3413196	0,3792428	0,085720584	6,0976896	6,1559863	1	108,010895	13,525246	2	0,18905027	1,0182182	0,7717265	0,93846977	2	R	0
COMBO2 (2)005.nd2	0	1	0,06820471	3,9013855	3,838981	0,45981792	0,07374304	4,6814194	4,6939106	1	103,26386	10,325746	2	0,22665949	1,0060985	0,89808744	0,87018543	2	R	0
COMBO2 (2)005.nd2	0	1	0,085405886	2,9823155	4,9844813	0,39304447	0,07419855	4,4901056	4,524544	1	135,4734	9,764745	2	0,18834348	1,0096861	0,8877435	0,6835476	2	R	0
COMBO2 (2)005.nd2	0	1	0,073306896	3,9355178	3,8600185	0,5176498	0,06432802	4,2979608	4,317303	1	69,411476	9,774349	2	0,27126086	1,0100287	0,934786	0,9621576	2	R	0
COMBO2 (2)005.nd2	0	1	0,08244212	4,5914373	4,288785	0,4773923	0,058537107	4,9053583	4,902642	1	68,47749	10,993642	2	0,24295025	1,008114	0,90956014	0,9840449	2	R	0
COMBO2 (2)005.nd2	0	1	0,11410311	3,2099187	2,273897	0,72692704	0,10141617	3,018113	2,956727	1	104,66053	7,4491467	2	0,44867638	1,0032789	0,9677727	1,1836962	2	R	0
COMBO2 (2)005.nd2	0	1	0,051676437	3,7843375	4,1738596	0,4640691	0,0770829	4,6534977	4,6653037	1	110,406845	10,122984	2	0,2225056	1,0066551	0,93155456	0,85320735	2	R	0
COMBO2 (2)005.nd2	0	1	0,07459505	7,419326	4,9420333	0,32609737	0,004133996	7,7258067	7,8360214	1	112,78701	16,908829	2	0,15826574	1,0167024	0,74999577	0,9776777	2	R	0
COMBO2 (2)005.nd2	0	1	0,021270705	3,5773802	3,331245	0,6112673	0,018480796	3,7766402	3,759437	1	129,4498	8,575746	2	0,31934786	1,000476	0,9810511	1,0273508	2	R	0
COMBO2 (2)005.nd2	0	1	0,13648434	3,8532677	3,0279043	0,53260547	0,20468636	4,0593605	4,119768	1	90,00971	9,534912	2	0,297731	1,031198	0,8413036	0,98372966	2	R	0
COMBO2 (2)005.nd2	0	1	0,12086461	3,4073021	3,7083802	0,41497076	0,17111662	4,4909215	4,600935	1	97,66573	10,157844	2	0,21510468	1,0253378	0,7985679	0,77599555	2	R	0
COMBO2 (2)005.nd2	0	1	0,042000957	2,9899745	3,6193604	0,5748357	0,047564413	3,6309454	3,6162772	1	21,616997	8,084754	2	0,28876078	1,0027932	0,98421574	0,89447594	2	R	0
COMBO2 (2)005.nd2	0	1	0,051342405	4,1118393	3,8169205	0,5188319	0,082493514	4,4506116	4,402621	1	26,375364	9,979521	2	0,2643059	1,0082114	0,90834194	0,9828074	2	R	0
COMBO2 (2)005.nd2	1	0	0,10838274	7,203544	3,6110125	0,51861775	0,12175212	5,7749567	5,9251876	1	106,676125	13,211568	2	0,27501658	1,0523132	0,89674896	1,2980727	2	G	0
COMBO2 (2)005.nd2	0	1	0,032738257	4,8916335	4,876317	0,45283976	0,00337174	5,32376	5,3272405	1	22,817137	11,650904	2	0,21974911	1,0009577	0,9365775	0,966883	2	R	0
COMBO2 (2)005.nd2	1	0	0,028362144	5,659648	4,4787736	0,4754589	0,04038349	5,553342	5,565131	1	106,88216	12,230471	2	0,23366341	1,0025107	0,94649684	1,0798999	2	G	0
COMBO2 (2)005.nd2	2	0	0,035860755	3,1717074	2,6318386	0,65030444	0,05698669	3,2016811	3,051028	1	105,68163	7,8287625	2	0,3939554	1,0012331	0,9471355	1,0769783	2	G	0
COMBO2 (2)005.nd2	0	1	0,04928129	2,9468515	3,2960231	0,60046285	0,08570359	3,461706	3,4748805	1	106,77556	7,8530974	2	0,31310356	1,0042499	0,9712451	0,91455346	2	R	0
COMBO2 (2)005.nd2	2	0	0,09555811	2,0302374	1,8816584	0,7836227	0,12988947	2,2559373	2,2395256	1	103,68375	5,7059093	2	0,5079288	1,0044364	0,969335	0,9920482	2	G	0
COMBO2 (2)005.nd2	2	0	0,094298	5,219968	3,8076572	0,5077952	0,028252918	5,085664	4,9522305	1	171,93372	11,365657	2	0,25697014	1,0065337	0,9411332	1,0980144	2	G	0
COMBO2 (2)005.nd2	0	1	0,05218573	3,8221326	3,947858	0,5059213	0,098665	4,357483	4,3031616	1	129,90768	9,743529	2	0,25629756	1,0186083	0,9386845	0,92510074	2	R	0
COMBO2 (2)005.nd2	0	1	0,028038919	3,316644	4,0632343	0,5272918	0,02507263	3,9884722	3,990184	1	35,36434	8,890554	2	0,26545802	1,0005742	0,9703819	0,87945217	2	R	0
COMBO2 (2)005.nd2	0	1	0,05486866	4,691253	3,47842	0,56861275	0,08192995	4,4961176	4,517352	1	38,158794	10,182187	2	0,295477	1,008909	0,9368267	1,1187894	2	R	0
COMBO2 (2)005.nd2	0	1	0,09598165	2,0892193	2,5395548	0,7059072	0,09415186	2,5978525	2,5878987	1	60,998238	6,0985017	2	0,39415333	1,0083512	0,99461	0,8877337	2	R	0
COMBO2 (2)005.nd2	0	1	0,06347435	6,1947317	4,8609037	0,4012857	0,005544595	6,3040085	6,3356576	1	0	13,928019	2	0,1984719	1,0068909	0,85670865	1,014492	2	R	0
COMBO2 (2)005.nd2	0	1	0,04757675	3,3007433	3,612053	0,5669888	0,09134675	3,8011622	3,813772	1	178,94023	8,553101	2	0,2908634	1,004747	0,9680404	0,92564726	2	R	0
COMBO2 (2)005.nd2	0	1	0,06291273	2,1638105	2,4732268	0,71593845	0,10471945	2,5491695	2,4622161	1	155,26624	6,162781	2	0,42396683	1,0024656	0,9764087	0,948635	2	R	0
COMBO2 (2)005.nd2	0	1	0,08723915	3,5597312	3,3031688	0,57341075	0,1053947	3,9423366	3,9627895	1	101,0725	8,832438	2	0,29162177	1,0104669	0,95702773	0,9546639	2	R	0
COMBO2 (2)005.nd2	0	1	0,07659701	3,128501	2,4249864	0,67011523	0,14902447	3,264106	3,1814804	1	84,86772	7,659463	2	0,37386766	1,0087423	0,9486066	1,0493978	2	R	0
COMBO2 (2)005.nd2	2	0	0,063524075	6,154106	4,672447	0,39547977	0,039778236	6,394844	6,4326572	1	93,0851	13,983803	2	0,1916087	1,0061675	0,8900501	0,99552804	2	G	0
COMBO2 (2)005.nd2	1	0	0,08757883	5,9466496	4,5384274	0,38900796	0,07820385	6,318276	6,3927217	1	36,33258	13,859956	2	0,18966416	1,0212771	0,8137246	0,96796954	2	G	0
COMBO2 (2)005.nd2	1	0	0,09371392	6,2313614	3,5585754	0,57521135	0,042084303	5,0776935	5,0860815	1	35,059395	11,667631	2	0,30772313	1,0043563	0,9568441	1,3034526	2	G	0
COMBO2 (2)005.nd2	0	1	0,09159189	5,3269434	5,6712065	0,31221282	0,04377827	6,730509	6,7844825	1	14,785845	14,642613	2	0,14972433	1,0083745	0,7842435	0,80805236	2	R	0
COMBO2 (2)005.nd2	0	2	0,037538767	5,152099	5,5489044	0,38392124	0,00759472	6,017189	6,018351	1	128,58852	12,986017	2	0,18117866	1,0013045	0,9147313	0,8933986	2	R	0
COMBO2 (2)005.nd2	0	1	0,08035271	2,8327794	3,5424573	0,56321347	0,102911	3,4741037	3,48261	1	127,28414	7,9501405	2	0,29883903	1,006906	0,9376619	0,86410266	2	R	0
COMBO2 (2)005.nd2	2	0	0,08198829	10,364013	6,069247	0,32110772	0,014195757	9,208068	9,237324	1	3,9450178	20,139261	2	0,15563276	1,0072961	0,8209081	1,1497931	2	G	0
COMBO2 (2)005.nd2	4	0	0,039595846	9,314575	6,3611126	0,31895146	0,022851024	8,882696	8,9236555	1	0	19,156853	2	0,15030849	1,0062042	0,86329335	1,079978	2	G	0
COMBO2 (2)005.nd2	0	1	0,05388374	5,3450913	4,5645237	0,476229	0,053986773	5,3805666	5,4014015	1	160,33261	11,876121	2	0,2350765	1,0090836	0,94406706	1,0428663	2	R	0
COMBO2 (2)005.nd2	0	1	0,0607549	3,8277934	4,1058826	0,49696183	0,084102966	4,4549203	4,4729643	1	156,88979	9,838245	2	0,24557193	1,0080806	0,9405941	0,90202993	2	R	0
COMBO2 (2)005.nd2	2	0	0,11020845	8,764132	3,4097822	0,39524993	0,15883544	7,2922235	7,6601043	1	127,87846	16,692581	2	0,20984522	1,065354	0,74473685	1,1979403	2	G	0
COMBO2 (2)005.nd2	1	0	0,14172828	6,2906346	3,0214036	0,5458952	0,12540194	5,217301	5,321366	1	129,05038	12,033654	2	0,29424754	1,0216656	0,9071744	1,2550339	2	G	0
COMBO2 (2)006.nd2	0	1	0,019507235	4,3380885	4,36752	0,4901979	0,03390597	4,75468	4,7590165	1	135,07108	10,545529	2	0,24432386	1,0011069	0,94963956	0,959566	2	R	0
COMBO2 (2)006.nd2	0	1	0,021595566	4,271661	4,130445	0,5410442	0,022447817	4,493174	4,494521	1	83,92392	9,960633	2	0,26940173	1,0008807	0,9865018	1,0169164	2	R	0
COMBO2 (2)006.nd2	0	1	0,040474605	3,2636352	3,2000818	0,64434755	0,083114244	3,5394056	3,538795	1	66,58622	7,9780297	2	0,33170426	1,004327	0,9913078	1,014138	2	R	0
COMBO2 (2)006.nd2	0	1	0,029384052	3,798188	4,4866915	0,49967656	0,009267245	4,457504	4,458123	1	47,112305	9,773467	2	0,24339022	1,0009564	0,9631873	0,9047702	2	R	0
COMBO2 (2)006.nd2	0	1	0,0655007	3,740049	3,185357	0,6159527	0,12813431	3,776395	3,8078735	1	175,8221	8,735141	2	0,3339124	1,008693	0,96256936	1,0565584	2	R	0
COMBO2 (2)006.nd2	1	0	0,043659005	6,3984213	5,007975	0,4568507	0,007655847	6,140937	6,1443615	1	20,381731	13,266434	2	0,21602984	1,0012847	0,96294916	1,1011776	2	G	0
COMBO2 (2)006.nd2	2	0	0,06806612	9,237882	6,263536	0,3360776	0,003688933	8,634912	8,660166	1	113,97554	18,585375	2	0,15774904	1,0031503	0,8765596	1,1080095	2	G	0
COMBO2 (2)006.nd2	1	0	0,034960482	7,7218738	4,9231215	0,4459936	0,030492885	6,747424	6,763255	1	56,81557	14,750339	2	0,2159518	1,0026766	0,9477302	1,2020946	2	G	0
COMBO2 (2)006.nd2	1	0	0,073073454	8,160888	4,112302	0,46357262	0,06356825	6,6542797	6,6921105	1	99,18536	14,873554	2	0,23466344	1,00834	0,88516045	1,2866892	2	G	0
COMBO2 (2)006.nd2	0	1	0,05734099	3,5322175	2,871718	0,6740332	0,000762358	3,513238	3,5110068	1	48,932278	8,11499	2	0,36436987	1,0015311	0,9746738	1,1056662	2	R	0
COMBO2 (2)006.nd2	2	0	0,05660877	9,847411	4,6722383	0,37624088	0,07691519	8,190263	8,296945	1	112,08786	18,135643	2	0,1869117	1,0149672	0,82223874	1,2327899	2	G	0
COMBO2 (2)006.nd2	0	0	0	2,1995738	1,8472917	0,85792726	0,011919833	2,1954415	2,1521306	1	9,501843	5,676086	2	0,58103853	1,0000613	0,99239177	1,1473107	2	NF	0
COMBO2 (2)006.nd2	0	1	0,02842818	5,1750135	4,581485	0,4862513	0,002827529	5,2621703	5,254549	1	152,5337	11,564591	2	0,23795335	1,0017592	0,9547235	1,047745	2	R	0
COMBO2 (2)006.nd2	1	0	0,022241358	5,692365	3,4295328	0,6024297	0,0335591	4,832159	4,8204937	1	154,46237	10,896779	2	0,31039906	1,0009239	0,9819768	1,2780501	2	G	0
COMBO2 (2)006.nd2	0	1	0,027382024	4,070132	4,017355	0,54985183	0,0200051	4,362096	4,3663144	1	24,003515	9,644647	2	0,2723505	1,001759	0,98243743	1,0037601	2	R	0
COMBO2 (2)006.nd2	2	0	0,020171257	8,462926	4,809979	0,44737554	0,008925201	6,977878	6,980013	1	92,66554	15,418037	2	0,22130126	1,0004704	0,93521076	1,2745848	2	G	0
COMBO2 (2)006.nd2	0	1	0,081072465	4,713689	3,9384236	0,46431577	0,1623148	5,0592613	5,140847	1	160,77405	11,294803	2	0,23447515	1,0264767	0,8598231	0,9656622	2	R	0
COMBO2 (2)006.nd2	2	0	0,06374186	8,65416	5,8351536	0,37393808	0,008383134	7,79665	7,8128123	1	0,58768827	17,053658	2	0,18126708	1,0021021	0,9039801	1,1507525	2	G	0
COMBO2 (2)006.nd2	0	1	0,06951268	4,026093	4,007129	0,5433357	0,015098891	4,342393	4,3521795	1	49,522118	9,649675	2	0,27185398	1,0029709	0,9679757	0,9959122	2	R	0
COMBO2 (2)006.nd2	1	0	0,07417183	4,0670514	2,783987	0,69460636	0,04031928	3,7151864	3,7251077	1	168,22353	8,577789	2	0,3751704	1,0047829	0,98702925	1,2150806	2	G	0
COMBO2 (2)006.nd2	0	1	0,037412442	3,4775646	3,590939	0,5956904	0,012625821	3,7885776	3,7873821	1	110,154106	8,565096	2	0,30848423	1,0006701	0,9813701	0,9894633	2	R	0
COMBO2 (2)006.nd2	0	1	0,012231807	3,7946603	3,8476715	0,5675225	0,017325554	4,053143	4,049912	1	144,28528	9,166422	2	0,29410282	1,0002315	0,971442	1,0013711	2	R	0
COMBO2 (2)006.nd2	0	1	0,018766357	3,9117086	3,5796788	0,59061223	0,03800661	4,0427547	4,0446725	1	33,47611	9,122985	2	0,30473468	1,0008757	0,9727156	1,0464592	2	R	0
COMBO2 (2)006.nd2	0	1	0,03359215	4,581281	3,6905324	0,5759649	0,013741366	4,4362803	4,4340367	1	29,499708	9,997706	2	0,29638696	1,0006297	0,9726142	1,1095923	2	R	0
COMBO2 (2)006.nd2	0	1	0,06542513	4,7705064	3,8994272	0,53559184	0,022948297	4,7218156	4,7311416	1	168,49701	10,579623	2	0,272431	1,0036659	0,94957495	1,0751317	2	R	0
COMBO2 (2)006.nd2	0	1	0,051731322	6,4151206	5,1766205	0,39245713	0,057327203	6,5069647	6,5261183	1	22,695883	14,332147	2	0,19291148	1,009318	0,87428313	1,0191356	2	R	0
COMBO2 (2)006.nd2	1	0	0,057386618	7,5268836	4,486772	0,48620757	0,003526764	6,326621	6,343764	1	45,106373	13,947671	2	0,23943171	1,0031004	0,94551575	1,2595904	2	G	0
COMBO2 (2)006.nd2	0	1	0,04259128	7,3620505	4,5822463	0,37093538	0,10093969	7,1779184	7,2720428	1	67,363594	15,792657	2	0,18193316	1,020289	0,79516965	1,0514711	2	R	0
COMBO2 (2)006.nd2	0	1	0,07345825	3,8272939	3,6063902	0,584722	0,07864905	3,9947104	4,021484	1	60,38504	9,069349	2	0,3053735	1,0090731	0,9679552	1,0276475	2	R	0
COMBO2 (2)006.nd2	1	0	0,03425407	6,903015	4,1753488	0,4997457	0,04808457	5,909261	5,920131	1	122,97354	13,174975	2	0,25169963	1,0029781	0,94519424	1,2356095	2	G	0
COMBO2 (2)006.nd2	1	0	0,048327126	7,4038415	4,663088	0,46496308	0,03431239	6,433398	6,4530673	1	19,365765	14,145694	2	0,2277647	1,0046384	0,9463391	1,2132909	2	G	0
COMBO2 (2)006.nd2	0	1	0,064797714	3,9416783	3,7618883	0,54737335	0,07040837	4,251267	4,27074	1	74,47384	9,512697	2	0,27768636	1,0061204	0,9545583	0,9885709	2	R	0
COMBO2 (2)006.nd2	2	0	0,10773479	6,829756	3,709202	0,44315067	0,14593734	6,1555943	6,3309393	1	114,42526	13,916557	2	0,22949612	1,0334277	0,8106719	1,1329366	2	G	0
COMBO2 (2)006.nd2	1	0	0,056645617	6,9201646	4,1811657	0,5321105	0,03477409	5,721421	5,7335553	1	26,122374	12,783866	2	0,26916513	1,0049523	0,9750164	1,2886993	2	G	0
COMBO2 (2)006.nd2	0	2	0,03208667	6,090317	5,167126	0,40551108	0,03436739	6,231005	6,2516956	1	77,50928	13,738	2	0,19972561	1,0054468	0,8927474	1,0142401	2	R	0
COMBO2 (2)006.nd2	0	1	0,057880785	4,432931	3,9815836	0,53656024	0,070934966	4,5057373	4,522723	1	109,66767	10,189226	2	0,2780157	1,0059897	0,95348006	1,038366	2	R	0
COMBO2 (2)006.nd2	0	1	0,09777913	6,1809125	3,860032	0,46745715	0,123133205	5,753363	5,8268795	1	151,06966	12,89022	2	0,23774925	1,0184388	0,86598396	1,1201525	2	R	0
COMBO2 (2)006.nd2	0	1	0,0543996	5,9452343	4,6913896	0,4192695	0,083420694	6,0206	6,0583987	1	98,63634	13,348817	2	0,2088332	1,0104088	0,8751248	1,0263665	2	R	0
COMBO2 (2)006.nd2	0	1	0,06492728	4,226723	3,527543	0,58603495	0,057449665	4,179593	4,19964	1	89,45466	9,520178	2	0,30806753	1,005379	0,96407413	1,0793839	2	R	0
COMBO2 (2)006.nd2	2	0	0,10040936	9,015211	4,9360933	0,40965602	0,058250856	7,517617	7,584053	1	59,13333	16,629654	2	0,20310734	1,0113394	0,904272	1,2456757	2	G	0
COMBO2 (2)006.nd2	3	0	0,08122435	11,486336	5,950971	0,3057614	0,04115049	10,044517	10,118464	1	132,1931	21,72723	2	0,1449551	1,0075533	0,799229	1,1684278	2	G	0
COMBO2 (2)006.nd2	0	1	0,04495806	4,879396	4,365944	0,4848479	0,03087842	5,1086826	5,1057997	1	102,154274	11,2456665	2	0,2380446	1,0029303	0,94152796	1,0082386	2	R	0
COMBO2 (2)006.nd2	2	0	0,04798086	7,0879946	4,480677	0,47633544	0,014982772	6,153502	6,1555605	1	100,08114	13,674459	2	0,23833555	1,0037314	0,93574977	1,2145506	2	G	0
COMBO2 (2)006.nd2	2	0	0,083154224	11,614248	6,5956635	0,3399022	0,02896102	9,541079	9,597598	1	55,010628	20,72161	2	0,16244496	1,0070045	0,9008446	1,2508641	2	G	0
COMBO2 (2)006.nd2	0	1	0,040195916	4,7809954	4,151595	0,51957893	0,04773403	4,859603	4,864316	1	101,89079	10,753215	2	0,25776672	1,0025907	0,9659325	1,0461969	2	R	0
COMBO2 (2)006.nd2	2	0	0,0955256	7,480764	4,3225865	0,46464875	0,019882008	6,3586535	6,392778	1	82,88767	14,223796	2	0,23557311	1,0063407	0,90899897	1,2285906	2	G	0
COMBO2 (2)006.nd2	1	0	0,070044346	4,688589	3,245167	0,64540327	0,049880102	4,1946273	4,195974	1	171,0318	9,554554	2	0,3392857	1,0045059	0,9915493	1,2232193	2	G	0
COMBO2 (2)006.nd2	0	1	0,004859809	3,5454125	4,1356273	0,5373792	0,006745375	4,0797753	4,077435	1	73,94755	9,105376	2	0,2712092	1,0000911	0,9733955	0,9258752	2	R	0
COMBO2 (2)006.nd2	0	1	0,011850788	4,1363144	3,3420198	0,61052626	0,024638139	4,024083	4,020371	1	2,091006	9,226979	2	0,32522938	1,0003729	0,9653015	1,1085798	2	R	0
COMBO2 (2)006.nd2	0	1	0,056863796	4,087468	4,170659	0,4768405	0,07731638	4,6915092	4,7176633	1	0	10,378762	2	0,23645002	1,0063643	0,92362136	0,91306424	2	R	0
COMBO2 (2)006.nd2	0	1	0,024897704	5,667224	4,8002887	0,4403763	0,049104705	5,7754364	5,778653	1	154,03638	12,716808	2	0,21632709	1,0026773	0,9172803	1,0296075	2	R	0
COMBO2 (2)006.nd2	1	0	0,077349715	7,2293515	4,235759	0,4578117	0,102423884	6,325502	6,4212117	1	137,97144	14,086761	2	0,23004855	1,019454	0,87314993	1,1884032	2	G	0
COMBO2 (2)006.nd2	2	0	0,058221545	9,53635	5,4742413	0,35016078	0,061444517	8,411462	8,477708	1	76,4397	18,499598	2	0,17161268	1,0118519	0,81995046	1,1626868	2	G	0
COMBO2 (2)006.nd2	0	0	0,065915965	6,0679436	4,1712227	0,4977163	0,06502387	5,5685706	5,5926623	1	168,2582	12,377552	2	0,24915189	1,0050842	0,9303356	1,1496618	2	NF	0
COMBO2 (2)006.nd2	0	1	0,036288634	4,973967	4,6073813	0,46001056	0,028498279	5,300779	5,3116198	1	72,59902	11,656616	2	0,22538948	1,0027186	0,9199926	0,98345405	2	R	0
COMBO2 (2)006.nd2	0	1	0,04008343	4,481798	4,1666017	0,54257435	0,045985837	4,5798163	4,5842834	1	19,760286	10,188293	2	0,27206102	1,0042121	0,9826598	1,0429294	2	R	0
COMBO2 (2)006.nd2	0	1	0,07431379	1,5835825	3,2715876	0,5917429	0,1260014	2,5575361	2,5518074	1	153,35637	5,7990756	2	0,30825296	1,0039151	0,9496909	0,6637345	2	R	0
COMBO2 (2)006.nd2	2	0	0,10184142	5,722064	3,5732074	0,52387995	0,15739171	5,185461	5,304668	1	120,55927	11,715624	2	0,27094933	1,0368286	0,90698695	1,1574135	2	G	0
COMBO2 (2)006.nd2	0	1	0,098667756	1,8285079	2,6011734	0,6018435	0,2106716	2,5722194	2,5408745	1	179,17207	6,178906	2	0,35187703	1,0112233	0,8714543	0,7595342	2	R	0
COMBO2 (2)006.nd2	1	0	0,12987447	2,8276517	2,6414313	0,6747544	0,1101879	3,083905	3,105576	1	130,06453	7,256798	2	0,37855944	1,0106612	0,9626061	0,9874088	2	G	0
COMBO2 (2)006.nd2	1	0	0,030190855	1,5534958	2,0460062	0,6655843	0,071157716	2,182847	2,1641965	1	118,94869	5,4157476	2	0,41511992	1,0011678	0,9128147	0,76195586	2	G	0
COMBO2 (2)006.nd2	2	0	0,059895407	6,075441	4,792395	0,40135267	0,06275466	6,2694488	6,274679	1	81,01135	13,792111	2	0,19680187	1,0103171	0,87961155	1,0086126	2	G	0
COMBO2 (2)006.nd2	1	0	0,04092621	2,4077148	2,1980278	0,6973209	0,066012375	2,6990721	2,6866934	1	104,44094	6,5870523	2	0,4208101	1,0015999	0,92049235	0,9870825	2	G	0
COMBO2 (2)006.nd2	1	0	0,030713843	2,4919212	2,5942976	0,70104146	0,06769275	2,80178	2,800025	1	115,5514	6,6834426	2	0,40418145	1,0022739	0,96467274	0,9718464	2	G	0
COMBO2 (2)006.nd2	1	0	0,09757675	2,9001696	2,0706327	0,76934975	0,13512893	2,8420272	2,84802	1	53,327744	6,8826346	2	0,45716932	1,0077938	0,9694585	1,162732	2	G	0
COMBO2 (2)006.nd2	0	1	0,07467199	2,594687	4,133791	0,4742977	0,10065096	3,7943287	3,8035207	1	118,72955	8,291286	2	0,22946963	1,0062789	0,9281917	0,71467865	2	R	0
COMBO2 (2)006.nd2	0	1	0,121689826	4,27865	3,1676905	0,52263856	0,14306992	4,4625525	4,548818	1	8,35685	10,142793	2	0,27355847	1,0200932	0,8938547	0,9969828	2	R	0
COMBO2 (2)006.nd2	0	1	0,054744475	2,823497	2,5613503	0,70220584	0,06700898	3,0090168	2,9934177	1	19,903584	7,1083107	2	0,39705276	1,0018111	0,9757545	1,0349993	2	R	0
COMBO2 (2)006.nd2	0	1	0,10303001	2,7568772	3,2371664	0,5690839	0,11407235	3,477746	3,4826415	1	156,04028	7,8023505	2	0,290223	1,0085634	0,9531156	0,84340197	2	R	0
COMBO2 (2)006.nd2	0	1	0,073179066	6,9791045	4,6627994	0,4021721	0,090200484	6,666416	6,7368035	1	157,19434	14,767222	2	0,19995163	1,0156004	0,8644017	1,0801761	2	R	0
COMBO2 (2)006.nd2	0	1	0,08371944	4,12953	3,740301	0,49113125	0,11964744	4,590168	4,637458	1	4,5369496	10,279132	2	0,24954769	1,0127968	0,91316515	0,9350983	2	R	0
COMBO2 (2)006.nd2	0	1	0,087070785	4,2803354	4,186971	0,42809492	0,011695017	5,020753	5,028372	1	100,28355	11,209179	2	0,21619727	1,0052937	0,85137105	0,8964834	2	R	0
COMBO2 (2)006.nd2	0	1	0,084361196	2,6981032	3,8974872	0,49807194	0,013736529	3,6293492	3,6357312	1	103,96641	8,25065	2	0,26080215	1,0027237	0,9172468	0,77647936	2	R	0
COMBO2 (2)006.nd2	0	1	0,09108848	3,142154	4,273474	0,45939052	0,011432378	4,1159434	4,1435065	1	11,680332	9,271023	2	0,23615591	1,0079468	0,9052622	0,7925391	2	R	0
COMBO2 (2)006.nd2	0	1	0,08622013	6,4616284	4,562148	0,36643147	0,08192736	6,7790556	6,912792	1	171,12933	14,886052	2	0,17902501	1,021363	0,8110045	0,9739309	2	R	0
COMBO2 (2)006.nd2	0	1	0,040647894	2,844455	4,539411	0,48504636	0,04314805	3,9118454	3,9156058	1	9,805778	8,584457	2	0,23667142	1,0022454	0,9651432	0,77063674	2	R	0
COMBO2 (2)006.nd2	2	0	0,08566129	8,42023	4,9631944	0,4189895	0,036206316	7,2432117	7,310161	1	72,08345	15,891516	2	0,20434861	1,0151628	0,9051574	1,208681	2	G	0
COMBO2 (2)006.nd2	0	1	0,042315397	2,9511805	3,656467	0,56485873	0,029789941	3,5965466	3,5792556	1	68,139305	8,102758	2	0,2904922	1,0013967	0,9712595	0,8766539	2	R	0
COMBO2 (2)006.nd2	0	1	0,057467677	3,182051	3,1371615	0,6447615	0,012017973	3,4178684	3,4173796	1	82,1793	7,875152	2	0,34682193	1,0010782	0,98127216	1,011017	2	R	0
COMBO2 (2)006.nd2	0	1	0,033278167	3,291024	4,0183897	0,5370753	0,06941348	3,9437993	3,9320843	1	79,042	8,775116	2	0,26940867	1,0034295	0,9652783	0,89059824	2	R	0
COMBO2 (2)006.nd2	0	1	0,02475974	4,172445	5,5829844	0,3839921	0,00459773	5,407976	5,399685	1	56,81271	11,685279	2	0,18164824	1,0008265	0,9295252	0,7988616	2	R	0
COMBO2 (2)006.nd2	0	1	0,154316	2,5510852	3,1190443	0,506487	0,13882211	3,4746273	3,511105	1	54,10321	7,955789	2	0,26904112	1,016935	0,84811246	0,7568463	2	R	0
COMBO2 (2)006.nd2	1	0	0,14685795	3,146483	2,7035227	0,6306596	0,013464861	3,299364	3,3175697	1	67,219666	7,918084	2	0,36802304	1,0067852	0,9296537	1,0070989	2	G	0
COMBO2 (2)006.nd2	0	1	0,058640078	4,342439	3,9479654	0,4909825	0,072946206	4,6833806	4,7104044	1	14,491491	10,542383	2	0,25207224	1,0068378	0,91157246	0,9685289	2	R	0
COMBO2 (2)006.nd2	0	1	0,06931323	5,601332	5,2755585	0,38042784	0,05596464	6,206033	6,2234325	1	17,974974	13,6023655	2	0,18517113	1,0085636	0,85874003	0,93311375	2	R	0
COMBO2 (2)006.nd2	0	1	0,050439626	4,558221	4,6816316	0,45327383	0,019652344	5,1122503	5,1178956	1	105,14757	11,241449	2	0,2220656	1,002232	0,93220514	0,935696	2	R	0
COMBO2 (2)006.nd2	0	1	0,05553114	3,8940597	3,8591733	0,5156572	0,048065253	4,364187	4,3703327	1	35,658398	9,741497	2	0,26031914	1,0023531	0,9522801	0,94098145	2	R	0
COMBO2 (2)006.nd2	0	1	0,044689644	7,189059	5,0604196	0,39209253	0,050593965	6,9593487	6,9925857	1	34,177902	15,179123	2	0,18899266	1,0050691	0,8912604	1,074544	2	R	0
COMBO2 (2)006.nd2	1	0	0,07121106	4,237379	5,0060678	0,39357802	0,008292639	5,3705025	5,383772	1	34,35893	11,631565	2	0,18705857	1,0027827	0,89922976	0,8194207	2	G	0
COMBO2 (2)006.nd2	0	1	0,05254664	4,708902	4,003749	0,5220002	0,039921917	4,7688913	4,769223	1	14,73531	10,647053	2	0,26363003	1,0037923	0,9485511	1,048022	2	R	0
COMBO2 (2)006.nd2	0	1	0,019370269	4,406208	3,979817	0,5360403	0,028596452	4,554255	4,526596	1	36,808434	10,163393	2	0,27048331	1,000857	0,9649942	1,038096	2	R	0
COMBO2 (2)006.nd2	0	1	0,06865087	2,871095	3,336608	0,5814391	0,101298615	3,5130513	3,525303	1	114,66797	7,8772855	2	0,29620248	1,0088185	0,96002674	0,8740869	2	R	0
COMBO2 (2)006.nd2	1	0	0,057269245	4,3482666	3,7035522	0,5567011	0,08347999	4,4185066	4,4584093	1	13,414019	9,907224	2	0,2835798	1,0099753	0,97688335	1,0398172	2	G	0
COMBO2 (2)006.nd2	3	0	0,08084696	5,9283347	4,147131	0,51310974	0,0631927	5,3719187	5,419666	1	20,219707	12,04942	2	0,26156762	1,0104214	0,95060873	1,1640399	2	G	0
COMBO2 (2)006.nd2	1	0	0,064327	4,219064	3,5099738	0,5756461	0,080541946	4,2031317	4,219912	1	76,03542	9,596994	2	0,30407465	1,0055457	0,9491703	1,0717311	2	G	0
COMBO2 (2)006.nd2	1	0	0,08443135	4,7317123	3,3768084	0,56464136	0,08938256	4,4068108	4,405365	1	78,658585	10,261899	2	0,31022704	1,0086305	0,9325349	1,1275827	2	G	0
COMBO2 (2)006.nd2	1	0	0,10878198	3,907879	2,9999807	0,5877659	0,15264368	3,926227	3,951966	1	97,22399	9,140571	2	0,3227754	1,018277	0,9226385	1,0558957	2	G	0
COMBO2 (2)006.nd2	2	0	0,13464145	5,1008387	3,4090211	0,54982257	0,07732979	4,77536	4,823617	1	106,32263	10,797282	2	0,28479967	1,0101992	0,9209126	1,1287328	2	G	0
COMBO2 (2)006.nd2	1	0	0,103181094	4,267848	3,4904175	0,51403975	0,09295965	4,482809	4,5278277	1	125,48277	10,214357	2	0,2704074	1,0105065	0,8978913	0,9997778	2	G	0
COMBO2 (2)006.nd2	0	1	0,051862106	3,246923	3,548146	0,5675525	0,009179276	3,7197158	3,7176306	1	14,727687	8,4788685	2	0,2987876	1,0017912	0,9576453	0,9269602	2	R	0
COMBO2 (2)006.nd2	0	0	0,037104134	4,5629244	4,360424	0,48314637	0,019797545	4,8725157	4,8652163	1	15,779577	10,893996	2	0,24470732	1,0012237	0,93725204	0,979612	2	NF	0
COMBO2 (2)006.nd2	0	0	0,05306311	7,46682	5,310919	0,3787956	0,059393235	7,2134748	7,2612147	1	14,914105	15,738752	2	0,18270764	1,0110375	0,8625523	1,0725405	2	NF	0
COMBO2 (2)007.nd2	2	0	0,15096658	7,3222027	3,788071	0,46732906	0,097723424	6,16905	6,3246737	1	40,783123	14,031834	2	0,24497133	1,0308455	0,8636455	1,2259668	2	G	0
COMBO2 (2)007.nd2	0	2	0,050900277	3,6026254	4,1063943	0,5043082	0,09014958	4,325298	4,3284807	1	35,2603	9,474722	2	0,24518688	1,0061569	0,94170547	0,88306034	2	R	0
COMBO2 (2)007.nd2	2	0	0,05628223	6,8015943	3,94425	0,5198622	0,06394528	5,7798567	5,80442	1	7,8907666	12,822308	2	0,25923085	1,0072266	0,9508741	1,2486244	2	G	0
COMBO2 (2)007.nd2	1	0	0,052236583	6,413573	4,0718617	0,50016594	0,053277627	5,819753	5,845043	1	45,650803	12,693982	2	0,24110213	1,0051185	0,9521489	1,1710409	2	G	0
COMBO2 (2)007.nd2	1	0	0,035176616	8,089543	4,664567	0,4451421	0,041963615	6,801699	6,806033	1	16,87403	15,111849	2	0,22263801	1,0031092	0,91664404	1,2443967	2	G	0
COMBO2 (2)007.nd2	5	0	0,03746924	9,377615	5,4139485	0,41184688	0,022711726	7,804715	7,809391	1	6,408637	16,915438	2	0,1960146	1,0016412	0,93188727	1,2568847	2	G	0
COMBO2 (2)007.nd2	0	1	0,021889206	4,5937686	3,445928	0,6082592	0,004168033	4,277164	4,2763143	1	74,70509	9,741933	2	0,31971824	1,0003082	0,9888979	1,1549836	2	R	0
COMBO2 (2)007.nd2	0	2	0,059878003	5,61024	4,5081506	0,4222267	0,061215192	5,8705435	5,906313	1	5,6784954	12,921793	2	0,20726927	1,0086389	0,86537397	0,99795175	2	R	0
COMBO2 (2)007.nd2	0	1	0,024711465	4,500238	3,787952	0,5709436	0,033299003	4,4612617	4,462686	1	37,966423	9,95236	2	0,28789243	1,000945	0,97987056	1,0838184	2	R	0
COMBO2 (2)007.nd2	4	0	0,10394832	7,6695104	4,1827817	0,46677822	0,04022218	6,4120913	6,471474	1	17,752066	14,369228	2	0,23750807	1,0098791	0,89931244	1,2474483	2	G	0
COMBO2 (2)007.nd2	0	1	0	3,8174706	3,001661	0,6712258	0,001360816	3,668372	3,6511424	1	46,153057	8,453926	2	0,3611928	1,0000192	0,99421114	1,144129	2	R	0
COMBO2 (2)007.nd2	0	1	0,034273576	4,1241603	3,5305629	0,60512537	0,041394487	4,0970106	4,1004224	1	40,491695	9,254437	2	0,3128322	1,0023797	0,98984975	1,0915649	2	R	0
COMBO2 (2)007.nd2	0	2	0,045904886	4,9835405	4,29364	0,4779584	0,039849788	5,1786013	5,193136	1	36,93676	11,446663	2	0,23660457	1,003175	0,916696	1,0147237	2	R	0
COMBO2 (2)007.nd2	1	0	0,05737054	4,975216	3,076102	0,6576883	0,005074367	4,2640924	4,266152	1	133,1302	9,749915	2	0,3483925	1,0017015	0,9906838	1,2786858	2	G	0
COMBO2 (2)007.nd2	0	1	0,09913314	4,586526	3,6911051	0,5326643	0,07737047	4,6330504	4,66849	1	50,038162	10,402077	2	0,272057	1,0099736	0,93840915	1,0510144	2	R	0
COMBO2 (2)007.nd2	2	0	0,081522085	7,198924	3,8520794	0,46231136	0,11520997	6,2495604	6,3675456	1	127,39028	13,98851	2	0,23468144	1,0202028	0,85537225	1,1888833	2	G	0
COMBO2 (2)007.nd2	0	1	0,062185332	4,876066	3,936794	0,5023689	0,060286917	4,977915	5,002664	1	39,084454	11,044049	2	0,25054446	1,0054952	0,9309112	1,03403	2	R	0
COMBO2 (2)007.nd2	0	1	0,022299413	5,2020698	4,48932	0,5031801	0,008979537	5,1529393	5,1523385	1	14,493597	11,398068	2	0,24944583	1,0002942	0,9720161	1,0723872	2	R	0
COMBO2 (2)007.nd2	1	0	0,085842565	2,8909914	2,5788512	0,6761914	0,07213657	3,2168708	3,2318466	1	143,47424	7,3298235	2	0,35570475	1,0073993	0,9791355	0,9727238	2	G	0
COMBO2 (2)007.nd2	0	1	0,002795362	3,619421	3,2112834	0,65375334	0,001076536	3,6542864	3,645618	1	37,56722	8,340989	2	0,34509927	1,0000468	0,99587697	1,0873756	2	R	0
COMBO2 (2)007.nd2	0	2	0,06401691	7,563097	5,001057	0,35088602	0,04740331	7,4799237	7,5579977	1	16,099733	16,457798	2	0,1721137	1,0112251	0,8011588	1,0347345	2	R	0
COMBO2 (2)007.nd2	0	1	0,0387962	3,8437772	3,7470634	0,5655025	0,033921838	4,1195893	4,122122	1	74,32219	9,242017	2	0,2883769	1,0013504	0,96849436	1,0029516	2	R	0
COMBO2 (2)007.nd2	0	1	0,024625108	5,594672	4,634241	0,44662252	0,048610836	5,699916	5,7134748	1	52,695667	12,546481	2	0,21925417	1,004264	0,91219306	1,0323628	2	R	0
COMBO2 (2)007.nd2	0	1	0,06711473	4,918856	3,720817	0,52096385	0,0728086	4,8812475	4,910438	1	5,9969993	10,892641	2	0,26285282	1,011186	0,94154954	1,0625234	2	R	0
COMBO2 (2)007.nd2	0	1	0,015894268	4,659119	3,9454534	0,5529832	0,011292942	4,58062	4,5777974	1	127,32727	10,289656	2	0,28272575	1,0007284	0,97993416	1,0864815	2	R	0
COMBO2 (2)007.nd2	0	1	0,049979847	4,7461143	3,8655734	0,54264235	0,010858945	4,6723022	4,687036	1	66,664375	10,483763	2	0,276813	1,0033281	0,95776564	1,0834949	2	R	0
COMBO2 (2)007.nd2	0	1	0,005729108	5,0041866	4,299959	0,51842844	0,007865272	4,9634614	4,9597383	1	37,520466	11,013548	2	0,25862727	1,0001016	0,9668189	1,0733283	2	R	0
COMBO2 (2)007.nd2	0	2	0,10032918	5,785146	3,7630763	0,3944944	0,14495632	5,9664702	6,174315	1	56,973644	13,575058	2	0,20691383	1,0365633	0,7845643	0,9746384	2	R	0
COMBO2 (2)007.nd2	0	1	0,02657353	4,087447	3,3781734	0,60965407	0,021417486	4,031671	4,02831	1	69,7647	9,178871	2	0,32017845	1,0007339	0,97029763	1,0949882	2	R	0
COMBO2 (2)007.nd2	2	0	0,03313218	6,518071	4,4311523	0,47301126	0,048268627	5,891747	5,89861	1	6,7109256	13,159178	2	0,2390788	1,0039612	0,9195716	1,1597886	2	G	0
COMBO2 (2)007.nd2	0	1	0,017802203	3,8502707	3,7534559	0,5699786	0,027665874	4,123331	4,12014	1	81,32091	9,213429	2	0,28834003	1,0008597	0,98057926	1,0010902	2	R	0
COMBO2 (2)007.nd2	0	3	0,08032748	2,4401975	3,1668766	0,6002259	0,12657407	3,1375043	3,15723	1	85,31595	7,147597	2	0,31562138	1,0071194	0,96522653	0,82196826	2	R	0
COMBO2 (2)007.nd2	0	1	0,028653925	4,3652496	3,8470302	0,5555511	0,02443779	4,4298215	4,42575	1	152,04666	9,936821	2	0,2832349	1,0010741	0,9701747	1,0531234	2	R	0
COMBO2 (2)007.nd2	0	1	0,026313752	3,5793781	4,1783104	0,53412104	0,024321154	4,164589	4,170401	1	75,206085	9,176749	2	0,26276854	1,0014971	0,9858754	0,9173597	2	R	0
COMBO2 (2)007.nd2	0	1	0,06590377	4,2169	3,468209	0,5457184	0,14186537	4,363135	4,3911524	1	115,31978	9,854107	2	0,28203702	1,0153751	0,91857684	1,0233166	2	R	0
COMBO2 (2)007.nd2	0	2	0,040312324	7,6682405	6,439628	0,3235971	0,00531958	7,982439	8,017066	1	75,49397	17,25641	2	0,15322676	1,0050088	0,850542	0,98716325	2	R	0
COMBO2 (2)007.nd2	0	1	0,055188145	4,8337755	4,142422	0,49450266	0,095047355	4,979557	5,014089	1	118,53019	11,083166	2	0,24820764	1,0103543	0,92579484	1,0202335	2	R	0
COMBO2 (2)007.nd2	0	2	0,056973457	4,8826427	3,952755	0,5031363	0,06973478	4,944371	4,9579706	1	112,03623	11,043064	2	0,254298	1,0072151	0,92879367	1,0414137	2	R	0
COMBO2 (2)007.nd2	0	1	0,05186418	3,9182851	3,538141	0,5949561	0,053352535	4,0114083	4,002719	1	73,40406	9,097258	2	0,3100362	1,0025824	0,97105426	1,0524155	2	R	0
COMBO2 (2)007.nd2	0	1	0,011793803	2,0455968	4,0914392	0,5119697	0,01455235	3,2073088	3,2042608	1	177,28647	7,085864	2	0,2531912	1,0001184	0,9648186	0,67647874	2	R	0
COMBO2 (2)007.nd2	0	1	0,107041515	1,6053755	2,231781	0,7793419	0,164526	2,166172	2,1501791	1	166,64206	5,087791	2	0,4356131	1,004794	0,99865353	0,8383742	2	R	0
COMBO2 (2)007.nd2	0	1	0,016452782	5,0405664	4,135557	0,5243276	0,006371148	4,899438	4,899827	1	89,17331	10,991153	2	0,26736033	1,0002581	0,95483506	1,0927558	2	R	0
COMBO2 (2)007.nd2	0	2	0,076270774	6,4293275	5,396256	0,3751382	0,02888402	6,709227	6,747002	1	24,29085	14,675472	2	0,18185729	1,0086552	0,8797731	0,98983306	2	R	0
COMBO2 (2)007.nd2	0	1	0,067258395	4,335613	4,025234	0,52483964	0,027242403	4,6037426	4,6085362	1	56,345314	10,188655	2	0,26045853	1,0048478	0,9556665	0,999852	2	R	0
COMBO2 (2)007.nd2	3	0	0,07503444	6,2085094	3,6842833	0,5581227	0,10674947	5,243088	5,278618	1	0,6832742	11,823165	2	0,28755653	1,0131478	0,9440728	1,2614266	2	G	0
COMBO2 (2)007.nd2	1	0	0,06400853	5,9406557	3,2849903	0,60836625	0,062356904	4,844499	4,8644977	1	154,83435	11,077444	2	0,3222899	1,0048589	0,9600172	1,320406	2	G	0
COMBO2 (2)007.nd2	0	0	0,04421529	4,7322116	4,652107	0,4701909	0,04617394	5,1017165	5,1160398	1	6,827067	11,246047	2	0,23149501	1,0030994	0,95026666	0,9736057	2	NF	0
COMBO2 (2)007.nd2	0	1	0,03766508	5,4131894	4,287079	0,49160662	0,05715132	5,2829056	5,3013773	1	75,68416	11,7631235	2	0,24695489	1,003867	0,9351128	1,0754551	2	R	0
COMBO2 (2)007.nd2	2	0	0,04910029	6,900351	4,4175777	0,48634633	0,039683957	6,0058236	6,0240135	1	116,130264	13,352657	2	0,24357696	1,0033981	0,9432382	1,2082956	2	G	0
COMBO2 (2)007.nd2	0	0	0,051226355	5,162776	4,2844424	0,515748	0,012463188	5,0768423	5,067189	1	139,94846	11,215736	2	0,25503868	1,0028255	0,9602378	1,082082	2	NF	0
COMBO2 (2)007.nd2	0	2	0,020936107	4,0998516	4,1268797	0,5268298	0,03919514	4,413444	4,417437	1	47,226547	9,889033	2	0,26799273	1,0017384	0,9576851	0,9837929	2	R	0
COMBO2 (2)007.nd2	0	1	0,071197696	3,504787	3,1069803	0,6561976	0,058136113	3,525657	3,530005	1	30,15674	8,192537	2	0,35899767	1,0047082	0,9808947	1,0743783	2	R	0
COMBO2 (2)007.nd2	0	0	0,034394234	3,966986	3,0592625	0,6690706	0,045558605	3,770814	3,7710319	1	99,283165	8,631759	2	0,35522258	1,0015687	0,9900274	1,1583598	2	NF	0
COMBO2 (2)007.nd2	3	0	0,07705695	6,6040673	5,0138474	0,36462662	0,06057077	6,9165635	6,96925	1	89,84342	15,086431	2	0,17576844	1,0106155	0,8513248	0,9868065	2	G	0
COMBO2 (2)007.nd2	2	0	0,072332606	6,2824554	4,8606267	0,38533863	0,001387982	6,4647083	6,5350847	1	86,706184	14,313583	2	0,19139987	1,0184747	0,8328565	1,0058516	2	G	0
COMBO2 (2)007.nd2	0	1	0,06563868	4,1583757	2,7580771	0,6674025	0,009326827	3,8707795	3,8865974	1	25,712208	8,848566	2	0,35337594	1,005375	0,97338116	1,1877652	2	R	0
COMBO2 (2)007.nd2	0	1	0,0813048	3,0573647	2,7862217	0,6706564	0,04548938	3,2013178	3,2143261	1	94,00059	7,568826	2	0,3798392	1,0082119	0,97251314	1,029692	2	R	0
COMBO2 (2)007.nd2	0	2	0,08194566	3,76698	4,1595707	0,41918108	0,040444154	4,8348074	4,856476	1	104,94518	10,626757	2	0,20518473	1,0051553	0,88151526	0,81165564	2	R	0
COMBO2 (2)007.nd2	0	1	0,12967056	2,9611704	2,605316	0,7105875	0,01848279	3,0723138	3,0819132	1	99,51135	7,236488	2	0,3994316	1,0074904	0,9789863	1,0550582	2	R	0
COMBO2 (2)007.nd2	0	1	0,13210109	4,0508595	2,9196217	0,6194059	0,01995841	3,9662364	3,9686077	1	110,51346	9,065481	2	0,32786882	1,006057	0,93985337	1,1193768	2	R	0
COMBO2 (2)007.nd2	0	1	0,08671174	3,0740144	3,1377048	0,57621723	0,14827584	3,6387537	3,6532977	1	126,49425	8,187754	2	0,2956043	1,0107967	0,9405854	0,8944732	2	R	0
COMBO2 (2)007.nd2	0	1	0,027655734	4,5967445	3,9951904	0,5031661	0,038173903	4,8729405	4,878187	1	79,43525	10,714562	2	0,24647805	1,0014181	0,9440334	0,9983479	2	R	0
COMBO2 (2)007.nd2	2	0	0,074115716	6,771419	4,3052893	0,4533781	0,055323903	6,274515	6,2912517	1	73,2916	13,699808	2	0,21899262	1,0048885	0,942938	1,1285536	2	G	0
COMBO2 (2)007.nd2	0	1	0,1252624	4,514682	2,937951	0,50934047	0,25509667	4,5139046	4,688834	1	55,328667	10,553935	2	0,28211913	1,0599568	0,81072474	1,0142207	2	R	0
COMBO2 (2)007.nd2	0	1	0,12445656	2,085473	2,4362915	0,6915839	0,20725003	2,608544	2,6213605	1	62,613102	6,155804	2	0,3902279	1,0160693	0,9639449	0,8731171	2	R	0
COMBO2 (2)007.nd2	0	1	0,071183905	2,9729085	3,918116	0,50614136	0,1020599	3,894014	3,888473	1	50,967422	8,591318	2	0,24962994	1,0104493	0,92501163	0,8059103	2	R	0
COMBO2 (2)007.nd2	0	1	0,018563729	3,1534758	3,059865	0,64935213	0,001763838	3,4275775	3,4161148	1	65,430115	7,8119516	2	0,341763	1,0001904	0,9900421	1,0054148	2	R	0
COMBO2 (2)007.nd2	0	0	0,08971362	3,6317003	2,1710343	0,7479151	0,027736248	3,1797528	2,9970148	1	33,62179	7,811488	2	0,45733386	1,001518	0,9509013	1,3508593	2	NF	0
COMBO2 (2)007.nd2	2	0	0,06694471	4,073961	2,8752103	0,65596724	0,014406147	3,750722	3,7539754	1	129,63086	8,834303	2	0,36872047	1,0043346	0,96596986	1,1750813	2	G	0
COMBO2 (2)007.nd2	0	1	0,077580765	2,4418209	2,5879436	0,6901849	0,1382227	2,8286903	2,7948523	1	136,76254	6,667747	2	0,3885556	1,0052685	0,9800361	0,92939436	2	R	0
COMBO2 (2)007.nd2	1	0	0,08747219	5,085729	2,6768353	0,64579284	0,10154215	4,187609	4,064129	1	146,38423	9,94798	2	0,3692589	1,0061347	0,92607665	1,3268186	2	G	0
COMBO2 (2)007.nd2	1	0	0,20974582	2,979069	1,9335253	0,7606083	0,27365166	2,715	2,7587426	1	141,11267	7,0155973	2	0,51457775	1,0332447	0,9646463	1,201764	2	G	0
COMBO2 (2)007.nd2	1	0	0,09463577	3,1240473	2,4093325	0,70828867	0,019825004	3,0700865	2,9873242	1	148,62749	7,444895	2	0,42201364	1,0040048	0,9775326	1,1173285	2	G	0
COMBO2 (2)007.nd2	0	1	0,047955714	2,8750908	4,1060677	0,4487656	0,100108914	4,078776	4,1013365	1	100,560295	8,972654	2	0,2200402	1,0079839	0,9032562	0,7360393	2	R	0
COMBO2 (2)007.nd2	0	1	0,08821897	4,2590237	3,079779	0,57970726	0,04655831	4,124972	4,1245317	1	66,37877	9,6085005	2	0,31869712	1,008755	0,9242665	1,1116035	2	R	0
COMBO2 (2)007.nd2	1	0	0,07284258	3,9643219	2,3949192	0,7493829	0,020324172	3,455668	3,450848	1	142,56827	8,153377	2	0,4226832	1,0017046	0,98899275	1,29499	2	G	0
COMBO2 (2)007.nd2	0	1	0,044742186	3,8670454	4,3830547	0,49761403	0,032966472	4,4819016	4,481193	1	55,880795	9,882077	2	0,2451121	1,0018578	0,9572793	0,9156883	2	R	0
COMBO2 (2)007.nd2	0	1	0,03696221	4,8001013	4,2704844	0,51073855	0,021600517	4,9508343	4,9344654	1	57,334126	10,867529	2	0,24934676	1,003013	0,95628196	1,0355108	2	R	0
COMBO2 (2)007.nd2	0	1	0,063969664	3,924862	3,8721113	0,5500379	0,09214253	4,2331576	4,233329	1	55,847057	9,469364	2	0,27887246	1,0080924	0,9658394	0,988221	2	R	0
COMBO2 (2)007.nd2	2	0	0,11268747	10,005709	5,0064793	0,3337925	0,047946885	8,69554	8,797762	1	47,631844	19,408438	2	0,16848637	1,0139083	0,7897884	1,1661599	2	G	0
COMBO2 (2)007.nd2	0	1	0,09299112	4,5200095	3,5303628	0,4895939	0,19431701	4,767075	4,8657293	1	175,85342	10,771014	2	0,2532477	1,0375023	0,8458746	0,97792727	2	R	0
COMBO2 (2)007.nd2	1	0	0,14162251	6,7333536	3,9104896	0,5090413	0,03909011	5,7417274	5,791647	1	47,69441	12,892707	2	0,26004973	1,0100238	0,91879	1,2444776	2	G	0
COMBO2 (2)007.nd2	2	0	0,10806908	9,022703	4,0575004	0,38277605	0,10098668	7,6092105	7,756967	1	74,39358	17,210793	2	0,19841185	1,0295095	0,76791507	1,2130595	2	G	0
COMBO2 (2)007.nd2	0	1	0,061907288	2,6330025	3,8208258	0,5166191	0,013635787	3,5922523	3,597972	1	64,50419	8,002862	2	0,2597932	1,0025402	0,93946415	0,7742855	2	R	0
COMBO2 (2)007.nd2	2	0	0,09901087	6,3798776	3,7179403	0,5429788	0,053709064	5,4443884	5,4407005	1	68,19709	12,151214	2	0,27404648	1,0116166	0,9356351	1,2556237	2	G	0
COMBO2 (2)007.nd2	0	1	0,052396957	2,6113577	3,3383615	0,5975699	0,08584507	3,2742712	3,2770958	1	64,92846	7,410436	2	0,3101324	1,0056242	0,9748275	0,8583089	2	R	0
COMBO2 (2)007.nd2	0	1	0,06863751	3,6564667	3,1083863	0,5848438	0,13941449	3,8558104	3,8743143	1	150,97453	8,863715	2	0,31314135	1,0125178	0,9031502	1,0094217	2	R	0
COMBO2 (2)007.nd2	0	2	0,09602022	5,9953504	4,457575	0,3637583	0,081667475	6,404082	6,525475	1	161,32047	14,39149	2	0,18612766	1,0189806	0,7891496	0,94750303	2	R	0
COMBO2 (2)007.nd2	1	0	0,06706963	7,3379917	3,4631188	0,5463687	0,0933454	5,6939816	5,6804404	1	105,54728	12,9912405	2	0,28817427	1,0119753	0,93710464	1,3711623	2	G	0
COMBO2 (2)007.nd2	0	1	0,043808907	4,542903	4,9295483	0,43557015	0,004552023	5,2389903	5,241294	1	78,63529	11,448342	2	0,21074072	1,0016308	0,93046653	0,9129278	2	R	0
COMBO2 (2)007.nd2	0	1	0,07859791	4,7157283	5,028329	0,37563783	0,06904206	5,779561	5,808685	1	76,516884	12,560145	2	0,1797501	1,0100087	0,8547501	0,84136933	2	R	0
COMBO2 (2)007.nd2	3	0	0,051521283	7,6790214	4,1547403	0,48684245	0,022738848	6,274665	6,281668	1	136,19177	14,078735	2	0,24833328	1,002003	0,92075765	1,2834547	2	G	0
COMBO2 (2)007.nd2	0	1	0,029372133	2,1387942	2,2672203	0,7249593	0,06721985	2,4334893	2,3212235	1	139,56578	6,088813	2	0,45985425	1,0010264	0,9813407	0,96829844	2	R	0
COMBO2 (2)007.nd2	2	0	0,08284567	7,687263	4,2387943	0,45990208	0,03457419	6,5508633	6,575747	1	48,824535	14,492994	2	0,22807872	1,0064427	0,9056542	1,2369548	2	G	0
COMBO2 (2)007.nd2	4	0	0,08163285	8,033038	5,636507	0,34927574	0,03410149	7,7102466	7,763936	1	65,416	17,000458	2	0,1720495	1,0094879	0,8669877	1,0735669	2	G	0
COMBO2 (2)007.nd2	0	1	0,09253105	4,5703754	3,704739	0,53349173	0,015822262	4,545103	4,5706024	1	46,3149	10,375691	2	0,28169203	1,0061218	0,9273022	1,0595821	2	R	0
COMBO2 (2)007.nd2	0	1	0,19028303	2,570399	2,5291965	0,652344	0,46554253	2,895178	2,9847536	1	89,68075	7,036665	2	0,39044523	1,1196855	0,93722683	0,93317395	2	R	0
COMBO2 (2)007.nd2	0	1	0,06852201	2,857775	2,7480912	0,63176167	0,021751974	3,2886877	3,2696624	1	69,64916	7,539496	2	0,33642855	1,0034493	0,96410716	0,9434093	2	R	0
COMBO2 (2)007.nd2	0	1	0,002914924	1,6989475	3,482763	0,57731247	0,016050197	2,6822617	2,6711936	1	174,95386	6,081202	2	0,3006684	1,0002412	0,9673872	0,6764643	2	R	0
COMBO2 (2)007.nd2	0	1	0,14185205	3,6286616	3,7106733	0,48389798	0,06869631	4,199591	4,1098804	1	6,870789	9,707363	2	0,26196456	1,0240427	0,84296435	0,9022363	2	R	0
COMBO2 (2)007.nd2	1	0	0,15743549	5,7260394	3,0495918	0,53673667	0,21182197	4,909038	5,088335	1	123,50938	11,578478	2	0,30253223	1,0474855	0,8583373	1,191532	2	G	0
COMBO2 (2)007.nd2	0	2	0,032489344	7,5113163	5,6728745	0,3301186	0,04994533	7,766998	7,81214	1	2,244554	16,909391	2	0,15853304	1,0078993	0,8128632	0,9889736	2	R	0
COMBO2 (2)007.nd2	0	1	0,15969563	4,385479	2,758511	0,48541766	0,3373489	4,4110026	4,705535	1	78,700066	10,655054	2	0,2869806	1,1021329	0,79339427	0,9840666	2	R	0
COMBO2 (2)007.nd2	0	1	0,08968263	2,6939406	2,8229294	0,62753206	0,062157884	3,0673854	3,0592096	1	118,05907	7,344817	2	0,36455363	1,0059795	0,93326414	0,92750984	2	R	0
COMBO2 (2)007.nd2	0	1	0,1105891	3,1476483	3,1284344	0,604349	0,09542387	3,5334215	3,5620108	1	107,44914	8,090104	2	0,32100028	1,0152223	0,9710807	0,9524104	2	R	0
COMBO2 (2)007.nd2	0	1	0,091406114	3,9335198	3,7560406	0,5187464	0,06164911	4,2535563	4,2758174	1	119,95685	9,761534	2	0,27681342	1,0090286	0,93608844	0,9725195	2	R	0
COMBO2 (2)007.nd2	0	1	0,05393505	3,9381816	4,6764913	0,43658674	0,08619063	4,8739953	4,8811183	1	114,909065	10,646762	2	0,21107446	1,0104271	0,8941181	0,84729916	2	R	0
COMBO2 (2)007.nd2	0	1	0,052361563	5,617649	4,7064342	0,39417022	0,08820877	6,11215	6,1656685	1	66,184074	13,382594	2	0,19145939	1,0115455	0,85122484	0,9515659	2	R	0
COMBO2 (2)007.nd2	0	1	0,061095886	4,824951	5,032426	0,42764834	0,011721879	5,4598513	5,4631333	1	73,606415	11,907155	2	0,20608264	1,0019363	0,93003625	0,92839015	2	R	0
COMBO2 (2)007.nd2	0	1	0,057380874	4,65812	4,783651	0,40904617	0,10399855	5,4377346	5,4998136	1	62,670464	11,96256	2	0,20057869	1,0149466	0,87022924	0,8862974	2	R	0
COMBO2 (2)007.nd2	0	2	0,11854605	5,533838	3,1988804	0,39236075	0,22177847	5,744847	6,14156	1	63,881508	13,312983	2	0,21349104	1,0772395	0,71922064	0,9367401	2	R	0
COMBO2 (2)007.nd2	1	0	0,07203722	3,1550574	2,3244526	0,73626614	0,08405077	3,0744133	3,0613592	1	66,301926	7,3382273	2	0,4250039	1,002575	0,9710783	1,1584591	2	G	0
COMBO2 (2)007.nd2	1	0	0,052181818	5,6346526	4,335422	0,44797722	0,07602717	5,675757	5,722603	1	9,915203	12,572179	2	0,22270486	1,0097309	0,8740021	1,0323124	2	G	0
COMBO2 (2)007.nd2	2	0	0,06495789	3,4640782	3,058885	0,6456723	0,16428462	3,5185568	3,566054	1	28,851748	8,210937	2	0,3562613	1,0239211	0,97781694	1,0636429	2	G	0
COMBO2 (2)007.nd2	0	1	0,032071304	4,1527977	4,6857605	0,44761184	0,007861195	4,904163	4,9039383	1	71,049065	10,797533	2	0,21984729	1,0005735	0,9304633	0,88368124	2	R	0
COMBO2 (2)007.nd2	0	1	0,048263323	4,803806	4,5321336	0,45758313	0,015278161	5,127349	5,1480746	1	77,059135	11,485837	2	0,23265363	1,0050247	0,9297499	0,99025553	2	R	0
COMBO2 (2)007.nd2	1	0	0,123135716	3,9370162	2,8034751	0,6675305	0,07864386	3,7077549	3,7357223	1	123,82519	8,609006	2	0,36463243	1,0098802	0,9766232	1,1634758	2	G	0
COMBO2 (2)007.nd2	1	0	0,12504686	6,2167096	2,8837087	0,56655145	0,10500331	5,1956763	5,269198	1	133,46039	11,742635	2	0,2932152	1,0159706	0,932797	1,2745252	2	G	0
COMBO2 (2)007.nd2	1	0	0,11456924	2,4153893	2,0073638	0,76710933	0,19950357	2,5240548	2,34408	1	115,119804	6,2902784	2	0,48272488	1,0078002	0,9802027	1,0962739	2	G	0
COMBO2 (2)007.nd2	1	0	0,07360365	6,7468395	3,3289008	0,48904353	0,06358406	5,6635857	5,5838976	1	103,50038	13,166834	2	0,26781046	1,0067313	0,8594456	1,2545742	2	G	0
COMBO2 (2)007.nd2	1	0	0,31217045	2,51687	1,6113782	0,8843495	0,4449601	2,2066095	2,2053163	1	100,74577	5,980305	2	0,65814245	1,0381162	0,9947684	1,2983857	2	G	0
COMBO2 (2)007.nd2	0	1	0,0732585	3,3813286	4,5944138	0,4675242	0,07129106	4,3299975	4,3330007	1	55,608395	9,533373	2	0,22962663	1,0093696	0,9381453	0,818342	2	R	0
COMBO2 (2)007.nd2	1	0	0,011135065	6,2783136	3,8845105	0,548324	0,001803876	5,3817043	5,3807907	1	57,783684	11,995209	2	0,27600282	1,0003077	0,95575804	1,2568343	2	G	0
COMBO2 (2)007.nd2	0	1	0,102663025	3,5072844	2,94434	0,5754256	0,18804331	3,7799854	3,8005304	1	178,43945	8,751769	2	0,3125366	1,018939	0,913051	0,97512126	2	R	0
COMBO2 (2)007.nd2	0	1	0,060647245	2,806993	2,910436	0,6562992	0,11437547	3,0966375	3,0679393	1	14,223913	7,3311934	2	0,37270972	1,005079	0,96463925	0,9773973	2	R	0
COMBO2 (2)007.nd2	0	1	0,021929462	3,9226973	3,7787478	0,5453732	0,031149287	4,271766	4,258463	1	46,185684	9,507153	2	0,27370325	1,0007856	0,97795856	0,9828668	2	R	0
COMBO2 (2)007.nd2	0	1	0,04734161	5,685414	4,3635807	0,4171459	0,10234226	5,9353905	6,0122857	1	42,267387	13,087056	2	0,20548192	1,0147011	0,84244937	0,9905082	2	R	0
COMBO2 (2)007.nd2	0	1	0,06922825	3,645145	4,329968	0,4822273	0,050767068	4,4231405	4,4326086	1	27,274696	9,746225	2	0,23722662	1,0071818	0,94276977	0,86814153	2	R	0
COMBO2 (2)007.nd2	0	1	0,055730738	5,877886	5,487079	0,36855555	0,05186032	6,502664	6,5506325	1	29,794937	14,156765	2	0,17698997	1,0077329	0,8751797	0,93359596	2	R	0
COMBO2 (2)007.nd2	0	1	0,07875806	5,291479	4,465102	0,46957776	0,024394108	5,384225	5,392787	1	23,483543	11,899801	2	0,23240249	1,006469	0,9251572	1,0325366	2	R	0
COMBO2 (2)007.nd2	0	1	0,06837047	3,4296963	3,8422272	0,54247886	0,018536124	3,93475	3,9454038	1	27,921518	8,913359	2	0,2820535	1,0028946	0,95862806	0,9195452	2	R	0
COMBO2 (2)007.nd2	0	1	0,07626155	2,865767	2,8024623	0,65431195	0,10899854	3,2309904	3,243557	1	36,185116	7,4187875	2	0,34952614	1,0089107	0,9702368	0,95796055	2	R	0
COMBO2 (2)007.nd2	0	1	0,034635104	4,972302	4,854544	0,46067443	0,028969552	5,343635	5,3393083	1	70,97174	11,646264	2	0,22171447	1,001283	0,96438146	0,9829147	2	R	0
COMBO2 (2)007.nd2	0	1	0,047566988	4,385396	4,772872	0,4448784	0,07315348	5,085977	5,1131706	1	70,03176	11,129834	2	0,21585897	1,0079685	0,92102456	0,900825	2	R	0
COMBO2 (2)007.nd2	0	5	0,08481202	4,5628	4,583919	0,42847	0,014729086	5,2134905	5,247621	1	15,697997	11,568057	2	0,21373928	1,0104963	0,89269835	0,9026758	2	R	0
COMBO2 (2)007.nd2	2	0	0,05970763	9,313826	5,830619	0,37184337	0,016466595	8,18686	8,2088585	1	14,799886	17,741444	2	0,17693081	1,0032014	0,90694565	1,1798553	2	G	0
COMBO2 (2)007.nd2	0	2	0,08522166	4,8504252	5,23915	0,40175262	0,052210025	5,6573186	5,682283	1	14,9470005	12,317299	2	0,1929606	1,0077153	0,9085721	0,8916954	2	R	0
COMBO2 (2)007.nd2	0	1	0,065244064	3,574092	3,3375227	0,5950778	0,11627819	3,7901726	3,7910018	1	170,16785	8,687621	2	0,3167801	1,0074807	0,9631574	1,0031879	2	R	0
COMBO2 (2)007.nd2	1	0	0,09366445	4,024927	2,9060946	0,6702043	0,09246942	3,6533763	3,6441364	1	167,79762	8,68721	2	0,3839541	1,003957	0,9726158	1,1900625	2	G	0
COMBO2 (2)007.nd2	1	0	0,13127989	3,6048524	3,1532323	0,6277266	0,037500143	3,7503448	3,7618809	1	56,004864	8,495	2	0,32632864	1,0158346	0,98703015	1,0496503	2	G	0
COMBO2 (2)007.nd2	1	0	0,08664836	3,520521	3,0930622	0,6026322	0,08114928	3,7009282	3,6605992	1	168,96669	8,568054	2	0,32726213	1,0066775	0,9527124	1,0249876	2	G	0
COMBO2 (2)007.nd2	1	0	0,04530886	7,127996	4,4970775	0,47017974	0,006478853	6,235877	6,238166	1	51,981342	13,802466	2	0,23339011	1,0006946	0,9526472	1,202183	2	G	0
COMBO2 (2)007.nd2	0	1	0,10322773	1,143676	2,9695601	0,6052818	0,1672139	2,101592	2,099539	1	25,59869	4,8727894	2	0,32969803	1,005167	0,9350667	0,5813333	2	R	0
COMBO2 (2)007.nd2	0	2	0,060809683	4,8029733	5,467082	0,33956936	0,06820718	6,157222	6,177977	1	17,38754	13,332014	2	0,16130605	1,0125245	0,809059	0,8039464	2	R	0
COMBO2 (2)007.nd2	0	1	0,05302085	5,0277457	4,9952335	0,38131082	0,07421763	5,893466	5,9402595	1	18,380314	12,872178	2	0,18430701	1,0091964	0,8504999	0,8801298	2	R	0
COMBO2 (2)007.nd2	0	1	0,089590505	3,4962955	3,1828423	0,60828376	0,004853882	3,6992853	3,6675644	1	20,973167	8,498766	2	0,32529894	1,0027875	0,9650276	1,0187201	2	R	0
COMBO2 (2)007.nd2	0	0	0,07261685	4,913695	4,003061	0,51003736	0,055845227	4,94736	4,9619746	1	124,78587	11,002922	2	0,25560609	1,0047278	0,9339241	1,0540901	2	NF	0
COMBO2 (2)007.nd2	0	1	0,08189504	1,6213593	2,6432192	0,65534246	0,001117127	2,359541	2,3430295	1	121,00249	5,5758414	2	0,37079546	1,0023879	0,9720503	0,73442173	2	R	0
COMBO2 (2)007.nd2	6	0	0,04582508	5,1354704	4,287123	0,44611734	0,10316902	5,3456764	5,410471	1	89,56037	12,027365	2	0,22881527	1,0137385	0,8587338	0,988595	2	G	0
COMBO2 (2)007.nd2	0	1	0,081733905	4,0262594	4,036423	0,46691054	0,119016685	4,6426654	4,665055	1	72,18549	10,409718	2	0,23783574	1,0130619	0,8716747	0,90196586	2	R	0
COMBO2 (2)007.nd2	0	1	0,054972928	3,9849677	4,9524784	0,3959163	0,012210122	5,135917	5,1372037	1	72,096855	11,246455	2	0,19235297	1,0031358	0,8853296	0,8149242	2	R	0
COMBO2 (2)007.nd2	1	0	0,069212265	2,6972706	2,2586603	0,707482	0,1733223	2,7435038	2,6894948	1	26,17505	6,921648	2	0,4562717	1,011928	0,9631391	1,0553265	2	G	0
COMBO2 (2)007.nd2	2	0	0,08827231	8,342225	3,7569275	0,46965542	0,005885901	6,467326	6,480175	1	42,35737	14,940193	2	0,2539467	1,0048985	0,8756991	1,3670317	2	G	0
COMBO2 (2)007.nd2	0	1	0,044912387	4,2160673	4,1605816	0,51848865	0,08656239	4,529384	4,544397	1	59,29035	10,108555	2	0,26166123	1,0071759	0,9593847	0,9822863	2	R	0
COMBO2 (2)007.nd2	0	1	0,039304134	4,3447704	4,154737	0,5126133	0,004001749	4,6451616	4,647766	1	60,909912	10,320326	2	0,25637478	1,0008941	0,9595161	0,9906457	2	R	0
COMBO2 (2)007.nd2	1	0	0,06632937	7,5896535	4,504777	0,43224856	0,08757348	6,686983	6,7470465	1	175,2406	14,854195	2	0,2161084	1,0134865	0,86030275	1,1839963	2	G	0
COMBO2 (2)007.nd2	0	1	0,06869608	3,223738	3,2228334	0,6069473	0,09522314	3,5280325	3,5501227	1	22,059013	8,16976	2	0,32976508	1,006548	0,95718807	0,97958946	2	R	0
COMBO2 (2)007.nd2	0	2	0,25102255	3,68627	1,9729806	0,6374854	0,41405094	3,275646	3,4594102	1	28,86281	8,524391	2	0,43742478	1,0955147	0,875168	1,1463246	2	R	0
COMBO2 (2)007.nd2	0	1	0,046516325	4,329286	4,5001945	0,40421614	0,09012427	5,259711	5,2686763	1	170,79764	11,601289	2	0,19925198	1,0105215	0,85917264	0,85131866	2	R	0
COMBO2 (2)007.nd2	0	1	0,025977712	3,125837	3,800953	0,5669495	0,049671125	3,6950486	3,695233	1	3,3419712	8,32369	2	0,2914984	1,0012041	0,9841686	0,90193677	2	R	0
COMBO2 (2)007.nd2	2	0	0,118367754	6,724196	3,6507168	0,516517	0,1034198	5,6903954	5,7541695	1	13,370698	12,790361	2	0,2644025	1,0184659	0,9095946	1,2475704	2	G	0
COMBO2 (2)007.nd2	0	1	0,028073749	2,939026	3,3747108	0,6125987	0,055556253	3,3726056	3,373734	1	16,030602	7,7645917	2	0,32898983	1,0015365	0,9871379	0,9321622	2	R	0
COMBO2 (2)007.nd2	0	1	0,04370853	4,7168107	4,4912014	0,46284205	0,057263166	5,083007	5,087719	1	19,43556	11,316516	2	0,23244338	1,0042337	0,91730213	0,96720403	2	R	0
COMBO2 (2)007.nd2	0	1	0,08217518	2,6663854	2,6888611	0,6731925	0,12794653	3,0312245	3,0213103	1	25,34656	7,0549955	2	0,36948502	1,0093081	0,97572047	0,9576141	2	R	0
COMBO2 (2)007.nd2	0	1	0,07186181	2,0775645	2,3470213	0,7659836	0,067793794	2,4664333	2,460635	1	124,77622	5,8381124	2	0,43483636	1,0035801	0,99824	0,9648551	2	R	0
COMBO2 (2)007.nd2	0	1	0,11723139	2,3752632	2,7066462	0,68000036	0,20970742	2,7643316	2,8133528	1	30,170315	6,6253104	2	0,39576885	1,020324	0,971666	0,92381567	2	R	0
	0	0	0	0	0	0	0	0	0	0	0	0	0	0	0	0	0	2	NF	0
COMBO2 (1)001.nd2	1	0	0,046385713	2,5891304	4,207345	0,4932445	0,055363167	3,7117362	3,7076914	1	51,06518	8,121772	2	0,23928191	1,004241	0,94436765	0,73931795	1	G	2
COMBO2 (1)001.nd2	1	0	0,043227073	2,3497603	3,9254706	0,5312818	0,028204098	3,3823228	3,382923	1	63,823433	7,455113	2	0,26151922	1,0020612	0,9786786	0,73440415	1	G	2
COMBO2 (1)001.nd2	1	0	0,028790168	2,1996493	3,731463	0,5637974	0,022806704	3,1571918	3,1594186	1	78,03023	7,001968	2	0,2809711	1,0008111	0,9834818	0,74357367	1	G	2
COMBO2 (1)001.nd2	0	1	0,10434353	2,2313125	3,8732362	0,47207582	0,20639798	3,469215	3,5324771	1	87,29827	7,7068915	2	0,23605223	1,0235444	0,88747555	0,66245884	1	R	2
COMBO2 (1)001.nd2	1	0	0,057486285	3,2177806	4,4080606	0,4638276	0,09728537	4,26524	4,2896705	1	89,52193	9,336946	2	0,22520578	1,0066435	0,9301947	0,78577566	1	G	2
COMBO2 (1)001.nd2	0	1	0,084090285	1,9038652	3,7601774	0,52799064	0,17655447	3,0481606	3,0720894	1	69,48566	6,73147	2	0,26089793	1,0112011	0,9430333	0,6635105	1	R	2
COMBO2 (1)001.nd2	1	0	0,09904687	6,23671	3,7273126	0,4967175	0,12280576	5,6474223	5,725995	1	2,1867554	12,561109	2	0,24898042	1,0194986	0,8984757	1,1484622	1	G	2
COMBO2 (1)001.nd2	3	0	0,055203542	2,8113325	4,321742	0,46601126	0,0997554	3,9957814	4,013786	1	127,27969	8,706885	2	0,22419135	1,0075873	0,925824	0,73989826	1	G	2
COMBO2 (1)001.nd2	1	0	0,078661755	5,550462	6,655696	0,26803592	0,075499035	7,54448	7,68552	1	60,70174	16,131435	2	0,124159686	1,0199018	0,78323454	0,742728	1	G	2
COMBO2 (1)001.nd2	0	1	0,04938556	6,364227	4,527995	0,439362	0,07258925	6,209175	6,2494855	1	58,61417	13,491695	2	0,21017836	1,0092882	0,91196805	1,0761168	1	R	2
COMBO2 (1)001.nd2	0	1	0,049896136	6,0875487	4,8455462	0,45674032	0,054134153	5,9524035	5,95246	1	26,87429	12,941705	2	0,21875994	1,006726	0,9570268	1,0785905	1	R	2
COMBO2 (1)001.nd2	0	1	0,024171997	4,0352917	3,731932	0,5304962	0,028459433	4,3725924	4,373664	1	0	9,776902	2	0,26872438	1,0009595	0,9570372	0,9714882	1	R	2
COMBO2 (1)001.nd2	0	0	0,061375722	9,850075	4,6644607	0,3321428	0,07833048	8,801787	8,969536	1	106,35756	19,304665	2	0,16188549	1,0210003	0,77717423	1,1375872	1	NF	2
COMBO2 (1)001.nd2	1	0	0,027542867	6,437736	4,1178546	0,5331307	0,016451782	5,617478	5,6146264	1	7,8275943	12,31841	2	0,25975296	1,0013803	0,99307185	1,2278715	1	G	2
COMBO2 (1)001.nd2	0	1	0,048637107	4,5185943	7,0388255	0,3011574	0,000627964	6,5426555	6,563812	1	66,70201	13,731243	2	0,13440189	1,0042908	0,8801933	0,70728946	1	R	2
COMBO2 (1)001.nd2	4	0	0,10998956	9,792425	4,3188705	0,3396797	0,08853179	8,565933	8,793325	1	47,883186	19,03335	2	0,16992253	1,0306141	0,7615829	1,1513457	1	G	2
COMBO2 (1)001.nd2	0	0	0,11506949	1,6216924	2,2010868	0,63101214	0,18052173	2,2264946	2,2519433	1	135,95047	5,682904	2	0,41651946	1,0155785	0,8757418	0,7713302	1	NF	2
COMBO2 (1)001.nd2	0	1	0,03904154	5,0895166	4,2946005	0,49760652	0,041545853	5,1578393	5,1777234	1	57,06308	11,337053	2	0,24358527	1,0042534	0,9526303	1,0436919	1	R	2
COMBO2 (1)001.nd2	1	0	0,056365892	1,4919032	3,2070951	0,600409	0,11740635	2,4117527	2,4128718	1	88,31172	5,5879393	2	0,32657674	1,0038409	0,97026294	0,6506414	1	G	2
COMBO2 (1)001.nd2	0	1	0,0670827	4,2052865	4,7140346	0,41755313	0,050347313	5,1177754	5,128656	1	75,86047	11,249853	2	0,20442937	1,0045981	0,87014824	0,8550461	1	R	2
COMBO2 (1)001.nd2	0	1	0,052090004	2,2920973	3,6889322	0,536458	0,11069508	3,3194602	3,307371	1	102,14412	7,327462	2	0,26485506	1,0056564	0,9603753	0,7368236	1	R	2
COMBO2 (1)001.nd2	1	0	0,051300313	5,222684	5,145968	0,386576	0,01452698	6,083394	6,1070848	1	117,691734	13,029698	2	0,17968506	1,0050447	0,9288877	0,886817	1	G	2
COMBO2 (1)001.nd2	1	0	0,0856865	5,9068146	4,3913245	0,39995447	0,099334106	6,181549	6,311653	1	116,449005	13,623112	2	0,19681981	1,0268284	0,8296642	0,9756938	1	G	2
COMBO2 (1)001.nd2	1	0	0,02940418	3,1369157	3,5466053	0,5809643	0,04251178	3,743532	3,7481425	1	79,31633	8,237238	2	0,28500327	1,001559	0,9863604	0,90048724	1	G	2
COMBO2 (1)001.nd2	2	0	0,03435007	3,1416447	4,2499843	0,49560162	0,04744562	4,0692034	4,0766234	1	96,75285	8,925182	2	0,241573	1,002492	0,9781082	0,808181	1	G	2
COMBO2 (1)001.nd2	0	1	0,061076198	5,2570558	4,6313953	0,3737356	0,12554201	6,0492334	6,1652093	1	71,9216	13,295173	2	0,18291612	1,0252023	0,8038532	0,8845602	1	R	2
COMBO2 (1)001.nd2	0	1	0,045390457	5,7944283	4,8122854	0,43740433	0,06423569	5,8765626	5,863541	1	103,935425	12,902347	2	0,21363577	1,0094659	0,91949534	1,0264124	1	R	2
COMBO2 (1)001.nd2	1	0	0,08632334	1,5380999	3,001081	0,64263594	0,1536693	2,3379989	2,3270273	1	132,2584	5,4842176	2	0,35826638	1,0050362	0,96069026	0,7066165	1	G	2
COMBO2 (1)001.nd2	1	0	0,041478157	2,8771303	3,6778748	0,54106814	0,07757256	3,6486225	3,6520896	1	132,72627	8,174454	2	0,2751768	1,0037735	0,95860595	0,8336613	1	G	2
COMBO2 (1)001.nd2	0	1	0,04041845	2,8831658	3,5131266	0,57209796	0,023958936	3,5144408	3,49706	1	100,11453	7,9580116	2	0,29721266	1,0008459	0,97018677	0,8780642	1	R	2
COMBO2 (1)001.nd2	0	1	0,073268265	2,1807933	2,824612	0,627231	0,1320792	2,857766	2,8723814	1	60,722324	6,609954	2	0,33999407	1,0082201	0,9437279	0,8238952	1	R	2
COMBO2 (1)001.nd2	0	1	0,06395995	3,0294762	4,2044625	0,46812877	0,061592754	4,043362	4,0579176	1	144,30872	9,017913	2	0,235935	1,0046313	0,93544036	0,77974904	1	R	2
COMBO2 (1)001.nd2	0	1	0,12593004	1,1191696	3,4086704	0,5731239	0,22728392	2,1626666	2,1774406	1	116,973015	4,953688	2	0,304668	1,0095457	0,9280746	0,546208	1	R	2
COMBO2 (1)001.nd2	0	1	0,007316321	1,2065291	2,9642777	0,6601055	0,015722744	2,0278046	2,0112576	1	68,76307	4,792556	2	0,37359044	1,0000489	0,98685825	0,6328568	1	R	2
COMBO2 (1)001.nd2	0	1	0,037631385	3,4886782	3,978695	0,5197289	0,002461832	4,157902	4,155455	1	47,654953	9,184319	2	0,25693458	1,0012547	0,96003526	0,891912	1	R	2
COMBO2 (1)001.nd2	0	1	0,050053786	5,607992	4,3973746	0,48217276	0,002455149	5,547767	5,5571847	1	45,507126	12,089471	2	0,2319963	1,0030112	0,9405621	1,0740684	1	R	2
COMBO2 (1)001.nd2	0	1	0,074901104	3,8372421	5,2816896	0,30522788	0,07613039	5,8230405	5,889054	1	33,369633	12,56905	2	0,14408864	1,019689	0,7590906	0,66688716	1	R	2
COMBO2 (1)001.nd2	0	1	0,082868665	1,3470953	3,3889747	0,584479	0,16075143	2,3776035	2,3740585	1	70,458305	5,381702	2	0,30340973	1,0060898	0,9727967	0,60838497	1	R	2
COMBO2 (1)001.nd2	0	1	0,045077104	1,1162455	3,3894866	0,6086684	0,07253176	2,0794027	2,0651515	1	80,25672	4,800588	2	0,3286947	1,0008236	0,9807988	0,57393897	1	R	2
COMBO2 (1)001.nd2	1	0	0,053550165	4,9449964	3,2806866	0,61057436	0,02981269	4,4840994	4,4909134	1	88,365746	10,088315	2	0,31313068	1,0051515	0,9826953	1,1984648	1	G	2
COMBO2 (1)001.nd2	1	0	0,056100007	12,11291	7,434304	0,27188084	0,003258406	11,212342	11,273945	1	62,142277	23,66137	2	0,12267779	1,0091921	0,81254256	1,1050578	1	G	2
COMBO2 (1)001.nd2	0	1	0,020397386	4,6980796	5,6282787	0,39114368	0,012565302	5,705565	5,7048078	1	63,61276	12,285617	2	0,18375246	1,0007721	0,95128447	0,8553358	1	R	2
COMBO2 (1)001.nd2	0	1	0,116411954	2,8812513	3,3813772	0,53048635	0,003028199	3,6209786	3,6346393	1	65,93503	8,26149	2	0,27979457	1,0084339	0,8977951	0,8416676	1	R	2
COMBO2 (1)001.nd2	0	1	0,0540169	1,3557948	3,5190642	0,58629185	0,012102991	2,3478105	2,317035	1	96,045685	5,390698	2	0,31316847	1,0010715	0,96110946	0,6180895	1	R	2
COMBO2 (1)001.nd2	0	1	0,049856715	1,3937564	2,9829848	0,6671156	0,08596902	2,2433772	2,2368987	1	63,58487	5,1238666	2	0,35260817	1,0012648	0,9957179	0,67550683	1	R	2
COMBO2 (1)001.nd2	0	1	0,08380439	2,1439972	2,9633062	0,6304482	0,010651468	2,8302934	2,7964096	1	95,78288	6,537208	2	0,34077787	1,0022477	0,9631264	0,8148511	1	R	2
COMBO2 (1)001.nd2	0	1	0,11344714	2,3760958	2,8576584	0,6252083	0,2055199	2,9356737	2,9221168	1	89,34624	6,9107394	2	0,3510415	1,0164111	0,94666666	0,86305994	1	R	2
COMBO2 (1)001.nd2	0	1	0,1110009	3,7219007	3,529902	0,38183472	0,24766266	4,832227	5,095946	1	51,45569	11,067502	2	0,20294584	1,0650803	0,69957906	0,75396115	1	R	2
COMBO2 (1)001.nd2	0	1	0,05371767	5,4143753	5,1940527	0,377262	0,09099485	6,204714	6,2763777	1	6,843404	13,42943	2	0,17906675	1,0157022	0,8447321	0,90040225	1	R	2
COMBO2 (1)001.nd2	0	1	0,08189049	5,2017365	4,526715	0,4131845	0,05123569	5,8000207	5,885173	1	101,28267	12,577869	2	0,196879	1,019418	0,8922207	0,9193815	1	R	2
COMBO2 (1)001.nd2	1	0	0,056351442	5,2789917	4,046021	0,5466793	0,014844324	5,013596	5,0268345	1	143,73573	11,015751	2	0,26740065	1,004021	0,9942613	1,1232637	1	G	2
COMBO2 (1)001.nd2	0	1	0,035300717	6,426268	5,685716	0,4063088	0,000498493	6,5220294	6,5186224	1	52,436584	14,0979595	2	0,19235498	1,0013309	0,95543295	1,0288156	1	R	2
COMBO2 (1)001.nd2	0	1	0,049800754	4,607671	4,6119967	0,43309844	0,088124946	5,3061867	5,354412	1	58,37634	11,562516	2	0,20836586	1,0111289	0,8898714	0,9066428	1	R	2
COMBO2 (1)001.nd2	1	0	0,06726931	3,7142417	3,9170625	0,46940002	0,109500356	4,390636	4,3766828	1	106,60148	9,971683	2	0,24531575	1,0129068	0,89174926	0,8704801	1	G	2
COMBO2 (1)001.nd2	1	0	0,11447599	3,971648	3,7327933	0,5075042	0,17994738	4,3759975	4,5057344	1	108,523315	9,916775	2	0,26407468	1,0485935	0,93012553	0,93905014	1	G	2
COMBO2 (1)001.nd2	0	1	0,082170375	2,7930071	4,4837666	0,4502213	0,13423435	4,014802	4,0671353	1	45,334	8,829333	2	0,22062461	1,0166162	0,90416646	0,7219178	1	R	2
COMBO2 (1)002.nd2	0	1	0,07269016	6,021012	4,330125	0,4256944	0,09845485	6,075369	6,1646743	1	90,08603	13,331859	2	0,20769896	1,0174981	0,8683962	1,0221574	1	R	2
COMBO2 (1)002.nd2	0	0	0,038955558	10,311607	4,520553	0,28184482	0,10505686	9,825974	10,181773	1	112,7343	21,44189	2	0,1359832	1,0414675	0,65385073	1,0426061	1	NF	2
COMBO2 (1)002.nd2	0	1	0,04241496	7,297184	5,766183	0,38598746	0,03721475	7,213707	7,2475705	1	19,92384	15,413312	2	0,1785453	1,0070372	0,9626572	1,0477672	1	R	2
COMBO2 (1)002.nd2	0	1	0,049173992	5,939084	4,2513366	0,42060235	0,10382323	5,967857	6,0587583	1	60,943054	13,320754	2	0,21232094	1,0165253	0,833327	1,0165615	1	R	2
COMBO2 (1)002.nd2	0	1	0,055394124	5,26434	4,358353	0,4908287	0,053611178	5,26407	5,284972	1	97,18762	11,609457	2	0,24188598	1,0044295	0,9479523	1,0577328	1	R	2
COMBO2 (1)002.nd2	0	1	0,038315207	5,184504	4,4031534	0,4995638	0,04563993	5,1693654	5,170777	1	0	11,41992	2	0,24702612	1,0027233	0,96356297	1,0619688	1	R	2
COMBO2 (1)002.nd2	1	0	0,05621001	4,346602	3,23223	0,58710784	0,024318196	4,303634	4,3069477	1	152,42711	9,645415	2	0,29880595	1,0033468	0,9706276	1,0850374	1	G	2
COMBO2 (1)002.nd2	0	1	0,02756754	6,721199	6,3490586	0,32638103	0,0301055	7,544737	7,566937	1	97,99281	16,086658	2	0,15033798	1,004687	0,8838289	0,9198253	1	R	2
COMBO2 (1)002.nd2	1	0	0,08960344	13,172338	5,330948	0,29830918	0,0668043	10,9484825	11,169888	1	23,670403	23,556082	2	0,13991527	1,0229092	0,74776936	1,2129513	1	G	2
COMBO2 (1)002.nd2	2	0	0,07803441	11,321544	4,945567	0,30807757	0,07903289	9,891575	10,094674	1	67,6399	21,489569	2	0,14732786	1,0261124	0,7419475	1,1579663	1	G	2
COMBO2 (1)002.nd2	0	0	0,098027706	3,057729	4,2334075	0,47991544	0,056944393	4,0242968	4,039639	1	66,342545	8,947919	2	0,240397	1,0075997	0,9174298	0,7981523	1	NF	2
COMBO2 (1)002.nd2	1	0	0,060942378	2,4458792	3,6893766	0,5604779	0,10099264	3,3033962	3,316888	1	57,518177	7,4053087	2	0,28538018	1,0069728	0,9651697	0,779533	1	G	2
COMBO2 (1)002.nd2	0	1	0,06433442	4,2153597	5,2545977	0,337202	0,07289743	5,7990503	5,882307	1	144,72923	12,533638	2	0,1595993	1,0152392	0,818378	0,74009234	1	R	2
COMBO2 (1)002.nd2	0	1	0,065020375	1,3859309	2,9704676	0,67270845	0,11969807	2,1944911	2,1946135	1	109,36104	5,088178	2	0,3664241	1,0024909	0,9819512	0,68621045	1	R	2
COMBO2 (1)002.nd2	0	1	0,047449082	2,3652732	4,5861707	0,4408076	0,08591998	3,7654839	3,7620502	1	44,473698	8,2114725	2	0,21239774	1,003705	0,908312	0,66076523	1	R	2
COMBO2 (1)002.nd2	0	1	0,034092892	2,3286438	3,7865605	0,53268033	0,02476436	3,3269327	3,326121	1	57,775208	7,41179	2	0,26787063	1,0010166	0,9564385	0,7451648	1	R	2
COMBO2 (1)002.nd2	1	0	0,05026311	4,4008803	4,2386355	0,51416165	0,03380966	4,739177	4,7572	1	58,97441	10,371101	2	0,24948461	1,0046741	0,97531456	0,98546904	1	G	2
COMBO2 (1)002.nd2	1	0	0,06497491	2,8158174	4,185988	0,4850792	0,11671888	3,9071493	3,9381022	1	127,06017	8,540845	2	0,23485216	1,0094534	0,9391382	0,75755244	1	G	2
COMBO2 (1)002.nd2	0	1	0,0795808	3,135161	3,6651595	0,39730173	0,1666649	4,494654	4,5962124	1	145,94109	9,958057	2	0,19759567	1,0270238	0,8138831	0,71300566	1	R	2
COMBO2 (1)002.nd2	0	1	0,053225234	7,2460427	4,7562637	0,36478937	0,07429793	7,300162	7,386691	1	98,04528	15,799171	2	0,17311953	1,0144438	0,82846004	1,0215225	1	R	2
COMBO2 (1)002.nd2	0	1	0,050840322	6,237688	4,789602	0,46015263	0,049225815	5,9904976	5,9780836	1	26,583918	13,0516615	2	0,22131355	1,0060958	0,95737505	1,0998045	1	R	2
COMBO2 (1)002.nd2	0	1	0,04115509	1,5641673	4,0671487	0,54628366	0,071275555	2,70082	2,6997495	1	55,630035	5,998428	2	0,27302477	1,0016098	0,99150395	0,6130697	1	R	2
COMBO2 (1)002.nd2	0	1	0,07213929	6,7448	5,3141584	0,37663227	0,02864912	6,9979854	7,030625	1	41,199448	15,001363	2	0,17536104	1,0050396	0,88905895	0,9993417	1	R	2
COMBO2 (1)002.nd2	0	1	0,053891376	4,909324	5,7813215	0,3558777	0,04073193	6,12333	6,15997	1	35,70595	13,166349	2	0,16670801	1,0062704	0,91581315	0,8248763	1	R	2
COMBO2 (1)002.nd2	0	1	0,056294415	2,2353423	3,4579098	0,5876467	0,026839722	3,1118877	3,1175902	1	117,122025	6,913831	2	0,29390454	1,0027167	0,9893311	0,77112067	1	R	2
COMBO2 (1)002.nd2	0	1	0,07043053	1,6593626	3,4644048	0,55233335	0,10707742	2,7049885	2,6986306	1	94,288284	6,1443357	2	0,28874904	1,003408	0,9184849	0,6507544	1	R	2
COMBO2 (1)002.nd2	1	0	0,06337438	4,5262117	3,9385037	0,5138459	0,06757035	4,71137	4,734941	1	0	10,520973	2	0,25962743	1,006672	0,94077086	1,0078545	1	G	2
COMBO2 (1)002.nd2	0	1	0,0684895	4,3345723	3,8206966	0,51616263	0,09841865	4,589465	4,6186028	1	97,22223	10,272704	2	0,26201865	1,0116532	0,9194819	1,0027267	1	R	2
COMBO2 (1)002.nd2	0	0	0,07619258	1,5298218	1,9760983	0,8026112	0,11121037	2,0163937	2,0122738	1	115,660324	4,894099	2	0,47907144	1,0017953	0,9953655	0,8491007	1	NF	2
COMBO2 (1)002.nd2	0	1	0,059632804	2,387899	2,756032	0,6406208	0,040862653	2,992085	2,9875648	1	40,17999	6,844037	2	0,33960825	1,0018548	0,9612104	0,8706441	1	R	2
COMBO2 (1)002.nd2	0	1	0,04073506	2,7630558	3,3044844	0,6183103	0,036674414	3,3369777	3,3240466	1	37,149315	7,493704	2	0,31593165	1,0016721	0,98488665	0,9019517	1	R	2
COMBO2 (1)002.nd2	0	1	0,054635048	2,6772232	3,4974818	0,5770212	0,112433024	3,3926816	3,405091	1	57,51781	7,635744	2	0,29614782	1,0083882	0,9686263	0,84433246	1	R	2
COMBO2 (1)002.nd2	0	1	0,05628251	7,537373	5,5675197	0,33167264	0,044029444	7,8981633	7,9665365	1	92,12471	16,898966	2	0,15384306	1,0090299	0,84110975	0,9816397	1	R	2
COMBO2 (1)002.nd2	0	1	0,090908885	1,8770174	2,583639	0,697213	0,15662079	2,3712456	2,3437707	1	1,4730611	5,8164277	2	0,4250356	1,0046811	0,9764622	0,8456255	1	R	2
COMBO2 (1)002.nd2	0	1	0,043338366	5,619397	4,699481	0,43431488	0,07230987	5,919803	5,962674	1	4,473658	12,751094	2	0,2041669	1,0087359	0,91934407	0,9892113	1	R	2
COMBO2 (1)002.nd2	0	1	0,05414179	2,2377357	2,9734008	0,6152517	0,11186269	2,9185274	2,7771556	1	11,976779	6,7605634	2	0,33449632	1,0049186	0,9578107	0,83767384	1	R	2
COMBO2 (1)002.nd2	0	1	0,06329723	2,2759054	3,5031698	0,578441	0,12102138	3,0537212	3,0469303	1	178,1569	7,031573	2	0,310746	1,0057834	0,9578173	0,7857441	1	R	2
COMBO2 (1)002.nd2	1	0	0,04654959	4,875733	3,4129856	0,5662699	0,020438371	4,6328287	4,631317	1	40,941418	10,401912	2	0,2892395	1,0024997	0,97217983	1,1249717	1	G	2
COMBO2 (1)002.nd2	1	0	0,05865525	11,933925	5,9506335	0,25664628	0,056061454	11,238369	11,433294	1	59,062	24,17292	2	0,120305866	1,0177729	0,6961538	1,0705904	1	G	2
COMBO2 (1)002.nd2	0	1	0,04661516	5,356247	4,9464827	0,36799216	0,10179305	6,2801657	6,3544993	1	152,6033	13,524336	2	0,17291333	1,0163435	0,8354542	0,8747758	1	R	2
COMBO2 (1)002.nd2	0	1	0,050531052	5,792805	5,3837705	0,35079494	0,09066571	6,6938148	6,774	1	151,56087	14,405314	2	0,16460827	1,014328	0,85111797	0,89057994	1	R	2
COMBO2 (1)002.nd2	0	1	0,043299295	5,322864	5,512281	0,32338634	0,08622267	6,735815	6,8132057	1	43,853477	14,381917	2	0,14937405	1,0178295	0,82446617	0,806883	1	R	2
COMBO2 (1)002.nd2	0	1	0,043032527	1,7537254	3,2131133	0,6070583	0,060831487	2,5670145	2,522788	1	22,6384	6,025187	2	0,3388559	1,0017277	0,9789602	0,7286182	1	R	2
COMBO2 (1)002.nd2	0	1	0,059732515	1,6563656	3,0934694	0,6512538	0,012323513	2,4794407	2,4759202	1	179,09563	5,6533766	2	0,34305117	1,001111	0,995497	0,7257423	1	R	2
COMBO2 (1)002.nd2	0	1	0,019767925	2,8139443	3,2795253	0,61981565	0,039044827	3,3534615	3,353771	1	103,0743	7,5532074	2	0,31859502	1,0006529	0,9767244	0,9159926	1	R	2
COMBO2 (1)002.nd2	0	1	0,079104275	2,991473	3,667654	0,5477601	0,11783275	3,7470264	3,7546375	1	102,26877	8,284232	2	0,27128243	1,0140833	0,9496677	0,8526173	1	R	2
COMBO2 (1)002.nd2	0	1	0,11960062	2,1445384	3,5153062	0,5606426	0,18156962	3,1043303	3,1265664	1	74,157814	6,933121	2	0,2833401	1,0164146	0,94426525	0,729232	1	R	2
COMBO2 (1)002.nd2	0	1	0,029795596	1,4354641	3,0270574	0,6079366	0,03954995	2,3129997	2,2325554	1	50,324905	5,4471827	2	0,3416263	1,0004182	0,9691979	0,6594293	1	R	2
COMBO2 (1)002.nd2	0	1	0,083039194	2,1474936	4,08275	0,47419754	0,15685715	3,3730855	3,3879457	1	89,78535	7,5438185	2	0,24031855	1,0153291	0,9185301	0,6592412	1	R	2
COMBO2 (1)002.nd2	1	0	0,1163724	3,2744367	3,2187843	0,5818196	0,05938826	3,7473862	3,7882304	1	26,250008	8,409672	2	0,29688606	1,0118653	0,9509453	0,9274726	1	G	2
COMBO2 (1)002.nd2	1	0	0,025736764	3,7517037	6,400705	0,3627851	0,027520902	5,3562217	5,3299217	1	142,24956	11,399728	2	0,16650282	1,0018055	0,95640916	0,72997075	1	G	2
COMBO2 (1)002.nd2	0	1	0,04657921	1,411655	3,957726	0,51949257	0,07010028	2,5621371	2,5567412	1	12,0820465	5,8435874	2	0,2738003	1,0018656	0,9259037	0,58030707	1	R	2
COMBO2 (1)002.nd2	1	0	0,011385438	2,0701969	3,572194	0,5606125	0,027570114	2,955247	2,9365878	1	122,755646	6,812074	2	0,3018104	1,0002315	0,96981454	0,7367705	1	G	2
COMBO2 (1)002.nd2	0	1	0,08281056	2,442903	3,932348	0,5229725	0,15929517	3,3647287	3,3990996	1	5,1176085	7,661585	2	0,27473643	1,0156807	0,9576249	0,7534891	1	R	2
COMBO2 (1)002.nd2	0	1	0,061860655	2,4635072	3,2435071	0,62654823	0,09268329	3,0862088	3,0830104	1	128,34837	7,029179	2	0,32931638	1,0034693	0,9744468	0,8719088	1	R	2
COMBO2 (1)002.nd2	0	1	0,03796659	1,3945056	3,8277493	0,5550643	0,03108975	2,4952412	2,4862428	1	121,28299	5,618798	2	0,28517097	1,0005884	0,980422	0,5924489	1	R	2
COMBO2 (1)002.nd2	0	1	0,09404216	1,6731403	2,8577065	0,6297041	0,104949154	2,4598367	2,4425213	1	116,64728	5,7783365	2	0,35207072	1,0035825	0,9502151	0,7247788	1	R	2
COMBO2 (1)002.nd2	0	1	0,1668014	1,9873224	2,56088	0,6393094	0,42505968	2,5219467	2,6080923	1	81,78205	6,2500505	2	0,39783838	1,0845364	0,8963653	0,8270268	1	R	2
COMBO2 (1)002.nd2	1	0	0,031510763	4,573055	5,4702735	0,40395388	0,010645611	5,534937	5,530335	1	42,576134	11,927303	2	0,19006021	1,0010252	0,926377	0,8575604	1	G	2
COMBO2 (1)002.nd2	0	1	0,076834746	1,6204437	3,3473706	0,620152	0,16467978	2,495764	2,5192182	1	140,45752	5,73024	2	0,33123562	1,0111551	0,9926564	0,7034957	1	R	2
COMBO2 (1)002.nd2	0	1	0,06810115	1,8724387	2,9684381	0,5925084	0,12732387	2,747828	2,6063557	1	90,549	6,3017545	2	0,31574658	1,004584	0,9306521	0,74927413	1	R	2
COMBO2 (1)002.nd2	1	0	0,051175702	2,969391	4,1166377	0,50206006	0,084968604	3,8909826	3,9082897	1	1,052854	8,621063	2	0,24972324	1,0046976	0,9637403	0,7983774	1	G	2
COMBO2 (1)002.nd2	1	0	0,052064825	2,8710845	4,048118	0,52553	0,035410754	3,7509754	3,7526338	1	66,00079	8,285699	2	0,25981706	1,0021894	0,968203	0,8131414	1	G	2
COMBO2 (1)002.nd2	0	1	0,11543453	2,619183	3,4065044	0,5433514	0,17346364	3,4168158	3,4616082	1	0	7,7830076	2	0,2856491	1,0156437	0,94220173	0,79941165	1	R	2
COMBO2 (1)002.nd2	0	1	0,061035935	2,2956772	3,8970685	0,4784033	0,12245872	3,5146053	3,5340002	1	85,59045	7,7653894	2	0,23662892	1,0080783	0,8973057	0,69392717	1	R	2
COMBO2 (1)002.nd2	0	1	0	1,9806625	3,125922	0,63033825	0,00045319	2,7009451	2,6742234	1	81,963715	6,2838144	2	0,34569183	1,000002	0,9849313	0,78648776	1	R	2
COMBO2 (1)002.nd2	1	0	0,074025944	3,112517	4,8293076	0,43514863	0,006867844	4,3831754	4,3908525	1	50,486195	9,480735	2	0,20627387	1,005073	0,9375125	0,73750395	1	G	2
COMBO2 (1)002.nd2	0	1	0,074384965	2,495142	2,3855848	0,7265323	0,14103432	2,8382545	2,8401792	1	121,69558	6,569391	2	0,39436895	1,0055561	0,9912687	0,9918276	1	R	2
COMBO2 (1)002.nd2	1	0	0,047935806	4,1241603	4,9726777	0,41356567	0,01108325	5,084577	5,075173	1	55,6414	11,19439	2	0,2031122	1,001673	0,9284804	0,83773816	1	G	2
COMBO2 (1)002.nd2	0	1	0,05631476	4,704656	5,6150928	0,28790843	0,085126355	6,7005672	6,818534	1	62,040905	14,329851	2	0,13341813	1,0188103	0,7516126	0,7075763	1	R	2
COMBO2 (1)002.nd2	0	1	0,110916436	2,068407	3,0224204	0,5922521	0,10458845	2,9100456	2,8993437	1	174,64655	6,624752	2	0,3109901	1,0055029	0,9218611	0,769156	1	R	2
COMBO2 (1)003.nd2	0	1	0,011189767	4,538033	2,7915564	0,70419544	0,003888702	3,8763688	3,8682024	1	151,27997	8,998957	2	0,38452765	1,0000741	0,9960714	1,3003529	1	R	2
COMBO2 (1)003.nd2	1	0	0,05572651	3,2500448	3,8542697	0,5401452	0,009569752	3,976838	3,985122	1	14,893381	8,695496	2	0,26165172	1,0029073	0,97783345	0,8604487	1	G	2
COMBO2 (1)003.nd2	0	1	0,07007249	7,3096867	4,293708	0,37324047	0,111576654	7,1120806	7,277848	1	118,50614	15,687725	2	0,18399905	1,027413	0,7871146	1,0485482	1	R	2
COMBO2 (1)003.nd2	0	1	0,056878712	6,140287	5,0170274	0,4381988	0,041319072	6,083768	6,1109467	1	71,19142	13,269778	2	0,21122898	1,0067466	0,95348775	1,0549527	1	R	2
COMBO2 (1)003.nd2	0	1	0,038933303	6,584754	4,45126	0,48354703	0,05064998	6,0103517	6,027299	1	9,835188	13,081433	2	0,2320865	1,0032328	0,96349746	1,1591561	1	R	2
COMBO2 (1)003.nd2	0	1	0,034699082	5,4193497	4,4354424	0,49358895	0,05337138	5,3291607	5,343575	1	4,163562	11,746157	2	0,24296272	1,003038	0,96079934	1,0777423	1	R	2
COMBO2 (1)003.nd2	0	0	0,2554376	2,3219838	1,9742122	0,70002043	0,4043708	2,6463988	2,5006835	1	73,35404	6,4562325	2	0,42214218	1,0407034	0,91043216	0,99003386	1	NF	2
COMBO2 (1)003.nd2	0	1	0,03924248	4,3136353	2,9596488	0,6790473	2,14E-05	3,90209	3,898624	1	32,662075	8,934631	2	0,36071065	1,0004705	0,9979969	1,2166843	1	R	2
COMBO2 (1)003.nd2	0	0	0,05195785	2,9413571	2,0570135	0,8374528	0,054911412	2,6814435	2,6663857	1	34,070015	6,643526	2	0,52085954	1,0008247	0,998474	1,2654022	1	NF	2
COMBO2 (1)003.nd2	0	1	0,025925709	7,472439	6,400118	0,37684226	0,008755543	7,3773246	7,382788	1	166,26456	15,785426	2	0,1748134	1,0008575	0,9675333	1,0556266	1	R	2
COMBO2 (1)003.nd2	0	1	0,050937	4,1827674	5,344779	0,39749593	0,012615481	5,355681	5,362408	1	25,237581	11,499275	2	0,18567117	1,0047166	0,9263274	0,8130848	1	R	2
COMBO2 (1)003.nd2	0	1	0,028463636	5,251686	4,2282214	0,51621735	0,042502087	5,086352	5,052818	1	37,981438	11,306756	2	0,25846162	1,0017744	0,96828854	1,0936396	1	R	2
COMBO2 (1)003.nd2	0	1	0,025347078	1,7035575	2,7500565	0,70095587	0,024214506	2,354194	2,3515978	1	176,3293	5,5263453	2	0,39136544	1,0003372	0,9892618	0,7939382	1	R	2
COMBO2 (1)003.nd2	0	1	0,15465991	2,3840876	2,0902538	0,8038506	0,24402818	2,4282234	2,435151	1	137,56625	6,1048975	2	0,51481956	1,0237432	0,99075425	1,1325221	1	R	2
COMBO2 (1)003.nd2	0	1	0,10276563	4,176087	3,1706128	0,5526809	0,094005875	4,196783	4,2197814	1	118,987854	9,744341	2	0,30188856	1,0089478	0,94096434	1,0529472	1	R	2
COMBO2 (1)003.nd2	0	1	0,02697225	6,814334	5,640049	0,40833536	0,01771561	6,6970286	6,6869826	1	8,535501	14,481319	2	0,1934502	1,0010803	0,96143895	1,0624769	1	R	2
COMBO2 (1)003.nd2	0	1	0,06251643	12,13954	7,4702425	0,20470881	0,03446455	12,905356	13,091777	1	0,8395534	27,298435	2	0,0928052	1,0156451	0,67281497	0,94422954	1	R	2
COMBO2 (1)003.nd2	0	1	0,059837352	5,8002872	5,5424647	0,33802265	0,05405441	6,8485684	6,94035	1	0,7613378	14,68442	2	0,1574563	1,0139569	0,8474362	0,8656515	1	R	2
COMBO2 (1)003.nd2	0	1	0,052875575	6,1896224	5,4064555	0,38743192	0,05888818	6,599704	6,6274776	1	16,507095	14,1690035	2	0,18093617	1,0122983	0,90614724	0,9746262	1	R	2
COMBO2 (1)003.nd2	0	1	0,029522004	7,838735	6,923327	0,316848	0,011486658	8,271541	8,290362	1	24,371016	17,632034	2	0,1458758	1,0037991	0,90117985	0,97900856	1	R	2
COMBO2 (1)003.nd2	0	1	0,07185715	6,659087	4,9039063	0,41872525	0,069035836	6,5272827	6,613764	1	117,13418	14,136689	2	0,19900316	1,0175567	0,9285028	1,0616387	1	R	2
COMBO2 (1)003.nd2	0	1	0,05003601	7,475139	5,7923226	0,3473686	0,046039067	7,6401415	7,6956296	1	25,636492	16,444448	2	0,16305217	1,009897	0,85698104	1,0086406	1	R	2
COMBO2 (1)003.nd2	0	1	0,08316629	2,5758102	3,266108	0,5849889	0,15213183	3,2257607	3,2120044	1	20,367472	7,438546	2	0,31518075	1,0081491	0,941257	0,84463096	1	R	2
COMBO2 (1)003.nd2	0	1	0,03094493	3,5972767	3,151238	0,6084861	0,039396286	3,7211366	3,6596859	1	94,92537	8,619191	2	0,33077505	1,0009303	0,95207775	1,0509095	1	R	2
COMBO2 (1)003.nd2	0	1	0,0389672	5,97229	4,1351957	0,39528036	0,025253946	6,1016293	6,0490556	1	173,50575	13,7791605	2	0,20424873	1,0027556	0,8700925	1,0104641	1	R	2
COMBO2 (1)003.nd2	0	1	0,0540872	2,642576	2,8777945	0,65512174	0,065232635	3,0722759	3,07792	1	8,743044	7,119634	2	0,35646528	1,0050809	0,9828467	0,94885254	1	R	2
COMBO2 (1)003.nd2	0	1	0	1,2588096	2,9516988	0,66562605	0,001962015	2,1062732	2,1033509	1	11,843034	4,874946	2	0,3612774	1,0000015	0,9933649	0,64221203	1	R	2
COMBO2 (1)003.nd2	0	1	0,038534075	2,9297023	3,1439362	0,60845053	0,008417006	3,4039924	3,3666196	1	37,980804	7,7786465	2	0,3219263	1,000438	0,948418	0,9435826	1	R	2
COMBO2 (1)003.nd2	0	1	0,08074707	6,119974	4,337797	0,47379833	0,02207766	5,8291154	5,8591714	1	45,51525	12,740397	2	0,22932656	1,007323	0,92199063	1,1078265	1	R	2
COMBO2 (1)003.nd2	0	1	0,08008015	9,838545	6,3410296	0,25535715	0,010308184	10,236193	10,36044	1	140,19923	22,003733	2	0,119554	1,0132031	0,7735234	0,97183555	1	R	2
COMBO2 (1)003.nd2	0	0	0,13428433	6,4651246	2,0032852	0,323927	0,37292445	5,5985065	7,3061457	1	177,67415	15,836887	2	0,26262897	1,3755733	0,56103796	0,91248786	1	NF	2
COMBO2 (1)003.nd2	0	1	0,07572217	6,6769104	5,3802776	0,39848706	0,008292088	6,723819	6,738272	1	141,33739	14,510608	2	0,18804148	1,0027388	0,917372	1,0417225	1	R	2
COMBO2 (1)003.nd2	0	1	0,06373351	5,7992363	4,2966137	0,41231138	0,11534072	5,9586678	6,054429	1	130,71971	13,294673	2	0,2079613	1,0238494	0,82878137	0,99591297	1	R	2
COMBO2 (1)003.nd2	0	1	0,06976196	7,685281	5,292105	0,35329956	0,06990548	7,6309295	7,719768	1	163,32933	16,533442	2	0,1680409	1,0183223	0,8259366	1,0307941	1	R	2
COMBO2 (1)003.nd2	0	1	0,071977235	5,4513173	5,69685	0,3137097	0,027804602	6,7995944	6,929506	1	35,460766	14,777184	2	0,15012243	1,0221404	0,7940003	0,81188244	1	R	2
COMBO2 (1)003.nd2	0	1	0,057041414	6,974276	4,5573487	0,39223176	0,077996045	6,85061	6,9282966	1	68,5955	14,948001	2	0,18921293	1,0123678	0,85776305	1,0518489	1	R	2
COMBO2 (1)003.nd2	0	0	0,091906264	9,307249	3,842185	0,29575598	0,14480363	8,787322	9,38469	1	4,302069	19,886065	2	0,15346819	1,0769161	0,6400861	1,02302	1	NF	2
COMBO2 (1)003.nd2	0	1	0,08810259	5,0709524	3,8014002	0,38562968	0,18724273	5,716176	5,935654	1	163,35223	12,854774	2	0,19760069	1,047835	0,7702609	0,8910933	1	R	2
COMBO2 (1)003.nd2	0	0	0,07614814	8,326159	3,6127257	0,2481947	0,16880828	8,889005	9,709419	1	173,60646	20,531988	2	0,13416786	1,1202118	0,5043951	0,87451315	1	NF	2
COMBO2 (1)003.nd2	0	1	0,04613192	5,4498186	6,0093575	0,3420153	0,03881208	6,577765	6,6075463	1	41,47282	14,150546	2	0,16037457	1,0046593	0,89178294	0,85040504	1	R	2
COMBO2 (1)003.nd2	0	1	0,07107266	7,2599874	5,5545244	0,39565146	0,010708403	7,018442	7,0385985	1	42,633717	15,185059	2	0,1876569	1,0051764	0,919295	1,0813794	1	R	2
COMBO2 (1)003.nd2	1	0	0,08785024	8,565999	6,365067	0,32019776	0,050964013	8,5082	8,618784	1	19,429317	18,335163	2	0,15066513	1,0241442	0,86145806	1,0279094	1	G	2
COMBO2 (1)003.nd2	0	1	0,08970034	11,090112	3,8527293	0,30721885	0,133161	9,48803	10,076133	1	35,01818	21,298496	2	0,15685338	1,0707303	0,6499229	1,1353748	1	R	2
COMBO2 (1)003.nd2	0	1	0,039798427	6,3146105	5,9081235	0,3395993	0,048180684	7,104427	7,13748	1	177,6518	15,286034	2	0,15929371	1,0074136	0,8664245	0,91811824	1	R	2
COMBO2 (1)003.nd2	0	1	0,050048575	4,4161983	3,8357093	0,5172475	0,0922834	4,690307	4,697691	1	66,792435	10,358098	2	0,2555972	1,006803	0,95136297	0,99983495	1	R	2
COMBO2 (1)003.nd2	0	1	0,029664531	5,4238453	4,780022	0,43947443	0,05606241	5,752871	5,776316	1	78,42278	12,45351	2	0,20866427	1,0043103	0,9338914	0,9883545	1	R	2
COMBO2 (1)004.nd2	0	1	0,057923708	4,233217	4,6183476	0,31829485	0,11322211	5,870162	5,989666	1	132,88747	12,927822	2	0,15641573	1,022628	0,72042334	0,7302099	1	R	2
COMBO2 (1)004.nd2	1	0	0,078844965	7,8599634	4,464576	0,4577595	0,033876278	6,7245207	6,7358127	1	87,806816	14,689145	2	0,22131352	1,0086783	0,92078954	1,2319013	1	G	2
COMBO2 (1)004.nd2	0	1	0,032418508	6,2672834	4,8742504	0,44254494	0,026926726	6,142373	6,154081	1	44,272903	13,340309	2	0,21150325	1,0021628	0,93255746	1,0759305	1	R	2
COMBO2 (1)004.nd2	0	0	0,12076182	11,113587	2,8581681	0,282049	0,19081563	9,1511755	10,452011	1	10,601056	22,252037	2	0,16897039	1,1693741	0,5333264	1,0931584	1	NF	2
COMBO2 (1)004.nd2	0	1	0,05779517	10,028519	5,4300656	0,27520084	0,06836098	9,954242	10,196356	1	126,36064	21,399244	2	0,12886369	1,0266579	0,71634406	1,0121238	1	R	2
COMBO2 (1)004.nd2	0	1	0,06696755	6,675745	4,467026	0,35770306	0,114599146	7,0079985	7,164382	1	42,987194	15,314171	2	0,17307001	1,0293486	0,7736614	0,968164	1	R	2
COMBO2 (1)004.nd2	0	1	0,048060626	6,314527	5,0968237	0,39566505	0,041600674	6,56276	6,6069403	1	71,552444	14,161573	2	0,18667145	1,0075201	0,8946381	0,99955434	1	R	2
COMBO2 (1)004.nd2	0	1	0,039307896	5,4383307	4,2192383	0,48920077	0,04589376	5,4352627	5,4465446	1	7,0418453	11,8193655	2	0,2343876	1,0031976	0,9464244	1,0647329	1	R	2
COMBO2 (1)004.nd2	0	1	0,049184136	8,407992	5,1490674	0,3307083	0,06263495	8,258932	8,37109	1	141,58705	17,874279	2	0,15694758	1,0176196	0,79750794	1,0379379	1	R	2
COMBO2 (1)004.nd2	1	0	0,06941949	10,301909	3,9539397	0,37864265	0,10292372	8,287088	8,519302	1	69,820656	18,490515	2	0,19099583	1,0314038	0,78123736	1,2630465	1	G	2
COMBO2 (1)004.nd2	0	1	0,03212313	5,2243385	5,718044	0,40071672	0,001007837	5,928766	5,939009	1	24,008795	12,799761	2	0,18923995	1,0023412	0,95634896	0,91789937	1	R	2
COMBO2 (1)004.nd2	0	1	0,0688086	8,49274	4,417448	0,3511059	0,094724484	7,9595194	8,151157	1	127,0488	17,434511	2	0,17068063	1,0270903	0,75319135	1,0792353	1	R	2
COMBO2 (1)004.nd2	0	1	0,0658604	8,299602	5,9183593	0,35627067	0,028065264	7,9525084	7,9808717	1	167,18704	17,109745	2	0,16709332	1,0038818	0,9006613	1,0815325	1	R	2
COMBO2 (1)004.nd2	0	1	0,05481445	8,232711	5,788752	0,32778084	0,020056743	8,31139	8,378773	1	38,499557	17,765793	2	0,15174197	1,0133466	0,82411104	1,0163767	1	R	2
COMBO2 (1)004.nd2	0	1	0,059610542	10,292918	5,636113	0,26987758	0,06403789	10,246946	10,428981	1	6,631673	21,89227	2	0,12481297	1,020206	0,7338382	1,0148907	1	R	2
COMBO2 (1)004.nd2	0	1	0,044704907	3,4645777	5,789527	0,2945439	0,07549326	5,6833315	5,6914315	1	45,945164	12,157803	2	0,13656974	1,0113933	0,77330583	0,62459576	1	R	2
COMBO2 (1)004.nd2	0	1	0,0548322	6,5540347	5,1080503	0,37938672	0,071917556	6,7498693	6,8120275	1	21,5331	14,733917	2	0,18315895	1,012952	0,8751834	1,0040647	1	R	2
COMBO2 (1)004.nd2	0	1	0,045442533	4,030588	3,9660523	0,5380331	0,026557233	4,4539366	4,4647784	1	47,24589	9,702522	2	0,2586965	1,0036594	0,98711467	0,9632779	1	R	2
COMBO2 (1)004.nd2	0	1	0,051624417	2,2063508	3,6153479	0,5601763	0,019818198	3,136019	3,1386213	1	1,420048	7,035255	2	0,28564546	1,0021138	0,9600102	0,7483658	1	R	2
COMBO2 (1)004.nd2	0	1	0,049359854	2,897568	4,1507287	0,4971882	0,09239931	3,889212	3,9142294	1	80,60584	8,557784	2	0,24390492	1,0066843	0,9518158	0,7824247	1	R	2
COMBO2 (1)004.nd2	0	1	0,08283999	8,030375	4,0489216	0,37388992	0,12830722	7,469615	7,6813226	1	167,73578	16,428616	2	0,18325232	1,0374402	0,76220804	1,0864427	1	R	2
COMBO2 (1)004.nd2	0	1	0,055232584	5,3852177	4,5319552	0,41054788	0,120966285	5,8765626	5,977196	1	63,309658	12,838806	2	0,19854851	1,0215275	0,8478779	0,9437759	1	R	2
COMBO2 (1)004.nd2	0	1	0,04048762	6,962621	5,510385	0,41169283	0,023742363	6,7854624	6,793341	1	47,545013	14,578225	2	0,19254135	1,0018249	0,9642149	1,0709414	1	R	2
COMBO2 (1)004.nd2	0	1	0	1,4198966	3,2088454	0,59993804	0,010497629	2,4092875	2,402949	1	139,22145	5,45356	2	0,31145093	1,0001333	0,95884866	0,63406444	1	R	2
COMBO2 (1)004.nd2	0	1	0,011259706	1,8221562	2,9631515	0,64960027	0,014938414	2,5735457	2,557203	1	133,93028	5,9371037	2	0,3502934	1,0001639	0,9736655	0,7723299	1	R	2
COMBO2 (1)004.nd2	0	1	0,03124241	1,565083	2,7895353	0,6612145	0,033080358	2,301149	2,3005786	1	135,60875	5,4538407	2	0,37632066	1,000372	0,9479629	0,7347437	1	R	2
COMBO2 (1)004.nd2	0	1	0,040546846	9,954261	8,003772	0,27353936	0,01411488	10,113133	10,157054	1	161,48466	21,384521	2	0,1239218	1,0067785	0,8638347	1,0075053	1	R	2
COMBO2 (1)004.nd2	0	1	0,038933925	4,385854	4,0923038	0,5244618	0,041540787	4,6615953	4,663571	1	56,255886	10,251208	2	0,2569775	1,0027167	0,96746856	1,0076321	1	R	2
COMBO2 (1)004.nd2	0	1	0,046422403	7,1068087	5,758937	0,35125566	0,04448881	7,4356236	7,5010743	1	5,394369	15,945223	2	0,16366279	1,0143226	0,88999164	0,98312616	1	R	2
COMBO2 (1)004.nd2	0	1	0,08233775	5,997931	4,3281336	0,4707219	0,083254494	5,7463346	5,7647943	1	170,82668	12,6538725	2	0,23127557	1,0123698	0,91766864	1,09918	1	R	2
COMBO2 (1)004.nd2	0	1	0,04071613	7,0793886	6,1339636	0,29952845	0,054702196	8,101913	8,12878	1	62,948914	17,233908	2	0,137319	1,0077963	0,8177764	0,89345515	1	R	2
COMBO2 (1)004.nd2	0	1	0,05752681	6,6981597	5,3649993	0,33485514	0,061625894	7,386001	7,435786	1	65,35763	15,85456	2	0,15633164	1,0099936	0,8223869	0,93261325	1	R	2
COMBO2 (1)004.nd2	0	1	0,040831435	2,4370756	4,8202543	0,44832015	0,08485268	3,7940235	3,7989035	1	124,62013	8,265046	2	0,21556541	1,0044545	0,9303109	0,6723484	1	R	2
COMBO2 (1)004.nd2	0	1	0,042025913	6,0400133	7,1545863	0,26700908	0,022776041	7,988791	8,017849	1	126,00306	16,860128	2	0,12049968	1,0046093	0,8373778	0,772353	1	R	2
COMBO2 (1)004.nd2	0	1	0,031679194	1,2283612	2,8406632	0,6364211	0,04945515	2,0650218	2,0500224	1	128,76468	4,9248805	2	0,36676425	1,0005044	0,9466458	0,63172615	1	R	2
COMBO2 (1)004.nd2	0	1	0,049404655	6,2391033	5,3970118	0,3903874	0,072445735	6,559347	6,6418557	1	38,89135	14,171576	2	0,18463376	1,0145324	0,90795374	0,98474634	1	R	2
COMBO2 (1)004.nd2	1	0	0,11629555	2,1126332	2,9760199	0,6392565	0,21981283	2,7910533	2,8266683	1	163,0962	6,444354	2	0,3453011	1,0271982	0,96781236	0,8193828	1	G	2
COMBO2 (1)004.nd2	1	0	0,032966927	6,845615	4,5633874	0,47388116	0,034551736	6,173569	6,1569247	1	35,032814	13,473376	2	0,22869146	1,0038086	0,9475798	1,1788098	1	G	2
COMBO2 (1)004.nd2	1	0	0,10984197	5,6701794	3,4375782	0,4772465	0,09942847	5,2721434	5,285511	1	111,60799	12,218895	2	0,2597362	1,0198766	0,8629729	1,1186323	1	G	2
COMBO2 (1)004.nd2	0	0	0,09724971	3,5621455	2,8820665	0,66299623	0,14134596	3,53844	3,594463	1	52,012726	8,216847	2	0,36224142	1,0198178	0,98746884	1,073408	1	NF	2
COMBO2 (1)004.nd2	0	1	0,058288477	4,7001605	4,103907	0,5053511	0,067029715	4,8990545	4,9001718	1	1,6715	10,81097	2	0,24934363	1,0050247	0,95740277	1,0157228	1	R	2
COMBO2 (1)004.nd2	0	1	0,030666357	6,4253316	6,037342	0,35143006	0,016655497	6,906688	6,9065785	1	4,1735616	15,157699	2	0,17150074	1,0015041	0,8805504	0,95754844	1	R	2
COMBO2 (1)004.nd2	1	0	0,05001546	12,248273	7,2419815	0,22087862	0,043697607	12,5342865	12,682832	1	124,47788	26,397665	2	0,099262625	1,0121135	0,7240979	0,98613286	1	G	2
COMBO2 (1)004.nd2	1	0	0,1267142	8,751644	4,2680326	0,4369545	0,10470746	7,1007714	7,304324	1	122,05015	15,864693	2	0,2209982	1,039908	0,8625086	1,2707456	1	G	2
COMBO2 (1)004.nd2	0	1	0,09195721	2,7710295	4,0553045	0,5044779	0,09153309	3,7692978	3,7600193	1	134,15955	8,308152	2	0,24833065	1,0094461	0,92579406	0,77859145	1	R	2
COMBO2 (1)004.nd2	0	1	0,10187757	14,041458	3,7405639	0,2514594	0,115450434	11,509492	12,361936	1	159,07317	26,489704	2	0,13496155	1,0915986	0,53206897	1,1580111	1	R	2
COMBO2 (1)004.nd2	0	1	0,051640734	7,934971	6,1969914	0,32102248	0,03389115	8,171827	8,182888	1	60,97467	17,624218	2	0,15129238	1,0067619	0,86635154	0,9949196	1	R	2
COMBO2 (1)004.nd2	0	1	0,06572862	5,5406227	5,0523677	0,38206282	0,055843472	6,2645903	6,3071923	1	88,08557	13,499474	2	0,17975599	1,0092536	0,8535478	0,91669613	1	R	2
COMBO2 (1)004.nd2	0	1	0,049731817	3,9391809	3,6728282	0,56338847	0,080023296	4,0971556	4,135321	1	97,15449	9,373546	2	0,29877973	1,0152484	0,9698895	1,0290632	1	R	2
COMBO2 (1)004.nd2	0	1	0,0538769	6,1272793	4,978633	0,37933558	0,071145184	6,520434	6,552647	1	100,392235	14,247117	2	0,18349524	1,0085626	0,88101757	0,9673533	1	R	2
COMBO2 (1)004.nd2	0	1	0,026730554	2,4928317	4,5264173	0,48541692	0,04768342	3,6962426	3,6964574	1	68,55164	8,033299	2	0,23231761	1,0018302	0,99299467	0,70869625	1	R	2
COMBO2 (1)004.nd2	0	1	0,07365491	3,8935602	4,841158	0,36013862	0,13467064	5,315136	5,359972	1	61,844208	11,655839	2	0,17548025	1,0200473	0,80752796	0,75393814	1	R	2
COMBO2 (1)004.nd2	0	1	0,0736131	6,821067	5,7169733	0,3470036	0,018326083	7,3033366	7,366196	1	11,859661	15,716799	2	0,16282453	1,0104439	0,86317194	0,96010625	1	R	2
COMBO2 (1)004.nd2	0	1	0,058831543	4,3549685	5,6802325	0,37508258	0,015920253	5,5774245	5,581203	1	67,21357	12,079083	2	0,17824925	1,0028214	0,9036105	0,8050704	1	R	2
COMBO2 (1)004.nd2	1	0	0,026660286	10,133912	6,1943426	0,31854287	0,028760275	9,2718935	9,295227	1	164,86925	19,994455	2	0,15008952	1,0038059	0,8299018	1,1308838	1	G	2
COMBO2 (1)004.nd2	1	0	0,12914714	7,180401	3,2207513	0,45021138	0,19668168	6,1535816	6,5261	1	57,414806	14,156994	2	0,24143647	1,0718675	0,7797989	1,1621563	1	G	2
COMBO2 (1)004.nd2	0	1	0,046007995	4,649462	4,0305834	0,4647812	0,09986997	5,067638	5,103391	1	20,327522	11,211972	2	0,23051633	1,0111638	0,9019412	0,9566345	1	R	2
COMBO2 (1)004.nd2	0	1	0,045420446	5,390379	5,242342	0,34975338	0,091122925	6,471669	6,5583296	1	34,54993	13,9166155	2	0,163869	1,014194	0,832198	0,85432196	1	R	2
COMBO2 (1)004.nd2	0	1	0,020840006	3,7669384	4,7335944	0,42953825	0,00334573	4,8238435	4,8189173	1	44,222042	10,497799	2	0,20611623	1,0003341	0,90537834	0,8212372	1	R	2
COMBO2 (1)004.nd2	0	1	0,13672683	1,6237736	2,915198	0,61834466	0,23691264	2,487705	2,5032012	1	36,627197	5,7445016	2	0,33407032	1,0138184	0,9476727	0,6926329	1	R	2
COMBO2 (1)004.nd2	0	1	0,022862853	7,8773623	7,1199446	0,28539136	0,028376883	8,779801	8,806666	1	177,10349	18,624084	2	0,13011327	1,0033116	0,8601869	0,92103577	1	R	2
COMBO2 (1)004.nd2	0	1	0,041339107	5,62664	5,211061	0,42472637	0,017114239	5,9564276	5,9636235	1	3,5811582	12,90253	2	0,20192382	1,001509	0,94375557	0,9893543	1	R	2
COMBO2 (1)004.nd2	0	1	0,08249336	3,7746806	3,5073717	0,51342165	0,12100317	4,270167	4,302539	1	27,287107	9,611872	2	0,26357284	1,0132599	0,8720286	0,94797415	1	R	2
COMBO2 (1)004.nd2	0	1	0,058831878	10,914289	4,166993	0,20886807	0,10896955	11,475907	12,243436	1	176,87752	25,625164	2	0,105519205	1,0771879	0,48492292	0,90379393	1	R	2
COMBO2 (1)004.nd2	0	1	0,044207793	2,6766665	4,555616	0,4672358	0,041805662	3,8005338	3,7547302	1	13,624752	8,484652	2	0,23594742	1,001812	0,94663626	0,735343	1	R	2
COMBO2 (1)004.nd2	0	1	0,062471554	7,2152615	6,264131	0,2310715	0,04249195	9,25631	9,399945	1	165,03491	19,808783	2	0,10722262	1,0203627	0,6478385	0,7827461	1	R	2
COMBO2 (1)004.nd2	0	1	0,040755443	2,197776	4,0170765	0,5130013	0,00047207	3,369801	3,367396	1	6,4974008	7,3373194	2	0,24642517	1,0007997	0,97266227	0,69017553	1	R	2
COMBO2 (1)004.nd2	0	1	0,07175795	2,1429982	3,8847528	0,5525871	0,06913565	3,0973556	3,0886853	1	9,387989	6,980965	2	0,28441322	1,0050175	0,9860191	0,7323635	1	R	2
COMBO2 (1)004.nd2	0	1	0,044094272	5,894036	6,009952	0,37788856	0,014119499	6,5455008	6,554859	1	133,7456	14,000046	2	0,17516088	1,0027847	0,94875646	0,9375839	1	R	2
COMBO2 (1)004.nd2	0	1	0,022774706	7,1407743	7,2155285	0,29696447	0,007271042	8,275852	8,293125	1	132,50375	17,383024	2	0,1327486	1,0024052	0,8794652	0,88815814	1	R	2
COMBO2 (1)004.nd2	0	1	0,057305325	1,9120653	2,7328823	0,6551282	0,07054741	2,5992799	2,4945471	1	144,35385	6,056102	2	0,36033523	1,0018955	0,97108066	0,82344395	1	R	2
COMBO2 (1)004.nd2	0	1	0,06532778	5,4581437	4,5804257	0,3996281	0,12571627	5,8890085	6,068592	1	11,686249	13,100848	2	0,20038755	1,0323294	0,8655542	0,9369314	1	R	2
COMBO2 (1)004.nd2	1	0	0,025032295	4,5938516	5,638296	0,35783377	0,008985486	5,8956223	5,8695984	1	167,52615	12,701434	2	0,16827817	1,0005716	0,92942804	0,8033915	1	G	2
COMBO2 (1)004.nd2	1	0	0,045530844	4,5713744	4,5151114	0,4696091	0,059133414	5,0730233	5,0551596	1	146,27666	11,060126	2	0,22616385	1,0052466	0,9308065	0,95160323	1	G	2
COMBO2 (1)004.nd2	1	0	0,04857594	3,4793127	3,4022837	0,5672911	0,016050981	3,9087934	3,9118936	1	166,92377	8,779074	2	0,28994668	1,0019467	0,9695634	0,953832	1	G	2
COMBO2 (1)004.nd2	1	0	0,04511371	4,1972528	3,9588027	0,52147406	0,056346066	4,5585155	4,5706263	1	167,53049	10,057062	2	0,25717476	1,003225	0,95268506	0,9724037	1	G	2
COMBO2 (1)004.nd2	1	0	0,06749455	3,5414166	4,3853455	0,39184353	0,02964125	4,8875394	4,902137	1	169,88597	10,657052	2	0,18875854	1,0043435	0,8846282	0,7520541	1	G	2
COMBO2 (1)004.nd2	1	0	0,06292883	2,8729262	3,8330867	0,5351808	0,006586293	3,7224708	3,7243576	1	168,86922	8,213285	2	0,26398063	1,0040785	0,9757408	0,8237192	1	G	2
COMBO2 (1)004.nd2	2	0	0,060968347	13,946055	3,7844	0,22545524	0,115508705	12,210684	13,390397	1	0	27,880493	2	0,11909171	1,1103576	0,48660064	1,0646077	1	G	2
COMBO2 (1)004.nd2	0	1	0,034883056	5,888708	5,052057	0,39584437	0,08593459	6,3151455	6,366565	1	163,04927	13,67265	2	0,18800241	1,011666	0,8840674	0,9673192	1	R	2
COMBO2 (1)004.nd2	0	1	0,0387865	6,931486	5,75856	0,3240888	0,05993976	7,600671	7,6681714	1	174,97443	16,394045	2	0,15276808	1,0099552	0,828148	0,9347248	1	R	2
COMBO2 (1)005.nd2	0	1	0,06639954	7,7273684	4,330466	0,32537192	0,12799068	7,8108234	8,083546	1	0	17,275503	2	0,16126797	1,0474584	0,6984118	0,98518795	1	R	2
COMBO2 (1)005.nd2	0	1	0,0332138	4,538907	6,580195	0,32480755	0,03730445	6,246117	6,2584176	1	37,2061	13,251575	2	0,14812937	1,0024348	0,91684467	0,7465694	1	R	2
COMBO2 (1)005.nd2	0	1	0,058362115	4,513006	3,9703903	0,50790775	0,09018107	4,795558	4,8200426	1	67,6215	10,566849	2	0,24986061	1,0078369	0,9395289	0,9990892	1	R	2
COMBO2 (1)005.nd2	1	0	0,04253056	12,120902	6,6028543	0,31397095	0,023639904	10,3779545	10,417666	1	55,796356	22,025595	2	0,14329188	1,0061407	0,88260335	1,2016506	1	G	2
COMBO2 (1)005.nd2	0	1	0,033187415	6,238188	4,820169	0,42797264	0,07117512	6,236971	6,2768254	1	39,69226	13,533999	2	0,20418373	1,0075622	0,90880865	1,0453843	1	R	2
COMBO2 (1)005.nd2	0	1	0,06780899	4,805804	4,402188	0,3907433	0,08680149	5,748782	5,8201375	1	65,88505	12,432034	2	0,18515033	1,0135251	0,85071766	0,8634456	1	R	2
COMBO2 (1)005.nd2	1	0	0,076876	6,8692575	4,582103	0,45619673	0,060623597	6,3581038	6,3972306	1	12,277938	13,7557335	2	0,2163539	1,0083138	0,9374517	1,1353732	1	G	2
COMBO2 (1)005.nd2	0	1	0,06937648	8,786411	4,8366423	0,28952205	0,09435729	8,950116	9,236385	1	63,58792	19,528545	2	0,13965751	1,0374569	0,66834396	0,97793674	1	R	2
COMBO2 (1)005.nd2	0	1	0,03495257	5,6027474	3,9709005	0,53905606	0,0115563	5,120248	5,1222844	1	57,755245	11,42848	2	0,2721004	1,0010688	0,96710736	1,1656951	1	R	2
COMBO2 (1)005.nd2	0	0	0,06218966	13,720699	4,211515	0,2649909	0,099823445	11,616623	12,198541	1	164,64316	25,508068	2	0,12945732	1,0549748	0,6064531	1,1565117	1	NF	2
COMBO2 (1)005.nd2	0	1	0,03623128	7,6129217	6,1887054	0,32334536	0,047334697	8,019102	8,08601	1	159,90887	17,200747	2	0,15073356	1,0112553	0,85001814	0,97070307	1	R	2
COMBO2 (1)005.nd2	1	0	0,04684475	8,640549	5,0391517	0,31452712	0,08935052	8,611568	8,8042555	1	147,7774	18,580036	2	0,14834976	1,0232991	0,74701047	1,0159569	1	G	2
COMBO2 (1)005.nd2	0	1	0,06743728	6,823616	4,598474	0,3805018	0,08305165	6,7970586	6,895527	1	149,54294	15,011838	2	0,18805405	1,015332	0,815989	1,0285546	1	R	2
COMBO2 (1)005.nd2	0	1	0,028502101	4,939502	4,473845	0,4903677	0,01625046	5,133984	5,1339874	1	109,75797	11,250856	2	0,23860757	1,0007727	0,95721614	1,020571	1	R	2
COMBO2 (1)005.nd2	0	1	0,032607276	5,582518	4,545812	0,45766616	0,070300505	5,6810236	5,70727	1	48,4129	12,380712	2	0,22023536	1,0057806	0,928987	1,033014	1	R	2
COMBO2 (1)005.nd2	0	0	0,04912825	7,2176967	4,268364	0,47632748	0,0661853	6,2417765	6,2697854	1	139,21582	13,799121	2	0,23588067	1,0067458	0,91407484	1,2159013	1	NF	2
COMBO2 (1)005.nd2	0	1	0,067450896	6,510412	4,4098134	0,44891408	0,078473315	6,200623	6,2355494	1	151,72774	13,499807	2	0,2155996	1,0091563	0,91178733	1,0967633	1	R	2
COMBO2 (1)005.nd2	0	1	0,03955325	6,190403	4,9423947	0,4307341	0,06846508	6,156826	6,1334014	1	14,879445	13,438777	2	0,2079291	1,0076625	0,92009205	1,0580468	1	R	2
COMBO2 (1)005.nd2	0	1	0	1,9398705	1,789015	0,87410414	0,017250987	2,0220847	2,0165224	1	60,2077	5,2809215	2	0,6040657	1,0000733	0,9953866	1,0910727	1	R	2
COMBO2 (1)005.nd2	0	1	0,019924741	1,7631326	3,1151917	0,62052876	0,03520388	2,6788106	2,670849	1	93,89998	5,975393	2	0,31283194	1,0003617	0,9840171	0,71756524	1	R	2
COMBO2 (1)005.nd2	0	1	0,03704992	5,2137246	4,361806	0,5075094	0,014601215	5,1848836	5,187926	1	52,71066	11,362056	2	0,24693358	1,0013515	0,9704351	1,0717244	1	R	2
COMBO2 (1)005.nd2	0	1	0,040271472	6,813106	5,436024	0,37367234	0,053634018	7,0185804	7,064413	1	142,6808	15,136729	2	0,17609893	1,0077698	0,9055702	1,0041895	1	R	2
COMBO2 (1)005.nd2	1	0	0,05631821	9,404151	6,0781226	0,35002246	0,014712269	8,596544	8,637704	1	106,07799	18,374552	2	0,16202496	1,0069251	0,8856032	1,1325731	1	G	2
COMBO2 (1)005.nd2	1	0	0,06394417	12,677006	5,4577575	0,32847932	0,039923895	10,257037	10,373088	1	110,713745	22,022127	2	0,15342034	1,0147752	0,8156556	1,2643026	1	G	2
COMBO2 (1)005.nd2	0	1	0,049797386	5,443159	4,4996014	0,48530588	0,058725417	5,414441	5,43074	1	102,422775	11,871966	2	0,2364035	1,0059108	0,9594975	1,063189	1	R	2
COMBO2 (1)005.nd2	0	1	0,035833348	6,324133	4,7959404	0,4536299	0,030734986	6,074943	6,0858154	1	50,13925	13,235933	2	0,2181859	1,0024667	0,9424973	1,0904497	1	R	2
COMBO2 (1)005.nd2	0	1	0,06226138	5,9388137	4,796769	0,43956712	0,07890623	5,9769754	6,0110006	1	66,99739	13,029933	2	0,21166395	1,0140972	0,9443339	1,0363256	1	R	2
COMBO2 (1)005.nd2	0	1	0,034008536	3,5667763	3,9616437	0,53804517	0,058286376	4,0841866	4,0926538	1	65,6696	9,127114	2	0,27225438	1,0039791	0,9810464	0,9243134	1	R	2
COMBO2 (1)005.nd2	0	1	0,04472103	4,7242928	4,641802	0,45306826	0,009710971	5,2205176	5,2258267	1	2,003894	11,446996	2	0,22070885	1,0013676	0,92421114	0,95514804	1	R	2
COMBO2 (1)005.nd2	0	1	0,067716084	4,641907	4,2870693	0,4299395	0,13217908	5,284686	5,366781	1	174,44777	11,647949	2	0,2116256	1,0208964	0,88765115	0,9074132	1	R	2
COMBO2 (1)005.nd2	0	0	0,05627507	12,064334	4,837694	0,30588302	0,08306116	10,15742	10,445076	1	175,4938	22,262756	2	0,14888352	1,030509	0,7138165	1,1966996	1	NF	2
COMBO2 (1)005.nd2	0	1	0,07247432	5,3555393	4,894374	0,364747	0,05462115	6,29998	6,3522067	1	2,59039	13,583468	2	0,17180467	1,011356	0,87088335	0,87525016	1	R	2
COMBO2 (1)005.nd2	0	1	0,060574096	5,8778024	3,632515	0,35521194	0,07028564	6,4270787	6,5108967	1	10,928533	14,420113	2	0,18117484	1,0182469	0,7753445	0,93066	1	R	2
COMBO2 (1)005.nd2	0	1	0,052243374	5,9037657	5,863265	0,3652169	0,023748359	6,705571	6,723443	1	68,42201	14,252599	2	0,1671736	1,0043955	0,9235997	0,90940464	1	R	2
COMBO2 (1)005.nd2	0	1	0,060271107	4,892841	4,5150237	0,39383012	0,107267536	5,778829	5,8822017	1	57,95883	12,494849	2	0,18654838	1,0240158	0,8677425	0,86950874	1	R	2
COMBO2 (1)005.nd2	0	1	0,082437895	6,340043	3,701201	0,35052776	0,1808512	6,636554	7,0376863	1	150,52747	15,076129	2	0,18328084	1,0633837	0,6743137	0,9346804	1	R	2
COMBO2 (1)005.nd2	0	1	0,036096405	6,7829285	5,969551	0,33347732	0,048539396	7,45954	7,5152297	1	11,891983	15,987494	2	0,15520413	1,010358	0,86096126	0,9347977	1	R	2
COMBO2 (1)005.nd2	0	1	0,038951527	4,3297853	6,091129	0,3507129	0,019040368	5,8736553	5,882175	1	138,89027	12,455531	2	0,15979367	1,0022306	0,91846645	0,76230186	1	R	2
COMBO2 (1)005.nd2	0	1	0,047711093	5,578064	4,642365	0,45192292	0,0795972	5,7018404	5,7325077	1	103,49786	12,454162	2	0,21845575	1,0075814	0,9213787	1,0259566	1	R	2
COMBO2 (1)005.nd2	0	1	0,08161421	5,721752	4,4789524	0,3939637	0,1041084	6,1625357	6,241564	1	42,318497	13,509564	2	0,19183165	1,0226098	0,83414346	0,95578194	1	R	2
COMBO2 (1)005.nd2	0	1	0,046455387	6,0843434	6,2566514	0,35273114	0,029801264	6,890091	6,9185696	1	20,932806	14,722783	2	0,16318263	1,0044974	0,923246	0,91484946	1	R	2
COMBO2 (1)005.nd2	0	1	0,03090431	7,62287	5,6444445	0,36560032	0,046628736	7,5545764	7,591139	1	22,724728	16,186796	2	0,17006244	1,0062705	0,88381296	1,0474218	1	R	2
COMBO2 (1)005.nd2	0	1	0,03263623	6,4435635	5,5080447	0,35040873	0,068548806	7,1175685	7,172733	1	67,861946	15,201293	2	0,16194701	1,0094264	0,86155236	0,9338071	1	R	2
COMBO2 (1)005.nd2	0	2	0,0473084	13,559987	7,166354	0,1949889	0,044058558	13,96676	14,194857	1	155,45442	29,561714	2	0,08850709	1,0169032	0,64325416	0,9706908	1	R	2
COMBO2 (1)005.nd2	0	1	0,050179735	5,526491	5,622422	0,35331354	0,07082207	6,4933867	6,56308	1	91,53844	14,020049	2	0,16688491	1,0132623	0,8615722	0,8715377	1	R	2
COMBO2 (1)005.nd2	0	1	0,060269896	2,8183982	4,463138	0,440735	0,06183027	4,069586	4,0770636	1	55,829132	8,964319	2	0,21667664	1,0055683	0,89532703	0,72699744	1	R	2
COMBO2 (1)005.nd2	0	1	0,022316039	2,3998632	4,3713655	0,4782614	0,03960586	3,6267028	3,6169071	1	166,1864	7,940823	2	0,23231257	1,0010343	0,94466835	0,69375396	1	R	2
COMBO2 (1)005.nd2	0	1	0,037857905	2,1482012	3,1902885	0,6156114	0,030129666	2,9206586	2,915248	1	20,27803	6,621999	2	0,32064426	1,0008006	0,98026514	0,7917715	1	R	2
COMBO2 (1)005.nd2	1	0	0,02967388	6,5663767	4,230303	0,5232557	0,04248572	5,712631	5,7148886	1	162,84499	12,557721	2	0,25619078	1,0071107	0,98341775	1,2307998	1	G	2
COMBO2 (1)005.nd2	0	1	0,064554974	4,5281262	5,348619	0,38729584	0,05818689	5,5918884	5,66811	1	16,254158	12,121121	2	0,1843791	1,0163945	0,9287306	0,8308236	1	R	2
COMBO2 (1)005.nd2	0	1	0,002861315	1,2753345	2,6982794	0,68397385	0,012395167	2,0401857	2,0246084	1	163,87355	4,840578	2	0,39011696	1,0000297	0,9877176	0,66880584	1	R	2
COMBO2 (1)005.nd2	0	1	0,012118151	2,1538205	3,256917	0,63199884	0,016168157	2,8580582	2,842045	1	79,59341	6,5441246	2	0,3357202	1,0001502	0,9950769	0,81393653	1	R	2
COMBO2 (1)005.nd2	1	0	0,11656792	5,554213	3,4277265	0,51242775	0,05440743	5,2087092	5,280984	1	57,107174	11,67078	2	0,26065883	1,0174775	0,8962895	1,1151443	1	G	2
COMBO2 (1)005.nd2	1	0	0,07057575	11,5341625	6,6279254	0,26011205	0,04471537	11,05729	11,190964	1	173,96645	23,605745	2	0,120115414	1,0130458	0,76361334	1,0579691	1	G	2
COMBO2 (1)005.nd2	1	0	0,031001942	10,085877	6,984126	0,26372716	0,023325855	10,428981	10,505944	1	173,56096	21,92221	2	0,11807013	1,0077767	0,81519735	0,98712724	1	G	2
COMBO2 (1)005.nd2	1	0	0,080814295	6,723863	4,3803535	0,4721106	0,010577641	6,104264	6,1324177	1	50,415062	13,378039	2	0,22975364	1,0053742	0,94029987	1,148636	1	G	2
COMBO2 (1)005.nd2	0	0	0,051813684	8,971422	4,857893	0,22962567	0,10592933	9,978908	10,43645	1	157,26389	22,157734	2	0,11471108	1,0541992	0,5400397	0,872444	1	NF	2
COMBO2 (1)005.nd2	0	1	0,01670147	5,764417	6,2556787	0,35962048	0,003071542	6,6500864	6,6523795	1	178,96603	14,19255	2	0,16596287	1,0005924	0,91442496	0,9000711	1	R	2
COMBO2 (1)005.nd2	0	1	0,060677063	10,913624	5,9651065	0,251418	0,062213298	10,932298	11,172432	1	173,0963	23,355612	2	0,11626693	1,0250013	0,7002692	1,0011357	1	R	2
COMBO2 (1)005.nd2	0	1	0,042496208	5,5970035	4,9755816	0,41074735	0,07059847	6,0440245	6,074198	1	179,23643	13,08565	2	0,19508024	1,007681	0,88907695	0,9591792	1	R	2
COMBO2 (1)005.nd2	0	1	0,03950559	4,585277	5,299278	0,41130677	0,0305561	5,5382147	5,548061	1	1,1418356	11,835996	2	0,19034266	1,0023063	0,9428591	0,86382586	1	R	2
COMBO2 (1)005.nd2	0	1	0,029699022	5,202569	5,0778823	0,41229126	0,05830687	5,802505	5,8312016	1	137,41965	12,592495	2	0,19674194	1,0053966	0,9078152	0,9345709	1	R	2
COMBO2 (1)005.nd2	0	1	0,016114574	4,164786	3,951799	0,5421721	0,027352517	4,393839	4,393048	1	139,14214	9,825003	2	0,27467212	1,0010017	0,98128754	1,0057918	1	R	2
COMBO2 (1)005.nd2	0	0	0,089760944	7,7991085	3,7193651	0,30273357	0,14398514	7,924534	8,388179	1	39,45449	17,992733	2	0,15812759	1,061866	0,6570811	0,9575141	1	NF	2
COMBO2 (1)005.nd2	0	0	0,098666474	7,1833982	3,1266146	0,3328704	0,2337706	6,9395537	7,675722	1	94,76968	16,467676	2	0,18992274	1,1310079	0,62096906	0,9720734	1	NF	2
COMBO2 (1)005.nd2	0	1	0,06347034	7,607136	4,4613957	0,29951972	0,11648633	8,181045	8,49715	1	151,7616	17,864992	2	0,14471506	1,0408483	0,687774	0,92214394	1	R	2
COMBO2 (1)005.nd2	0	0	0,07612885	5,6270976	3,7341888	0,33655208	0,19956984	6,4137907	6,8027773	1	104,41431	14,495093	2	0,17416666	1,0722055	0,6629446	0,85483897	1	NF	2
COMBO2 (1)005.nd2	0	1	0,0397307	7,845062	6,3318195	0,351667	0,013264621	7,8624473	7,884185	1	158,97745	16,743155	2	0,16158126	1,0029199	0,92697227	1,0359321	1	R	2
COMBO2 (1)005.nd2	0	1	0,04268986	7,281965	7,465481	0,29518744	0,011906564	8,341139	8,359832	1	153,87895	17,606794	2	0,13326253	1,0047287	0,8790449	0,8984558	1	R	2
COMBO2 (1)005.nd2	0	1	0,026667273	5,607992	5,4754195	0,41052958	0,04917933	6,096139	6,098922	1	140,22849	13,101964	2	0,19213559	1,0040363	0,9563859	0,96212983	1	R	2
COMBO2 (1)005.nd2	0	1	0,053209197	7,733508	5,4639707	0,32980046	0,042326998	8,01676	8,114239	1	145,39537	17,16594	2	0,15321063	1,0133257	0,82095516	0,98742473	1	R	2
COMBO2 (1)005.nd2	0	1	0,02034988	5,9226737	5,4819922	0,3913088	0,04660554	6,4112916	6,423112	1	20,872421	13,791263	2	0,1834581	1,0035313	0,92394805	0,9611388	1	R	2
COMBO2 (1)005.nd2	0	1	0,060067702	6,2430162	4,7361665	0,38268974	0,0909209	6,540671	6,622487	1	170,86351	14,317881	2	0,1858061	1,0148367	0,8284578	0,9815816	1	R	2
COMBO2 (1)005.nd2	0	1	0,04649372	7,5763335	5,4176445	0,30416393	0,07279293	8,21258	8,353877	1	60,024014	17,69215	2	0,14302437	1,0182611	0,7724325	0,9362634	1	R	2
COMBO2 (1)005.nd2	0	1	0,1148242	6,1890707	4,6548243	0,37453145	0,05108702	6,5061355	6,6511073	1	130,8713	14,410316	2	0,18616128	1,0283796	0,796213	0,96683425	1	R	2
COMBO2 (1)005.nd2	0	1	0,021378605	6,462461	5,397952	0,39584053	0,010552551	6,6406	6,6372604	1	49,91228	14,323322	2	0,18659216	1,0013375	0,9468677	1,0114028	1	R	2
COMBO2 (1)005.nd2	0	1	0,04142778	5,4383307	5,112914	0,42915082	0,013206691	5,835006	5,8478146	1	107,77514	12,619227	2	0,20337291	1,0042735	0,94450873	0,9757511	1	R	2
COMBO2 (1)005.nd2	1	0	0,070316374	8,783445	5,6218104	0,36505333	0,031640578	8,147137	8,188134	1	154,00806	17,388386	2	0,16848648	1,0051113	0,9011308	1,1169353	1	G	2
COMBO2 (1)005.nd2	1	0	0,04425769	12,190998	5,929293	0,24606459	0,051317878	11,718138	11,916598	1	163,98851	24,95169	2	0,113040015	1,0188788	0,7084115	1,0484965	1	G	2
COMBO2 (1)006.nd2	0	1	0,041572936	7,396932	5,296599	0,38160858	0,03620294	7,2482	7,2914658	1	54,44699	15,60708	2	0,17926744	1,0075788	0,87579995	1,0580795	1	R	2
COMBO2 (1)006.nd2	0	2	0,035483316	6,0952907	5,0108	0,4265595	0,029472137	6,1822395	6,1875944	1	79,92398	13,400232	2	0,20305464	1,002118	0,92356545	1,0403335	1	R	2
COMBO2 (1)006.nd2	0	0	0,061104067	2,2524917	1,7841643	0,86401993	0,028641755	2,238737	2,2395737	1	71,916466	5,723671	2	0,57222533	1,0009335	0,99330026	1,1998397	1	NF	2
COMBO2 (1)006.nd2	0	0	0,013806561	2,29293	1,4318906	0,9013463	0,025127994	2,0740516	2,054583	1	116,92818	5,6539826	2	0,6786749	1,0002629	0,9794982	1,3438793	1	NF	2
COMBO2 (1)006.nd2	0	1	0,05777958	5,473378	3,8780596	0,4675446	0,13765278	5,520003	5,6108055	1	109,10463	12,128893	2	0,22871095	1,0231894	0,8902957	1,0254567	1	R	2
COMBO2 (1)006.nd2	0	0	0,22804643	2,0262413	1,8315191	0,82436246	0,35946068	2,236157	2,2025337	1	114,66563	5,557653	2	0,51593703	1,0235782	0,9800483	1,0513332	1	NF	2
COMBO2 (1)006.nd2	1	0	0,064601	9,215716	5,717892	0,39122134	0,012703918	8,025516	8,042169	1	173,86485	17,205141	2	0,18217689	1,004204	0,9270642	1,1996444	1	G	2
COMBO2 (1)006.nd2	0	0	0,08317638	11,647215	2,4228935	0,26425523	0,21357599	9,0557785	11,282623	1	21,373217	23,534456	2	0,18083422	1,2791983	0,46105972	1,0534884	1	NF	2
COMBO2 (1)006.nd2	0	1	0,022445103	5,3858004	4,6874213	0,47569656	0,047003362	5,4355974	5,443901	1	101,35256	11,927929	2	0,23209502	1,0028222	0,95481616	1,0461513	1	R	2
COMBO2 (1)006.nd2	0	1	0,03155799	7,2770534	6,06536	0,36750332	0,001556368	7,3511972	7,3591123	1	10,958209	15,774372	2	0,17145474	1,0024228	0,9083852	1,026854	1	R	2
COMBO2 (1)006.nd2	1	0	0,03797205	2,7447643	4,563605	0,4437615	0,047412302	4,035172	4,027587	1	137,85368	8,816225	2	0,2146303	1,0027637	0,91695523	0,71543366	1	G	2
COMBO2 (1)006.nd2	1	0	0,07578207	12,556034	6,4186926	0,31986198	0,03156755	10,407259	10,504257	1	148,86151	22,210068	2	0,1476012	1,0110104	0,8511838	1,2380033	1	G	2
COMBO2 (1)006.nd2	1	0	0,022233658	3,1934354	4,793598	0,4711689	0,005700984	4,257968	4,2448864	1	140,40697	9,228809	2	0,22426602	1,0002875	0,97645414	0,79452485	1	G	2
COMBO2 (1)006.nd2	0	1	0,07692979	7,356556	4,7126613	0,38024038	0,0579143	7,0936327	7,1942883	1	172,35887	15,592404	2	0,18614323	1,0154126	0,8272918	1,0643874	1	R	2
COMBO2 (1)006.nd2	1	0	0,068307884	9,639163	5,626472	0,35363948	0,016968088	8,629397	8,66209	1	102,095825	18,507349	2	0,16481188	1,0048379	0,8868456	1,154692	1	G	2
COMBO2 (1)006.nd2	0	1	0,058295824	4,269118	5,205548	0,39230567	0,05361954	5,444583	5,460257	1	152,09267	11,693963	2	0,18336609	1,0064925	0,9099075	0,8156947	1	R	2
COMBO2 (1)006.nd2	0	1	0,05651734	6,7296906	4,836336	0,42976007	0,020533226	6,503717	6,557025	1	39,715755	14,027796	2	0,20257318	1,0084065	0,9130523	1,0749762	1	R	2
COMBO2 (1)006.nd2	0	2	0,046513356	9,855694	6,373443	0,30336452	0,039888654	9,454658	9,500725	1	178,83525	20,20534	2	0,14038016	1,0079212	0,86100364	1,0724232	1	R	2
COMBO2 (1)006.nd2	1	0	0,08149257	11,083993	4,2847557	0,37108436	0,08311692	8,83933	9,045048	1	11,877775	19,373884	2	0,18062077	1,0257341	0,7909871	1,2741462	1	G	2
COMBO2 (1)006.nd2	0	1	0,10166648	8,005067	3,8701272	0,3877722	0,14691132	7,2157173	7,498917	1	119,719536	16,106422	2	0,19575644	1,0544182	0,76039475	1,115132	1	R	2
COMBO2 (1)006.nd2	0	1	0,08046179	5,993602	3,8085537	0,52631795	0,074167944	5,4117804	5,442485	1	165,76242	11,962578	2	0,26056597	1,0067145	0,9451023	1,175704	1	R	2
COMBO2 (1)006.nd2	0	1	0,025152944	6,5963254	5,625896	0,41892147	0,03152842	6,5528836	6,5601826	1	19,87203	14,066617	2	0,19559029	1,0020016	0,9779566	1,0536493	1	R	2
COMBO2 (1)006.nd2	0	1	0,009782783	5,685913	5,0167236	0,4442993	0,02548517	5,820793	5,817835	1	170,31027	12,6814	2	0,2136712	1,0008886	0,9510945	1,0288148	1	R	2
COMBO2 (1)006.nd2	1	0	0,04034793	3,1561399	3,431533	0,59172875	0,077514276	3,6597476	3,662251	1	154,00691	8,186942	2	0,30002958	1,0040511	0,9837563	0,9303813	1	G	2
COMBO2 (1)006.nd2	1	0	0,07571196	9,981899	4,4784427	0,33773074	0,094079435	8,830141	9,028642	1	163,53264	19,271975	2	0,16300015	1,0281327	0,7422604	1,1432188	1	G	2
COMBO2 (1)006.nd2	0	1	0,042157944	5,798799	4,5846386	0,43866336	0,043584652	5,935208	5,952561	1	66,14926	12,888676	2	0,20959276	1,0032675	0,93387675	1,0169611	1	R	2
COMBO2 (1)006.nd2	0	2	0,051257603	9,716959	7,554653	0,2850248	0,00411727	9,667179	9,705388	1	167,31837	20,698019	2	0,13238566	1,004952	0,8485874	1,0285807	1	R	2
COMBO2 (1)006.nd2	0	1	0,06318701	6,3232684	4,7726593	0,46232945	0,015565502	5,99511	6,006443	1	155,90819	13,109918	2	0,22400483	1,0034559	0,950448	1,1106081	1	R	2
COMBO2 (1)006.nd2	1	0	0,05523564	4,1048465	4,808591	0,43492225	0,013675055	5,0914927	5,1025796	1	17,46987	10,890494	2	0,20161219	1,00238	0,9397012	0,84459126	1	G	2
COMBO2 (1)006.nd2	0	1	0,04816561	3,3134806	5,1135683	0,39725143	0,007543494	4,7215385	4,728079	1	53,036606	10,237984	2	0,18924631	1,0028951	0,9077267	0,73074925	1	R	2
COMBO2 (1)006.nd2	0	1	0,051329643	6,8375607	4,869023	0,35880515	0,047256134	7,097287	7,182589	1	127,518906	15,474841	2	0,17283295	1,0140208	0,83794814	0,9863991	1	R	2
COMBO2 (1)006.nd2	0	1	0,039603546	5,673665	4,8580294	0,4266715	0,06516415	5,9135857	5,9335833	1	141,53506	12,926768	2	0,20657228	1,0068331	0,9182703	1,000992	1	R	2
COMBO2 (1)006.nd2	0	1	0,07154077	4,008111	4,914282	0,36027005	0,08203827	5,3965373	5,4354763	1	31,568567	11,823899	2	0,17523445	1,009506	0,83184963	0,76540804	1	R	2
COMBO2 (1)006.nd2	0	0	0,11745201	13,617367	3,2737052	0,28662315	0,13395876	10,419409	11,356043	1	3,240837	24,434072	2	0,15970448	1,0936292	0,5667512	1,2333963	1	NF	2
COMBO2 (1)006.nd2	4	0	0,097103044	12,843117	5,7186284	0,25067335	0,060210478	11,794374	12,0757475	1	148,31953	25,373833	2	0,11755218	1,0241069	0,71474123	1,0895326	1	G	2
COMBO2 (1)006.nd2	2	0	0,1041798	10,426408	5,5923433	0,28833872	0,064005785	9,818568	9,976192	1	168,18843	21,31674	2	0,13770463	1,0200036	0,7408054	1,0797104	1	G	2
COMBO2 (1)006.nd2	0	1	0,050262246	8,659405	5,616079	0,30864236	0,07795811	8,731467	8,91175	1	167,13615	18,776783	2	0,14461844	1,0249447	0,7575303	1,0028145	1	R	2
COMBO2 (1)006.nd2	0	1	0,060695384	7,3385534	5,155587	0,31780058	0,10097998	7,835574	7,9949102	1	162,72212	17,034636	2	0,15218748	1,0281565	0,7541525	0,94802517	1	R	2
COMBO2 (1)006.nd2	1	0	0,10054146	5,485408	3,2712963	0,57470495	0,12870635	4,750706	4,7259536	1	96,3955	10,951836	2	0,3094587	1,0164337	0,9279774	1,2221196	1	G	2
COMBO2 (1)006.nd2	0	1	0,0701399	5,596004	3,8296845	0,49191284	0,13761963	5,3370256	5,399511	1	71,8441	11,956385	2	0,25014368	1,0248652	0,89074403	1,0917931	1	R	2
COMBO2 (1)006.nd2	0	1	0,084778376	5,021169	3,6440666	0,469904	0,18185824	5,200105	5,360426	1	86,00659	11,587848	2	0,23642354	1,0378155	0,8711886	0,98069865	1	R	2
COMBO2 (1)006.nd2	1	0	0,054297883	8,089398	4,823083	0,45057043	0,0614265	6,9172974	6,971794	1	17,655455	15,020407	2	0,21525508	1,0136366	0,9486854	1,2329369	1	G	2
COMBO2 (1)006.nd2	0	1	0,07414303	7,499578	6,6194057	0,2775059	0,027061587	8,54979	8,6394615	1	171,45029	18,428383	2	0,13062792	1,0146031	0,814322	0,8942716	1	R	2
COMBO2 (1)006.nd2	0	1	0,009393267	4,7720985	2,9135487	0,60571474	0,007052014	4,2518916	4,2044716	1	63,567852	9,950057	2	0,33608964	1,0001358	0,97892445	1,1889156	1	R	2
COMBO2 (1)006.nd2	0	1	0,1002935	4,0900908	2,819409	0,52047217	0,22372025	4,1092486	3,9823093	1	88,33918	9,937397	2	0,3084027	1,0310769	0,8381495	1,0560652	1	R	2
COMBO2 (1)006.nd2	0	1	0,10459576	1,9126272	2,45127	0,72883195	0,179507	2,4909499	2,499148	1	95,51975	5,7425714	2	0,39247358	1,0072086	0,9908034	0,854341	1	R	2
COMBO2 (1)006.nd2	1	0	0,083905645	7,874865	3,7849715	0,39540836	0,12990719	7,127736	7,325788	1	35,880817	15,819894	2	0,19735584	1,0348434	0,7899917	1,1181232	1	G	2
COMBO2 (1)006.nd2	1	0	0,03823456	5,164441	4,4509745	0,42515597	0,03274302	5,4416323	5,3927355	1	179,35072	12,354991	2	0,22206242	1,0023495	0,885596	0,9787958	1	G	2
COMBO2 (1)006.nd2	0	1	0,081919566	5,4387417	3,2389786	0,52289426	0,10379926	4,977514	5,0207367	1	4,2185426	11,432658	2	0,27950114	1,012582	0,8681441	1,1629347	1	R	2
COMBO2 (1)006.nd2	0	1	0,1000599	8,279752	3,9117396	0,424832	0,07021967	7,0163026	7,1932907	1	90,07089	15,649664	2	0,21414644	1,0381792	0,8585782	1,205424	1	R	2
COMBO2 (1)006.nd2	0	1	0,050880976	5,661958	3,1542752	0,5654164	0,03817355	4,897157	4,848545	1	86,2196	11,217707	2	0,30059978	1,0023487	0,94235295	1,2286618	1	R	2
COMBO2 (1)006.nd2	0	1	0,08246702	2,336313	2,7268426	0,6633523	0,12863038	2,7628005	2,699733	1	107,84001	6,6527057	2	0,38971052	1,0055556	0,9680883	0,91009194	1	R	2
COMBO2 (1)006.nd2	1	0	0,044817284	7,819005	6,3326225	0,30923	0,02241922	8,418457	8,436834	1	177,27846	17,825424	2	0,14047422	1,0042489	0,8487529	0,9584563	1	G	2
COMBO2 (1)006.nd2	1	0	0,07265262	9,62268	4,138084	0,36113876	0,121200085	8,271602	8,608998	1	49,073578	18,298517	2	0,1790717	1,052735	0,75483733	1,1596224	1	G	2
COMBO2 (1)006.nd2	0	1	0,050484557	8,878016	6,9656024	0,22979015	0,04133181	10,36735	10,474546	1	16,813995	22,034197	2	0,10516969	1,0105935	0,6921295	0,86738867	1	R	2
COMBO2 (1)006.nd2	0	1	0,057098594	5,3672357	4,52477	0,3972305	0,112251714	5,8738103	5,9468174	1	164,9429	13,0304365	2	0,19807105	1,0223849	0,82758266	0,9317532	1	R	2
COMBO2 (1)006.nd2	0	1	0	4,7112327	4,4078746	0,4939093	0,00031218	5,0199885	5,011024	1	45,44226	10,948349	2	0,23803414	1,0000128	0,9705035	0,9960626	1	R	2
COMBO2 (1)006.nd2	1	0	0,061501324	5,4598503	3,8082578	0,55557024	0,001922422	4,9364843	4,92076	1	115,976006	11,112859	2	0,28526947	1,0017039	0,97471243	1,1817125	1	G	2
COMBO2 (1)006.nd2	0	1	0,047635384	3,593697	3,7706387	0,52047473	0,065696366	4,1974063	4,1574507	1	111,320694	9,31485	2	0,25971055	1,0047932	0,97440296	0,9098184	1	R	2
COMBO2 (1)006.nd2	1	0	0,04509784	5,281198	3,4947631	0,5794257	0,029110221	4,763796	4,7658143	1	109,012665	10,702181	2	0,29630312	1,0012255	0,9827351	1,1948715	1	G	2
COMBO2 (1)006.nd2	0	1	0,053397015	5,4901114	4,519322	0,370091	0,06185084	6,298129	6,3418565	1	165,991	13,653414	2	0,17622526	1,0078628	0,83628803	0,9009816	1	R	2
COMBO2 (1)006.nd2	0	1	0,10158663	1,8153298	3,328984	0,5944009	0,04813358	2,7281008	2,7372367	1	172,08458	6,195024	2	0,3105595	1,0060642	0,9570751	0,7131407	1	R	2
COMBO2 (1)006.nd2	0	0	0,052164428	10,362983	6,0269995	0,20949367	0,06062846	11,715003	11,997709	1	132,33736	24,932272	2	0,096141316	1,0244555	0,625264	0,8806253	1	NF	2
COMBO2 (1)006.nd2	1	0	0,03911028	12,536752	5,6529164	0,236817	0,058814023	12,082786	12,336567	1	131,14748	25,792356	2	0,109335445	1,0245422	0,65417767	1,037348	1	G	2
COMBO2 (1)006.nd2	1	0	0,050487556	4,759018	3,9175756	0,5230063	0,07287051	4,8403654	4,8547087	1	179,1543	10,69326	2	0,2586254	1,0050441	0,9524809	1,0548649	1	G	2
COMBO2 (1)006.nd2	0	1	0,043688152	1,3529643	2,9116657	0,6560658	0,06898459	2,1857743	2,1615794	1	138,65634	5,0906634	2	0,36056685	1,0008665	0,97038454	0,6720639	1	R	2
COMBO2 (1)006.nd2	0	1	0,040824056	8,397836	5,571436	0,37167946	0,006686032	7,8103514	7,838075	1	81,85566	16,850172	2	0,17528161	1,0053362	0,87169474	1,1156539	1	R	2
COMBO2 (1)006.nd2	0	1	0,051972594	3,4601655	3,9170034	0,5188773	0,08449021	4,1441374	4,1666503	1	88,19702	9,154213	2	0,2565303	1,0066181	0,9638252	0,87852204	1	R	2
COMBO2 (1)006.nd2	0	1	0,051311605	4,6602325	4,588041	0,3875471	0,10868414	5,5688148	5,6391287	1	58,971325	12,292677	2	0,19133401	1,0149986	0,82172465	0,85127443	1	R	2
COMBO2 (1)006.nd2	0	1	0,03819611	6,560861	6,1974916	0,3485108	0,018807828	7,232487	7,23163	1	115,64889	15,38074	2	0,15969658	1,0037111	0,90159374	0,93262696	1	R	2
COMBO2 (1)006.nd2	1	0	0,0427534	9,651089	4,8179393	0,29379526	0,0852223	9,354494	9,583262	1	123,0493	20,31752	2	0,14042546	1,0288922	0,69258916	1,0375503	1	G	2
COMBO2 (1)006.nd2	0	1	0,044482727	5,4201927	5,4080067	0,3975592	0,011657424	6,0392947	6,052089	1	165,43114	13,0891485	2	0,1892136	1,0024191	0,8986272	0,93629944	1	R	2
COMBO2 (1)006.nd2	1	0	0,05157266	4,74395	4,489579	0,455684	0,033224743	5,3553963	5,3721704	1	11,028747	11,437816	2	0,21060419	1,0048925	0,95557904	0,92787707	1	G	2
COMBO2 (1)006.nd2	0	1	0,07421367	5,3301067	4,055054	0,45747873	0,15195633	5,410244	5,477282	1	108,25719	12,100058	2	0,23185278	1,0324448	0,85611135	1,0133154	1	R	2
COMBO2 (1)006.nd2	0	1	0,06087692	5,6231437	5,0823474	0,36433607	0,07948081	6,478916	6,5388293	1	113,33056	13,926546	2	0,17056291	1,0157161	0,847163	0,8943658	1	R	2
COMBO2 (1)006.nd2	0	1	0,04530557	6,4278293	6,9245367	0,32623202	0,007208097	7,3530054	7,388467	1	108,858604	15,735256	2	0,1513717	1,006794	0,8931612	0,9009523	1	R	2
COMBO2 (1)006.nd2	0	1	0,072582096	4,076542	4,0533304	0,4238698	0,15431641	4,9620094	5,000739	1	54,56357	10,993466	2	0,21080789	1,025529	0,8338953	0,8447105	1	R	2
COMBO2 (1)006.nd2	0	1	0,056976702	10,403473	5,4171557	0,2799739	0,06670957	9,991858	10,193108	1	151,35706	21,609034	2	0,1326771	1,022675	0,70961	1,0480652	1	R	2
COMBO2 (1)006.nd2	0	1	0,070260465	5,604662	6,513424	0,2902096	0,08623938	7,233358	7,3253884	1	22,020006	15,578433	2	0,1363891	1,0250089	0,80170524	0,78674775	1	R	2
COMBO2 (1)006.nd2	0	1	0,046798494	6,5503716	5,073369	0,40862778	0,053256907	6,5601645	6,6008425	1	19,536833	14,192992	2	0,19379681	1,0074044	0,9121725	1,0426223	1	R	2
COMBO2 (1)006.nd2	1	0	0,038846593	11,524006	6,096741	0,28416008	0,04171993	10,507064	10,581612	1	15,170237	22,574863	2	0,13290791	1,008573	0,77445704	1,1123924	1	G	2
COMBO2 (1)006.nd2	0	1	0,022642681	2,6066957	3,6459346	0,55262095	0,0504921	3,4517193	3,4526625	1	5,4126997	7,6990376	2	0,2785669	1,0012013	0,98583215	0,79852694	1	R	2
COMBO2 (1)006.nd2	0	1	0,041900393	6,096498	4,6521173	0,38549042	0,083327346	6,503206	6,5638833	1	57,05567	14,097378	2	0,18354204	1,0132068	0,85288364	0,9693391	1	R	2
COMBO2 (1)006.nd2	0	1	0,05728206	4,5460668	4,8714247	0,42103094	0,00327666	5,398166	5,395389	1	53,09871	11,648388	2	0,19863392	1,0047452	0,9171033	0,87560123	1	R	2
COMBO2 (1)006.nd2	0	1	0,07013374	4,881727	4,1922083	0,45022196	0,12481067	5,2737155	5,347635	1	164,68503	11,672889	2	0,22348596	1,0221628	0,8840912	0,9623903	1	R	2
COMBO2 (1)006.nd2	1	0	0,031792108	5,16211	5,913628	0,37219307	0,038204446	6,216454	6,2342033	1	39,065536	13,2018385	2	0,17007947	1,004033	0,93520755	0,8619855	1	G	2
COMBO2 (1)006.nd2	1	0	0,06298057	4,2024145	4,630456	0,4599903	0,014307021	4,9803405	4,949411	1	31,47088	10,714701	2	0,21572024	1,0044286	0,9429169	0,8881888	1	G	2
COMBO2 (1)006.nd2	0	1	0,040227562	3,0978653	3,6195924	0,5455028	0,07704982	3,725582	3,7123759	1	58,27288	8,447685	2	0,28417405	1,0029553	0,9551825	0,87781215	1	R	2
COMBO2 (1)006.nd2	0	0	0,09691151	9,850533	2,259136	0,286549	0,24537945	7,982537	9,765631	1	142,83466	20,784298	2	0,19682848	1,2580489	0,5150431	1,0324992	1	NF	2
COMBO2 (1)006.nd2	0	1	0,05487521	4,9296784	4,316938	0,41344774	0,1284416	5,4968305	5,5745654	1	98,999565	12,240634	2	0,20773229	1,0178494	0,8366678	0,91919553	1	R	2
	0	0	0	0	0	0	0	0	0	0	0	0	0	0	0	0	0	1	NF	2
COMBO2 (2)001.nd2	0	0	0,18712196	1,1579845	2,804622	0,618202	0,17553242	2,0644803	2,0870261	1	97,145386	4,8516684	2	0,34593254	1,0136728	0,9071855	0,59634525	2	NF	2
COMBO2 (2)001.nd2	0	0	0,05665262	7,448734	6,0404058	0,28908306	0,07182959	8,430197	8,55945	1	18,140123	17,994295	2	0,13344955	1,01942	0,7788499	0,89859337	2	NF	2
COMBO2 (2)001.nd2	1	0	0,040597342	12,44753	6,8705726	0,27268437	0,028434072	11,341272	11,414586	1	22,384321	23,9506	2	0,12321675	1,0089357	0,8117004	1,1217839	2	G	2
COMBO2 (2)001.nd2	0	1	0,033285122	5,1133676	4,471558	0,49143547	0,01342551	5,1554375	5,158972	1	21,00255	11,4347105	2	0,24495487	1,0016313	0,9483757	1,0474516	2	R	2
COMBO2 (2)001.nd2	1	0	0,015716173	5,3981214	3,3476207	0,627987	0,002264919	4,5930185	4,5850735	1	95,781204	10,393239	2	0,32580394	1,000117	0,9898788	1,2845397	2	G	2
COMBO2 (2)001.nd2	0	1	0,05061884	6,8236785	4,920692	0,39919886	0,05050532	6,773752	6,8108854	1	106,006035	14,656138	2	0,18935208	1,009593	0,8864843	1,0469605	2	R	2
COMBO2 (2)001.nd2	0	1	0,060124855	6,313403	5,386027	0,38951886	0,05755595	6,5673213	6,6151505	1	156,08156	14,271593	2	0,18637906	1,0081517	0,905809	0,9995954	2	R	2
COMBO2 (2)001.nd2	0	1	0,034845363	5,2143903	4,2424655	0,5128475	0,037787713	5,157367	5,1608253	1	153,12701	11,303491	2	0,24960746	1,0021917	0,9652494	1,0799735	2	R	2
COMBO2 (2)001.nd2	0	1	0,040894654	7,5832434	5,0125685	0,35882428	0,0811725	7,4868364	7,566986	1	43,697647	16,296394	2	0,17225364	1,0150552	0,82066554	1,0402137	2	R	2
COMBO2 (2)001.nd2	0	0	0,12481871	11,418862	3,113116	0,2954308	0,15669118	9,352369	10,307719	1	23,988714	22,038826	2	0,16622244	1,1149917	0,6082543	1,1439189	2	NF	2
COMBO2 (2)001.nd2	1	0	0,081563376	11,444212	6,602323	0,27843988	0,028678052	10,568474	10,6789875	1	98,77078	22,726479	2	0,13045822	1,0112218	0,8281807	1,1033299	2	G	2
COMBO2 (2)001.nd2	0	1	0,077292375	6,080847	4,61325	0,3579365	0,101857185	6,659137	6,8088493	1	119,73516	14,6111355	2	0,1745976	1,0254681	0,7938185	0,92669535	2	R	2
COMBO2 (2)001.nd2	0	1	0,043024804	6,752563	4,75466	0,3994379	0,08246041	6,698716	6,772342	1	149,38177	14,575203	2	0,19160005	1,0151842	0,87082005	1,0417277	2	R	2
COMBO2 (2)001.nd2	0	1	0,029853908	6,3123627	6,4203453	0,35795873	0,010599685	6,9375167	6,9403734	1	106,98288	14,88622	2	0,16699135	1,0007068	0,93184304	0,94388694	2	R	2
COMBO2 (2)001.nd2	0	1	0,070702754	4,974966	4,348796	0,46734458	0,04652238	5,2726364	5,3079057	1	158,21483	11,565951	2	0,22784768	1,0070379	0,9179019	0,99112207	2	R	2
COMBO2 (2)001.nd2	0	1	0,053062934	5,0440626	4,801514	0,4292202	0,037227135	5,5312543	5,5416923	1	168,40895	12,152205	2	0,20991494	1,0027268	0,9132978	0,9563298	2	R	2
COMBO2 (2)001.nd2	1	0	0,062269434	4,5720406	3,669988	0,5836868	0,013147193	4,419209	4,4233093	1	111,65667	9,921332	2	0,2980788	1,0031939	0,98324263	1,1140434	2	G	2
COMBO2 (2)001.nd2	0	1	0,031377252	5,6852474	5,087271	0,43771175	0,036889475	5,890109	5,898379	1	166,99277	12,775723	2	0,20864733	1,004912	0,94623953	1,0127914	2	R	2
COMBO2 (2)001.nd2	0	0	0,07050605	6,502587	4,4636817	0,34811994	0,11842588	7,0037165	7,1949143	1	122,17712	15,320875	2	0,16878706	1,0316808	0,7588394	0,9391483	2	NF	2
COMBO2 (2)001.nd2	1	0	0,07522497	6,7516265	4,2661333	0,46638915	0,04783755	6,132703	6,159055	1	11,269122	13,487608	2	0,2285676	1,0081356	0,92189604	1,1549083	2	G	2
COMBO2 (2)001.nd2	1	0	0,066468045	6,0252366	4,106274	0,5439882	0,051842667	5,302257	5,3184204	1	81,39075	11,797697	2	0,27287433	1,0067165	0,98519003	1,2140045	2	G	2
COMBO2 (2)001.nd2	0	1	0,10108223	6,863305	3,5655534	0,36797312	0,17638695	6,682889	7,0854	1	30,384277	15,309589	2	0,19566582	1,0692475	0,7175321	1,0077022	2	R	2
COMBO2 (2)001.nd2	0	1	0,019570306	4,1125054	3,6411657	0,57225984	0,027329126	4,2535167	4,2530785	1	108,3448	9,503017	2	0,2894145	1,0005599	0,97856665	1,0405891	2	R	2
COMBO2 (2)001.nd2	1	0	0,05320885	8,4304695	5,811914	0,38699538	0,000863036	7,602724	7,606233	1	161,73456	16,545425	2	0,18570493	1,0013056	0,926243	1,1575285	2	G	2
COMBO2 (2)001.nd2	0	1	0,063698955	5,102358	4,300363	0,43353912	0,122735456	5,528693	5,640789	1	77,49335	12,161195	2	0,21253772	1,0264028	0,8784771	0,9513746	2	R	2
COMBO2 (2)001.nd2	0	0	0,09672646	3,3685668	4,3122354	0,4131084	0,11158486	4,5230255	4,5836906	1	22,390633	10,12268	2	0,20965114	1,0234703	0,8368031	0,769209	2	NF	2
COMBO2 (2)001.nd2	0	0	0,066508405	3,1869862	4,5885415	0,39616218	0,14173882	4,513359	4,5538416	1	174,02005	10,054454	2	0,19920056	1,0170949	0,8242014	0,7217519	2	NF	2
COMBO2 (2)001.nd2	0	1	0,06548609	7,055902	6,488013	0,31448665	0,007995362	7,8524075	7,90438	1	30,96859	16,791136	2	0,14569914	1,0078524	0,88800704	0,9219431	2	R	2
COMBO2 (2)001.nd2	0	1	0,07452788	6,2786884	4,4955153	0,3524335	0,13268737	6,7865186	6,9877787	1	76,98077	14,962384	2	0,1735741	1,0401051	0,75810164	0,9297104	2	R	2
COMBO2 (2)001.nd2	0	2	0,049715187	5,742065	3,9413078	0,41930574	0,10765369	5,7911825	5,8682985	1	36,633568	13,118179	2	0,21799357	1,0151516	0,8176694	1,0232341	2	R	2
COMBO2 (2)001.nd2	0	1	0,059103124	7,859131	5,913926	0,2778523	0,05819067	8,861531	8,983307	1	178,5567	18,853205	2	0,12742865	1,0152727	0,79127795	0,8984977	2	R	2
COMBO2 (2)001.nd2	0	1	0,05663901	4,943831	4,4592485	0,4611306	0,09719026	5,2877603	5,3273497	1	22,954826	11,607128	2	0,22512835	1,011024	0,90768194	0,98295385	2	R	2
COMBO2 (2)001.nd2	0	1	0,048322815	5,21362	4,7548475	0,42941752	0,050119065	5,668609	5,6994543	1	2,946271	12,351928	2	0,2065839	1,0066826	0,91582674	0,96282196	2	R	2
COMBO2 (2)001.nd2	1	0	0,0884632	7,9429626	4,4799724	0,40224424	0,07370785	7,234023	7,288949	1	70,71225	15,752565	2	0,19325596	1,0135647	0,8635039	1,1392244	2	G	2
COMBO2 (2)001.nd2	0	1	0,07746016	7,613213	6,4805894	0,2910114	0,055888455	8,488692	8,567628	1	157,39542	18,131508	2	0,13452299	1,013283	0,82091725	0,91775185	2	R	2
COMBO2 (2)001.nd2	0	1	0,08051426	5,21514	3,9990077	0,46273625	0,11885745	5,3777037	5,4288244	1	153,97186	11,900662	2	0,22960553	1,0234529	0,8868331	1,0087163	2	R	2
COMBO2 (2)001.nd2	0	1	0,06504767	4,5113516	3,7375872	0,53279436	0,010975752	4,6317954	4,646925	1	178,87373	10,31522	2	0,267743	1,0048048	0,93213385	1,0385112	2	R	2
COMBO2 (2)001.nd2	0	1	0,05519487	5,2633615	4,321495	0,49081323	0,046331696	5,2801476	5,3055253	1	178,23598	11,6085615	2	0,24037051	1,0055449	0,96026015	1,0536836	2	R	2
COMBO2 (2)001.nd2	0	1	0,04935958	1,7430695	2,919504	0,6522398	0,020244928	2,5047102	2,4937565	1	50,754303	5,795069	2	0,35376093	1,0007018	0,98439115	0,7448593	2	R	2
COMBO2 (2)001.nd2	0	1	0,023425976	1,659654	2,721798	0,696882	0,029312033	2,3045807	2,2831564	1	59,442688	5,470589	2	0,39787245	1,000277	0,98449385	0,7833459	2	R	2
COMBO2 (2)001.nd2	0	1	0,08310325	4,6682763	4,5181146	0,38444003	0,1147573	5,6062675	5,7061777	1	124,75857	12,3529	2	0,18911198	1,0201885	0,8107686	0,85112107	2	R	2
COMBO2 (2)001.nd2	0	1	0,05307489	3,586371	4,2154765	0,4953649	0,011769055	4,3439946	4,349964	1	162,49442	9,538277	2	0,24198405	1,0052494	0,9596792	0,8703915	2	R	2
COMBO2 (2)001.nd2	0	1	0,04167437	4,2650175	3,877478	0,52135766	0,10061567	4,5981674	4,61504	1	82,90926	10,139055	2	0,25683925	1,0074998	0,94565856	0,9845412	2	R	2
COMBO2 (2)001.nd2	0	1	0,044990737	4,1847653	3,590715	0,5360395	0,002135425	4,49298	4,496424	1	109,352936	9,904717	2	0,2639443	1,001294	0,95744926	0,98944044	2	R	2
COMBO2 (2)001.nd2	0	1	0,04995903	5,080026	4,940478	0,3948162	0,057792738	5,6951137	5,724332	1	176,53743	12,715705	2	0,19942118	1,0063238	0,8657813	0,9234335	2	R	2
COMBO2 (2)001.nd2	0	0	0,02855314	1,8449664	2,9077432	0,68069756	0,005361662	2,5794914	2,5673225	1	110,401726	5,836091	2	0,35304528	1,0002161	0,99568695	0,78556776	2	NF	2
COMBO2 (2)001.nd2	0	0	0,08499023	3,4237022	4,244691	0,34933656	0,17683978	5,0375404	5,138504	1	166,07469	11,097648	2	0,17177859	1,0343447	0,7502554	0,68614316	2	NF	2
COMBO2 (2)001.nd2	0	1	0,057003453	7,520307	5,220326	0,35108364	0,06941017	7,623474	7,7091246	1	111,59422	16,406555	2	0,16475546	1,0129043	0,8527399	1,0129585	2	R	2
COMBO2 (2)001.nd2	1	0	0,10008643	5,187501	3,675242	0,49267045	0,08174673	5,092604	5,2055607	1	163,59274	11,502858	2	0,25467625	1,0301356	0,8963578	1,0645256	2	G	2
COMBO2 (2)001.nd2	1	0	0,050333284	5,3015523	3,8663871	0,54320675	0,0644981	4,9480467	4,9362936	1	132,96086	11,074493	2	0,27570564	1,0038073	0,9495288	1,1444306	2	G	2
COMBO2 (2)001.nd2	1	0	0,029162694	6,9606233	6,1921105	0,35165334	0,01400586	7,4342136	7,4329405	1	24,260452	15,77145	2	0,16035709	1,0026559	0,9324204	0,972797	2	G	2
COMBO2 (2)001.nd2	1	0	0,033260174	8,788108	5,0403376	0,4235877	0,027175166	7,4925165	7,5061946	1	25,981737	16,146595	2	0,19931962	1,002526	0,94557506	1,2272196	2	G	2
COMBO2 (2)001.nd2	1	0	0,08450973	6,3365884	4,0808597	0,4822442	0,095103756	5,826303	5,8113117	1	85,40012	12,849883	2	0,23767278	1,0152524	0,9399358	1,1433642	2	G	2
COMBO2 (2)001.nd2	0	1	0,1577878	2,8727598	2,7587173	0,63983387	0,24683276	3,2116022	3,2588537	1	64,94841	7,5114017	2	0,35462222	1,0390738	0,9510528	0,9442741	2	R	2
COMBO2 (2)001.nd2	0	1	0,051116284	3,0812156	3,5171096	0,59138733	0,07531732	3,5503564	3,576124	1	98,318535	8,091517	2	0,31123492	1,0108767	0,98138624	0,9350646	2	R	2
COMBO2 (2)001.nd2	0	1	0,022126883	4,97763	4,959574	0,4355387	0,049161855	5,536477	5,5518875	1	109,69165	11,984029	2	0,2067596	1,0031353	0,95538795	0,94102544	2	R	2
COMBO2 (2)001.nd2	0	0	0,11776222	5,7245407	2,82833	0,36129352	0,2810065	5,8166456	6,5628405	1	26,78023	14,11059	2	0,21542968	1,1408868	0,64327943	0,9087317	2	NF	2
COMBO2 (2)001.nd2	0	1	0,044371158	3,1821134	3,0270827	0,63263655	0,03702833	3,4118502	3,3989568	1	112,264946	7,9503384	2	0,34805337	1,0019457	0,9695617	1,0079815	2	R	2
COMBO2 (2)001.nd2	0	1	0,004278163	2,1648095	3,4321501	0,61525065	0,015292702	2,9255846	2,9235783	1	143,14464	6,649496	2	0,32203606	1,0000961	0,99025136	0,7945471	2	R	2
COMBO2 (2)001.nd2	0	1	0,029397486	2,7995007	3,4004395	0,5977861	0,0398266	3,434142	3,43235	1	128,48177	7,671359	2	0,30224153	1,0012708	0,97846836	0,8742558	2	R	2
COMBO2 (2)001.nd2	0	1	0	1,6936196	2,2595086	0,7796395	0,00711903	2,159128	2,1459215	1	149,6541	5,2247553	2	0,46256125	1,000022	0,9996069	0,86568004	2	R	2
COMBO2 (2)001.nd2	0	1	0,18680859	2,0419338	2,358513	0,75163543	0,28012547	2,4556942	2,482206	1	170,76848	5,8428154	2	0,43112502	1,0221349	0,98759866	0,92281014	2	R	2
COMBO2 (2)001.nd2	1	0	0,048458815	5,2708335	4,014283	0,5278521	0,048869986	5,093814	5,0884027	1	51,86091	11,201816	2	0,2586445	1,0037272	0,9708056	1,0996898	2	G	2
COMBO2 (2)001.nd2	1	0	0,05763381	4,659119	4,138738	0,5180229	0,04220658	4,8526673	4,8624735	1	23,66586	10,631202	2	0,25191432	1,0041298	0,9718344	1,0209715	2	G	2
COMBO2 (2)001.nd2	1	0	0,051155798	7,827413	5,8451815	0,38667074	0,030564394	7,4972906	7,519037	1	20,9952	15,949366	2	0,17730446	1,0047213	0,9646455	1,0868468	2	G	2
COMBO2 (2)001.nd2	1	0	0,059269957	7,471107	4,9497433	0,4429962	0,009345	6,676477	6,6907773	1	130,27373	14,557856	2	0,21340291	1,0028118	0,92774	1,1795661	2	G	2
COMBO2 (2)001.nd2	1	0	0,036130566	6,320438	4,5395675	0,47618026	0,043349158	5,88304	5,885969	1	45,081142	12,914953	2	0,23251645	1,0022769	0,9575472	1,1302031	2	G	2
COMBO2 (2)001.nd2	0	1	0,045332056	4,045906	4,2292547	0,49186906	0,08095038	4,5689516	4,586637	1	172,04509	10,166889	2	0,24677025	1,0063927	0,91968817	0,9304876	2	R	2
COMBO2 (2)001.nd2	1	0	0,05615528	8,307427	5,9789987	0,29162872	0,06482631	8,788336	8,907822	1	35,58392	18,920084	2	0,13695043	1,0153989	0,76882184	0,962452	2	G	2
COMBO2 (2)001.nd2	1	0	0,039730616	4,607005	3,577261	0,59148496	0,048912495	4,448934	4,454223	1	157,4344	9,893329	2	0,2963581	1,0017579	0,9942151	1,1124343	2	G	2
COMBO2 (2)001.nd2	1	0	0,07985188	4,325956	3,6547153	0,55212706	0,06786044	4,409576	4,419881	1	37,04641	9,922623	2	0,28326866	1,0084935	0,94645196	1,038025	2	G	2
COMBO2 (2)001.nd2	0	1	0,06901049	6,3454127	4,056305	0,3216173	0,14910446	7,071623	7,3926034	1	133,84665	15,745816	2	0,16155924	1,051866	0,68869495	0,88735616	2	R	2
COMBO2 (2)001.nd2	0	1	0,026410036	4,7010765	5,1705523	0,43427756	0,005574428	5,386002	5,389791	1	51,094757	11,663259	2	0,20633571	1,0022739	0,97032493	0,9159108	2	R	2
COMBO2 (2)002.nd2	1	0	0,09079399	5,951436	4,224649	0,4763726	0,011462723	5,6916966	5,712014	1	121,11985	12,529751	2	0,2339098	1,0050038	0,9105899	1,0990779	2	G	2
COMBO2 (2)002.nd2	0	1	0,025818782	4,733398	4,69718	0,4801499	0,034113094	5,0597205	5,064776	1	33,842583	11,130201	2	0,2354128	1,0012678	0,9631298	0,9856887	2	R	2
COMBO2 (2)002.nd2	1	0	0,06599313	9,582637	6,3629394	0,32581633	0,020391671	8,974477	9,033529	1	170,61275	19,224764	2	0,15148753	1,0085758	0,88081676	1,1025599	2	G	2
COMBO2 (2)002.nd2	0	1	0,025314102	6,118923	5,3603497	0,4047362	0,039424315	6,3551483	6,359024	1	154,0823	13,7834015	2	0,19290066	1,0034046	0,9221359	1,0119334	2	R	2
COMBO2 (2)002.nd2	1	0	0,10884164	4,241042	3,4369717	0,54229754	0,1402692	4,3852	4,4621706	1	154,46182	9,913395	2	0,28080437	1,0190653	0,9188039	1,0128675	2	G	2
COMBO2 (2)002.nd2	0	1	0,06307501	8,946447	4,454778	0,27875522	0,11690447	9,034255	9,365391	1	59,488316	20,082544	2	0,13956483	1,0527376	0,64949834	0,97938263	2	R	2
COMBO2 (2)002.nd2	1	0	0,071462475	10,4513	5,9458475	0,32672253	0,026624639	9,265843	9,329823	1	137,33623	20,04936	2	0,15499245	1,0087566	0,86396325	1,1598158	2	G	2
COMBO2 (2)002.nd2	0	1	0,011701394	6,1559377	5,7186565	0,3861132	0,029141348	6,572282	6,5753155	1	47,98958	14,154507	2	0,18145625	1,0014204	0,92386305	0,9794273	2	R	2
COMBO2 (2)002.nd2	1	0	0,08417099	7,2018795	4,0015373	0,47237292	0,082724825	6,259731	6,329566	1	125,20268	13,84157	2	0,23401552	1,0139472	0,9027727	1,210928	2	G	2
COMBO2 (2)002.nd2	0	1	0,06470022	5,4068623	3,9695385	0,4468139	0,14259869	5,5668564	5,659775	1	86,60888	12,331452	2	0,2221444	1,026109	0,85455644	1,002745	2	R	2
COMBO2 (2)002.nd2	0	1	0,057751797	5,5167513	4,219467	0,46909508	0,105839394	5,485755	5,5330696	1	17,412003	12,1567135	2	0,23341067	1,0142981	0,8950297	1,0514166	2	R	2
COMBO2 (2)002.nd2	0	1	0,038827345	8,365202	6,465702	0,34939402	0,006754864	8,110767	8,146863	1	147,09251	17,345444	2	0,16190591	1,0073131	0,9340572	1,0627091	2	R	2
COMBO2 (2)002.nd2	0	1	0,03832992	7,607552	5,5495534	0,3400474	0,06911021	7,8096633	7,877003	1	23,675203	16,76709	2	0,15881461	1,0120986	0,83610564	1,0003808	2	R	2
COMBO2 (2)002.nd2	0	1	0,047099523	6,2073855	4,622328	0,42440265	0,09439165	6,178624	6,2427373	1	15,860224	13,557208	2	0,20703097	1,0144783	0,88087136	1,0398344	2	R	2
COMBO2 (2)002.nd2	0	2	0,04540084	6,228052	5,547813	0,37601185	0,013104402	6,639977	6,6598425	1	3,7334332	14,427141	2	0,17985779	1,0037022	0,88886017	0,97563267	2	R	2
COMBO2 (2)002.nd2	0	1	0,104377024	6,1729207	4,1400757	0,45486513	0,065274246	5,8997655	6,003763	1	120,25691	13,05897	2	0,22580382	1,0200188	0,8752567	1,0864956	2	R	2
COMBO2 (2)002.nd2	0	5	0,032862384	9,172385	8,189436	0,2744408	0,009462453	9,607863	9,604788	1	32,11912	20,493765	2	0,12651405	1,0017496	0,86994284	0,9772089	2	R	2
COMBO2 (2)002.nd2	1	0	0,02204965	1,197455	2,701815	0,70338315	0,028829541	2,0167904	2,0105946	1	66,21005	4,6252856	2	0,3748416	1,0002267	0,9898156	0,6607596	2	G	2
COMBO2 (2)002.nd2	2	0	0,0878893	11,628567	6,529725	0,2813125	0,033105765	10,580257	10,6948805	1	99,10198	22,79153	2	0,13226467	1,0123023	0,82975334	1,119726	2	G	2
COMBO2 (2)002.nd2	0	1	0,035136428	5,04015	4,49897	0,4787095	0,0294112	5,2240896	5,237508	1	174,90842	11,502458	2	0,23514314	1,0040157	0,94941115	1,0190686	2	R	2
COMBO2 (2)002.nd2	1	0	0,04527103	2,5054648	3,8424873	0,5265812	0,098501846	3,5195138	3,528446	1	81,552345	7,732437	2	0,25753313	1,0049574	0,9568867	0,7558479	2	G	2
COMBO2 (2)002.nd2	0	1	0,042987946	5,0068502	4,766177	0,4653968	0,01318491	5,3542695	5,347791	1	17,492706	11,627211	2	0,22236903	1,0028296	0,96881396	0,9855436	2	R	2
COMBO2 (2)002.nd2	1	0	0,0313957	4,1131716	3,266637	0,62183726	0,070353	3,9575171	3,933624	1	34,532158	9,1170635	2	0,33438078	1,0027521	0,9868623	1,11764	2	G	2
COMBO2 (2)002.nd2	0	1	0,012721446	1,3878249	2,4608173	0,7413547	0,012745169	2,0275156	2,0067263	1	126,41934	4,8501954	2	0,42984942	1,0000324	0,99443746	0,7457745	2	R	2
COMBO2 (2)002.nd2	1	0	0,109057695	5,14725	3,87598	0,5221181	0,12816873	5,04171	5,1121593	1	19,363983	11,130334	2	0,25782776	1,023828	0,95059425	1,08849	2	G	2
COMBO2 (2)002.nd2	0	0	0,12910259	7,6597495	3,002748	0,4028118	0,2023945	6,535417	7,050233	1	56,74783	15,458278	2	0,22833791	1,0847933	0,7209798	1,1370457	2	NF	2
COMBO2 (2)002.nd2	0	1	0,07822285	4,9130287	4,0215054	0,45954794	0,040913474	5,2604465	5,293347	1	125,28875	11,59082	2	0,22605506	1,0080597	0,9060706	0,9853923	2	R	2
COMBO2 (2)002.nd2	0	1	0,083017886	3,411881	3,0866024	0,5788222	0,12141639	3,7295837	3,7765417	1	106,36227	8,606554	2	0,31230813	1,0131092	0,9726138	0,95526755	2	R	2
COMBO2 (2)002.nd2	0	1	0,040760275	3,2760184	3,8518605	0,5193684	0,09029519	3,996351	3,9204545	1	129,12352	8,903081	2	0,26117358	1,0055091	0,9218948	0,8757194	2	R	2
COMBO2 (2)002.nd2	1	0	0,085608505	5,267836	3,6035814	0,5278757	0,039018773	4,999488	5,011597	1	137,82568	11,19838	2	0,2683437	1,0036494	0,94188917	1,116807	2	G	2
COMBO2 (2)002.nd2	0	1	0,06898317	7,2588215	5,928718	0,32880837	0,023958592	7,8091397	7,8813205	1	21,046066	16,65584	2	0,15155487	1,0102298	0,8367143	0,9481788	2	R	2
COMBO2 (2)002.nd2	0	1	0,058710907	6,85523	3,7240033	0,2914961	0,1628165	7,5568595	7,987551	1	6,934642	17,190937	2	0,15284438	1,0606463	0,62450516	0,87914866	2	R	2
COMBO2 (2)002.nd2	1	0	0,055228464	1,2397455	3,4907856	0,5574762	0,018289829	2,33649	2,3312387	1	154,66039	5,286376	2	0,28914446	1,0011405	0,94384587	0,5656868	2	G	2
COMBO2 (2)002.nd2	0	1	0,048907723	5,279658	6,3385525	0,28916395	0,05033772	7,1553974	7,1941204	1	22,801392	15,147318	2	0,13129506	1,0063701	0,8287163	0,75362134	2	R	2
COMBO2 (2)002.nd2	0	1	0,09960415	2,6253436	2,6326747	0,69291365	0,066955164	2,985847	2,984762	1	21,489075	6,900149	2	0,37493947	1,0038403	0,9847614	0,95898783	2	R	2
COMBO2 (2)002.nd2	0	1	0,003127001	1,3985848	2,9497736	0,63137746	0,013823371	2,1962202	2,1835735	1	89,09536	5,276	2	0,36918765	1,000035	0,9785648	0,67158514	2	R	2
COMBO2 (2)002.nd2	0	1	0,052890662	4,0176015	4,5653186	0,42667735	0,05233562	4,94566	4,9435186	1	166,2313	10,877737	2	0,20913583	1,0090023	0,88440114	0,85460263	2	R	2
COMBO2 (2)002.nd2	0	1	0,032747842	6,986264	7,46912	0,31721506	0,001852233	7,8917813	7,87286	1	36,633816	16,636063	2	0,14282528	1,0011814	0,9369313	0,9172886	2	R	2
COMBO2 (2)002.nd2	0	1	0,03611204	6,9625382	5,6788783	0,3799022	0,029636823	7,133911	7,1353965	1	36,17622	15,175842	2	0,17418964	1,0037445	0,9361952	1,0190428	2	R	2
COMBO2 (2)002.nd2	1	0	0,07584325	7,2133675	4,865317	0,3809096	0,041543424	7,1133986	7,1782503	1	16,147915	15,426344	2	0,18150721	1,0166973	0,84812653	1,0425545	2	G	2
COMBO2 (2)002.nd2	0	1	0,030089501	1,7881906	3,4823155	0,5874215	0,033813003	2,745058	2,7291331	1	63,602757	6,1849604	2	0,30214882	1,0004392	0,98135966	0,69869816	2	R	2
COMBO2 (2)002.nd2	0	1	0,055274744	3,3312957	3,664014	0,54569703	0,029568478	3,8701456	3,8759732	1	136,63641	8,758621	2	0,28318402	1,0032965	0,9775259	0,8973148	2	R	2
COMBO2 (2)002.nd2	1	0	0,10874451	6,701386	2,869103	0,54276973	0,16140838	5,505498	5,611285	1	173,82329	12,456023	2	0,28150204	1,0324509	0,90626407	1,2769384	2	G	2
COMBO2 (2)002.nd2	0	1	0,07495001	7,974431	3,8759663	0,31841972	0,11524949	8,008956	8,280116	1	137,35902	17,74005	2	0,15829167	1,0401099	0,6918943	0,99695945	2	R	2
COMBO2 (2)002.nd2	0	1	0,10228563	4,6864038	3,6235838	0,49913552	0,07815061	4,853334	4,9137626	1	138,36984	10,8621435	2	0,25332	1,0133837	0,8858043	1,0111223	2	R	2
COMBO2 (2)002.nd2	0	1	0,054943997	4,463536	3,956083	0,54005486	0,021085171	4,618355	4,604856	1	27,374846	10,191204	2	0,26644924	1,001846	0,97112656	1,0377694	2	R	2
COMBO2 (2)002.nd2	0	1	0,10583856	2,5247786	3,5080082	0,51720065	0,20276882	3,475173	3,5465987	1	50,518276	7,832259	2	0,26618317	1,0240843	0,88224345	0,7557267	2	R	2
COMBO2 (2)002.nd2	0	1	0,13272624	2,8234763	4,063418	0,42069104	0,083857924	3,8957396	3,9192579	1	77,50385	9,183651	2	0,23687238	1,0156677	0,915461	0,75500757	2	R	2
COMBO2 (2)002.nd2	1	0	0,033052832	6,6536007	5,9840136	0,3112235	0,046038	7,7061296	7,738978	1	105,619644	16,390684	2	0,14265737	1,0051041	0,84017324	0,88952726	2	G	2
COMBO2 (2)002.nd2	0	1	0,12734203	2,8910747	2,774538	0,6579818	0,24481961	3,172959	3,2508845	1	24,725796	7,430664	2	0,36562887	1,0271592	0,964024	0,9693906	2	R	2
COMBO2 (2)002.nd2	0	0	0,07017745	14,4730215	3,615587	0,26666442	0,108639084	11,52652	12,355986	1	11,465455	26,11572	2	0,13869888	1,0783863	0,56712073	1,2011744	2	NF	2
COMBO2 (2)002.nd2	0	1	0,09938452	2,5557473	3,1182592	0,5988309	0,18300402	3,1397543	3,1789117	1	37,9421	7,323384	2	0,3300933	1,0150406	0,9271563	0,85669255	2	R	2
COMBO2 (2)002.nd2	0	1	0,006214312	2,3697689	3,0636694	0,6110712	0,003341582	3,079223	3,0735934	1	9,572151	6,9809093	2	0,31822467	1,0000805	0,9852554	0,82481915	2	R	2
COMBO2 (2)002.nd2	1	0	0,032251734	5,872891	4,0807796	0,5324137	0,00514106	5,3482184	5,330526	1	49,20123	11,773519	2	0,261423	1,0005194	0,97833806	1,1824878	2	G	2
COMBO2 (2)002.nd2	0	1	0,09672548	2,5013022	3,111228	0,6324202	0,189211	3,0666096	3,081618	1	13,126698	7,049936	2	0,33865643	1,0143678	0,9716706	0,8789551	2	R	2
COMBO2 (2)002.nd2	1	0	0,037496097	5,8690615	3,8381073	0,5331378	0,034758966	5,287252	5,2914333	1	11,967976	11,761684	2	0,26731217	1,0019739	0,95847946	1,1863071	2	G	2
COMBO2 (2)002.nd2	0	2	0,09670831	6,0154443	3,2726977	0,3149829	0,21983951	6,7042484	7,27916	1	30,230059	15,491565	2	0,17040315	1,0994266	0,62127614	0,8512687	2	R	2
COMBO2 (2)002.nd2	0	1	0,07969856	6,1968546	3,506282	0,37500322	0,19691569	6,3283515	6,721182	1	32,939857	14,410302	2	0,19701542	1,0682155	0,7047838	0,9639719	2	R	2
COMBO2 (2)002.nd2	1	0	0,055890903	7,6239524	4,7857203	0,35478547	0,100304574	7,6046596	7,7029743	1	85,25007	16,43282	2	0,16785362	1,0272096	0,8049998	1,0299724	2	G	2
COMBO2 (2)002.nd2	1	0	0,083596654	4,66095	5,2067814	0,40146482	0,026381817	5,5407443	5,5574427	1	17,139385	12,07865	2	0,19330736	1,0035964	0,9159741	0,8705505	2	G	2
COMBO2 (2)002.nd2	1	0	0,05733994	2,4225488	4,5765433	0,4470988	0,055663373	3,7352324	3,7458577	1	26,850998	8,251624	2	0,22107896	1,0030867	0,9207695	0,67167073	2	G	2
COMBO2 (2)003.nd2	1	0	0,054679554	7,7489924	4,6595817	0,42279288	0,07763609	6,927066	6,9860015	1	7,525919	15,176224	2	0,20561592	1,0118767	0,88885707	1,1646036	2	G	2
COMBO2 (2)003.nd2	1	0	0,10925093	8,239059	3,5995522	0,43394265	0,13326733	6,8169856	7,0504646	1	157,43379	15,44641	2	0,22573712	1,0421083	0,8046191	1,2275269	2	G	2
COMBO2 (2)003.nd2	0	1	0,066377506	6,4057264	4,335293	0,42560396	0,069284864	6,2315526	6,2955503	1	144,13757	13,752647	2	0,21003224	1,0125208	0,8756508	1,066789	2	R	2
COMBO2 (2)003.nd2	0	0	0,117149755	6,5651617	4,382832	0,38306722	0,09926003	6,5948386	6,726129	1	117,209206	14,675407	2	0,19219725	1,0250894	0,7916621	1,0127968	2	NF	2
COMBO2 (2)003.nd2	1	0	0,023558145	10,392484	6,235265	0,37391317	0,01926605	8,74831	8,75292	1	144,04059	18,688705	2	0,17289448	1,0020404	0,95559084	1,2366862	2	G	2
COMBO2 (2)003.nd2	0	1	0,07284932	6,4195876	4,2630997	0,397566	0,10522218	6,4797235	6,5847397	1	158,3963	14,244719	2	0,19467236	1,0222805	0,8144162	1,020874	2	R	2
COMBO2 (2)003.nd2	0	1	0,07179941	5,8420887	4,1083	0,4885474	0,08204904	5,5469065	5,5883207	1	128,7068	12,258452	2	0,24175559	1,0085145	0,9127932	1,1059821	2	R	2
COMBO2 (2)003.nd2	0	1	0,057650447	8,693454	5,638431	0,29267868	0,050660044	9,00375	9,150742	1	148,25514	19,319931	2	0,13653864	1,0207192	0,77478445	0,9772066	2	R	2
COMBO2 (2)003.nd2	0	1	0,09117706	4,5787835	4,6156416	0,43334618	0,028856484	5,277319	5,31925	1	57,167934	11,522919	2	0,20933099	1,0080024	0,89776295	0,9078068	2	R	2
COMBO2 (2)003.nd2	1	0	0,07148744	10,48564	5,480108	0,33148724	0,053628217	9,206773	9,300448	1	46,3877	19,937422	2	0,15750352	1,0103335	0,8397056	1,1724623	2	G	2
COMBO2 (2)003.nd2	0	1	0,066347785	8,932295	5,7973633	0,2776124	0,021222359	9,289155	9,453044	1	144,77289	20,107916	2	0,13180164	1,0193007	0,7306528	0,96929216	2	R	2
COMBO2 (2)003.nd2	1	0	0,07994154	7,5929003	4,5353336	0,42994443	0,06577893	6,824621	6,8844633	1	162,12102	14,89713	2	0,20756815	1,0124046	0,88955534	1,1586362	2	G	2
COMBO2 (2)003.nd2	1	0	0,06945432	15,745734	7,778277	0,2426698	0,029031862	13,459602	13,567283	1	10,638794	28,55476	2	0,11066456	1,0094795	0,8022565	1,1846485	2	G	2
COMBO2 (2)003.nd2	0	1	0,03651533	7,960778	6,053615	0,29965755	0,040380377	8,556411	8,606127	1	88,92053	18,271326	2	0,13844663	1,0068147	0,81165546	0,95177823	2	R	2
COMBO2 (2)003.nd2	0	1	0,066770874	6,1497774	5,504845	0,35592908	0,07240124	6,8308277	6,901449	1	2,5172765	14,735093	2	0,16781195	1,015426	0,84010375	0,9255049	2	R	2
COMBO2 (2)003.nd2	0	1	0,040787883	4,1251593	3,3307073	0,6090072	0,0810988	4,0677648	4,0791173	1	81,48564	9,226013	2	0,31742358	1,0040396	0,97674054	1,0944426	2	R	2
COMBO2 (2)003.nd2	0	0	0,057335697	8,199495	4,3367023	0,28909102	0,12531823	8,58175	8,943389	1	18,694454	18,879095	2	0,14175732	1,0475205	0,64265627	0,9435329	2	NF	2
COMBO2 (2)003.nd2	0	1	0,06588122	4,6830945	4,020732	0,5274919	0,008936102	4,7071276	4,716973	1	37,537342	10,562421	2	0,26911083	1,0028192	0,94876206	1,0607085	2	R	2
COMBO2 (2)003.nd2	1	0	0,05838621	11,078124	5,5378833	0,3150785	0,06759295	9,821766	9,992951	1	154,91373	21,019804	2	0,14621677	1,0212606	0,78059083	1,1483699	2	G	2
COMBO2 (2)003.nd2	0	1	0,0639693	6,4383187	4,553081	0,43988603	0,07562338	6,170347	6,2184677	1	9,222741	13,561916	2	0,2153096	1,0106765	0,8963607	1,0954916	2	R	2
COMBO2 (2)003.nd2	0	1	0,05633258	6,999584	4,7773013	0,36215928	0,099030435	7,18805	7,301311	1	174,85786	15,584441	2	0,17248853	1,0210592	0,80660015	0,9977565	2	R	2
COMBO2 (2)003.nd2	0	1	0,048042685	5,77166	4,5745296	0,43576607	0,09547137	5,930203	5,9801555	1	60,374954	12,9011545	2	0,20896412	1,0135605	0,898907	1,0153325	2	R	2
COMBO2 (2)003.nd2	0	1	0,03448905	5,0067673	4,472044	0,45276305	0,07797721	5,359486	5,3952217	1	144,00003	11,788218	2	0,22193268	1,0069633	0,90526223	0,9805519	2	R	2
COMBO2 (2)003.nd2	0	1	0,07041881	6,636285	4,783957	0,38811544	0,096707396	6,7065682	6,812344	1	173,61607	14,658414	2	0,18786007	1,0199835	0,8344429	1,0212001	2	R	2
COMBO2 (2)003.nd2	0	2	0,041884255	9,043849	5,960873	0,2993302	0,045603275	9,086808	9,1529255	1	5,6975317	19,485264	2	0,13945712	1,0083029	0,82093525	1,0187521	2	R	2
COMBO2 (2)003.nd2	0	1	0,021962944	6,0655293	5,654211	0,41082352	0,030447412	6,31102	6,3186035	1	8,0704975	13,621082	2	0,19390085	1,0023965	0,95586693	1,0039424	2	R	2
COMBO2 (2)003.nd2	0	0	0,090986595	12,981864	3,6969872	0,28219575	0,11508322	10,699649	11,38153	1	154,56189	24,04353	2	0,14438038	1,0694484	0,6073896	1,1711285	2	NF	2
COMBO2 (2)003.nd2	1	0	0,02284959	9,106452	6,6588855	0,35730752	0,01660531	8,398594	8,4112	1	40,700706	17,896103	2	0,16437894	1,0018785	0,9587701	1,1259391	2	G	2
COMBO2 (2)003.nd2	1	0	0,05465422	4,7091517	5,084405	0,41646162	0,040896747	5,5200925	5,533587	1	93,416756	11,920343	2	0,19677055	1,0044595	0,9161983	0,89693207	2	G	2
COMBO2 (2)003.nd2	1	0	0,083458245	8,662318	4,743894	0,4000864	0,06161272	7,605618	7,6672487	1	130,24277	16,494726	2	0,19066688	1,0114568	0,8861891	1,1814762	2	G	2
COMBO2 (2)003.nd2	0	1	0,07418153	3,5532172	3,1945386	0,63197345	0,070559636	3,6884243	3,7117338	1	134,12727	8,405555	2	0,33254474	1,008288	0,98618007	1,0437481	2	R	2
COMBO2 (2)003.nd2	0	1	0,030148897	3,2752588	3,4345481	0,5741753	0,07028515	3,7583952	3,7625163	1	134,63197	8,466531	2	0,29522344	1,0023898	0,9688902	0,92819536	2	R	2
COMBO2 (2)003.nd2	0	1	0,114713855	2,6153848	2,5231452	0,6600079	0,1826207	3,04133	3,0643523	1	118,97812	7,0566435	2	0,36001337	1,0184789	0,97250015	0,93080014	2	R	2
COMBO2 (2)003.nd2	0	1	0,012367032	3,2217607	3,72753	0,5292268	0,010572778	3,8986194	3,8895423	1	133,5263	8,746428	2	0,26988685	1,0001315	0,9638556	0,8746829	2	R	2
COMBO2 (2)003.nd2	0	1	0,023070568	4,1703424	3,4249682	0,6091272	0,013159941	4,055407	4,056118	1	136,02716	9,275489	2	0,32285905	1,0010214	0,96733224	1,1161895	2	R	2
COMBO2 (2)003.nd2	0	1	0,038288493	2,4943926	3,4150093	0,5816824	0,06496557	3,212967	3,2159975	1	142,08784	7,340817	2	0,30765393	1,0036922	0,9806652	0,8210732	2	R	2
COMBO2 (2)003.nd2	1	0	0,103418306	6,39736	3,52569	0,5271673	0,14045222	5,498887	5,6078835	1	54,73708	12,34898	2	0,2693775	1,025405	0,9012079	1,2168947	2	G	2
COMBO2 (2)003.nd2	1	0	0,12575534	6,3743834	3,7922373	0,473358	0,088682525	5,7323055	5,811166	1	142,23457	13,008558	2	0,24699585	1,0143594	0,8815944	1,1646866	2	G	2
COMBO2 (2)003.nd2	0	1	0,07100368	6,412678	3,6184812	0,3288174	0,18440954	6,961938	7,4048867	1	53,153736	15,65479	2	0,16845709	1,0709141	0,661145	0,89371413	2	R	2
COMBO2 (2)003.nd2	0	0	0,055986665	8,681715	4,0201964	0,28048345	0,13563216	8,913309	9,374363	1	43,198734	19,722143	2	0,13913542	1,0622865	0,6196361	0,9537131	2	NF	2
COMBO2 (2)003.nd2	1	0	0,14856717	8,478754	4,1455555	0,39272088	0,10364487	7,357093	7,5879626	1	8,607128	16,47134	2	0,199448	1,0482209	0,81131804	1,1682961	2	G	2
COMBO2 (2)003.nd2	0	1	0,07332231	14,853804	3,7136316	0,28114203	0,109919794	11,406241	12,195233	1	155,2154	25,766823	2	0,14536595	1,0767624	0,5912923	1,2562976	2	R	2
COMBO2 (2)003.nd2	0	0	0,04803082	5,430318	5,6239915	0,37161893	0,07880755	6,272043	6,3393064	1	38,192368	13,550916	2	0,17575888	1,0147175	0,8832563	0,8926445	2	NF	2
COMBO2 (2)003.nd2	0	1	0,043684185	6,412043	6,040225	0,35151947	0,043523673	7,041159	7,0995827	1	24,765652	15,14009	2	0,16467142	1,0125097	0,88941735	0,93759423	2	R	2
COMBO2 (2)003.nd2	0	0	0,060948912	7,6540885	4,1712146	0,36330107	0,14719787	7,282674	7,5455785	1	1,7795031	16,271152	2	0,18374768	1,047717	0,74999595	1,0572227	2	NF	2
COMBO2 (2)003.nd2	1	0	0,047733452	8,457109	6,673351	0,31657806	0,009408418	8,642013	8,663152	1	174,16592	18,322111	2	0,14417908	1,0027798	0,89451253	1,0087855	2	G	2
COMBO2 (2)003.nd2	0	1	0,05077524	4,613665	4,7561207	0,4580739	0,02485816	5,1659927	5,1739893	1	170,56026	11,250198	2	0,22011444	1,0023277	0,94027823	0,94197106	2	R	2
COMBO2 (2)003.nd2	0	1	0,07580639	4,781828	4,4454713	0,4561056	0,005148219	5,1750712	5,2149134	1	167,41628	11,478079	2	0,22733769	1,0145382	0,9122094	0,9551105	2	R	2
COMBO2 (2)003.nd2	1	0	0,08337697	14,720771	5,0129313	0,21969104	0,06902624	13,300665	13,825177	1	107,288414	29,01777	2	0,1059483	1,047782	0,5694852	1,0870637	2	G	2
COMBO2 (2)003.nd2	1	0	0,05468617	6,0820956	4,667883	0,46004736	0,00076875	5,955144	5,960687	1	102,955986	12,889328	2	0,21836291	1,0018718	0,96499753	1,0709798	2	G	2
COMBO2 (2)003.nd2	0	1	0,09338148	3,22174	4,351743	0,4217918	0,08860824	4,5082088	4,541279	1	109,34581	9,79718	2	0,20183319	1,0080862	0,870323	0,74535304	2	R	2
COMBO2 (2)003.nd2	1	0	0,06037529	4,425272	3,3994083	0,6169902	0,053978447	4,131746	4,1442113	1	121,40886	9,493707	2	0,3300524	1,0059228	0,9851003	1,1632487	2	G	2
COMBO2 (2)003.nd2	0	1	0,063405044	8,1119585	4,806346	0,26943287	0,10655185	8,954125	9,237815	1	163,16513	19,451025	2	0,12882183	1,03512	0,67212504	0,90348774	2	R	2
COMBO2 (2)003.nd2	0	1	0,0912267	5,8241067	3,9590025	0,3914339	0,13999559	6,1326904	6,3293095	1	167,2274	13,673837	2	0,19716842	1,0340861	0,7944583	0,95887154	2	R	2
COMBO2 (2)003.nd2	1	0	0,048104998	4,180728	4,739143	0,46521565	0,017255412	4,886739	4,897392	1	114,1041	10,62683	2	0,22290704	1,0031798	0,97094107	0,9004549	2	G	2
COMBO2 (2)003.nd2	0	0	0,03166607	4,4601536	3,8741004	0,5556673	0,008696031	4,558668	4,548909	1	159,88748	10,043207	2	0,27326494	1,0005974	0,98743045	1,0484508	2	NF	2
COMBO2 (2)003.nd2	0	1	0,088756494	6,4640427	3,9962447	0,31117174	0,1635391	7,1918507	7,6291924	1	5,6533246	16,15686	2	0,15912302	1,0835416	0,64420235	0,87408	2	R	2
COMBO2 (2)003.nd2	1	0	0,07998864	5,2888985	3,895789	0,4842781	0,13762544	5,2702565	5,389952	1	4,5487432	11,714941	2	0,2424442	1,0247171	0,8993502	1,039605	2	G	2
COMBO2 (2)003.nd2	1	0	0,13115606	9,543593	3,071719	0,33033246	0,19674768	7,98252	8,99562	1	102,49147	19,05396	2	0,19069616	1,1450015	0,6056039	1,0984707	2	G	2
COMBO2 (2)003.nd2	1	0	0,031896632	3,2833443	2,836781	0,69146436	0,05528514	3,3486905	3,3369892	1	111,81599	7,72464	2	0,37280056	1,001592	0,99817777	1,0835832	2	G	2
COMBO2 (2)003.nd2	1	0	0,05931258	5,9301662	4,833759	0,41915366	0,05975468	6,127272	6,1470613	1	21,686028	13,333732	2	0,20111415	1,005443	0,89665675	1,0151366	2	G	2
COMBO2 (2)003.nd2	0	1	0,001426783	4,023429	4,3277545	0,49177796	0,002486182	4,5740275	4,568352	1	25,669285	10,139547	2	0,24485496	1,0000253	0,95778835	0,92775655	2	R	2
COMBO2 (2)003.nd2	0	1	0,085380435	7,387858	3,7209778	0,38615915	0,1560621	6,962184	7,234113	1	136,20486	15,50533	2	0,19406073	1,0467616	0,76175106	1,0641738	2	R	2
COMBO2 (2)003.nd2	0	1	0,023109343	4,5811977	4,286112	0,5257181	0,023678761	4,7084	4,70771	1	16,012896	10,464488	2	0,26311314	1,000753	0,98627144	1,0329878	2	R	2
COMBO2 (2)003.nd2	0	1	0	2,3959923	2,769397	0,66279256	0,001010588	2,950213	2,944124	1	47,031025	6,7399836	2	0,3505006	1,0000076	0,98480755	0,8914518	2	R	2
COMBO2 (2)003.nd2	0	1	0,017000075	1,828067	2,7717881	0,6556978	0,020207267	2,5512161	2,5310972	1	36,955887	5,9190106	2	0,3576084	1,0001311	0,9820662	0,7779872	2	R	2
COMBO2 (2)003.nd2	1	0	0,063095875	2,9427724	4,032739	0,49664173	0,13397773	3,886019	3,914536	1	81,82468	8,629024	2	0,24811725	1,0111305	0,944731	0,78852427	2	G	2
COMBO2 (2)003.nd2	1	0	0,10723614	2,4693346	2,7203612	0,6573826	0,20901276	2,9627519	2,9871483	1	75,493546	6,8704596	2	0,3581785	1,0291425	0,98325986	0,91071045	2	G	2
COMBO2 (2)003.nd2	1	0	0,080040164	10,079801	5,516719	0,31697533	0,058611646	9,263955	9,385749	1	43,584373	19,990248	2	0,14954405	1,0152515	0,8056746	1,109442	2	G	2
COMBO2 (2)003.nd2	0	1	0,08062701	5,512755	4,3032126	0,3792015	0,109942086	6,1389294	6,231829	1	38,46999	13,516189	2	0,18624884	1,0232762	0,8003384	0,9192002	2	R	2
COMBO2 (2)003.nd2	0	1	0,15185545	3,0483322	2,3827477	0,6263722	0,3346387	3,216228	3,1098406	1	32,46589	7,8202357	2	0,37521377	1,0430125	0,90563285	1,0287186	2	R	2
COMBO2 (2)003.nd2	0	1	0,15425004	2,3689363	2,4116066	0,6645865	0,31924167	2,8364432	2,83961	1	106,17977	6,6927695	2	0,3748999	1,0335691	0,9186764	0,89020103	2	R	2
COMBO2 (2)003.nd2	0	2	0,073770046	5,731367	5,048971	0,3585069	0,104710676	6,511547	6,614467	1	100,08858	14,173768	2	0,17210759	1,0193897	0,8530627	0,899204	2	R	2
COMBO2 (2)004.nd2	0	0	0,02380882	2,2183595	1,5091451	0,8256637	0,053733613	2,2063744	2,0309598	1	129,09167	5,8105774	2	0,58020794	1,0009372	0,97819483	1,2253661	2	NF	2
COMBO2 (2)004.nd2	0	1	0,04998263	7,070845	5,751665	0,3726124	0,016393736	7,133913	7,16419	1	4,4304533	15,442299	2	0,1768992	1,006683	0,88963836	1,02752	2	R	2
COMBO2 (2)004.nd2	0	1	0,030009745	5,941821	4,959077	0,45880976	0,007144092	5,9113555	5,9124956	1	178,72176	12,756995	2	0,2164988	1,0004307	0,9803818	1,0613598	2	R	2
COMBO2 (2)004.nd2	0	1	0,02405614	6,5187373	5,160969	0,4347085	0,010728654	6,269032	6,269818	1	118,74656	13,727379	2	0,21118964	1,0007666	0,9429105	1,09047	2	R	2
COMBO2 (2)004.nd2	0	0	0,04739835	9,981151	3,8148234	0,26640573	0,13363592	9,656778	10,301474	1	22,702112	21,698187	2	0,13627812	1,0728968	0,5827161	0,99335504	2	NF	2
COMBO2 (2)004.nd2	0	1	0,052213587	6,6755786	5,210962	0,3811036	0,054060433	6,8073916	6,84141	1	18,646017	14,836377	2	0,18341614	1,005959	0,8872906	1,0154046	2	R	2
COMBO2 (2)004.nd2	0	1	0,06531811	7,2138257	4,571835	0,36880955	0,10330255	7,1472764	7,2668724	1	104,67381	15,677856	2	0,17980205	1,0222799	0,82150424	1,0330322	2	R	2
COMBO2 (2)004.nd2	0	1	0,07689743	7,195386	5,5677285	0,36466223	0,018914271	7,200709	7,2471657	1	132,30527	15,7465925	2	0,17669071	1,0069965	0,8899323	1,0257795	2	R	2
COMBO2 (2)004.nd2	1	0	0,071431674	5,188916	4,3103538	0,49195707	0,019403627	5,2715917	5,2847857	1	73,13881	11,512765	2	0,23774056	1,0055492	0,95154494	1,0454545	2	G	2
COMBO2 (2)004.nd2	0	1	0,047638576	5,9483194	5,8986735	0,3720121	0,00173521	6,56106	6,5733604	1	75,18044	14,175015	2	0,17593668	1,002889	0,91313416	0,94314945	2	R	2
COMBO2 (2)004.nd2	0	2	0,07262716	6,8530655	5,159401	0,3542508	0,016126662	7,2168574	7,315335	1	82,41959	15,591646	2	0,16753237	1,0161233	0,8303074	0,9716777	2	R	2
COMBO2 (2)004.nd2	0	2	0,0480299	6,286181	5,231727	0,38985556	0,03850628	6,55914	6,603796	1	129,61218	14,234641	2	0,18603866	1,0084006	0,88991094	0,99554336	2	R	2
COMBO2 (2)004.nd2	0	2	0,06384491	8,965594	6,574603	0,26546553	0,004245398	9,630942	9,733647	1	20,984907	20,601099	2	0,12306984	1,013499	0,76783115	0,94647557	2	R	2
COMBO2 (2)004.nd2	0	1	0,040178712	6,741512	5,087862	0,40841997	0,052166477	6,6436815	6,678246	1	174,36606	14,402242	2	0,19446874	1,0058984	0,91288275	1,0574423	2	R	2
COMBO2 (2)004.nd2	0	1	0,051163238	5,8700604	5,0501046	0,39314497	0,072756745	6,2818985	6,316305	1	89,24024	13,697769	2	0,18939602	1,011041	0,8811797	0,9728459	2	R	2
COMBO2 (2)004.nd2	0	1	0,070830286	3,8397813	3,0001633	0,6439687	0,11228619	3,7414625	3,759111	1	0	8,656171	2	0,34924793	1,0091612	0,96203905	1,1164213	2	R	2
COMBO2 (2)004.nd2	0	2	0,060581956	7,4218235	6,3869214	0,3317317	0,025006533	7,8311963	7,8705134	1	4,344088	16,767439	2	0,15408649	1,0079428	0,8849712	0,9788227	2	R	2
COMBO2 (2)004.nd2	0	0	0,1086238	9,62626	3,148135	0,358313	0,1785559	7,791096	8,365578	1	139,14384	18,373945	2	0,20191592	1,0859789	0,66497976	1,1875283	2	NF	2
COMBO2 (2)004.nd2	0	1	0,01798793	8,272629	6,607126	0,3442877	0,016682379	8,138895	8,149452	1	122,57402	17,376646	2	0,15900938	1,0013803	0,9335964	1,0515499	2	R	2
COMBO2 (2)004.nd2	0	1	0,05958856	7,114801	4,457997	0,3590025	0,12412252	7,1756163	7,3839335	1	54,08271	15,781111	2	0,1759359	1,0421687	0,7544758	1,0011694	2	R	2
COMBO2 (2)004.nd2	0	2	0,041799553	5,9339957	5,90832	0,38511738	0,020338045	6,4513555	6,4528513	1	97,78705	13,914961	2	0,18153292	1,0017022	0,9350404	0,9600018	2	R	2
COMBO2 (2)004.nd2	1	0	0,077128634	9,779146	4,2631564	0,35061625	0,09768559	8,564922	8,811238	1	29,567478	18,721445	2	0,1697322	1,031811	0,77622014	1,1508882	2	G	2
COMBO2 (2)004.nd2	0	1	0,051498413	7,0227323	6,4256506	0,33984742	0,00337551	7,5964303	7,6062512	1	130,08014	16,11447	2	0,15495197	1,0034333	0,9013056	0,95795685	2	R	2
COMBO2 (2)004.nd2	1	0	0,06939653	7,211522	4,2116966	0,4786659	0,058580954	6,1859426	6,2272897	1	141,36217	13,759484	2	0,23995249	1,0128062	0,9488726	1,223355	2	G	2
COMBO2 (2)004.nd2	1	0	0,069917284	16,137478	9,816368	0,20512132	0,004302196	14,764541	14,881587	1	130,63263	31,442522	2	0,09425533	1,0108731	0,7722801	1,102533	2	G	2
COMBO2 (2)004.nd2	1	0	0,08297182	4,3518467	3,1120791	0,6215097	0,023827394	4,164496	4,164391	1	135,36562	9,380322	2	0,31949112	1,0084913	0,9547073	1,1255436	2	G	2
COMBO2 (2)004.nd2	0	1	0,11190383	1,8384418	3,0436885	0,60188776	0,020662338	2,647502	2,6501791	1	25,297876	6,1954393	2	0,3339546	1,0044703	0,9521561	0,73579085	2	R	2
COMBO2 (2)004.nd2	0	1	0,106632486	1,4023596	2,6753902	0,69033	0,001309687	2,1935325	2,1965814	1	32,263744	5,0524993	2	0,37109178	1,0038476	0,9796919	0,69891644	2	R	2
COMBO2 (2)004.nd2	0	1	0,047105215	3,9974043	5,4833937	0,35804215	0,050123602	5,526467	5,5409427	1	35,719852	11,844777	2	0,16664529	1,0052694	0,87606686	0,75027853	2	R	2
COMBO2 (2)004.nd2	1	0	0,07436723	5,7426057	4,5334554	0,4281961	0,031537723	5,9932275	6,0462236	1	154,05975	12,9818945	2	0,20356244	1,009251	0,9182407	1,0030342	2	G	2
COMBO2 (2)004.nd2	0	1	0,06419147	5,618232	8,013207	0,25785902	0,009747326	7,875646	7,9208274	1	153,1474	16,546783	2	0,11532869	1,0073389	0,8366537	0,7281644	2	R	2
COMBO2 (2)004.nd2	1	0	0,062473297	4,1787715	3,7725067	0,5112989	0,03155209	4,605194	4,5887485	1	148,281	10,134254	2	0,25087816	1,0058047	0,95087993	0,963861	2	G	2
COMBO2 (2)004.nd2	1	0	0,036431238	2,7089672	2,810762	0,64201313	0,05586311	3,0562146	3,0511405	1	1,371908	7,2817345	2	0,36927184	1,0011269	0,9437363	0,9499941	2	G	2
COMBO2 (2)004.nd2	0	1	0,1386144	1,508099	2,6555035	0,6815398	0,18508713	2,2102454	2,2040813	1	176,25154	5,2732	2	0,39306018	1,0063511	0,9688988	0,7430486	2	R	2
COMBO2 (2)004.nd2	0	1	0,1981678	1,8195547	2,5123742	0,68190736	0,3781701	2,4824991	2,4902818	1	143,64066	5,7906165	2	0,37592137	1,0379857	0,9511826	0,7965605	2	R	2
COMBO2 (2)004.nd2	0	1	0,02979755	2,6320033	3,3643756	0,5763647	0,053281114	3,3705451	3,3651881	1	154,13913	7,5752935	2	0,29498252	1,0013666	0,9561194	0,82961285	2	R	2
COMBO2 (2)004.nd2	1	0	0,05729889	11,293489	5,647757	0,30787012	0,054334097	10,033123	10,149759	1	172,03033	21,470158	2	0,14284532	1,0136852	0,8014711	1,1497334	2	G	2
COMBO2 (2)004.nd2	0	1	0,08583953	2,062996	2,8785007	0,66288704	0,16454408	2,6558235	2,646992	1	160,22131	6,253661	2	0,37240034	1,0090271	0,98380244	0,83148086	2	R	2
COMBO2 (2)004.nd2	0	1	0,029283479	6,342249	6,4309864	0,33629683	0,027984444	7,23794	7,2462435	1	123,03747	15,394486	2	0,15414289	1,0023164	0,91197914	0,904197	2	R	2
COMBO2 (2)004.nd2	0	1	0,04395899	5,030327	4,717345	0,45460054	0,052051883	5,367864	5,3616242	1	112,124725	11,792016	2	0,2222815	1,0056915	0,93606704	0,9804452	2	R	2
COMBO2 (2)004.nd2	0	1	0,026424052	5,913183	4,7297816	0,4316084	0,01894048	6,0167723	6,0317264	1	122,72063	13,121112	2	0,20797172	1,0027534	0,9347898	1,0281398	2	R	2
COMBO2 (2)004.nd2	1	0	0,03265292	5,611988	4,2078676	0,5083115	0,003912241	5,350134	5,3472576	1	37,948235	11,778727	2	0,24963044	1,0007277	0,96678525	1,1106765	2	G	2
COMBO2 (2)004.nd2	1	0	0,053254627	5,8049593	3,6124427	0,48126197	0,114887655	5,5061893	5,5668163	1	149,32559	12,311579	2	0,24378501	1,0142612	0,874862	1,1042783	2	G	2
COMBO2 (2)004.nd2	1	0	0,04835396	2,113861	2,60187	0,7096071	0,04717322	2,6458056	2,6406999	1	31,93489	6,118348	2	0,38447726	1,0014352	0,9969376	0,89097977	2	G	2
COMBO2 (2)004.nd2	0	1	0,08339675	2,4661713	3,1947136	0,6359666	0,035137277	3,1307528	3,1370387	1	160,83235	6,9807067	2	0,32035816	1,0084811	0,9934272	0,86198497	2	R	2
COMBO2 (2)004.nd2	0	1	0,039119948	9,732652	6,219302	0,2318569	0,06600634	10,774941	10,9860735	1	157,98808	22,96733	2	0,10673614	1,0216305	0,67183477	0,9055535	2	R	2
COMBO2 (2)004.nd2	0	1	0,065769956	4,2941546	3,861504	0,45515683	0,13520779	4,957572	5,039665	1	167,12221	10,888379	2	0,22245888	1,0258693	0,89817166	0,89261353	2	R	2
COMBO2 (2)004.nd2	0	1	0,14386879	1,8997444	2,3824	0,67521757	0,18880874	2,543425	2,5217843	1	121,21643	5,946079	2	0,37391028	1,0129746	0,9534553	0,8184371	2	R	2
COMBO2 (2)004.nd2	0	1	0,13405238	1,7345781	2,737173	0,64502496	0,28783503	2,5350978	2,555445	1	113,35063	5,813178	2	0,3436486	1,027223	0,983294	0,7342068	2	R	2
COMBO2 (2)004.nd2	1	0	0,13016756	7,1311173	3,6123319	0,50865567	0,14192513	5,8767943	5,8974066	1	1,6172714	13,273083	2	0,26289764	1,0447063	0,90217805	1,2723808	2	G	2
COMBO2 (2)004.nd2	0	1	0,14251529	2,3246477	2,4354384	0,7171694	0,2635219	2,6672344	2,6915345	1	51,37399	6,3822327	2	0,41604942	1,0242342	0,99317116	0,95031637	2	R	2
COMBO2 (2)004.nd2	1	0	0,081552185	6,9569607	4,130205	0,49192	0,005397802	5,9831433	5,99217	1	64,46319	13,331145	2	0,24744052	1,0023924	0,9370711	1,2248338	2	G	2
COMBO2 (2)004.nd2	1	0	0,035331268	2,7049296	3,1641006	0,59781647	0,007008485	3,3544366	3,3500357	1	111,35938	7,54048	2	0,30607432	1,00083	0,97421443	0,8692727	2	G	2
COMBO2 (2)004.nd2	1	0	0,07005115	4,9531546	3,1784723	0,5256466	0,07520256	4,590565	4,5478683	1	125,62929	10,881755	2	0,2992676	1,0078769	0,87301916	1,167986	2	G	2
COMBO2 (2)004.nd2	1	0	0,05180971	4,345436	4,1806335	0,49251136	0,033284992	4,7490487	4,7438	1	64,80682	10,529639	2	0,24531846	1,0038995	0,9247422	0,96587557	2	G	2
COMBO2 (2)004.nd2	0	1	0,04546547	4,6209908	5,2097664	0,39921522	0,054836873	5,559107	5,574269	1	101,80923	12,0606	2	0,19038606	1,0055746	0,9157922	0,8617817	2	R	2
COMBO2 (2)004.nd2	0	1	0,064319976	6,5899982	4,2576528	0,3490887	0,13362755	6,9752536	7,215366	1	152,30284	15,402091	2	0,17245485	1,0363224	0,75257164	0,95229053	2	R	2
COMBO2 (2)004.nd2	0	1	0,109254695	2,7392282	2,448843	0,6916882	0,16945773	3,0171618	3,0224974	1	141,00873	7,0544615	2	0,38312557	1,012821	0,9903684	0,98987556	2	R	2
COMBO2 (2)004.nd2	0	1	0,0748835	6,886032	4,399372	0,40441892	0,11677987	6,507491	6,65228	1	38,330135	14,627622	2	0,20703891	1,0389361	0,8390408	1,0814346	2	R	2
COMBO2 (2)004.nd2	0	1	0,06178366	2,9899745	3,577102	0,5198073	0,086026594	3,8150012	3,804423	1	40,624634	8,501929	2	0,2615702	1,0069472	0,9251932	0,8352891	2	R	2
COMBO2 (2)004.nd2	0	1	0,03858852	5,7508473	4,3694835	0,48051095	0,000743898	5,608436	5,6103005	1	2,23788	12,263635	2	0,23278682	1,0017189	0,9557806	1,083172	2	R	2
COMBO2 (2)004.nd2	0	1	0,12724149	5,430838	3,9611003	0,4773849	0,10918298	5,3638263	5,469655	1	112,851944	11,956499	2	0,24034084	1,0298227	0,9191794	1,0474935	2	R	2
COMBO2 (2)004.nd2	0	0	0,20597272	1,8577868	1,6766632	0,79301727	0,31069455	2,1247137	2,1533346	1	4,02064	5,425772	2	0,52396846	1,016305	0,96975493	0,98489314	2	NF	2
COMBO2 (2)004.nd2	0	1	0,0819968	3,4354405	3,225762	0,59182715	0,16289392	3,7263954	3,7511497	1	152,42548	8,540803	2	0,315003	1,0163465	0,9416745	0,9731414	2	R	2
COMBO2 (2)004.nd2	0	1	0,07316548	6,14037	5,799463	0,34126905	0,037945528	6,9856606	7,0360327	1	145,11494	15,036742	2	0,16021003	1,0084844	0,85831153	0,9029385	2	R	2
COMBO2 (2)004.nd2	0	1	0,04347268	3,2125826	3,4896042	0,58021677	0,025458379	3,6948776	3,6832006	1	143,91643	8,341362	2	0,2996155	1,0017053	0,97174656	0,930076	2	R	2
COMBO2 (2)004.nd2	0	1	0,014182963	3,325302	3,838187	0,5615654	0,030558148	3,8760142	3,8762062	1	159,42505	8,626216	2	0,28181913	1,0006864	0,97983617	0,92180866	2	R	2
COMBO2 (2)004.nd2	1	0	0,09065768	5,0115957	2,7953086	0,63238114	0,020938732	4,323185	4,332972	1	161,36835	9,979379	2	0,3414118	1,0031093	0,9554342	1,2686509	2	G	2
COMBO2 (2)004.nd2	1	0	0,09209905	4,2978177	2,9101858	0,6411589	0,11023901	3,9912155	4,010192	1	27,700075	9,1779585	2	0,34351665	1,0067112	0,9783581	1,1650618	2	G	2
COMBO2 (2)004.nd2	1	0	0,05736902	10,08363	5,5257373	0,37620944	0,025274089	8,551348	8,57279	1	61,597942	18,35264	2	0,17557307	1,0069414	0,9178298	1,2219746	2	G	2
COMBO2 (2)004.nd2	1	0	0,106396474	4,8938813	2,9684162	0,64707583	0,09933677	4,243031	4,28158	1	129,51068	9,748865	2	0,34610763	1,0115455	0,97366506	1,252849	2	G	2
COMBO2 (2)004.nd2	1	0	0,052004136	3,353773	3,3441067	0,60027426	0,04560537	3,6738317	3,6699584	1	133,07568	8,379091	2	0,31637728	1,0021253	0,98846793	0,97293824	2	G	2
COMBO2 (2)004.nd2	1	0	0,08239446	4,891051	3,17377	0,6142558	0,10434317	4,393542	4,423003	1	146,74779	10,003026	2	0,32261366	1,0079957	0,9676527	1,1989149	2	G	2
COMBO2 (2)004.nd2	1	0	0,13392946	4,4508295	2,9263287	0,54759645	0,039324094	4,1741586	4,0222282	1	141,86365	10,106368	2	0,32524693	1,0067505	0,8886968	1,1526009	2	G	2
COMBO2 (2)004.nd2	1	0	0,06299041	7,2599874	4,505547	0,4879779	0,03110746	6,2366376	6,229246	1	76,68579	13,673283	2	0,2376539	1,008133	0,96503186	1,2379855	2	G	2
COMBO2 (2)004.nd2	1	0	0,06408144	6,386871	3,8832314	0,53913647	0,001587174	5,399176	5,404151	1	52,762966	12,201118	2	0,27896085	1,007028	0,9444554	1,2499843	2	G	2
COMBO2 (2)004.nd2	1	0	0,10204732	5,8873763	4,0853987	0,50587344	0,073040634	5,4323545	5,512947	1	15,350203	12,093302	2	0,25401285	1,0183183	0,9497207	1,1270835	2	G	2
COMBO2 (2)004.nd2	1	0	0,066492684	4,812131	5,025793	0,42195064	0,078652084	5,5057654	5,51551	1	50,055164	11,971341	2	0,20212132	1,019084	0,9019473	0,9166601	2	G	2
COMBO2 (2)004.nd2	0	1	0,01198062	1,6396742	2,43098	0,75876737	0,019244317	2,2269318	2,2058673	1	38,29855	5,2110996	2	0,42097256	1,0000834	0,99817556	0,8388322	2	R	2
COMBO2 (2)004.nd2	0	1	0,034330323	2,3939111	3,4226263	0,60123724	0,08536248	3,1579092	3,1579804	1	49,142254	7,073527	2	0,3056461	1,0044987	0,9856046	0,82332987	2	R	2
COMBO2 (2)004.nd2	1	0	0,022023838	4,6048403	4,1167173	0,47010112	0,030995859	5,096319	5,1004715	1	174,1412	11,094726	2	0,22574155	1,0014024	0,9314003	0,95161736	2	G	2
COMBO2 (2)004.nd2	0	1	0,081968725	4,1777725	3,513818	0,5544433	0,152749	4,3108125	4,387743	1	111,40291	9,730804	2	0,28624415	1,0223796	0,9296949	1,0211535	2	R	2
COMBO2 (2)004.nd2	0	1	0,0388776	3,1112685	3,9523737	0,5457099	0,030255629	3,815043	3,815239	1	110,80661	8,464334	2	0,2721753	1,0010635	0,97470206	0,8756746	2	R	2
COMBO2 (2)004.nd2	0	1	0,08371764	3,6915147	3,61361	0,50781024	0,05440949	4,285524	4,3089156	1	47,07993	9,557769	2	0,25592157	1,0067425	0,9122197	0,912731	2	R	2
COMBO2 (2)004.nd2	0	1	0,061127383	2,6751266	4,921923	0,40473592	0,12258797	4,20219	4,2286463	1	47,11133	9,1136265	2	0,19288705	1,0124851	0,86581886	0,66287476	2	R	2
COMBO2 (2)004.nd2	1	0	0,09835538	1,6290183	3,9141855	0,47979826	0,16287273	2,8734312	2,885107	1	169,21503	6,5318856	2	0,25120857	1,0089084	0,8901019	0,58394074	2	G	2
COMBO2 (2)004.nd2	0	1	0,030520454	2,3927455	3,5865653	0,5662943	0,041639328	3,289252	3,2657697	1	12,575352	7,28672	2	0,28158683	1,0007352	0,9813576	0,7799953	2	R	2
COMBO2 (2)005.nd2	0	1	0,0541294	1,7408115	3,5985968	0,5751613	0,030849285	2,7909546	2,7913194	1	175,23662	6,1671705	2	0,28454852	1,0019333	0,989027	0,66739964	2	R	2
COMBO2 (2)005.nd2	0	2	0,07974827	5,074209	3,7354453	0,5485817	0,085716374	4,8299937	4,859621	1	161,59026	10,781234	2	0,2769398	1,0080297	0,95358384	1,1208001	2	R	2
COMBO2 (2)005.nd2	1	0	0,05171188	5,5602903	4,43872	0,45760685	0,030858163	5,64113	5,654373	1	30,09203	12,356839	2	0,22247201	1,0042995	0,92979646	1,0371859	2	G	2
COMBO2 (2)005.nd2	0	1	0,12882107	3,9579117	3,3004062	0,46798947	0,20818242	4,532742	4,5939226	1	53,65235	10,309081	2	0,24527553	1,0676345	0,83807224	0,8923512	2	R	2
COMBO2 (2)005.nd2	1	0	0,064540595	3,7192366	3,922412	0,47165078	0,0967024	4,542659	4,5745015	1	10,079254	9,954548	2	0,22947939	1,0105482	0,92687356	0,85956746	2	G	2
COMBO2 (2)005.nd2	0	2	0,06157067	7,475727	4,931606	0,3604823	0,0842688	7,454771	7,5428762	1	168,41031	16,143202	2	0,17127538	1,0148736	0,83200073	1,0307795	2	R	2
COMBO2 (2)005.nd2	0	0	0,007922119	3,0481033	3,176336	0,6436723	0,000203422	3,3715346	3,3702025	1	175,36534	7,714137	2	0,3414165	1,0000641	0,9906118	0,986229	2	NF	2
COMBO2 (2)005.nd2	0	1	0,033679448	5,418517	5,684955	0,3834459	0,044487797	6,19397	6,208118	1	18,8946	13,325794	2	0,17982595	1,0037181	0,9311055	0,90720665	2	R	2
COMBO2 (2)005.nd2	0	1	0,029086648	5,0985494	4,3254347	0,51532	0,04570621	5,0246353	5,0329227	1	123,09507	11,150382	2	0,257127	1,003413	0,97059816	1,0794015	2	R	2
COMBO2 (2)005.nd2	0	1	0,102730274	2,9000654	3,6959066	0,52928597	0,1006904	3,665814	3,677181	1	166,0501	8,297813	2	0,2747749	1,0110711	0,92363983	0,83205354	2	R	2
COMBO2 (2)005.nd2	1	0	0,06815552	3,0350955	4,565472	0,37936187	0,14338663	4,5959177	4,6569533	1	33,433815	10,026845	2	0,18295236	1,0157942	0,8275565	0,6766189	2	G	2
COMBO2 (2)005.nd2	1	0	0,051344816	7,3314147	4,3709755	0,44616422	0,07181933	6,512036	6,591226	1	144,69228	14,369824	2	0,22012244	1,0133251	0,8856818	1,1706803	2	G	2
COMBO2 (2)005.nd2	0	1	0,20025273	5,5528812	2,9942439	0,47492215	0,25190392	5,191236	5,4884205	1	0	12,121404	2	0,26235357	1,0743145	0,8053268	1,0734291	2	R	2
COMBO2 (2)005.nd2	0	2	0,055779554	6,4834394	5,490531	0,3710464	0,066889316	6,8458476	6,8953743	1	112,80527	14,818135	2	0,17614126	1,0100288	0,8763165	0,98070616	2	R	2
COMBO2 (2)005.nd2	1	0	0,07066126	11,454077	4,277835	0,3345934	0,0863067	9,491704	9,763962	1	136,1367	20,740837	2	0,16187575	1,0302263	0,7417303	1,2155964	2	G	2
COMBO2 (2)005.nd2	0	0	0,08308724	9,386654	6,4546347	0,2684086	0,03125681	9,661515	9,797476	1	135,08496	20,963419	2	0,12803552	1,014223	0,7936464	0,98237514	2	NF	2
COMBO2 (2)005.nd2	0	2	0,047875114	5,844253	4,3551426	0,47097266	0,033867724	5,6689157	5,6849003	1	68,32258	12,487388	2	0,231547	1,0039834	0,9332394	1,0910509	2	R	2
COMBO2 (2)005.nd2	0	2	0,06992566	4,881394	3,911716	0,48037675	0,103867985	5,044902	5,092777	1	141,46617	11,300194	2	0,24420162	1,0106206	0,8942368	1,0175722	2	R	2
COMBO2 (2)005.nd2	0	3	0,057311982	6,3012905	5,464732	0,4023894	0,049535245	6,4236374	6,4550657	1	18,91678	14,028021	2	0,19443642	1,0062381	0,92438084	1,0246012	2	R	2
COMBO2 (2)005.nd2	0	1	0,09361374	8,208943	4,9580345	0,29398316	0,100437455	8,5522375	8,82024	1	110,64468	18,732138	2	0,14290185	1,0404553	0,73593354	0,9586647	2	R	2
COMBO2 (2)005.nd2	0	1	0,03858581	3,8612595	3,7988844	0,4928989	0,017854962	4,522853	4,524726	1	26,14372	9,921801	2	0,24033345	1,0012532	0,9342169	0,9000361	2	R	2
COMBO2 (2)005.nd2	0	0	0,070497744	4,9584775	5,2667747	0,36252177	0,06766965	6,048148	6,112292	1	135,29283	13,110283	2	0,17258921	1,0110893	0,84935904	0,83614975	2	NF	2
COMBO2 (2)005.nd2	0	0	0,04988861	4,8317776	4,2107368	0,5006033	0,036264528	4,978172	4,96486	1	154,58849	11,013149	2	0,24824315	1,002319	0,9406197	1,0305306	2	NF	2
COMBO2 (2)005.nd2	1	0	0,03702405	3,7085807	4,884014	0,47541073	0,04111624	4,561328	4,574938	1	174,61433	9,900892	2	0,22695263	1,0031784	0,98487794	0,85695827	2	G	2
COMBO2 (2)005.nd2	1	0	0,02988218	4,07086	2,9882748	0,65905017	0,016489064	3,9165423	3,8919666	1	118,22225	8,810261	2	0,33790192	1,0019212	0,98952293	1,1438286	2	G	2
COMBO2 (2)005.nd2	1	0	0,07316323	12,9628525	3,2604277	0,25328335	0,13856149	10,826703	11,911797	1	97,02929	25,360155	2	0,14080505	1,1212732	0,52052116	1,113483	2	G	2
COMBO2 (2)005.nd2	1	0	0,066086404	4,1512785	2,7374496	0,65768814	0,06804758	3,827692	3,7796319	1	68,15082	8,906065	2	0,3607597	1,0023509	0,9655812	1,1922244	2	G	2
COMBO2 (2)005.nd2	1	0	0,043380626	7,4905457	5,064854	0,36528078	0,06457211	7,4377775	7,5260763	1	19,247343	16,052706	2	0,17239997	1,0122088	0,8535671	1,0322763	2	G	2
COMBO2 (2)005.nd2	2	0	0,04973915	4,751442	4,568018	0,46081892	0,06521528	5,2021723	5,1880608	1	14,442121	11,382889	2	0,2235456	1,0067929	0,94176173	0,9709831	2	G	2
COMBO2 (2)005.nd2	0	1	0,14748187	1,8885474	3,2764099	0,57350993	0,16492443	2,8383653	2,8714597	1	162,50114	6,4327755	2	0,2984705	1,0204568	0,93452114	0,6996702	2	R	2
COMBO2 (2)005.nd2	1	0	0,07733964	9,181044	4,2678623	0,31446984	0,09819829	8,731633	9,070995	1	152,32567	19,154087	2	0,15332435	1,0434167	0,72104377	1,045139	2	G	2
COMBO2 (2)005.nd2	1	0	0,06728999	4,5431113	3,4760172	0,59631974	0,08011947	4,3768835	4,3962855	1	150,34483	9,784576	2	0,30194893	1,0052726	0,9788087	1,1204418	2	G	2
COMBO2 (2)005.nd2	1	0	0,022291226	4,6269016	3,7944534	0,547069	0,051592983	4,6845527	4,688153	1	149,64156	10,309296	2	0,26845047	1,0025461	0,9644109	1,0542989	2	G	2
COMBO2 (2)005.nd2	0	2	0,07967664	7,317325	3,4375293	0,27897352	0,1863971	7,823177	8,515933	1	8,895328	18,15514	2	0,15222856	1,1073211	0,5588623	0,8835192	2	R	2
COMBO2 (2)005.nd2	1	0	0,093573295	3,3351252	3,5933714	0,5088725	0,10394146	4,0095077	4,037963	1	163,31093	9,075207	2	0,26414365	1,0095389	0,9038852	0,8679268	2	G	2
COMBO2 (2)005.nd2	1	0	0,034428805	8,302599	5,1584406	0,35268626	0,057930976	8,033736	8,095051	1	24,036104	17,199574	2	0,16379061	1,0083609	0,84529746	1,0653023	2	G	2
COMBO2 (2)005.nd2	0	1	0,039893888	6,9041805	4,8918176	0,41275343	0,05452074	6,662916	6,693786	1	24,714188	14,498253	2	0,19801293	1,0063701	0,89502597	1,0839765	2	R	2
COMBO2 (2)005.nd2	1	0	0,034036975	11,444586	7,1641445	0,31337312	0,002106941	9,946803	9,948623	1	145,22969	21,422695	2	0,14727978	1,0011529	0,91138655	1,1851761	2	G	2
COMBO2 (2)005.nd2	0	1	0,018699959	2,6252604	2,8777883	0,6580929	0,029803516	3,013605	3,007807	1	64,090485	7,080232	2	0,3680525	1,0006044	0,9507658	0,9741671	2	R	2
COMBO2 (2)005.nd2	1	0	0,04612131	7,626158	7,5543213	0,29396528	0,019254006	8,52014	8,536751	1	23,441572	18,055513	2	0,13375884	1,002628	0,89977235	0,9192548	2	G	2
COMBO2 (2)005.nd2	1	0	0,12253331	3,5898883	3,0341673	0,517111	0,11507556	4,026786	4,0333924	1	32,716232	9,340143	2	0,28188628	1,0102797	0,86091685	0,9374257	2	G	2
COMBO2 (2)005.nd2	1	0	0,055679586	1,2199427	3,0087485	0,6066781	0,100438036	2,1404483	2,1055799	1	25,331644	5,0268445	2	0,3390315	1,0016606	0,94439924	0,60275656	2	G	2
COMBO2 (2)005.nd2	1	0	0,22371538	1,4099171	2,3078463	0,7095534	0,4593269	2,016635	2,0933695	1	7,961046	4,996998	2	0,4414171	1,0476707	0,9661637	0,7548388	2	G	2
COMBO2 (2)005.nd2	1	0	0,053280763	8,4338	4,7767754	0,3726041	0,010965839	7,809577	7,8588624	1	135,43831	16,865248	2	0,17606716	1,0064973	0,883536	1,1130939	2	G	2
COMBO2 (2)005.nd2	0	1	0,07704325	3,1028602	2,9917212	0,5953699	0,108175956	3,4861023	3,4661365	1	155,22005	8,092685	2	0,32508138	1,0071075	0,9478181	0,9378066	2	R	2
COMBO2 (2)005.nd2	0	1	0,07183309	2,768532	2,907286	0,6646304	0,12837683	3,0861144	3,110328	1	149,92108	7,235018	2	0,3701141	1,0084345	0,97834784	0,9700777	2	R	2
COMBO2 (2)005.nd2	0	1	0,15716654	3,495796	2,8387868	0,6474654	0,03644503	3,5189116	3,5518138	1	142,41893	8,237012	2	0,35945082	1,0112642	0,968093	1,0659173	2	R	2
COMBO2 (2)005.nd2	0	1	0,03688557	1,978498	2,462668	0,75935674	0,007121063	2,3751552	2,3728511	1	163,29434	5,722026	2	0,4465414	1,0003458	0,9958934	0,9350633	2	R	2
COMBO2 (2)005.nd2	0	1	0,028937614	2,377927	4,4152627	0,48374608	0,046609968	3,5578141	3,5558481	1	155,10658	7,85951	2	0,23918954	1,0013553	0,92613965	0,7062158	2	R	2
COMBO2 (2)005.nd2	0	1	0,07849627	1,7698758	2,8449588	0,54847354	0,010299642	2,7091596	2,688382	1	160,05319	6,367933	2	0,30703208	1,002424	0,88003975	0,6988363	2	R	2
COMBO2 (2)005.nd2	0	1	0,17005233	2,531938	3,326041	0,5307953	0,16037928	3,396248	3,445304	1	177,06111	7,7422633	2	0,27948877	1,0283096	0,8900269	0,7831557	2	R	2
COMBO2 (2)005.nd2	1	0	0,10235006	5,8281026	4,6187773	0,3469578	0,06348334	6,5909023	6,6736007	1	153,9887	14,528815	2	0,17082348	1,0152353	0,79105085	0,90050447	2	G	2
COMBO2 (2)005.nd2	0	1	0,055076595	2,9578404	2,5900278	0,64516276	0,03951141	3,286307	3,289718	1	155,16557	7,5902777	2	0,34871334	1,0026778	0,9546969	0,9638387	2	R	2
COMBO2 (2)005.nd2	0	1	0,11957797	1,2560624	3,4411066	0,52173424	0,18300408	2,4078627	2,4333465	1	178,9292	5,5002933	2	0,2758404	1,011512	0,88972753	0,54548866	2	R	2
COMBO2 (2)005.nd2	0	2	0,052633688	8,642172	6,0335054	0,35226396	0,015741136	8,262124	8,310098	1	159,66165	17,558292	2	0,16119425	1,0058218	0,90330917	1,0833765	2	R	2
COMBO2 (2)005.nd2	0	0	0,033694834	3,7154903	4,328175	0,5120737	0,022287717	4,3085465	4,3103075	1	156,15479	9,548756	2	0,25483832	1,0009913	0,9734982	0,9141151	2	NF	2
COMBO2 (2)005.nd2	0	1	0,07474588	2,2609205	2,937254	0,6326942	0,17230977	2,8846757	2,910835	1	159,16129	6,7011704	2	0,3459405	1,0158571	0,94339657	0,8459998	2	R	2
COMBO2 (2)005.nd2	1	0	0,06795665	6,7241125	4,4467187	0,48050678	0,02986656	5,876762	5,865251	1	132,5621	13,26089	2	0,24789566	1,0058464	0,95082873	1,1956472	2	G	2
COMBO2 (2)005.nd2	1	0	0,049119554	5,225546	2,8970656	0,6035888	0,046606764	4,5544877	4,5365057	1	168,25722	10,430381	2	0,32074708	1,0038128	0,95493096	1,22917	2	G	2
COMBO2 (2)005.nd2	0	1	0,058442704	2,845662	2,882422	0,6606948	0,07635566	3,122767	3,1435287	1	159,49911	7,356922	2	0,37154746	1,0069147	0,9757925	0,98079216	2	R	2
COMBO2 (2)005.nd2	0	1	0,02336176	1,69978	3,4491735	0,6009318	0,041970827	2,6588995	2,6578069	1	170,02399	5,961955	2	0,30612513	1,0005497	0,99442345	0,68545496	2	R	2
COMBO2 (2)005.nd2	0	1	0,04776937	6,993923	5,2830625	0,40108642	0,011841798	6,8213215	6,8303423	1	156,6611	14,802886	2	0,19137886	1,0028808	0,89956313	1,0757953	2	R	2
COMBO2 (2)005.nd2	0	1	0,11039447	2,5341024	2,9825153	0,65752375	0,26176533	2,9420733	3,0293107	1	161,00806	6,959232	2	0,3727583	1,0395228	0,9834583	0,92196983	2	R	2
COMBO2 (2)005.nd2	0	2	0,055236872	8,370697	6,822433	0,2859363	0,01250473	9,007996	9,097183	1	175,44702	19,180109	2	0,13134556	1,012105	0,82572347	0,9460975	2	R	2
COMBO2 (2)005.nd2	0	1	0,047137056	4,22972	4,5314484	0,48995146	0,000729301	4,752655	4,758923	1	5,891389	10,415598	2	0,23842356	1,003573	0,97497696	0,94504786	2	R	2
COMBO2 (2)005.nd2	0	2	0,06340247	5,2323723	4,454671	0,41639817	0,06420798	5,7341375	5,773057	1	35,669037	12,566081	2	0,20261542	1,0081359	0,8899524	0,9478169	2	R	2
COMBO2 (2)005.nd2	0	0	0,04417622	14,715942	7,0590377	0,20470753	0,028824994	14,2502985	14,450655	1	24,513496	30,05606	2	0,09226782	1,0169842	0,68292624	1,0394908	2	NF	2
COMBO2 (2)005.nd2	0	1	0,03295664	4,4658146	3,8288498	0,5444978	0,038674008	4,5922565	4,5895147	1	24,013468	10,152131	2	0,269624	1,0023556	0,9635723	1,0358576	2	R	2
COMBO2 (2)005.nd2	0	0	0,077583395	4,05856	4,680934	0,34735698	0,13272038	5,5438867	5,660844	1	178,1563	12,117217	2	0,16813318	1,0249791	0,77943337	0,7428913	2	NF	2
COMBO2 (2)005.nd2	0	2	0,09542853	6,3892016	3,522795	0,37586445	0,14984445	6,383964	6,6728263	1	157,42628	14,615464	2	0,19960704	1,0507045	0,7193956	0,9968641	2	R	2
COMBO2 (2)005.nd2	0	0	0,038478367	6,817435	7,54752	0,26643944	0,025607476	8,517332	8,546176	1	10,8885145	17,931482	2	0,1196531	1,0045309	0,8548939	0,8178971	2	NF	2
COMBO2 (2)005.nd2	1	0	0,110956736	5,8500805	3,196908	0,6329179	0,029901206	4,6484594	4,671403	1	6,68419	10,777355	2	0,34471	1,0247463	0,97714	1,3681506	2	G	2
COMBO2 (2)005.nd2	1	0	0,083818935	8,549849	5,802576	0,35082307	0,030061658	8,102066	8,146823	1	5,063326	17,500082	2	0,16583529	1,0071509	0,8736878	1,0900477	2	G	2
COMBO2 (2)005.nd2	0	0	0,068367116	5,5918417	6,150117	0,3383392	0,005711752	6,715469	6,7283483	1	11,149655	14,411401	2	0,15787463	1,0029068	0,88993996	0,8614933	2	NF	2
COMBO2 (2)005.nd2	0	0	0,07066355	3,5297618	3,323078	0,599476	0,04916466	3,882824	3,888977	1	115,01616	8,601848	2	0,2980987	1,0030816	0,9787627	0,97972214	2	NF	2
COMBO2 (2)005.nd2	1	0	0,06807552	4,4937863	4,770545	0,37498397	0,10589658	5,586059	5,685565	1	103,46494	12,271702	2	0,18336292	1,019103	0,8458164	0,8245405	2	G	2
COMBO2 (2)005.nd2	0	0	0,04958386	3,0179462	3,1820533	0,6255805	0,08752505	3,4907558	3,4998538	1	96,72925	7,786084	2	0,31534263	1,0038648	0,990925	0,9392131	2	NF	2
COMBO2 (2)005.nd2	0	0	0,075705096	12,238949	4,001295	0,24389224	0,113478206	11,15859	11,903009	1	91,37581	25,111809	2	0,12515135	1,0735202	0,56307256	1,0525964	2	NF	2
COMBO2 (2)005.nd2	1	0	0,06785885	3,6716182	3,9796553	0,44641048	0,008658823	4,665688	4,673904	1	75,71412	10,166384	2	0,2147515	1,0043918	0,90525454	0,82706785	2	G	2
COMBO2 (2)005.nd2	0	0	0,07627594	5,93	6,1875095	0,34832236	0,011589426	6,8350935	6,858628	1	114,222084	14,626539	2	0,16161285	1,0071957	0,8983957	0,89449996	2	NF	2
COMBO2 (2)005.nd2	2	0	0,0553034	7,505572	5,425566	0,41414902	0,003356013	6,925882	6,930776	1	150,96393	15,091017	2	0,19922498	1,0013345	0,9438849	1,1377419	2	G	2
COMBO2 (2)005.nd2	5	0	0,040559974	5,7505145	4,805351	0,44499642	0,04711986	5,8948264	5,9081597	1	151,77922	12,743245	2	0,21070498	1,0061138	0,94918513	1,0240933	2	G	2
COMBO2 (2)005.nd2	2	0	0	2,7453887	2,2879043	0,7885805	0,00073729	2,7105427	2,6977003	1	126,04005	6,6142993	2	0,4757748	1,0000147	0,99878854	1,1378206	2	G	2
COMBO2 (2)005.nd2	0	0	0,08535215	1,9476126	3,5851564	0,5861961	0,14350513	2,8824532	2,8822556	1	104,72102	6,4615207	2	0,29846138	1,0121258	0,97402054	0,72358936	2	NF	2
COMBO2 (2)005.nd2	0	1	0,080657594	2,8014154	2,8649726	0,6663756	0,13534905	3,1251454	3,1200693	1	110,316246	7,268322	2	0,3652138	1,0076984	0,96573395	0,9778692	2	R	2
COMBO2 (2)005.nd2	0	1	0,075273305	2,6508176	3,1486046	0,60520744	0,085113965	3,2396505	3,2560859	1	68,87548	7,418955	2	0,32158345	1,0064197	0,95175755	0,87679225	2	R	2
COMBO2 (2)005.nd2	1	0	0,21735075	2,243147	2,6088912	0,59487396	0,40580902	2,881948	2,9742103	1	106,28546	6,8836904	2	0,343871	1,0601944	0,87720156	0,78812844	2	G	2
COMBO2 (2)005.nd2	2	0	0,043680456	3,1738718	4,1500974	0,46792537	0,007769403	4,162904	4,1595182	1	102,9269	9,23233	2	0,23318832	1,0009745	0,90938365	0,803792	2	G	2
COMBO2 (2)005.nd2	0	0	0,03706479	5,800797	5,493551	0,3632017	0,07231217	6,5647273	6,6131973	1	161,16768	14,1669	2	0,17138168	1,0111647	0,87948704	0,90883887	2	NF	2
COMBO2 (2)005.nd2	0	1	0,009172427	2,580056	3,5521657	0,57296115	0,01336173	3,3328135	3,3229897	1	30,65739	7,5224085	2	0,29574487	1,0001496	0,9689845	0,8288756	2	R	2
COMBO2 (2)006.nd2	1	0	0,059365354	6,773188	4,4408355	0,4935394	0,030065486	5,965366	5,978531	1	177,80191	13,132294	2	0,2423422	1,0030395	0,95970017	1,2034434	2	G	2
COMBO2 (2)006.nd2	0	1	0,04483308	6,0120416	4,7926373	0,40529448	0,075037226	6,290953	6,3394976	1	79,176544	13,653078	2	0,19341904	1,0122616	0,8783767	0,99291587	2	R	2
COMBO2 (2)006.nd2	0	1	0,052561264	7,4396806	4,9611597	0,35986966	0,075591125	7,4079185	7,491243	1	27,42211	16,117937	2	0,1726124	1,012461	0,8354313	1,0343359	2	R	2
COMBO2 (2)006.nd2	0	1	0,06473541	6,8806524	4,863042	0,38158974	0,053471707	6,9155626	7,0011125	1	128,07025	15,052942	2	0,1831828	1,0126059	0,85749394	1,0245659	2	R	2
COMBO2 (2)006.nd2	0	0	0,057334255	6,6515193	5,516408	0,38842848	0,020360596	6,782257	6,7991233	1	145,82762	14,669314	2	0,18411216	1,0039109	0,92251474	1,0245304	2	NF	2
COMBO2 (2)006.nd2	0	1	0,040586025	2,652899	3,508305	0,60304964	0,071135245	3,327415	3,3256364	1	50,148758	7,4351335	2	0,3050822	1,0031525	0,9931746	0,8655301	2	R	2
COMBO2 (2)006.nd2	0	2	0,06248249	6,294964	5,3276234	0,37072676	0,051307786	6,6936073	6,7413654	1	150,38364	14,607455	2	0,17888868	1,0073367	0,86166185	0,9733217	2	R	2
COMBO2 (2)006.nd2	0	1	0,029018084	2,7262414	4,047597	0,541216	0,005199008	3,6210988	3,6149607	1	37,14985	7,956128	2	0,26472422	1,000657	0,986237	0,80447125	2	R	2
COMBO2 (2)006.nd2	1	0	0,08618912	13,068443	4,369726	0,28425533	0,09564185	10,986551	11,4520445	1	143,48619	24,036018	2	0,13785142	1,0507575	0,6504301	1,1769632	2	G	2
COMBO2 (2)006.nd2	1	0	0,049887504	7,9722667	4,6071763	0,37316585	0,10813005	7,421524	7,5595794	1	2,6331944	16,384941	2	0,18429168	1,0235987	0,8018958	1,1027561	2	G	2
COMBO2 (2)006.nd2	1	0	0,27393034	6,3998575	2,060484	0,46557096	0,4110506	4,889355	5,9171886	1	105,99742	13,14308	2	0,34086096	1,2767551	0,7107224	1,1413666	2	G	2
COMBO2 (2)006.nd2	1	0	0,0601727	7,904002	5,02239	0,42371383	0,046383973	7,047296	7,0635276	1	156,59662	15,310597	2	0,20263392	1,0042294	0,9209995	1,1759714	2	G	2
COMBO2 (2)006.nd2	1	0	0,08033696	8,166237	4,8022566	0,3828225	0,086344264	7,5460796	7,661869	1	174,6361	16,372583	2	0,18259518	1,0207618	0,8459953	1,1115134	2	G	2
COMBO2 (2)006.nd2	0	0	0,26451784	2,0527563	1,8987671	0,6961046	0,48384902	2,3544939	2,3815465	1	169,2747	6,0874634	2	0,47146815	1,0492601	0,89191926	0,9243405	2	NF	2
COMBO2 (2)006.nd2	0	1	0,055982478	7,3798656	5,8005757	0,37764463	0,004969318	7,296713	7,3203125	1	135,86893	15,670668	2	0,17648348	1,0033784	0,925847	1,0531964	2	R	2
COMBO2 (2)006.nd2	0	2	0,065794006	6,990739	4,621009	0,39493614	0,05354102	6,79613	6,8606467	1	132,04192	14,914305	2	0,19271247	1,0119185	0,8692058	1,0612104	2	R	2
COMBO2 (2)006.nd2	0	1	0,04718248	7,268312	4,99433	0,35739282	0,09485771	7,391048	7,517565	1	5,6130934	15,986331	2	0,16940711	1,0237501	0,80116725	1,0060323	2	R	2
COMBO2 (2)006.nd2	0	1	0,048103258	5,8698936	4,447513	0,43151292	0,100300215	5,981928	6,048432	1	41,312347	13,074442	2	0,20886132	1,0135443	0,87845415	1,0214857	2	R	2
COMBO2 (2)006.nd2	1	0	0,07214781	3,6509724	3,743275	0,53162044	0,0656873	4,201806	4,2168727	1	95,77223	9,289843	2	0,26329744	1,0042363	0,9642072	0,92027867	2	G	2
COMBO2 (2)006.nd2	1	0	0,067926966	4,604674	3,9814308	0,55375713	0,03217855	4,5707345	4,5818534	1	90,660645	10,222208	2	0,2806319	1,0056084	0,9839892	1,0830692	2	G	2
COMBO2 (2)006.nd2	1	0	0,03487268	2,392246	4,064572	0,52552056	0,05574643	3,4396353	3,4278636	1	63,580685	7,5633287	2	0,25744897	1,0014149	0,9676724	0,7386008	2	G	2
COMBO2 (2)006.nd2	1	0	0,027372599	4,3968844	3,878601	0,5628272	0,06710373	4,385638	4,4045606	1	44,856506	9,908089	2	0,29106468	1,0094125	0,98699355	1,0661207	2	G	2
COMBO2 (2)006.nd2	0	1	0,06733175	6,5054173	4,9418144	0,41700137	0,061491236	6,415207	6,4683876	1	13,717922	14,001474	2	0,201263	1,0094527	0,9038586	1,0580143	2	R	2
COMBO2 (2)006.nd2	0	1	0,042928007	5,5743594	4,64607	0,45656517	0,060714174	5,639737	5,6661143	1	165,41039	12,386569	2	0,22314511	1,008048	0,9207921	1,036684	2	R	2
COMBO2 (2)006.nd2	0	2	0,06547266	7,8923473	4,3366475	0,32043776	0,10859359	8,059725	8,331779	1	18,51563	17,59285	2	0,15469487	1,0388303	0,7309258	0,98173183	2	R	2
COMBO2 (2)006.nd2	1	0	0,038006872	8,486913	5,4102254	0,38389832	0,031785525	7,745635	7,7583823	1	0,94170684	16,667547	2	0,1801133	1,0032601	0,9035363	1,1429268	2	G	2
COMBO2 (2)006.nd2	0	1	0,04213159	3,3937223	5,1009216	0,40780774	0,08515161	4,7293987	4,753962	1	39,734425	10,226225	2	0,19318552	1,0074704	0,9103615	0,7431896	2	R	2
COMBO2 (2)006.nd2	0	1	0,017945236	3,9334574	4,353232	0,48157856	0,02733038	4,6024084	4,6027794	1	1,1235405	10,131146	2	0,23643637	1,0005975	0,9373317	0,90167	2	R	2
COMBO2 (2)006.nd2	1	0	0,014468133	1,8754356	3,095006	0,646102	0,02751585	2,6764996	2,6759763	1	9,561725	6,039562	2	0,33333272	1,0004232	0,9818689	0,7638453	2	G	2
COMBO2 (2)006.nd2	0	1	0,03577831	6,558738	5,5780697	0,38972238	0,009162501	6,683358	6,6624784	1	139,60143	14,542444	2	0,18695666	1,0022434	0,91602963	1,0215888	2	R	2
COMBO2 (2)006.nd2	0	1	0,022101795	2,9547186	3,3695958	0,6051708	0,022594811	3,4488804	3,420707	1	138,96812	7,832926	2	0,31627873	1,0004427	0,97859055	0,9262373	2	R	2
COMBO2 (2)006.nd2	1	0	0,043906495	9,268587	7,011405	0,31127593	0,008867066	9,086917	9,165468	1	142,69565	19,343674	2	0,1429192	1,010678	0,8907551	1,041662	2	G	2
COMBO2 (2)006.nd2	0	2	0,020095048	2,3488576	2,4694664	0,64441967	0,03656306	2,653998	2,5173228	1	146,91264	6,7678213	2	0,424586	1,000423	0,9117195	0,936238	2	R	2
COMBO2 (2)006.nd2	0	1	0,21190222	2,561377	1,8670444	0,8327181	0,20950507	2,4608471	2,4735441	1	135,41666	6,2171693	2	0,53853554	1,0138447	0,9946337	1,1687585	2	R	2
COMBO2 (2)006.nd2	0	0	0,1760183	7,454915	1,322182	0,35380998	0,44813567	4,688578	7,538005	1	113,91611	16,27201	2	0,43178794	1,7579074	0,59660786	1,0156386	2	NF	2
COMBO2 (2)006.nd2	0	1	0,052626207	6,22262	5,743021	0,2864935	0,059464414	7,601115	7,6959186	1	4,3857636	16,520918	2	0,13712883	1,0163229	0,7457901	0,82634634	2	R	2
COMBO2 (2)006.nd2	0	1	0,056295525	5,9699593	5,0259795	0,40017706	0,004427854	6,292025	6,3214073	1	2,4659977	13,691925	2	0,19199972	1,005453	0,904655	0,98174226	2	R	2
COMBO2 (2)006.nd2	0	1	0,06376079	10,919784	3,7846773	0,27874357	0,13474807	9,814555	10,520641	1	127,55648	22,18756	2	0,14433874	1,0866534	0,5772362	1,0699384	2	R	2
COMBO2 (2)006.nd2	0	1	0,06655696	5,6361303	4,2553606	0,35038716	0,15733533	6,434608	6,6713786	1	127,5439	14,217438	2	0,17331931	1,040437	0,75648075	0,8744592	2	R	2
COMBO2 (2)006.nd2	1	0	0,021808099	4,029589	4,2782693	0,4997152	0,016744178	4,5383916	4,508765	1	131,16264	10,066397	2	0,2490961	1,0005342	0,974198	0,9389711	2	G	2
COMBO2 (2)006.nd2	0	1	0,028026769	3,9111466	5,049346	0,44704875	0,06262408	4,8649817	4,880074	1	3,411341	10,485268	2	0,21040294	1,0038923	0,9668267	0,8462644	2	R	2
COMBO2 (2)006.nd2	1	0	0,040402748	9,264896	6,312901	0,34792584	0,001659103	8,566468	8,57222	1	2,3106368	18,292871	2	0,16074854	1,0019184	0,92692596	1,1225073	2	G	2
COMBO2 (2)006.nd2	1	0	0,08133136	4,3991737	3,5965261	0,5654261	0,092650324	4,426331	4,43811	1	92,24414	9,887866	2	0,28588638	1,0112141	0,96331304	1,0689094	2	G	2
COMBO2 (2)006.nd2	0	0	0,38038495	1,8308557	1,9919984	0,60887414	0,82382655	2,3083978	2,4296992	1	96,717026	6,147071	2	0,43746462	1,2041966	0,8287485	0,7992733	2	NF	2
COMBO2 (2)006.nd2	0	0	0,13960971	2,2031872	1,8644785	0,6659138	0,31213766	2,4924004	2,4913776	1	0	6,4479494	2	0,4515709	1,0242286	0,8875958	0,942946	2	NF	2
COMBO2 (2)006.nd2	0	1	0,042236246	1,9805793	2,1524172	0,8066725	0,05920822	2,25612	2,2394226	1	19,52902	5,554595	2	0,49542505	1,0006256	0,999202	0,9918415	2	R	2
COMBO2 (2)006.nd2	0	1	0,05617273	4,3277044	4,682492	0,41937032	0,056763563	5,1838737	5,1962385	1	165,81018	11,3876705	2	0,20504956	1,0066566	0,88826805	0,8727767	2	R	2
COMBO2 (2)006.nd2	0	1	0,0693322	6,281727	4,6282716	0,3784274	0,07934674	6,595935	6,6765623	1	156,9736	14,44286	2	0,1838385	1,0129673	0,8167226	0,9819474	2	R	2
COMBO2 (2)006.nd2	0	0	0,13741288	2,4701672	2,92138	0,60769933	0,24194041	3,0536485	3,0834026	1	138,15204	7,146999	2	0,33728606	1,0229234	0,9071232	0,85787076	2	NF	2
COMBO2 (2)006.nd2	1	0	0,050014768	5,5330677	3,9029355	0,54928756	0,038791966	5,081165	5,065701	1	155,37146	11,25092	2	0,27286607	1,0043691	0,9645044	1,1836836	2	G	2
COMBO2 (2)006.nd2	0	1	0,054504145	5,0390677	5,3341985	0,3595494	0,007137535	6,2109118	6,230145	1	164,55812	13,270911	2	0,16632196	1,0036445	0,8773735	0,8417551	2	R	2
COMBO2 (2)006.nd2	0	1	0,046458542	9,7008505	4,874383	0,26182485	0,10016103	9,7994795	10,1599	1	156,2109	21,577663	2	0,12862161	1,0469024	0,6120168	0,97646064	2	R	2
COMBO2 (2)006.nd2	0	1	0,039769366	4,0870314	4,493384	0,45486376	0,016948313	4,9087863	4,9072647	1	168,18271	10,625961	2	0,21595824	1,0016615	0,9565133	0,8770686	2	R	2
COMBO2 (2)006.nd2	0	1	0,11007818	6,263329	3,7011995	0,40392792	0,15669146	6,2243595	6,4582047	1	158,9508	13,959042	2	0,2058382	1,0500323	0,78190017	1,0142691	2	R	2
COMBO2 (2)006.nd2	0	1	0,054835197	6,672082	5,8068457	0,342882	0,04030685	7,228805	7,290149	1	166,80779	15,637354	2	0,16256927	1,0102928	0,8579105	0,9504191	2	R	2
COMBO2 (2)006.nd2	0	1	0,06535389	5,489196	5,0280685	0,33476806	0,09440768	6,588568	6,666613	1	23,2391	14,354474	2	0,16100404	1,0191374	0,76774484	0,851334	2	R	2
COMBO2 (2)006.nd2	0	1	0,079808556	6,45655	5,21549	0,32772392	0,06335485	7,336101	7,429658	1	23,177183	15,734434	2	0,15274957	1,0140327	0,8229907	0,901805	2	R	2
COMBO2 (2)006.nd2	0	1	0,032822423	5,558126	5,0740223	0,406059	0,06695079	6,091641	6,1267285	1	89,63843	13,115189	2	0,19070843	1,0078219	0,9062835	0,9464426	2	R	2
COMBO2 (2)006.nd2	0	0	1,0966986	1,4839984	1,4173635	0,59187824	1,9629203	1,7205675	2,066213	1	133,0327	5,6131344	2	0,63826364	2,5336063	0,89975774	0,70553315	2	NF	2
COMBO2 (2)006.nd2	2	0	0,08756309	13,50367	7,0532684	0,26397175	0,015981238	11,871729	11,944375	1	160,23299	25,354328	2	0,12199274	1,0061734	0,8044595	1,1613292	2	G	2
COMBO2 (2)006.nd2	0	1	0,08157251	6,9577928	4,8608923	0,3833496	0,033566594	7,0408497	7,111644	1	165,9964	15,102303	2	0,17870286	1,0140597	0,87565744	1,0202498	2	R	2
COMBO2 (2)006.nd2	0	1	0,09440579	7,347066	5,1703157	0,3070013	0,058402345	8,011162	8,128655	1	167,87854	17,341705	2	0,1457582	1,0175191	0,7902683	0,929866	2	R	2
COMBO2 (2)006.nd2	1	0	0,10612384	9,743474	4,0835757	0,3997686	0,10382978	7,944697	8,175081	1	23,145031	17,500784	2	0,19654831	1,0356007	0,79827577	1,2488929	2	G	2
COMBO2 (2)006.nd2	1	0	0,051962305	10,782923	4,8754883	0,42223778	0,049357735	8,375157	8,418797	1	24,723742	17,914085	2	0,19573146	1,0090313	0,95156443	1,3436846	2	G	2
COMBO2 (2)006.nd2	1	0	0,07136618	9,396908	5,905081	0,3459289	2,54E-05	8,617511	8,642958	1	24,666128	18,475832	2	0,1611133	1,0056562	0,893403	1,1236988	2	G	2
COMBO2 (2)006.nd2	0	1	0,029568618	1,9024084	3,3235936	0,61321783	0,054990724	2,768325	2,7566302	1	34,364296	6,2438064	2	0,3160674	1,0010374	0,9837703	0,74041057	2	R	2
COMBO2 (2)006.nd2	1	0	0,024341041	8,016555	7,4342933	0,28893232	0,014652335	8,797876	8,795659	1	107,82674	18,672426	2	0,13186885	1,0035247	0,9043576	0,9363949	2	G	2
COMBO2 (2)006.nd2	1	0	0,049496	7,291289	5,6372094	0,39793757	0,001200047	7,081291	7,1025796	1	100,70133	15,173984	2	0,18513541	1,005876	0,96157396	1,0723076	2	G	2
COMBO2 (2)006.nd2	1	0	0,08845758	4,307308	3,3577588	0,45993796	0,1731556	4,807516	4,900051	1	88,533226	10,848215	2	0,23728734	1,0286314	0,8350549	0,91755825	2	G	2
COMBO2 (2)006.nd2	0	2	0,068958215	5,547803	4,602653	0,33475184	0,14359	6,6086006	6,8183274	1	36,096825	14,431251	2	0,16173802	1,0433713	0,7202252	0,8433712	2	R	2
COMBO2 (2)006.nd2	0	0	0,201611	2,1521556	2,3219163	0,6265906	0,39928508	2,600205	2,6978776	1	81,01679	6,569765	2	0,40529254	1,0501413	0,8720232	0,8478748	2	NF	2
COMBO2 (2)006.nd2	0	0	0,14802465	1,2227627	2,7752378	0,6622762	0,21696965	2,0501227	2,0491185	1	115,03877	4,816776	2	0,3704184	1,0076785	0,95805883	0,6434178	2	NF	2
COMBO2 (2)006.nd2	1	0	0,052968442	2,3389666	3,0923269	0,64262396	0,09989904	2,9356956	2,8802836	1	116,33155	6,762986	2	0,34555095	1,0036651	0,9819656	0,86645776	2	G	2
COMBO2 (2)006.nd2	0	2	0,06491748	7,653922	6,0393925	0,30286753	0,02090508	8,366495	8,476939	1	115,66566	17,820528	2	0,13922173	1,014798	0,80854094	0,93292713	2	R	2
COMBO2 (2)006.nd2	1	0	0,09763195	7,133282	4,466201	0,39344335	0,11842855	6,8735814	6,9880657	1	112,160515	15,094145	2	0,1922354	1,0362122	0,82764417	1,0645736	2	G	2
COMBO2 (2)006.nd2	1	0	0,074063845	5,446489	4,025193	0,4359722	0,09639355	5,6457458	5,714628	1	86,93278	12,529503	2	0,21756253	1,0167503	0,86174923	1,0024848	2	G	2
COMBO2 (2)006.nd2	0	1	0,0558056	2,6539812	2,6594036	0,7054967	0,032461375	2,9508653	2,9551198	1	146,37029	6,8755326	2	0,3880692	1,0021757	0,983101	0,9961589	2	R	2
COMBO2 (2)006.nd2	0	1	0,09092482	1,6420052	2,7251754	0,6936614	0,14053692	2,34494	2,3343472	1	82,48545	5,4540415	2	0,38020796	1,0058068	0,9915544	0,7760377	2	R	2
COMBO2 (2)006.nd2	0	1	0,05085099	1,6393412	3,6108947	0,58849764	0,09186348	2,611581	2,6093285	1	119,3276	5,9165325	2	0,30603597	1,0021421	0,9897467	0,6698484	2	R	2
COMBO2 (2)006.nd2	0	0	0,07347939	6,014248	4,0653667	0,5041699	0,10150453	5,5221977	5,577469	1	176,82793	12,243544	2	0,251112	1,0137416	0,92992485	1,1504198	2	NF	2
COMBO2 (2)006.nd2	0	1	0,05017729	4,332283	4,091951	0,47843435	0,10236784	4,866849	4,883813	1	0,99076176	10,667242	2	0,23287944	1,0112579	0,9183962	0,939274	2	R	2
COMBO2 (2)006.nd2	0	1	0,100572154	3,3850749	3,1375222	0,57718337	0,16499223	3,706968	3,78046	1	49,396698	8,584839	2	0,31364667	1,0346248	0,9606861	0,9721732	2	R	2
COMBO2 (2)006.nd2	0	1	0,092215754	3,4671583	2,8684728	0,59465605	0,17697215	3,700516	3,7241771	1	29,766146	8,559706	2	0,32237345	1,0159597	0,91812533	0,99769	2	R	2
COMBO2 (2)006.nd2	0	1	0,09068883	2,5101268	2,765181	0,65927696	0,03144663	2,9593089	2,9660115	1	46,636963	6,9170165	2	0,36494315	1,0046831	0,96814793	0,9149185	2	R	2
COMBO2 (2)006.nd2	0	1	0,102089204	2,9215438	2,8475378	0,6422621	0,19816712	3,2185228	3,2152812	1	14,023999	7,560578	2	0,35909498	1,0231754	0,97068095	0,96841973	2	R	2
COMBO2 (2)006.nd2	1	0	0,045314834	3,2410538	3,7323618	0,550479	0,06475261	3,8629272	3,8717046	1	6,5596533	8,601569	2	0,2765434	1,0053636	0,96884334	0,8965966	2	G	2
COMBO2 (2)006.nd2	1	0	0	1,4818339	3,144377	0,6458255	0,00852731	2,335217	2,3263137	1	6,336205	5,369664	2	0,34598333	1,0000253	0,99175394	0,6876175	2	G	2
	0	0	0	0	0	0	0	0	0	0	0	0	0	0	0	0	0	2	NF	2
COMBO2 (1)001.nd2	0	1	0,04264362	4,752337	4,566373	0,41296592	0,09212623	5,4547567	5,5073185	1	153,97357	12,025453	2	0,20336051	1,0097847	0,865388	0,8959153	1	R	4
COMBO2 (1)001.nd2	0	1	0,024809675	4,4156556	4,0289974	0,5482396	0,011559175	4,4335423	4,4358234	1	162,4192	10,060449	2	0,28602475	1,0008264	0,9778457	1,0519567	1	R	4
COMBO2 (1)001.nd2	0	1	0,16023172	7,355724	3,5266201	0,4732126	0,10184842	6,145432	6,297748	1	19,64711	13,9762125	2	0,247988	1,0306492	0,8497514	1,2217011	1	R	4
COMBO2 (1)001.nd2	0	1	0,06553609	3,9997861	3,4930215	0,56502	0,078060664	4,113481	4,134978	1	150,31041	9,43173	2	0,3009732	1,0069399	0,9379771	1,0240743	1	R	4
COMBO2 (1)001.nd2	1	0	0,03573192	14,802855	7,327035	0,30763707	0,013904422	11,52319	11,553001	1	8,204195	24,589989	2	0,14194176	1,002594	0,8939105	1,3152044	1	G	4
COMBO2 (1)001.nd2	1	0	0,029084135	5,2135577	4,641291	0,4941585	0,002613721	5,155562	5,1581206	1	143,0104	11,514336	2	0,24974242	1,0007507	0,9762432	1,0603014	1	G	4
COMBO2 (1)001.nd2	0	1	0,048917077	6,2193317	4,8626823	0,43786782	0,038627487	6,0604043	6,078615	1	167,1597	13,359963	2	0,21560095	1,0030254	0,93253237	1,0656173	1	R	4
COMBO2 (1)001.nd2	0	1	0,07923696	14,952869	4,232089	0,20059514	0,08690709	13,785053	14,719734	1	18,83903	30,606031	2	0,10018847	1,0706029	0,49392006	1,0321279	1	R	4
COMBO2 (1)001.nd2	0	1	0,08897012	6,221871	3,4553208	0,37227565	0,18356434	6,384503	6,7025876	1	165,69939	14,49216	2	0,19434659	1,056951	0,7018839	0,9589657	1	R	4
COMBO2 (1)001.nd2	0	1	0,092285976	9,855194	2,3152757	0,2528385	0,2301172	8,609502	10,52361	1	121,36931	22,13176	2	0,1692853	1,2635857	0,4673921	0,9563294	1	R	4
COMBO2 (1)001.nd2	0	1	0,05455472	5,3778915	3,979362	0,4738827	0,099340424	5,3303027	5,380306	1	28,423946	11,941957	2	0,24100074	1,0108455	0,8850285	1,0450534	1	R	4
COMBO2 (1)001.nd2	0	1	0,03409692	7,4509606	6,217202	0,32121494	0,049109936	7,948439	7,996058	1	153,04666	17,073132	2	0,15016153	1,0081439	0,83442414	0,95769525	1	R	4
COMBO2 (1)001.nd2	0	1	0,101702	5,2004046	3,4056768	0,447663	0,21461026	5,2803607	5,4816685	1	111,167244	12,0822525	2	0,23747617	1,0598537	0,77594215	0,9888884	1	R	4
COMBO2 (1)001.nd2	2	0	0,14201307	1,6363859	3,9392977	0,48386538	0,14579424	2,899588	2,9278224	1	116,60563	6,5190682	2	0,24781251	1,0152938	0,89772105	0,58457196	1	G	4
COMBO2 (1)001.nd2	1	0	0,07667362	4,6128325	4,2454	0,4309161	0,10022555	5,221792	5,280489	1	95,83306	11,5982485	2	0,2153965	1,0150676	0,852219	0,9084959	1	G	4
COMBO2 (1)001.nd2	1	0	0,06432097	10,286384	3,9418662	0,2831435	0,13289346	9,422192	10,093008	1	44,81273	21,36648	2	0,14752613	1,0995121	0,59494954	1,0436008	1	G	4
COMBO2 (1)001.nd2	0	1	0,04023661	4,048237	4,2616343	0,5149594	0,019783424	4,4203134	4,42681	1	29,580053	9,939199	2	0,26379707	1,0015168	0,9652626	0,96139467	1	R	4
COMBO2 (1)001.nd2	0	1	0,05581757	11,670192	6,3365116	0,2609122	0,016009467	11,062773	11,256036	1	67,551254	23,708097	2	0,12141157	1,0196121	0,72014797	1,0594467	1	R	4
COMBO2 (1)001.nd2	0	1	0,120972686	4,208242	3,6230402	0,44962683	0,14311442	4,7961483	4,917853	1	33,780323	10,84499	2	0,23293008	1,0308396	0,83399326	0,89221394	1	R	4
COMBO2 (1)001.nd2	0	1	0,049312346	3,770518	3,1954253	0,6293382	0,064968154	3,7171674	3,7270818	1	30,899883	8,676876	2	0,3474457	1,0027905	0,97005785	1,0824418	1	R	4
COMBO2 (1)001.nd2	0	1	0,029739572	8,087649	5,855633	0,36859044	0,02760369	7,666534	7,6875978	1	30,216295	16,605198	2	0,17520009	1,0031059	0,91352755	1,0866865	1	R	4
COMBO2 (1)002.nd2	0	1	0,057379488	5,5800204	4,097521	0,4912853	0,089255765	5,3088064	5,3532815	1	20,943316	11,946919	2	0,25208798	1,0190177	0,9136361	1,0921592	1	R	4
COMBO2 (1)002.nd2	0	1	0,21684511	6,1826396	1,2084755	0,97955525	0,17303203	3,029558	3,022206	1	159,34474	8,905892	2	0,85768056	1,0095551	0,9999327	2,4381845	1	R	4
COMBO2 (1)002.nd2	0	1	0,04135377	7,085747	4,9746246	0,4614305	0,011561839	6,2745204	6,280942	1	23,527851	13,891355	2	0,22915784	1,0010253	0,9640499	1,1780264	1	R	4
COMBO2 (1)002.nd2	1	0	0,08344745	6,349575	3,5851026	0,5306152	0,10800048	5,384144	5,4367604	1	31,402645	12,262737	2	0,27888262	1,0140926	0,9000177	1,2309295	1	G	4
COMBO2 (1)002.nd2	0	1	0,10413052	6,0528755	3,0506587	0,42545518	0,22959174	5,7652574	6,101254	1	159,19644	13,370846	2	0,23186459	1,0746953	0,73819727	1,0314679	1	R	4
COMBO2 (1)002.nd2	0	1	0,07324808	3,962324	2,9401445	0,66494834	0,095596924	3,6528382	3,6698601	1	30,385977	8,653384	2	0,3780935	1,0050895	0,9685796	1,1631405	1	R	4
COMBO2 (1)002.nd2	0	1	0,06306236	2,4435275	2,2843332	0,7829251	0,090175636	2,5229776	2,527354	1	35,06956	6,2625823	2	0,4887655	1,0018656	0,98841596	1,0690827	1	R	4
COMBO2 (1)002.nd2	0	1	0,07262438	9,253636	5,9683113	0,3740366	0,012115664	8,125647	8,154306	1	41,72041	17,632103	2	0,17844594	1,00353	0,924528	1,1728128	1	R	4
COMBO2 (1)002.nd2	0	0	0,05925302	5,7762384	3,7060366	0,56194264	0,03685897	4,977886	4,990724	1	142,80515	11,365315	2	0,29680097	1,0026674	0,96129066	1,2256614	1	NF	4
COMBO2 (1)002.nd2	0	1	0,018339582	3,2607007	2,2127144	0,8040557	0,015023393	2,8501418	2,8504996	1	40,54031	7,1386704	2	0,51107913	1,0002556	0,996337	1,2727596	1	R	4
COMBO2 (1)002.nd2	0	1	0,03230827	6,524065	6,185166	0,36638573	0,015948806	6,914894	6,9308634	1	97,293564	14,958733	2	0,17372301	1,0023464	0,9257229	0,97221607	1	R	4
COMBO2 (1)002.nd2	0	1	0,051375218	4,789487	3,0590553	0,65074104	0,06845135	4,086401	4,100446	1	9,533806	9,617126	2	0,36518854	1,0035651	0,9739301	1,253978	1	R	4
COMBO2 (1)002.nd2	0	1	0,04239522	5,031409	4,233962	0,47222844	0,08852816	5,1801586	5,2160716	1	5,5779257	11,571074	2	0,23873362	1,0095937	0,90193856	1,0088011	1	R	4
COMBO2 (1)002.nd2	0	1	0,06716412	4,197919	4,23069	0,38962924	0,14599018	5,2576976	5,3602233	1	96,22855	11,635798	2	0,19335389	1,0246073	0,79173505	0,81062925	1	R	4
COMBO2 (1)002.nd2	0	1	0,046004146	5,138134	5,112047	0,42138973	0,03579091	5,6345916	5,6565485	1	22,845314	12,378433	2	0,20605855	1,0050306	0,9311448	0,9438447	1	R	4
COMBO2 (1)002.nd2	0	1	0,100283034	4,81313	3,2447054	0,5895754	0,1083214	4,3788304	4,4076457	1	171,85892	10,128591	2	0,3196108	1,0123699	0,9344453	1,1602521	1	R	4
COMBO2 (1)002.nd2	0	1	0,05017164	9,957258	6,193973	0,24717991	0,031238394	10,530074	10,712079	1	20,74	22,49926	2	0,114337064	1,0218158	0,69871014	0,9486989	1	R	4
COMBO2 (1)002.nd2	0	1	0,052575264	4,440007	4,4655085	0,48643243	0,028140191	4,799004	4,8089237	1	137,3915	10,709903	2	0,24546613	1,0021468	0,95090705	0,96742076	1	R	4
COMBO2 (1)002.nd2	0	1	0,1282316	15,787775	2,5492065	0,2569741	0,16825767	11,120734	13,201183	1	0,86638767	27,78566	2	0,16254145	1,2160639	0,47156605	1,2216877	1	R	4
COMBO2 (1)002.nd2	1	0	0,09333536	24,669205	3,5657957	0,18055783	0,08253377	17,768478	20,009548	1	68,83354	41,43567	2	0,09948666	1,1494266	0,40844372	1,2502965	1	G	4
COMBO2 (1)002.nd2	0	1	0,050122004	13,129714	6,2876744	0,2824333	0,04163719	11,324766	11,420929	1	5,8188834	24,169888	2	0,13034877	1,0084951	0,79810137	1,1769371	1	R	4
COMBO2 (1)002.nd2	0	1	0,02488429	5,55721	4,404733	0,50765455	0,01773423	5,231088	5,235025	1	0,61623514	11,728682	2	0,2585728	1,0007828	0,9711933	1,1153789	1	R	4
COMBO2 (1)003.nd2	0	1	0,039964754	21,659698	4,4805493	0,14392328	0,06407264	19,834816	21,158842	1	16,047985	43,487617	2	0,07009809	1,0727811	0,3712862	1,0352051	1	R	4
COMBO2 (1)003.nd2	0	1	0,014636544	4,0531487	3,9234374	0,5647283	0,025964117	4,164436	4,167039	1	117,65809	9,49689	2	0,2975708	1,0006493	0,9831785	1,0299644	1	R	4
COMBO2 (1)003.nd2	0	0	0,08566775	25,567795	3,8634083	0,14655626	0,06600849	20,659275	22,767881	1	160,52078	46,821938	2	0,07627342	1,1042742	0,35547212	1,1358547	1	NF	4
COMBO2 (1)003.nd2	0	1	0,03449838	7,2147827	4,7226624	0,39886138	0,07039237	6,8659177	6,9293303	1	16,66173	15,076675	2	0,19486605	1,0097897	0,8622868	1,0792067	1	R	4
COMBO2 (1)003.nd2	0	1	0,11141719	4,1008506	2,6555264	0,70155627	0,12658735	3,5635731	3,584321	1	4,8150754	8,570588	2	0,41116172	1,00773	0,9672099	1,2408952	1	R	4
COMBO2 (1)003.nd2	0	1	0,051847503	4,642636	3,894242	0,5221872	0,07590003	4,6747713	4,6959023	1	41,935253	10,56998	2	0,2704917	1,0097494	0,9355791	1,0406371	1	R	4
COMBO2 (1)003.nd2	1	0	0,082961984	22,601713	4,5457973	0,18878742	0,049705647	17,511347	18,700539	1	24,00002	38,78726	2	0,09384527	1,0748844	0,49607247	1,2269509	1	G	4
COMBO2 (1)003.nd2	1	0	0,07246211	7,9000063	4,4502196	0,42563394	0,06517442	6,902147	6,970762	1	90,5366	15,2721615	2	0,21113934	1,0135173	0,8721097	1,1785145	1	G	4
COMBO2 (1)003.nd2	0	1	0,03645706	4,195588	3,1843886	0,6450606	0,04450175	3,8575034	3,8621655	1	138,5971	9,04068	2	0,3589966	1,001217	0,9836059	1,1660882	1	R	4
COMBO2 (1)003.nd2	0	1	0,10097387	4,106574	3,3310266	0,5729005	0,110940054	4,118974	4,1513686	1	28,977531	9,49085	2	0,3081851	1,0152411	0,9304546	1,0487573	1	R	4
COMBO2 (1)003.nd2	0	1	0,056836233	9,803413	6,3882384	0,26079592	0,050853368	10,180657	10,318856	1	104,64303	21,734177	2	0,12043032	1,015964	0,736792	0,97071606	1	R	4
COMBO2 (1)003.nd2	0	1	0,021652956	6,04122	5,4727592	0,42308202	0,014567637	6,114014	6,119044	1	170,48721	13,395378	2	0,20576994	1,0008404	0,96152216	1,0254196	1	R	4
COMBO2 (1)003.nd2	0	1	0,08189296	3,338372	3,6470556	0,56981814	0,01829798	3,7415507	3,756663	1	99,20507	8,580333	2	0,30362785	1,0050303	0,9548539	0,941271	1	R	4
COMBO2 (1)003.nd2	0	1	0,041095477	13,858311	8,261068	0,20699707	0,026422564	13,816648	13,930903	1	143,1158	29,00534	2	0,09243045	1,0108682	0,7354061	1,011341	1	R	4
COMBO2 (1)003.nd2	0	1	0,039964754	21,659698	4,4805493	0,14392328	0,06407264	19,834816	21,158842	1	16,047985	43,487617	2	0,07009809	1,0727811	0,3712862	1,0352051	1	R	4
COMBO2 (1)003.nd2	0	1	0,014636544	4,0531487	3,9234374	0,5647283	0,025964117	4,164436	4,167039	1	117,65809	9,49689	2	0,2975708	1,0006493	0,9831785	1,0299644	1	R	4
COMBO2 (1)003.nd2	0	0	0,08566775	25,567795	3,8634083	0,14655626	0,06600849	20,659275	22,767881	1	160,52078	46,821938	2	0,07627342	1,1042742	0,35547212	1,1358547	1	NF	4
COMBO2 (1)003.nd2	1	0	0,03449838	7,2147827	4,7226624	0,39886138	0,07039237	6,8659177	6,9293303	1	16,66173	15,076675	2	0,19486605	1,0097897	0,8622868	1,0792067	1	G	4
COMBO2 (1)003.nd2	0	1	0,11141719	4,1008506	2,6555264	0,70155627	0,12658735	3,5635731	3,584321	1	4,8150754	8,570588	2	0,41116172	1,00773	0,9672099	1,2408952	1	R	4
COMBO2 (1)003.nd2	0	1	0,051847503	4,642636	3,894242	0,5221872	0,07590003	4,6747713	4,6959023	1	41,935253	10,56998	2	0,2704917	1,0097494	0,9355791	1,0406371	1	R	4
COMBO2 (1)003.nd2	1	0	0,082961984	22,601713	4,5457973	0,18878742	0,049705647	17,511347	18,700539	1	24,00002	38,78726	2	0,09384527	1,0748844	0,49607247	1,2269509	1	G	4
COMBO2 (1)003.nd2	1	0	0,07246211	7,9000063	4,4502196	0,42563394	0,06517442	6,902147	6,970762	1	90,5366	15,2721615	2	0,21113934	1,0135173	0,8721097	1,1785145	1	G	4
COMBO2 (1)003.nd2	1	0	0,03645706	4,195588	3,1843886	0,6450606	0,04450175	3,8575034	3,8621655	1	138,5971	9,04068	2	0,3589966	1,001217	0,9836059	1,1660882	1	G	4
COMBO2 (1)003.nd2	0	1	0,10097387	4,106574	3,3310266	0,5729005	0,110940054	4,118974	4,1513686	1	28,977531	9,49085	2	0,3081851	1,0152411	0,9304546	1,0487573	1	R	4
COMBO2 (1)003.nd2	0	1	0,056836233	9,803413	6,3882384	0,26079592	0,050853368	10,180657	10,318856	1	104,64303	21,734177	2	0,12043032	1,015964	0,736792	0,97071606	1	R	4
COMBO2 (1)003.nd2	0	1	0,021652956	6,04122	5,4727592	0,42308202	0,014567637	6,114014	6,119044	1	170,48721	13,395378	2	0,20576994	1,0008404	0,96152216	1,0254196	1	R	4
COMBO2 (1)003.nd2	0	1	0,08189296	3,338372	3,6470556	0,56981814	0,01829798	3,7415507	3,756663	1	99,20507	8,580333	2	0,30362785	1,0050303	0,9548539	0,941271	1	R	4
COMBO2 (1)003.nd2	0	1	0,041095477	13,858311	8,261068	0,20699707	0,026422564	13,816648	13,930903	1	143,1158	29,00534	2	0,09243045	1,0108682	0,7354061	1,011341	1	R	4
COMBO2 (1)005.nd2	1	0	0,051439717	7,9405484	4,62064	0,45070332	0,06703504	6,708922	6,7442136	1	19,458008	14,879378	2	0,22462349	1,011009	0,9027352	1,2275488	1	G	4
COMBO2 (1)005.nd2	0	1	0,1883379	16,108944	3,179627	0,59333295	0,05963459	7,879511	7,9611063	1	170,25018	18,470951	2	0,33035332	1,0208116	0,9413089	2,1547465	1	R	4
COMBO2 (1)005.nd2	0	1	0,06575231	3,8898973	3,4910836	0,5417424	0,14094257	4,158333	4,196904	1	2,1157625	9,498994	2	0,28642425	1,013487	0,9088186	0,97877276	1	R	4
COMBO2 (1)005.nd2	0	1	0,124716796	5,8174467	2,8003623	0,4626857	0,28619358	5,3032913	5,678603	1	130,81409	12,569793	2	0,26336107	1,1083543	0,7429537	1,0695009	1	R	4
COMBO2 (1)005.nd2	1	0	0,06839737	8,495195	4,8521485	0,40197402	0,07014275	7,415326	7,4836893	1	177,7935	16,296436	2	0,19670844	1,0140135	0,85986274	1,1769462	1	G	4
COMBO2 (1)005.nd2	0	1	0,036125775	4,528751	4,019429	0,54795754	0,009131733	4,4874926	4,494484	1	24,7633	10,191092	2	0,28633937	1,0016668	0,9749104	1,0647595	1	R	4
COMBO2 (1)005.nd2	0	1	0,026515111	2,7072606	2,69262	0,72155917	0,027428504	2,8477044	2,8485792	1	33,792057	6,8664775	2	0,42506015	1,0004174	0,992674	1,0354879	1	R	4
COMBO2 (1)005.nd2	0	1	0,0600915	4,9270144	4,0075383	0,46333995	0,11789994	5,1675463	5,2235603	1	23,560461	11,559711	2	0,23492281	1,0142645	0,8716348	0,9851555	1	R	4
COMBO2 (1)005.nd2	0	1	0,090307966	6,265993	3,682982	0,4755743	0,14142904	5,6987677	5,793004	1	23,524576	12,867396	2	0,24566206	1,026526	0,84650683	1,1314026	1	R	4
COMBO2 (1)005.nd2	0	0	0,13437517	8,633763	3,1774266	0,5568684	0,10542227	6,0137944	6,1286864	1	16,748718	13,9581785	2	0,30395767	1,0468223	0,8980776	1,4885992	1	NF	4
COMBO2 (1)005.nd2	0	1	0,06872524	6,4940953	3,7369113	0,4288393	0,1534074	6,136386	6,290076	1	167,62971	13,794849	2	0,2195854	1,0360626	0,7901945	1,0738012	1	R	4
COMBO2 (1)005.nd2	0	1	0,04555658	3,7209015	3,0876198	0,66187704	0,027267108	3,5629241	3,565546	1	19,06854	8,405051	2	0,37320304	1,0020131	0,9861442	1,1241481	1	R	4
COMBO2 (1)005.nd2	0	1	0,053378686	3,3446157	3,2982013	0,6087856	0,103099585	3,5799046	3,592147	1	15,468114	8,308945	2	0,33228707	1,0070796	0,9565714	0,9931054	1	R	4
COMBO2 (1)005.nd2	0	1	0,06162398	8,774434	6,070918	0,23036344	0,06913012	10,234597	10,455929	1	146,05663	21,878004	2	0,10665659	1,0284013	0,63941514	0,8549675	1	R	4
COMBO2 (1)005.nd2	0	1	0,091726206	2,886829	4,3572145	0,48264536	0,002547837	3,8744853	3,8965209	1	93,499435	8,669646	2	0,24485172	1,0057822	0,9284337	0,7758657	1	R	4
COMBO2 (1)005.nd2	0	1	0,052943267	12,866314	5,055669	0,24158229	0,06399539	11,946309	12,333785	1	13,986693	25,87018	2	0,114788085	1,0367113	0,6356398	1,0644107	1	R	4
COMBO2 (1)005.nd2	0	1	0,050413456	4,868074	5,211937	0,37736627	0,05872564	5,839019	5,8832912	1	28,433395	12,732157	2	0,18179734	1,0078586	0,86836946	0,8551593	1	R	4
COMBO2 (1)006.nd2	1	0	0,045881428	12,049183	5,1870103	0,33804658	0,06239019	9,7616205	9,871119	1	28,721605	21,163887	2	0,16099927	1,014734	0,79798704	1,2567546	1	G	4
COMBO2 (1)006.nd2	0	1	0,01831632	6,351365	4,8937044	0,4386246	0,048504326	6,116656	6,136672	1	14,244399	13,48938	2	0,21614696	1,0032808	0,9294168	1,0777522	1	R	4
COMBO2 (1)006.nd2	0	1	0,005878758	2,440031	2,5558276	0,74840677	0,014416584	2,6249814	2,6251051	1	57,306404	6,4007926	2	0,45087174	1,000053	0,9973119	1,0187309	1	R	4
COMBO2 (1)006.nd2	0	1	0,029074445	5,6579	4,323712	0,4809747	0,059046295	5,4486027	5,4678664	1	56,69776	12,15826	2	0,24265827	1,0035409	0,93072635	1,0832535	1	R	4
COMBO2 (1)006.nd2	0	1	0,055703398	5,710222	4,6035447	0,35755643	0,110354565	6,4590845	6,5780015	1	92,133095	14,166388	2	0,17426942	1,020441	0,777088	0,8952367	1	R	4
COMBO2 (1)006.nd2	0	0	0,07963114	11,03933	4,1514344	0,24632809	0,113456465	10,651847	11,3023	1	145,2203	23,731178	2	0,1238805	1,0712608	0,55413085	0,99665385	1	NF	4
COMBO2 (1)006.nd2	0	1	0,08967494	4,42419	3,3960044	0,49992076	0,18327285	4,622961	4,7170525	1	173,01115	10,545598	2	0,26357454	1,0280888	0,8457303	0,98445904	1	R	4
COMBO2 (1)006.nd2	0	1	0,011502535	3,7843375	3,515527	0,6149784	0,002345887	3,7958128	3,7961764	1	95,70493	8,793665	2	0,33441857	1,0001366	0,9934438	1,0642059	1	R	4
COMBO2 (1)006.nd2	0	1	0,020844525	3,588702	3,2493575	0,6389666	0,02581586	3,5951343	3,596299	1	22,479149	8,401069	2	0,3535227	1,0004123	0,9865434	1,0702729	1	R	4
COMBO2 (1)006.nd2	0	0	0,043683603	4,903694	4,8305163	0,446875	0,04323079	5,314389	5,330074	1	54,423855	11,742852	2	0,22106847	1,0029714	0,92662597	0,9591783	1	NF	4
COMBO2 (1)006.nd2	0	1	0,054866906	8,297271	4,221645	0,3290382	0,12545878	8,043228	8,321512	1	70,72331	17,801205	2	0,1632994	1,0442692	0,6832378	1,0258012	1	R	4
COMBO2 (1)006.nd2	0	1	0,016078955	5,243361	4,4161754	0,50888824	0,021707429	5,07443	5,0771937	1	154,20671	11,378856	2	0,25926587	1,0005455	0,9752865	1,0851792	1	R	4
COMBO2 (1)006.nd2	0	1	0,085512266	5,161111	2,968774	0,64867866	0,09676122	4,2406316	4,2667184	1	14,792515	9,999119	2	0,3654199	1,006247	0,9583849	1,2985847	1	R	4
COMBO2 (1)006.nd2	1	0	0,032291852	9,060665	5,9414134	0,1827224	0,07342104	11,748386	12,049603	1	24,955809	24,962557	2	0,08358219	1,0286436	0,5403481	0,762973	1	G	4
COMBO2 (1)007.nd2	2	0	0,03275	18,42469	5,096379	0,18349397	0,058482036	16,44361	17,145609	1	30,959494	35,521732	2	0,08675929	1,0478183	0,49438035	1,0902979	1	G	4
COMBO2 (1)007.nd2	6	0	0,16674174	6,0597224	2,060878	0,38817072	0,37947387	5,2848315	6,451683	1	142,94246	14,006187	2	0,2762489	1,275604	0,6358615	0,9726521	1	G	4
COMBO2 (1)008.nd2	1	0	0,04467761	4,3843136	4,065348	0,5403485	0,03455743	4,454051	4,4602647	1	46,385597	10,097614	2	0,28138527	1,0044032	0,9728457	1,0371352	1	G	4
COMBO2 (1)008.nd2	0	1	0,066576175	2,8345485	2,6697705	0,7084295	0,11367902	2,9459672	2,9563296	1	167,35509	7,090854	2	0,41585138	1,0049049	0,9773523	1,0405917	1	R	4
COMBO2 (1)008.nd2	0	1	0,15143946	4,8088007	2,8963943	0,617391	0,1622732	4,2114005	4,267249	1	13,406856	9,893346	2	0,34521833	1,0171869	0,9209234	1,203323	1	R	4
COMBO2 (1)008.nd2	0	1	0,07899419	2,6060297	4,6802397	0,3641312	0,16093592	4,326243	4,394893	1	55,11023	9,483435	2	0,17728326	1,0222882	0,78471875	0,611955	1	R	4
COMBO2 (1)009.nd2	0	1	0,06780345	26,66817	5,207055	0,42744777	0,011737363	12,716942	12,770488	1	46,869205	28,000128	2	0,20996068	1,0077171	0,9445094	2,171622	1	R	4
COMBO2 (1)009.nd2	0	1	0,10105051	4,741952	3,3265512	0,5914454	0,076096445	4,3442307	4,3665648	1	165,49387	10,037514	2	0,31992012	1,0069813	0,9500863	1,155084	1	R	4
COMBO2 (1)009.nd2	1	0	0,026393604	10,242886	6,9068556	0,33653316	0,011162302	9,11425	9,126792	1	49,98325	19,556997	2	0,15699671	1,0013783	0,9276091	1,1554272	1	G	4
COMBO2 (1)009.nd2	0	1	0,04541967	4,292615	3,449147	0,6095916	0,034275305	4,0575705	4,0655885	1	177,56133	9,406898	2	0,3319708	1,0034786	0,9831919	1,1259097	1	R	4
COMBO2 (1)009.nd2	0	1	0,064961635	19,550152	3,3551583	0,17186913	0,09929613	15,920798	18,291212	1	145,61098	37,80777	2	0,098204315	1,1548737	0,36552194	1,0833005	1	R	4
COMBO2 (1)009.nd2	0	1	0,10993349	9,0864725	3,843571	0,39336967	0,12096438	7,5831985	7,8389926	1	15,893755	17,037354	2	0,2011873	1,0500516	0,7594278	1,200887	1	R	4
COMBO2 (1)009.nd2	0	1	0,09099257	4,24637	3,0412343	0,582386	0,19387506	4,106026	4,1736646	1	49,51928	9,572125	2	0,3206893	1,0301404	0,90311617	1,0798596	1	R	4
COMBO2 (1)009.nd2	0	1	0,046206627	3,932604	3,4395893	0,5969748	0,05044168	3,9413538	3,9510484	1	26,799694	9,098442	2	0,32232907	1,0024989	0,9684092	1,0597051	1	R	4
COMBO2 (1)009.nd2	0	1	0,17825763	11,622781	2,6304185	0,67264926	0,07443857	6,149931	6,2236814	1	28,912594	14,735525	2	0,3912728	1,0128131	0,94503653	2,0143282	1	R	4
COMBO2 (1)009.nd2	0	1	0,04029689	3,9801393	2,9382951	0,6801197	0,032452244	3,6125689	3,616624	1	24,067072	8,575539	2	0,38830784	1,0012236	0,9877691	1,1883371	1	R	4
COMBO2 (1)009.nd2	0	1	0,040542196	3,7084143	3,9870098	0,53035414	0,053031467	4,144865	4,1559114	1	38,068756	9,373808	2	0,2748385	1,0026679	0,9563742	0,9408168	1	R	4
COMBO2 (1)009.nd2	0	1	0,031669185	3,121248	5,2690616	0,44423795	0,004346702	4,264762	4,2674394	1	168,30125	9,396395	2	0,21849868	1,0009164	0,9677048	0,7621422	1	R	4
COMBO2 (1)009.nd2	0	1	0,0362244	6,1680923	4,8935466	0,37894166	0,08465061	6,538829	6,6062155	1	126,30978	14,301915	2	0,18367964	1,0116644	0,8324663	0,9657348	1	R	4
COMBO2 (1)009.nd2	0	1	0,041901372	7,816757	5,102888	0,3732118	0,06398332	7,4422565	7,5043945	1	30,923004	16,22335	2	0,17969148	1,009816	0,8486623	1,0763178	1	R	4
COMBO2 (1)009.nd2	0	1	0,06565416	3,1521022	2,5385656	0,73248947	0,123653114	3,0245383	3,0343866	1	156,37077	7,353674	2	0,43872488	1,0058187	0,9801325	1,1337718	1	R	4
COMBO2 (1)009.nd2	0	1	0,050447594	3,1297498	2,4146414	0,7651409	0,04696804	2,9158618	2,9181712	1	8,215884	7,1695027	2	0,46869016	1,0008475	0,9932104	1,1797129	1	R	4
COMBO2 (1)009.nd2	0	1	0,08389386	1,1562883	3,325332	0,60463315	0,12167913	2,1153333	2,1211593	1	164,48087	4,902211	2	0,32901725	1,0072855	0,96337783	0,580203	1	R	4
COMBO2 (1)009.nd2	0	1	0,02201087	9,191033	6,977853	0,27470538	0,037574425	9,645329	9,705769	1	56,525127	20,504704	2	0,12578833	1,0066553	0,8144681	0,9688597	1	R	4
COMBO2 (1)009.nd2	0	1	0,026101815	2,8594816	3,5041869	0,60229665	0,04717513	3,3457046	3,3485687	1	60,20545	7,7240195	2	0,3252537	1,0008608	0,9802794	0,9098008	1	R	4
COMBO2 (1)009.nd2	0	1	0,104527965	2,821187	3,6081293	0,5044823	0,19626114	3,6806805	3,7415957	1	67,789085	8,38297	2	0,2651464	1,0316609	0,8786916	0,79100984	1	R	4
COMBO2 (1)009.nd2	0	1	0,26178494	1,9136885	2,4834762	0,6166883	0,51697904	2,5765193	2,6877902	1	55,09874	6,244644	2	0,36704102	1,0976608	0,8793153	0,7611947	1	R	4
COMBO2 (1)009.nd2	0	0	0,06241987	6,8940244	7,74792	0,29414317	0,020100629	8,045992	8,085996	1	86,0685	17,161764	2	0,13558878	1,0061437	0,88338923	0,8736811	1	NF	4
COMBO2 (1)010.nd2	1	0	0,100323066	10,407486	4,3114076	0,4285571	0,061791226	7,8567977	7,9672465	1	169,92526	17,46922	2	0,21466677	1,0198252	0,86337894	1,3588015	1	G	4
COMBO2 (1)010.nd2	1	0	0,030948268	23,358892	5,1765924	0,23094983	0,05238096	16,532513	17,037354	1	12,777918	35,651043	2	0,108813964	1,0346226	0,59840393	1,3969789	1	G	4
COMBO2 (1)010.nd2	0	1	0,032328494	4,207742	3,0121934	0,67706084	0,000927562	3,730449	3,7311614	1	4,1598053	8,83722	2	0,38497898	1,0002378	0,9922651	1,217873	1	R	4
COMBO2 (1)010.nd2	0	1	0,11184655	5,7419605	2,971979	0,66122234	0,001199585	4,417843	4,4347873	1	61,178978	10,446271	2	0,37458453	1,0044926	0,96905375	1,393229	1	R	4
COMBO2 (1)010.nd2	0	1	0,048522897	3,1230898	7,135255	0,31218457	0,002743771	5,247838	5,262195	1	2,40669	11,212215	2	0,14438887	1,0027486	0,8919719	0,6093462	1	R	4
COMBO2 (1)010.nd2	0	1	0,013653971	3,8167212	3,012202	0,67842674	0,016789313	3,5480227	3,5484834	1	40,214256	8,408115	2	0,38603595	1,0001342	0,9941884	1,1614857	1	R	4
COMBO2 (1)010.nd2	0	1	0,100603096	6,1920676	3,3757756	0,58783793	0,05636594	4,9859996	5,0108523	1	24,804556	11,505195	2	0,31713292	1,0069544	0,9529544	1,313805	1	R	4
COMBO2 (1)010.nd2	1	0	0,105246045	4,496117	2,5080023	0,71815944	0,15869191	3,6581929	3,6803243	1	14,780459	8,869789	2	0,42777413	1,0182748	0,9640498	1,328891	1	G	4
COMBO2 (1)010.nd2	1	0	0,034910716	9,099293	4,994342	0,43656945	0,030510688	7,3514166	7,36636	1	131,93535	16,183859	2	0,21437576	1,0020368	0,93892384	1,2861987	1	G	4
COMBO2 (1)010.nd2	0	1	0,051852	2,3076649	3,0038943	0,6682966	0,05282046	2,7872362	2,7904634	1	157,07832	6,587289	2	0,37821203	1,0011687	0,9854248	0,89071655	1	R	4
COMBO2 (1)010.nd2	0	1	0,042400368	4,2929688	2,9205394	0,6841033	0,014041576	3,7374635	3,7383041	1	70,42907	8,880204	2	0,3913037	1,0006114	0,9886455	1,2410728	1	R	4
COMBO2 (1)010.nd2	0	2	0,06748838	17,235394	7,4019465	0,2097299	0,012963533	15,052862	15,421632	1	7,509513	32,13552	2	0,096848555	1,0388105	0,6634897	1,136188	1	R	4
COMBO2 (1)010.nd2	1	0	0,035315283	4,405875	8,517927	0,25433934	0,007558907	6,9934325	7,015132	1	114,455574	14,754152	2	0,114699505	1,0031122	0,8506767	0,6413715	1	G	4
COMBO2 (1)010.nd2	1	0	0,052441176	2,4511864	5,3096414	0,36386234	0,11366165	4,231126	4,265875	1	147,8326	9,200778	2	0,17433098	1,0091357	0,8402488	0,5926139	1	G	4
COMBO2 (1)010.nd2	0	0	0,05441804	10,852602	3,9869392	0,48357713	0,060974468	7,4766846	7,5465164	1	21,487484	16,793413	2	0,24718715	1,009455	0,8969026	1,5063169	1	NF	4
COMBO2 (1)010.nd2	0	0	0,6881466	2,675043	1,431148	0,89328426	0,8751803	2,1797233	2,2098966	1	24,470713	6,134448	2	0,7168664	1,1552236	0,98752266	1,4020703	1	NF	4
COMBO2 (1)010.nd2	5	0	0,050918274	21,373707	6,8520865	0,20225967	0,029891819	17,218466	17,520473	1	151,05978	36,44099	2	0,091791205	1,0209982	0,6496887	1,2400535	1	G	4
COMBO2 (1)010.nd2	0	0	0,0714377	6,8441997	3,4189837	0,57328993	0,07379685	5,3282733	5,356226	1	10,919266	12,248393	2	0,30694446	1,0082443	0,93342227	1,3550146	1	NF	4
COMBO2 (1)010.nd2	0	1	0,09194542	6,935482	3,96101	0,51569885	0,043553308	5,75385	5,788746	1	108,72933	13,000054	2	0,26672867	1,0068783	0,9292805	1,2605554	1	R	4
COMBO2 (1)010.nd2	1	0	0,11248418	2,5219064	2,812841	0,6628108	0,15399408	2,9174423	2,932575	1	6,412923	6,9147205	2	0,37725464	1,0115252	0,9558118	0,92555714	1	G	4
COMBO2 (1)010.nd2	0	1	0,05570969	2,0208302	5,14571	0,39195433	0,120438926	3,6813004	3,7058582	1	22,782963	8,049189	2	0,18986173	1,0084748	0,86866826	0,56428945	1	R	4
COMBO2 (1)010.nd2	0	1	0,047993314	3,044919	3,603242	0,558706	0,112570554	3,6190343	3,6343884	1	171,43837	8,275631	2	0,29600596	1,0127864	0,9458006	0,8862941	1	R	4
COMBO2 (1)010.nd2	1	0	0,056507047	7,323423	4,1205506	0,4829944	0,075604506	6,1609526	6,204135	1	18,546293	13,803555	2	0,24565664	1,0093712	0,90235823	1,2361028	1	G	4
COMBO2 (1)010.nd2	1	0	0,052392304	4,9624786	4,2405615	0,43134022	0,11237053	5,412083	5,4801908	1	30,940498	12,02387	2	0,21571477	1,016223	0,8443821	0,9421597	1	G	4
COMBO2 (1)010.nd2	0	1	0,08719841	1,1027175	3,3717856	0,60484076	0,14232853	2,0666091	2,072761	1	5,2051578	4,7864833	2	0,32874393	1,0033948	0,9672143	0,5662669	1	R	4
COMBO2 (1)010.nd2	1	0	0,08597917	5,297806	5,616909	0,26955733	0,07276173	7,3100057	7,4456234	1	42,427822	15,71547	2	0,12623237	1,0185922	0,7307825	0,72699463	1	G	4
COMBO2 (1)010.nd2	0	1	0,111902006	2,4686687	3,921407	0,38896903	0,23086257	4,00523	4,1142545	1	49,64869	8,930563	2	0,19593771	1,0331503	0,76190233	0,62093836	1	R	4
COMBO2 (1)010.nd2	1	0	0,076938465	2,8613546	6,409162	0,25479114	0,06614533	5,574081	5,646069	1	52,152626	11,879512	2	0,11725606	1,012992	0,7593116	0,51730037	1	G	4
COMBO2 (1)010.nd2	0	1	0,059148658	3,866754	5,0893183	0,32351467	0,12839246	5,645301	5,7359285	1	164,84328	12,255505	2	0,15448363	1,0229784	0,7474734	0,6927164	1	R	4
COMBO2 (1)010.nd2	0	1	0,023173653	1,1922103	3,521275	0,61481535	0,005111507	2,1309607	2,1311593	1	48,68074	4,936385	2	0,33428136	1,000138	0,9932723	0,59628624	1	R	4
COMBO2 (1)010.nd2	0	1	0,05051598	5,1496644	4,0599375	0,52536166	0,02765117	4,9103103	4,927801	1	24,299942	11,098523	2	0,2719388	1,0037133	0,9524019	1,1003306	1	R	4
COMBO2 (1)010.nd2	1	0	0,05933754	8,79943	4,5987625	0,42485368	0,061802186	7,3117905	7,3652616	1	27,44431	16,132902	2	0,20956422	1,0097381	0,8781112	1,2424304	1	G	4
COMBO2 (1)010.nd2	0	1	0	3,039258	4,0467877	0,56425756	1,06E-05	3,6106613	3,610652	1	31,346851	8,227161	2	0,29682752	1	1	0,8909179	1	R	4
COMBO2 (1)010.nd2	1	0	0,03170811	4,1975756	4,00513	0,5499782	0,002793343	4,313811	4,316479	1	178,882	9,793354	2	0,2872013	1,0006769	0,97851455	1,0275593	1	G	4
COMBO2 (1)010.nd2	0	1	0,036877003	4,8718724	5,062022	0,44578946	0,04259395	5,306952	5,3197484	1	169,60611	11,71893	2	0,2202499	1,0037161	0,94854426	0,95408565	1	R	4
COMBO2 (1)010.nd2	1	0	0,1284809	4,929408	2,8322332	0,6606487	0,08265939	4,0862327	4,1122684	1	18,817522	9,683158	2	0,3758882	1,009673	0,9597775	1,2908901	1	G	4
COMBO2 (1)010.nd2	0	1	0,047744967	2,196028	2,4086359	0,76395553	0,07814911	2,4444253	2,4473984	1	174,1883	6,0102124	2	0,4679446	1,0013944	0,9892743	0,98746496	1	R	4
COMBO2 (1)010.nd2	1	0	0	2,0847654	2,8935945	0,7001996	2,71E-06	2,5597625	2,5597622	1	4,4317417	6,1167765	2	0,40510535	1	1,00001	0,88274246	1	G	4
COMBO2 (1)010.nd2	0	1	0,09140306	7,2385087	5,180966	0,42802665	0,010480727	6,6288905	6,6495404	1	0,9315231	14,57787	2	0,2097382	1,0031652	0,9360836	1,1322366	1	R	4
COMBO2 (1)010.nd2	0	1	0,08732022	2,6218886	2,2778978	0,78327256	0,049795937	2,60814	2,6125731	1	27,73557	6,485681	2	0,49075255	1,0047718	0,9883573	1,1086887	1	R	4
COMBO2 (1)010.nd2	0	0	0,16368787	2,2042332	2,9229932	0,56949675	0,33074903	2,9578485	3,0440495	1	100,4277	6,974098	2	0,32078627	1,076097	0,88841563	0,7673449	1	NF	4
COMBO2 (1)010.nd2	0	0	0,04815414	1,5265595	4,008206	0,53716385	0,05361461	2,6409996	2,643219	1	107,74893	5,9759703	2	0,27866805	1,0011569	0,9674352	0,6088432	1	NF	4
COMBO2 (1)010.nd2	1	0	0,073186986	8,445995	4,2223234	0,49130893	0,029463567	6,5588026	6,5907974	1	3,2550576	14,697824	2	0,24998377	1,0048809	0,93503004	1,3436863	1	G	4
COMBO2 (1)010.nd2	0	1	0,06343933	16,591066	6,425353	0,16985616	0,041979253	16,329386	16,956564	1	95,61229	35,034943	2	0,0792218	1,044022	0,50100523	0,99159586	1	R	4
COMBO2 (1)010.nd2	1	0	0,03887277	10,575299	6,3022118	0,29683834	0,034663804	9,857758	9,965373	1	0	21,158812	2	0,13856277	1,015348	0,811898	1,0880058	1	G	4
COMBO2 (1)010.nd2	1	0	0,046949167	5,760754	4,150639	0,47375506	0,097839	5,524189	5,5686307	1	7,083905	12,361401	2	0,2403546	1,0138403	0,88490903	1,081566	1	G	4
COMBO2 (1)010.nd2	0	1	0,09455715	3,9989536	3,022073	0,64760774	0,081576206	3,7452044	3,7595534	1	0	8,808908	2	0,36299902	1,0039117	0,96706396	1,1424013	1	R	4
COMBO2 (1)010.nd2	0	1	0,07159165	7,5418687	3,8348806	0,3564396	0,14123861	7,2876005	7,572748	1	12,022146	16,30615	2	0,18080898	1,0458242	0,7067166	1,0275389	1	R	4
COMBO2 (1)010.nd2	0	1	0,11146375	2,2956772	2,800416	0,6615823	0,19535191	2,7842457	2,802442	1	1,0296432	6,603412	2	0,3770559	1,0125517	0,9502412	0,88105494	1	R	4
COMBO2 (1)010.nd2	1	0	0,053674895	24,321098	6,306802	0,1722348	0,04306771	19,890425	20,375172	1	10,630653	42,124626	2	0,07827177	1,0319544	0,53437907	1,2098395	1	G	4
COMBO2 (1)010.nd2	1	0	0,04247331	30,402903	7,7607093	0,16800322	0,0203766	22,777788	23,086422	1	7,228451	47,6874	2	0,07461087	1,0136561	0,61690176	1,3342434	1	G	4
COMBO2 (1)010.nd2	0	1	0,06808137	3,932146	4,8919115	0,43624556	0,009478497	4,82076	4,8444366	1	13,3573885	10,642759	2	0,21543132	1,0049145	0,92469656	0,8449726	1	R	4
COMBO2 (1)010.nd2	0	1	0,057914965	2,8043292	3,5054824	0,5895244	0,053153798	3,3603354	3,3654585	1	21,765352	7,731585	2	0,31620872	1,0016015	0,96926975	0,88553524	1	R	4
COMBO2 (1)010.nd2	0	1	0,10855875	4,4939528	3,414131	0,59179	0,020777877	4,227812	4,245971	1	25,18558	9,768668	2	0,32011595	1,0057616	0,95621216	1,1256464	1	R	4
COMBO2 (1)010.nd2	0	1	0,1390641	2,8526134	3,3075488	0,58753717	0,1014215	3,3780417	3,399891	1	172,47403	7,8110375	2	0,31829002	1,0106354	0,9422019	0,89102364	1	R	4
COMBO2 (1)010.nd2	0	1	0,094547115	3,9296904	2,6546345	0,71173143	0,039606266	3,4617329	3,46659	1	176,25987	8,329636	2	0,4175239	1,0023725	0,9801088	1,2324843	1	R	4
COMBO2 (1)010.nd2	0	1	0,020955155	2,900565	3,513554	0,615476	0,017460993	3,31994	3,3210285	1	178,46815	7,6955676	2	0,33506742	1,000475	0,99344206	0,9324821	1	R	4
COMBO2 (1)010.nd2	0	1	0,13517472	4,4266872	2,8877907	0,64091766	0,14159787	3,9499128	3,9842064	1	173,29417	9,316296	2	0,36125505	1,0120919	0,9386408	1,1916202	1	R	4
COMBO2 (1)010.nd2	0	1	0,1281525	4,6091695	2,917649	0,6305042	0,1513645	4,074513	4,1149936	1	175,78252	9,584562	2	0,35349345	1,0144253	0,93290424	1,1993128	1	R	4
COMBO2 (1)010.nd2	1	0	0,07133592	18,400465	8,1872225	0,2528283	0,001741145	14,294677	14,383417	1	38,772545	30,24172	2	0,11465427	1,0062418	0,84506553	1,3060585	1	G	4
COMBO2 (1)010.nd2	1	0	0,12065641	12,01068	3,5219274	0,3644977	0,13417663	8,949825	9,430499	1	1,4649407	20,348919	2	0,19091876	1,0651898	0,69522935	1,3149984	1	G	4
COMBO2 (1)010.nd2	1	0	0,04829188	11,808885	6,5270157	0,25914353	0,025223725	11,225696	11,365766	1	123,37674	23,929806	2	0,1193143	1,0141793	0,7500846	1,0615803	1	G	4
COMBO2 (1)010.nd2	0	1	0,060585383	4,2455373	5,2564254	0,4154629	0,049563434	5,1659474	5,1861315	1	123,8608	11,331963	2	0,20255496	1,00515	0,9137134	0,84999263	1	R	4
COMBO2 (1)010.nd2	0	1	0,11648609	3,911875	2,6475492	0,6983225	0,16007599	3,4914775	3,5100267	1	51,113903	8,390144	2	0,4085795	1,0132421	0,9605675	1,2073212	1	R	4
COMBO2 (1)010.nd2	0	1	0,18928039	5,752346	2,7606246	0,5564183	0,22646105	4,816949	5,005522	1	80,727425	11,39795	2	0,3156538	1,0518739	0,84583557	1,2151171	1	R	4
COMBO2 (1)010.nd2	1	0	0,1325286	7,0886607	4,38529	0,37856326	0,043687146	6,855187	7,0846615	1	104,88242	15,339732	2	0,19205946	1,0442663	0,7877549	1,0352566	1	G	4
COMBO2 (1)010.nd2	1	0	0,09645973	4,492121	6,2973633	0,321614	0,014884602	6,1349626	6,201898	1	115,6507	13,248392	2	0,15196297	1,0166198	0,8557473	0,74438787	1	G	4
COMBO2 (1)010.nd2	0	1	0,08246962	3,2482133	2,2239153	0,7887529	0,028661413	2,8815594	2,888957	1	167,21118	7,1937723	2	0,49808043	1,0057552	0,9844578	1,2432846	1	R	4
COMBO2 (1)010.nd2	0	1	0,046831638	2,2149255	3,197467	0,63853407	0,064692125	2,822157	2,8268414	1	178,62276	6,6022573	2	0,3540845	1,0016791	0,9812643	0,8400066	1	R	4
COMBO2 (1)010.nd2	0	1	0,07460765	3,1657965	3,5593188	0,5523907	0,11456716	3,7089794	3,7342992	1	160,95197	8,486396	2	0,29301125	1,0170151	0,9370657	0,8964137	1	R	4
COMBO2 (1)010.nd2	0	1	0,03817934	8,442124	4,984476	0,35916004	0,06831643	7,891642	7,9758935	1	171,87248	17,186474	2	0,17259456	1,0129261	0,8146922	1,0922484	1	R	4
COMBO2 (1)010.nd2	0	1	0,08142711	4,320139	4,6094184	0,42672178	0,04799551	5,1010833	5,1443586	1	169,25113	11,279281	2	0,21138929	1,0115501	0,8758151	0,8727216	1	R	4
COMBO2 (1)010.nd2	9	0	0,04353249	20,532042	9,457162	0,22495955	0,01305317	16,153112	16,203684	1	155,60027	33,86638	2	0,10019126	1,0033014	0,8569112	1,2902862	1	G	4
COMBO2 (1)010.nd2	0	1	0,21122877	4,492954	2,365298	0,692721	0,32434234	3,692954	3,7800462	1	116,497734	9,028004	2	0,41946357	1,0737627	0,92183924	1,2867181	1	R	4
COMBO2 (1)010.nd2	0	1	0,15362151	5,109663	2,959071	0,6127605	0,13573943	4,3523183	4,4149113	1	113,69434	10,236599	2	0,34344807	1,0401402	0,93205976	1,2344046	1	R	4
COMBO2 (1)010.nd2	1	0	0,016627487	2,566861	3,331518	0,6346573	0,017916474	3,0563445	3,0567458	1	0	7,1291285	2	0,34987092	1,0001949	0,9917338	0,8996137	1	G	4
COMBO2 (1)010.nd2	0	1	0,04446658	2,1364214	3,6325839	0,5791743	0,06611773	2,9685423	2,9737694	1	153,16197	6,8083797	2	0,3086815	1,0017737	0,96947604	0,76244736	1	R	4
COMBO2 (1)010.nd2	0	1	0,068932235	5,5612063	4,038089	0,50004864	0,08160865	5,2539597	5,2877755	1	33,789913	11,821792	2	0,2565108	1,0083287	0,9150207	1,1038917	1	R	4
COMBO2 (1)010.nd2	0	1	0,107948676	5,374312	3,1126797	0,4919871	0,20245577	5,0685067	5,2485056	1	2,2501364	11,716273	2	0,2663624	1,0443939	0,8106306	1,0731767	1	R	4
COMBO2 (1)010.nd2	0	1	0,16256094	4,0539813	2,7521212	0,6507124	0,20510785	3,7279682	3,7692578	1	10,479035	8,848125	2	0,37140474	1,0255799	0,9287826	1,1551822	1	R	4
COMBO2 (1)010.nd2	1	0	0,11382218	7,2340136	3,577688	0,46512863	0,1533463	6,16532	6,3098454	1	76,634995	13,980028	2	0,24231382	1,0389304	0,82014495	1,1978608	1	G	4
COMBO2 (1)010.nd2	1	0	0,0757092	26,316038	5,3586397	0,15385596	0,04567513	21,515762	22,512085	1	121,61875	46,361557	2	0,07237976	1,04717	0,45332935	1,183279	1	G	4
COMBO2 (1)010.nd2	0	1	0,12751915	9,252471	3,8280292	0,34341326	0,13955513	8,134449	8,570887	1	179,4085	18,400314	2	0,17803755	1,0744848	0,67507714	1,1120985	1	R	4
COMBO2 (1)010.nd2	0	1	0,08493291	6,037058	4,1212606	0,5151486	0,047766555	5,3811893	5,400283	1	162,77809	12,135324	2	0,26544768	1,0083321	0,9522796	1,1745938	1	R	4
COMBO2 (1)010.nd2	0	1	0,05282844	4,2846646	4,327234	0,46159765	0,09766326	4,843434	4,882666	1	163,86131	10,800194	2	0,23255204	1,0105901	0,888605	0,9164799	1	R	4
COMBO2 (1)010.nd2	0	1	0,09361938	2,264875	3,4243639	0,5941469	0,03133797	2,9962864	3,0078323	1	26,770966	6,92118	2	0,321209	1,0039816	0,9607996	0,8011573	1	R	4
COMBO2 (1)010.nd2	1	0	0,08529171	4,004115	5,4999022	0,35932225	0,050302535	5,42977	5,489111	1	26,57945	11,83358	2	0,1729234	1,0182039	0,8373899	0,75254244	1	G	4
COMBO2 (1)011.nd2	0	1	0,09066443	5,512404	4,951907	0,38399783	0,034508828	6,1187944	6,1937118	1	168,33365	13,431084	2	0,18746465	1,0149511	0,8732563	0,92109394	1	R	4
COMBO2 (1)011.nd2	0	1	0,060977064	2,6987457	6,2961407	0,34644634	0,01542097	4,590318	4,606094	1	80,75313	9,893909	2	0,16307469	1,003477	0,9004922	0,6037955	1	R	4
COMBO2 (1)011.nd2	0	1	0,058834977	3,974645	3,0934308	0,6473306	0,05829568	3,7424731	3,749586	1	49,92866	8,783974	2	0,3613192	1,0019038	0,9755818	1,1383156	1	R	4
COMBO2 (1)011.nd2	0	1	0,018406682	4,6389728	3,210968	0,64959913	0,015246176	4,039202	4,0404525	1	49,221	9,473122	2	0,3620268	1,0003482	0,99243087	1,233297	1	R	4
COMBO2 (1)011.nd2	0	0	0,06827461	26,418934	5,755571	0,21070643	0,043144513	18,490063	19,047747	1	165,08351	39,693893	2	0,09838947	1,0328392	0,6224554	1,4104787	1	NF	4
COMBO2 (1)011.nd2	0	0	0,15039708	6,7321672	2,3474507	0,42847472	0,32772753	5,616883	6,4054255	1	49,484764	14,051406	2	0,2716904	1,1903446	0,6864121	1,0929677	1	NF	4
COMBO2 (1)011.nd2	0	1	0,049683616	5,4510674	3,9375181	0,4963105	0,0854871	5,223164	5,2604575	1	12,984534	11,7481365	2	0,25440425	1,010799	0,9095316	1,0868887	1	R	4
COMBO2 (1)011.nd2	0	1	0,052568972	3,945133	3,4324298	0,6156181	0,027180605	3,8642316	3,8703663	1	58,984028	8,973876	2	0,33639184	1,002794	0,9830521	1,0875866	1	R	4
COMBO2 (1)011.nd2	0	0	0,09438454	11,327039	4,8942585	0,3977892	0,032084923	8,613866	8,694861	1	42,986794	18,916319	2	0,19437045	1,0130322	0,8724719	1,3502489	1	NF	4
COMBO2 (1)011.nd2	1	0	0,081673846	5,674258	3,7976682	0,5443274	0,030838192	5,0356507	5,052153	1	5,862758	11,445358	2	0,28491023	1,0037477	0,9503095	1,185653	1	G	4
COMBO2 (1)011.nd2	1	0	0,026370108	5,700201	5,4635515	0,42773974	0,011299102	5,894482	5,9037347	1	165,97725	12,940773	2	0,20888583	1,0016217	0,96177554	1,0041466	1	G	4
COMBO2 (1)011.nd2	1	0	0,056123395	8,817827	3,6258616	0,5489745	0,064675346	6,227326	6,263254	1	10,30423	14,207238	2	0,2895133	1,0068663	0,9346328	1,4881184	1	G	4
COMBO2 (1)011.nd2	0	1	0,05002264	5,79139	4,6227183	0,43756223	0,061251733	5,8294735	5,8679676	1	167,80489	12,896635	2	0,21698727	1,0068241	0,89992625	1,0277808	1	R	4
COMBO2 (1)011.nd2	0	1	0,07349142	9,420467	5,518005	0,35387582	0,04556932	8,436159	8,500043	1	8,071405	18,290085	2	0,16853616	1,0075874	0,86795115	1,1428151	1	R	4
COMBO2 (1)011.nd2	0	1	0,03581348	6,446997	4,4331145	0,42737308	0,08546934	6,223658	6,28189	1	123,04546	13,768292	2	0,21192206	1,0100106	0,8686711	1,0672872	1	R	4
COMBO2 (1)011.nd2	0	1	0,08434829	6,916002	3,7658627	0,48943347	0,10156551	5,901103	5,9785967	1	11,344203	13,325565	2	0,25287092	1,0143368	0,8779034	1,2123173	1	R	4
COMBO2 (1)011.nd2	1	0	0,042638306	18,023096	6,747207	0,24402975	0,028787136	14,359283	14,514305	1	34,735153	30,464794	2	0,111294575	1,0130028	0,7301769	1,2666658	1	G	4
COMBO2 (1)011.nd2	3	0	0,06454885	18,238794	4,1561337	0,1855376	0,08046644	15,812264	16,956558	1	170,02046	35,1469	2	0,09287913	1,077206	0,4444289	1,0915439	1	G	4
COMBO2 (1)011.nd2	0	0	0,090689026	11,540322	4,4749646	0,31665117	0,08957764	9,7362995	10,028512	1	140,44077	21,400473	2	0,15500304	1,0369368	0,7007583	1,1824843	1	NF	4
COMBO2 (1)011.nd2	1	0	0,05206527	8,582315	4,500062	0,45286494	0,061810493	6,9462395	6,993571	1	22,173914	15,432022	2	0,22647229	1,0093215	0,89484924	1,2804013	1	G	4
COMBO2 (1)011.nd2	1	0	0,05439151	5,88338	3,0214643	0,6518933	0,07356624	4,520502	4,536708	1	32,820667	10,649522	2	0,3665757	1,0043981	0,9689059	1,393898	1	G	4
COMBO2 (1)011.nd2	0	1	0,040929805	6,025403	4,318783	0,46982625	0,06491668	5,6946707	5,7267585	1	42,90213	12,694902	2	0,23656963	1,0056535	0,91354066	1,0996919	1	R	4
COMBO2 (1)011.nd2	4	0	0,05511006	21,222525	7,1717396	0,16654348	0,03312496	19,009638	19,380795	1	37,88351	40,01655	2	0,074775524	1,0196562	0,59587675	1,1095288	1	G	4
COMBO2 (1)011.nd2	0	1	0,111177355	6,0578704	2,9678416	0,6232293	0,13847768	4,7120047	4,7568836	1	173,3706	11,052003	2	0,3473911	1,0175027	0,9260843	1,3619136	1	R	4
COMBO2 (1)011.nd2	0	0	0,12939498	8,276999	4,183795	0,3664854	0,030124433	7,474701	7,8002014	1	26,64561	16,846632	2	0,18862334	1,0522729	0,7477143	1,0955123	1	NF	4
COMBO2 (1)011.nd2	0	1	0,05278885	1,3912588	4,394227	0,49377257	0,074326366	2,6598086	2,6657689	1	153,64163	5,95039	2	0,25039017	1,0023564	0,9547532	0,5478108	1	R	4
COMBO2 (1)011.nd2	0	1	0,03702764	10,588286	4,886191	0,30487597	0,08540159	9,605246	9,821122	1	3,7705264	20,890852	2	0,1461231	1,0283196	0,70344234	1,1059849	1	R	4
COMBO2 (1)011.nd2	0	1	0,16095467	4,310222	2,7976077	0,6375026	0,22385271	3,892004	3,9434118	1	22,813948	9,217513	2	0,36229572	1,034621	0,9169072	1,1699177	1	R	4
COMBO2 (1)011.nd2	1	0	0,050458144	7,1374445	10,977099	0,19398265	0,013666015	10,319678	10,354985	1	162,59386	21,502792	2	0,0853337	1,0035745	0,8386743	0,700396	1	G	4
COMBO2 (1)011.nd2	1	0	0,11030156	8,645543	4,0060954	0,52725476	0,016365089	6,3410606	6,367778	1	67,24168	14,354591	2	0,27376544	1,0043949	0,95282507	1,4308697	1	G	4
COMBO2 (1)011.nd2	1	0	0,0676482	22,403206	5,011161	0,23973726	0,057533532	15,821009	16,344675	1	53,511616	34,268276	2	0,11395987	1,0343754	0,6097678	1,397876	1	G	4
COMBO2 (1)011.nd2	0	1	0,03716557	4,7107205	4,0467405	0,5410461	0,003871112	4,613506	4,6215086	1	46,435177	10,459995	2	0,2817963	1,0022817	0,96875167	1,0756544	1	R	4
COMBO2 (1)011.nd2	1	0	0,10238832	8,807672	4,418118	0,48853034	0,009560554	6,707266	6,7435	1	65,94051	15,051844	2	0,24927583	1,0088401	0,94458544	1,3678516	1	G	4
COMBO2 (1)011.nd2	0	1	0,14196813	9,323067	3,187524	0,5061083	0,15581569	6,557195	6,790967	1	173,25615	15,214672	2	0,27607855	1,0588224	0,8332992	1,4419147	1	R	4
COMBO2 (1)011.nd2	1	0	0,08330819	10,215247	6,9722853	0,31993312	0,004148988	9,337498	9,379309	1	118,94909	20,030869	2	0,14917564	1,0056907	0,9051525	1,1194537	1	G	4
COMBO2 (1)011.nd2	0	1	0,052174155	12,935827	7,2185245	0,2518593	0,000206929	11,899275	12,085605	1	158,96158	25,405224	2	0,1163224	1,0199473	0,7386121	1,0926316	1	R	4
COMBO2 (1)011.nd2	0	1	0,115112856	5,9152646	3,13636	0,5668079	0,1669444	4,9285555	5,0158978	1	137,36108	11,451808	2	0,3100595	1,041297	0,89890695	1,248801	1	R	4
COMBO2 (1)011.nd2	1	0	0,05151876	9,480033	5,24378	0,2801422	0,08216093	9,54726	9,748723	1	21,163086	20,621515	2	0,1324227	1,0267355	0,6834608	0,9954147	1	G	4
COMBO2 (1)011.nd2	1	0	0,04645197	24,763735	6,0350876	0,13722795	0,029860286	22,353605	23,199856	1	55,276627	47,620255	2	0,06310025	1,0378801	0,4646851	1,0788435	1	G	4
COMBO2 (1)011.nd2	1	0	0,12357125	12,84417	4,314064	0,34586245	0,07073967	9,737516	10,054752	1	88,87353	21,602612	2	0,17247248	1,0384339	0,72186834	1,3159534	1	G	4
COMBO2 (1)011.nd2	0	1	0,07814034	4,5915833	4,10832	0,47507206	0,12601997	4,907768	4,9597225	1	20,952261	11,02063	2	0,24271944	1,0260382	0,8785052	0,9677671	1	R	4
COMBO2 (1)011.nd2	1	0	0,06219533	10,150063	5,056829	0,3752533	0,048961412	8,443052	8,5234995	1	17,228985	18,43644	2	0,18129253	1,0134674	0,8557391	1,2309027	1	G	4
COMBO2 (1)011.nd2	0	0	0,09308041	1,6018791	2,5589385	0,73249286	0,013683332	2,1579256	2,1602209	1	85,37855	5,2422547	2	0,43799275	1,0039614	0,9823361	0,8080871	1	NF	4
COMBO2 (1)011.nd2	1	0	0,05563233	32,10472	10,134561	0,11759383	0,004095364	28,114677	28,645868	1	149,32227	58,572952	2	0,05171456	1,0225986	0,5346807	1,130828	1	G	4
COMBO2 (1)011.nd2	1	0	0,054287724	7,238093	4,823645	0,4127892	0,062274136	6,753434	6,795473	1	9,485781	14,844065	2	0,20206213	1,0084181	0,8750063	1,1055276	1	G	4
COMBO2 (1)011.nd2	0	0	0,06681711	6,36123	4,7271395	0,44554558	0,015865302	6,0501256	6,079229	1	105,69608	13,394589	2	0,22126995	1,0056789	0,92658234	1,0902172	1	NF	4
COMBO2 (1)011.nd2	0	1	0,119102255	4,4115934	2,9817133	0,5258583	0,24992453	4,4042664	4,5578637	1	162,59302	10,267585	2	0,28957325	1,0509082	0,8347047	1,0192474	1	R	4
COMBO2 (1)011.nd2	0	1	0,03492003	8,19937	5,4794693	0,36776787	0,040384755	7,70819	7,752704	1	167,40753	16,738182	2	0,17570567	1,0069444	0,8760607	1,0923634	1	R	4
COMBO2 (1)011.nd2	0	1	0,010611965	3,7550337	3,9056406	0,56597537	0,021391487	4,0029945	4,0049577	1	23,480978	9,13089	2	0,2983692	1,000497	0,9862361	0,9934332	1	R	4
COMBO2 (1)011.nd2	1	0	0,08736123	24,860012	9,649373	0,15454914	0,004464258	21,36737	21,828156	1	124,47058	44,959587	2	0,06932809	1,0217001	0,63046443	1,152801	1	G	4
COMBO2 (1)011.nd2	1	0	0,01523508	6,648606	5,8506494	0,41707036	0,004744934	6,472547	6,475088	1	133,90445	14,153556	2	0,20206462	1,000419	0,9786295	1,0664829	1	G	4
COMBO2 (1)011.nd2	0	0	0,082151294	11,802058	3,9748774	0,33494404	0,10287269	9,452557	9,822994	1	172,75626	21,042517	2	0,16817804	1,0469682	0,7023781	1,2367219	1	NF	4
COMBO2 (1)011.nd2	1	0	0,03558892	13,421086	9,54593	0,16609475	0,02052853	15,319563	15,435471	1	151,14505	31,865505	2	0,07281235	1,0085881	0,6992791	0,88034445	1	G	4
COMBO2 (1)011.nd2	1	0	0,033979148	5,3267765	7,081523	0,31460872	0,022081103	6,8300996	6,8412304	1	145,98343	14,586523	2	0,14538531	1,0017928	0,9134072	0,79919183	1	G	4
COMBO2 (1)012.nd2	0	1	0,0366514	4,55742	4,801212	0,44036767	0,054576766	5,16325	5,185528	1	37,549873	11,403988	2	0,21766214	1,005093	0,922226	0,9154282	1	R	4
COMBO2 (1)012.nd2	0	1	0,08698629	4,6763515	3,3798432	0,56568456	0,11928742	4,4286237	4,4679766	1	57,393463	10,19228	2	0,3035846	1,0184755	0,922665	1,1079221	1	R	4
COMBO2 (1)012.nd2	0	1	0,09809547	6,50293	3,9930503	0,40865794	0,13291769	6,3040233	6,479776	1	81,99076	14,14098	2	0,20834523	1,0392213	0,78267455	1,0413537	1	R	4
COMBO2 (1)012.nd2	0	1	0,07103803	4,9108644	3,4805372	0,57149374	0,09426634	4,5237155	4,549881	1	26,582254	10,391498	2	0,30554658	1,0068879	0,9418057	1,1445372	1	R	4
COMBO2 (1)012.nd2	0	1	0,072954565	6,220389	3,5280852	0,55335355	0,093029425	5,195545	5,233317	1	10,939818	11,88536	2	0,2934036	1,0089798	0,9263947	1,2572237	1	R	4
COMBO2 (1)012.nd2	0	0	0,10591416	15,173979	2,7596812	0,2993769	0,16290893	10,489209	11,87865	1	1,4502159	25,237453	2	0,17559984	1,1553695	0,5563417	1,3101766	1	NF	4
COMBO2 (1)012.nd2	0	0	0,08337479	4,695227	2,9808724	0,6428142	0,12215785	4,0684323	4,0934596	1	167,59181	9,580551	2	0,36117074	1,0135351	0,95078176	1,229822	1	NF	4
COMBO2 (1)012.nd2	1	0	0,038763918	25,439	5,466911	0,20957051	0,047399633	18,15516	18,749538	1	24,095854	39,056187	2	0,09826751	1,0382379	0,5506196	1,3798212	1	G	4
COMBO2 (1)012.nd2	0	1	0,056574896	6,436612	4,6804123	0,45223436	0,023185221	6,0308475	6,059126	1	148,42584	13,373708	2	0,22532572	1,010175	0,92603016	1,1077379	1	R	4
COMBO2 (1)012.nd2	0	1	0,048944112	6,94772	4,114898	0,49842265	0,051284883	5,900642	5,922785	1	118,293304	13,235099	2	0,25407028	1,0037966	0,93454796	1,2307906	1	R	4
COMBO2 (1)012.nd2	0	1	0,08288693	4,970304	3,802482	0,48756462	0,09094723	5,0197134	5,079282	1	173,46413	11,318277	2	0,25115117	1,0132811	0,8923364	1,0251117	1	R	4
COMBO2 (1)012.nd2	0	1	0,12171847	4,3451033	2,9308262	0,63710266	0,15710129	3,932916	3,964059	1	104,958336	9,25764	2	0,35766867	1,0158064	0,93772906	1,1738416	1	R	4
COMBO2 (1)012.nd2	1	0	0,04369768	4,395552	3,5244775	0,5896064	0,05658615	4,2039857	4,213415	1	41,218403	9,679002	2	0,31666574	1,0022473	0,9700176	1,1093191	1	G	4
COMBO2 (1)012.nd2	1	0	0,066895	12,337609	5,7654276	0,24859297	0,049853224	11,629495	11,888211	1	0	24,973305	2	0,11615006	1,0241499	0,7060475	1,0591515	1	G	4
COMBO2 (1)012.nd2	0	1	0,15326641	4,9872036	2,8790648	0,60359186	0,19977678	4,3450856	4,4137063	1	25,60019	10,18971	2	0,3363338	1,0298752	0,9008165	1,2041641	1	R	4
COMBO2 (1)012.nd2	0	1	0,055424936	9,113112	5,634036	0,33753276	0,039577115	8,526693	8,592985	1	170,41977	18,419605	2	0,15959364	1,0078018	0,84325504	1,0923532	1	R	4
COMBO2 (1)012.nd2	0	1	0,053753544	9,031694	5,843746	0,33228797	0,011574535	8,536786	8,63301	1	140,06721	18,481289	2	0,15779403	1,0116774	0,8280036	1,0766501	1	R	4
COMBO2 (1)012.nd2	1	0	0,0472477	19,339432	7,086936	0,21696846	0,035404064	15,796762	16,038494	1	27,242691	33,4679	2	0,09867738	1,0191396	0,67733806	1,2272662	1	G	4
COMBO2 (1)012.nd2	0	1	0,077452905	4,451553	3,4426062	0,538828	0,15235868	4,456654	4,506175	1	53,14227	10,1890955	2	0,285367	1,0184544	0,8915569	1,0420897	1	R	4
COMBO2 (1)012.nd2	0	1	0,05979145	5,096572	3,3875513	0,61796576	0,05720337	4,372829	4,385224	1	61,489338	10,180328	2	0,33936208	1,0061852	0,9768067	1,2399838	1	R	4
COMBO2 (1)012.nd2	0	1	0,06873201	2,632711	3,5449839	0,57900023	0,07610119	3,2889676	3,3013546	1	62,436848	7,5590487	2	0,30988044	1,0040326	0,9605485	0,84640855	1	R	4
COMBO2 (1)012.nd2	0	1	0,07789181	4,88154	3,9669552	0,45991334	0,13226226	5,159328	5,221858	1	38,2532	11,549026	2	0,23349665	1,0194093	0,8596146	0,97592926	1	R	4
COMBO2 (1)012.nd2	0	1	0,07175804	4,9034758	4,1733227	0,48722398	0,048822537	5,0234694	5,0459123	1	40,16114	11,245859	2	0,24740395	1,0050865	0,92595834	1,0177741	1	R	4
COMBO2 (1)012.nd2	0	1	0,026203722	4,9391284	4,4635415	0,4710213	0,06337024	5,157726	5,1767774	1	40,69041	11,479153	2	0,23639807	1,0036991	0,93303007	0,99753386	1	R	4
COMBO2 (1)012.nd2	0	1	0,0203294	4,8851	4,100073	0,5463215	0,009572248	4,675486	4,677681	1	42,26938	10,600285	2	0,28453127	1,0004752	0,98413485	1,1029946	1	R	4
COMBO2 (1)012.nd2	1	0	0,03875677	21,117716	8,378554	0,20084961	0,023911681	17,328716	17,481777	1	4,0244117	36,349037	2	0,08954147	1,010849	0,69856733	1,2275194	1	G	4
COMBO2 (1)012.nd2	1	0	0,065309994	9,348083	5,798958	0,39106926	0,01385374	7,9592533	7,979553	1	178,05727	17,331629	2	0,18788324	1,0028185	0,9324401	1,2131637	1	G	4
COMBO2 (1)012.nd2	1	0	0,06697744	14,397765	4,2603025	0,28451115	0,093553245	11,4698715	11,909417	1	56,465767	25,217546	2	0,13934393	1,0441352	0,64269763	1,2381666	1	G	4
COMBO2 (1)012.nd2	1	0	0,044637784	16,730572	6,542546	0,2354848	0,037449323	14,082502	14,265319	1	104,66081	29,87988	2	0,10741409	1,0160414	0,6993228	1,1955842	1	G	4
COMBO2 (1)012.nd2	0	1	0,075541064	4,0119405	3,3193593	0,57435626	0,13811602	4,062356	4,0963807	1	76,822014	9,368962	2	0,30953422	1,0160203	0,9245645	1,0387757	1	R	4
COMBO2 (1)012.nd2	0	1	0,06138066	3,5550694	3,6960607	0,53709596	0,120949954	4,0074263	4,0345902	1	61,490383	9,120172	2	0,2818559	1,0108172	0,9205432	0,9289097	1	R	4
COMBO2 (1)012.nd2	0	1	0,04901189	10,587287	7,222251	0,23597114	0,045554724	11,230153	11,33042	1	136,06444	23,744762	2	0,106886655	1,0128227	0,76420534	0,9520585	1	R	4
COMBO2 (1)012.nd2	0	1	0,074778974	17,910378	4,606479	0,19704719	0,0734584	15,284185	16,265154	1	175,35541	33,796535	2	0,09761807	1,0693734	0,46599203	1,118553	1	R	4
COMBO2 (1)012.nd2	0	1	0,18544707	10,95658	2,402281	0,6680304	0,2667722	5,768939	5,9939404	1	174,14406	14,35636	2	0,4191729	1,1379838	0,90790063	1,9736397	1	R	4
COMBO2 (1)012.nd2	0	1	0,041938346	2,932616	3,036701	0,6591862	0,069733694	3,1689985	3,1759918	1	30,99327	7,477019	2	0,37181017	1,0033872	0,9805433	0,99348414	1	R	4
COMBO2 (1)012.nd2	0	1	0,017584518	5,1111617	4,2656913	0,51679397	0,03201456	4,9587955	4,9631205	1	39,241814	11,148232	2	0,2646533	1,0008811	0,96857446	1,0828329	1	R	4
COMBO2 (1)012.nd2	0	1	0,052242115	5,787477	4,2820354	0,4648718	0,09324856	5,609576	5,6486187	1	35,566246	12,507859	2	0,23417433	1,0126493	0,8891845	1,0702696	1	R	4
COMBO2 (1)012.nd2	0	1	0	3,048915	2,6382554	0,7100575	1,20E-05	3,1597028	3,1520436	1	29,411419	7,34566	2	0,38883287	1	0,98631907	1,078844	1	R	4
COMBO2 (1)012.nd2	0	1	0,035326924	6,8547306	5,153818	0,3819404	0,058184456	6,882475	6,9313703	1	169,78159	15,017662	2	0,18425159	1,007528	0,8727635	1,0229906	1	R	4
COMBO2 (1)012.nd2	1	0	0,08001576	2,1691384	2,739528	0,70344585	0,05807797	2,5930204	2,5986567	1	18,197168	6,224912	2	0,41075748	1,0043246	0,98146755	0,90491164	1	G	4
COMBO2 (1)012.nd2	0	1	0,09193012	2,8927395	2,9930444	0,62102735	0,1718842	3,2671852	3,2938821	1	10,001194	7,650754	2	0,34504196	1,0158179	0,9377665	0,9379855	1	R	4
COMBO2 (1)012.nd2	0	2	0,073494844	18,761017	5,695846	0,15483116	0,04727575	18,021093	18,939745	1	178,13596	39,0215	2	0,073553644	1,0588356	0,45210525	1,0022238	1	R	4
COMBO2 (1)012.nd2	0	1	0,06931913	3,5377536	4,112474	0,47926256	0,08066807	4,303393	4,3309045	1	22,887518	9,631235	2	0,24322917	1,0095625	0,9061754	0,8546638	1	R	4
COMBO2 (1)012.nd2	0	1	0,09863457	4,0384135	4,070366	0,50422823	0,016742172	4,4400787	4,47484	1	166,36206	10,032213	2	0,26081923	1,0210525	0,9159051	0,94703627	1	R	4
COMBO2 (1)013.nd2	0	0	0,100327246	2,9604166	2,1660714	0,8062671	0,091271386	2,7040138	2,7094529	1	54,21563	6,792691	2	0,5155195	1,002146	0,9920251	1,2158278	1	NF	4
COMBO2 (1)013.nd2	0	1	0,0955788	3,5902839	2,6802437	0,68059254	0,1804335	3,404306	3,4312925	1	170,58157	8,141899	2	0,39444068	1,0150324	0,9491499	1,1304858	1	R	4
COMBO2 (1)013.nd2	0	0	0,08502432	30,991983	3,2234359	0,13966747	0,0851605	21,031815	25,71407	1	6,755395	52,805847	2	0,08920845	1,267814	0,28381318	1,2183406	1	NF	4
COMBO2 (1)013.nd2	1	0	0,07038686	14,106893	4,2110763	0,3108187	0,10598714	10,777439	11,207102	1	38,721363	23,881798	2	0,1546359	1,0605955	0,6516659	1,2918702	1	G	4
COMBO2 (1)013.nd2	0	1	0,14950092	5,023417	3,154024	0,5331789	0,19023661	4,707878	4,8197284	1	114,90929	10,880981	2	0,28857517	1,0338998	0,8620286	1,098399	1	R	4
COMBO2 (1)013.nd2	0	1	0,04934127	4,824285	3,8536975	0,52622515	0,07550749	4,738914	4,761548	1	15,724743	10,733357	2	0,2735177	1,0126688	0,93897855	1,0668342	1	R	4
COMBO2 (1)013.nd2	0	1	0,05635534	4,746031	3,0186355	0,6546582	0,060668115	4,050618	4,063276	1	20,487135	9,544714	2	0,36829686	1,0032378	0,97419685	1,2555622	1	R	4
COMBO2 (1)013.nd2	1	0	0,07253725	21,310104	6,397171	0,20323168	0,03513334	17,058315	17,448954	1	19,413403	36,299614	2	0,09324453	1,0264994	0,6371719	1,2412734	1	G	4
COMBO2 (1)013.nd2	0	1	0,007939719	5,6536126	5,410379	0,42869198	0,023367805	5,868244	5,8721256	1	21,962975	12,87346	2	0,2090354	1,0006628	0,96170837	1,0009607	1	R	4
COMBO2 (1)013.nd2	0	1	0,10192925	6,682405	4,5875006	0,4492693	0,03938619	6,1712017	6,2011504	1	21,822378	13,671556	2	0,22341044	1,0048803	0,9220078	1,1240815	1	R	4
COMBO2 (1)013.nd2	1	0	0,021959202	4,979295	3,013463	0,67278576	0,035192464	4,073216	4,0772214	1	18,312035	9,64385	2	0,38212293	1,0015248	0,9905273	1,3168561	1	G	4
COMBO2 (1)013.nd2	0	1	0,07376734	8,198704	5,294513	0,38477397	0,027612485	7,495845	7,5461197	1	5,8077173	16,363443	2	0,18578649	1,0067717	0,87964344	1,124481	1	R	4
COMBO2 (1)013.nd2	0	1	0,062251415	6,961456	4,887819	0,37960067	0,05353199	6,928463	7,010522	1	15,176434	15,180689	2	0,1846445	1,0146368	0,83590233	1,0270231	1	R	4
COMBO2 (1)013.nd2	0	1	0,087403275	4,861081	3,4785886	0,55125546	0,10615649	4,5995803	4,6378546	1	44,573986	10,526765	2	0,29255438	1,0109307	0,92263937	1,1079682	1	R	4
COMBO2 (1)013.nd2	0	1	0,049594555	7,529756	5,2937646	0,37934795	0,03314282	7,2416177	7,2938395	1	133,94522	15,793431	2	0,18281837	1,0087783	0,86939615	1,0676799	1	R	4
COMBO2 (1)013.nd2	0	1	0,07561318	6,5503716	3,860306	0,4817469	0,10310349	5,8099275	5,8772287	1	28,77076	13,07159	2	0,24707831	1,0130941	0,8789544	1,1670324	1	R	4
COMBO2 (1)013.nd2	0	0	0,019713072	4,1834335	3,6890593	0,5916133	0,006293428	4,100215	4,1011024	1	138,31589	9,426542	2	0,3168325	1,0002418	0,9891347	1,084625	1	NF	4
COMBO2 (1)013.nd2	1	0	0,061612513	7,8597136	7,9737425	0,2415168	0,0396752	9,5336485	9,637071	1	33,650646	20,22249	2	0,11010286	1,0201929	0,7921533	0,8315567	1	G	4
COMBO2 (1)013.nd2	0	0	0,05312018	13,580258	4,170196	0,21773022	0,09340864	12,5942745	13,415208	1	46,78325	27,996233	2	0,10901139	1,0780755	0,49474105	1,0300221	1	NF	4
COMBO2 (1)013.nd2	0	1	0,058697484	6,591996	4,1038094	0,5216876	0,03381053	5,5884876	5,6011033	1	64,47724	12,60109	2	0,2687438	1,0022666	0,9577165	1,2395902	1	R	4
COMBO2 (1)013.nd2	1	0	0,14464295	11,348516	2,0971818	0,80223507	0,05846666	5,295024	5,3284774	1	22,037464	13,3328705	2	0,51536316	1,0074713	0,9814679	2,3699136	1	G	4
COMBO2 (1)013.nd2	1	0	0,07291014	16,358114	6,2339873	0,28185028	0,011609594	12,599229	12,760607	1	19,979734	27,006128	2	0,13120651	1,0129213	0,7910403	1,3123558	1	G	4
COMBO2 (1)013.nd2	0	0	0,05973512	2,3392997	2,9849336	0,6560566	0,11390505	2,837666	2,8482032	1	84,73069	6,6938686	2	0,3698907	1,0038536	0,96816427	0,8824822	1	NF	4
COMBO2 (1)013.nd2	0	0	0,1337491	3,5092824	2,644627	0,6569653	0,2523457	3,420341	3,4796188	1	86,42798	8,192998	2	0,38193512	1,0411453	0,9294849	1,0840212	1	NF	4
COMBO2 (1)013.nd2	0	1	0,099050745	2,866516	3,23877	0,5523192	0,20501119	3,5067759	3,5567813	1	5,819732	8,075828	2	0,2967895	1,0195282	0,89283305	0,85195893	1	R	4
COMBO2 (1)013.nd2	0	1	0,025972122	1,7260867	3,3930244	0,6228301	0,04691852	2,539403	2,5406988	1	160,53781	5,901351	2	0,3408078	1,0005202	0,98766255	0,72587436	1	R	4
COMBO2 (1)013.nd2	0	0	0,08848128	21,890266	2,319314	0,12664112	0,1158143	17,096373	22,750141	1	43,495728	46,606133	2	0,095357135	1,3522822	0,25945133	0,97158414	1	NF	4
COMBO2 (1)013.nd2	1	0	0,06402285	12,288566	7,8940234	0,16880427	0,041480955	14,363363	14,637328	1	30,143309	30,245712	2	0,075840116	1,0264726	0,59057087	0,8508066	1	G	4
COMBO2 (1)013.nd2	0	1	0,10779458	3,4897137	3,7836452	0,38763565	0,21216479	4,7145276	4,901282	1	0	10,636236	2	0,19990495	1,0597216	0,74209064	0,7367182	1	R	4
COMBO2 (1)013.nd2	0	1	0,2276004	8,867194	2,5967546	0,6051671	0,22191776	5,627656	5,8689895	1	172,83179	13,569392	2	0,356485	1,0746258	0,8639218	1,6105722	1	R	4
	0	0	0	0	0	0	0	0	0	0	0	0	0	0	0	0	0	1	NF	4
COMBO2 (2)001.nd2	1	0	0,06608692	8,09995	5,472347	0,26832348	0,078825034	9,04455	9,230636	1	1,8345343	19,476763	2	0,12607196	1,0257244	0,6906182	0,8973106	2	G	4
COMBO2 (2)001.nd2	0	1	0,11173455	1,5773623	2,7282817	0,6893784	0,1833207	2,241624	2,2529128	1	21,223555	5,3621855	2	0,3996833	1,0068624	0,9690205	0,7573097	2	R	4
COMBO2 (2)001.nd2	1	0	0,046905436	2,8191059	4,6907663	0,4846971	0,00014258	3,836957	3,838707	1	168,14995	8,549198	2	0,24380781	1,0011072	0,97358567	0,76920223	2	G	4
COMBO2 (2)001.nd2	1	0	0,05340417	5,0654163	5,446613	0,2947994	0,08018702	6,813223	6,9193907	1	36,245274	14,69431	2	0,1389377	1,0173856	0,74460936	0,7504087	2	G	4
COMBO2 (2)001.nd2	0	1	0,11883419	1,1567045	3,376682	0,5797276	0,19468242	2,1724956	2,18632	1	172,99826	5,0073066	2	0,31204325	1,0066508	0,942703	0,56132334	2	R	4
COMBO2 (2)001.nd2	0	0	0,09623403	3,5693674	3,8682797	0,4695276	0,16589132	4,3392463	4,4044394	1	174,26015	9,773948	2	0,24136417	1,0321357	0,86046207	0,8467135	2	NF	4
COMBO2 (2)001.nd2	0	0	0,18200102	1,9601208	2,6290238	0,6569582	0,32857797	2,566137	2,6039884	1	54,792385	6,123186	2	0,37899482	1,027873	0,9192426	0,8089082	2	NF	4
COMBO2 (2)001.nd2	1	0	0,09582054	1,4787953	4,233497	0,44785672	0,18717419	2,8949928	2,9229555	1	10,324196	6,4415355	2	0,22465867	1,0108942	0,8735217	0,5272592	2	G	4
COMBO2 (2)001.nd2	0	1	0,07323271	1,6409229	4,523407	0,45178568	0,112776294	3,0467255	3,0624225	1	33,19589	6,7558937	2	0,22507727	1,006906	0,91326505	0,5585734	2	R	4
COMBO2 (2)001.nd2	0	1	0,04138614	1,7007791	2,5441403	0,7442838	0,06888561	2,199844	2,2015495	1	16,189705	5,3587017	2	0,44748074	1,0008576	0,99300086	0,8456755	2	R	4
COMBO2 (2)001.nd2	0	1	0,1443836	11,083118	3,151894	0,5370365	0,16592234	6,913624	7,1185455	1	177,75024	16,10401	2	0,29523006	1,0742195	0,8501242	1,6422732	2	R	4
COMBO2 (2)001.nd2	0	0	0,07506395	4,1080933	3,0311294	0,61862665	0,15045987	3,9055657	3,9366305	1	101,09023	9,135046	2	0,34291184	1,0137551	0,93490326	1,1146407	2	NF	4
COMBO2 (2)001.nd2	1	0	0,08922846	20,061493	6,731383	0,19450672	0,01603305	16,84691	17,334902	1	11,5358305	36,00139	2	0,08999799	1,0319146	0,6170276	1,1751968	2	G	4
COMBO2 (2)001.nd2	0	1	0,1107289	2,3874176	3,7429554	0,43195695	0,23177324	3,7105033	3,7974367	1	23,04762	8,333912	2	0,22078666	1,0287173	0,80368805	0,65366316	2	R	4
COMBO2 (2)001.nd2	0	1	0,21540743	1,6341797	2,2461264	0,76155895	0,2909012	2,0998676	2,113676	1	113,45938	5,1928177	2	0,4718741	1,0153254	0,9666141	0,8500127	2	R	4
COMBO2 (2)001.nd2	0	1	0,0588143	2,8530297	3,6093493	0,59305185	0,001828354	3,3770308	3,3808758	1	76,08545	7,775203	2	0,31852707	1,0011454	0,98040396	0,89793295	2	R	4
COMBO2 (2)001.nd2	0	0	0,029822886	4,2172327	3,473945	0,6021678	0,0491212	4,059527	4,067052	1	173,15396	9,381233	2	0,32582682	1,0019667	0,97445464	1,104368	2	NF	4
COMBO2 (2)001.nd2	0	1	0,08159177	6,3577023	4,626737	0,39186305	0,10610753	6,426297	6,565494	1	0,9248959	14,278673	2	0,19601472	1,047932	0,83111584	1,002197	2	R	4
COMBO2 (2)001.nd2	0	1	0,15203609	11,589772	2,8875844	0,65739214	0,047080167	6,266779	6,3211603	1	46,920193	14,884358	2	0,37574765	1,0211189	0,9571537	1,9722773	2	R	4
COMBO2 (2)001.nd2	1	0	0,06162274	20,461962	3,88326	0,15503043	0,06899555	17,683718	19,770294	1	18,797789	40,725845	2	0,08331252	1,1386569	0,36207223	1,0475373	2	G	4
COMBO2 (2)001.nd2	1	0	0,09131447	3,035928	4,7098866	0,31210023	0,17675869	5,039219	5,188374	1	9,707818	11,056142	2	0,1522212	1,0389364	0,689241	0,60084146	2	G	4
COMBO2 (2)001.nd2	1	0	0,055728722	5,341142	4,019369	0,4712275	0,11677439	5,326162	5,380265	1	19,79649	11,934567	2	0,23972623	1,0170537	0,87144506	1,0375454	2	G	4
COMBO2 (2)001.nd2	1	0	0,06388073	21,332415	9,86303	0,19332455	0,006629685	17,78781	17,936218	1	24,11302	37,23758	2	0,085843064	1,0087144	0,76263833	1,2078307	2	G	4
COMBO2 (2)001.nd2	1	0	0,056273647	12,418434	6,5597963	0,21659328	0,033297725	12,654488	12,864807	1	19,614773	26,842062	2	0,0987388	1,0169305	0,67328036	0,9821996	2	G	4
COMBO2 (2)001.nd2	1	0	0,16456349	9,338551	2,6026945	0,41154754	0,24536648	6,919615	7,734477	1	150,06657	16,886307	2	0,24832805	1,1582617	0,6758649	1,2536935	2	G	4
COMBO2 (2)001.nd2	0	1	0,05848419	2,4916766	3,1008992	0,6557311	0,00126204	2,9363973	2,938978	1	29,552132	6,9101567	2	0,3679359	1,0017755	0,98242295	0,91123205	2	R	4
COMBO2 (2)001.nd2	0	1	0,001066233	4,416864	3,921282	0,5740212	0,006677085	4,302154	4,30233	1	8,338741	9,83327	2	0,3038451	1,0000672	0,99691844	1,0884223	2	R	4
COMBO2 (2)001.nd2	0	1	0,026567517	4,9213533	3,299005	0,6341013	0,014446414	4,2342777	4,234573	1	11,892552	9,875701	2	0,34949106	1,0003326	0,98783505	1,2441946	2	R	4
	0	0	0	0	0	0	0	0	0	0	0	0	0	0	0	0	0	2	NF	4
COMBO2 (1)001.nd2	1	0	0,034751005	2,3547008	5,036379	0,43440354	0,06826066	3,7494438	3,7587726	1	170,4995	8,253271	2	0,21326134	1,0025041	0,934547	0,65166074	1	G	6
COMBO2 (1)001.nd2	1	0	0,06518687	2,9672892	2,743041	0,6981719	0,10065118	3,0497112	3,0605853	1	51,634884	7,3080864	2	0,40621182	1,0035771	0,97853154	1,0513699	1	G	6
COMBO2 (1)001.nd2	0	0	0,042804163	4,591518	4,2293153	0,51365393	0,025476864	4,7096486	4,7221394	1	115,51805	10,598582	2	0,26356602	1,0027493	0,95938873	1,0222207	1	NF	6
COMBO2 (1)001.nd2	1	0	0,045809083	2,0721948	3,474198	0,6090547	0,023561714	2,8243012	2,8267138	1	16,449327	6,53871	2	0,33076435	1,0017167	0,9828437	0,78153086	1	G	6
COMBO2 (1)001.nd2	1	0	0	1,0707083	4,2367887	0,5433558	0,009496023	2,1978965	2,1979294	1	27,344234	4,976206	2	0,28220636	1,0000188	0,9967837	0,51343447	1	G	6
COMBO2 (1)001.nd2	0	0	0,07792593	1,4384195	3,8224528	0,5285796	0,15024439	2,5797193	2,5940871	1	28,668606	5,8478003	2	0,2752015	1,0056225	0,93576866	0,5836113	1	NF	6
COMBO2 (1)001.nd2	0	1	0,10970233	1,6453351	3,2843544	0,5837944	0,18713574	2,5758653	2,5952024	1	126,87442	5,951167	2	0,3157317	1,0085732	0,934181	0,6735739	1	R	6
COMBO2 (1)001.nd2	0	1	0,06795169	2,0598323	4,5444922	0,46144402	0,07323045	3,3738394	3,3862014	1	127,882996	7,4896474	2	0,23040569	1,0036839	0,93246657	0,63511425	1	R	6
COMBO2 (1)001.nd2	0	2	0,054150544	14,337805	3,0296707	0,12892275	0,11618994	15,278857	18,242962	1	141,10202	37,383633	2	0,078200765	1,2139974	0,2693331	0,79372567	1	R	6
COMBO2 (1)001.nd2	0	0	0,0645919	5,361658	3,451857	0,58581585	0,065690205	4,65605	4,674317	1	9,580639	10,724422	2	0,3149009	1,003925	0,9583115	1,2190938	1	NF	6
COMBO2 (1)001.nd2	0	1	0,049936328	1,4040792	3,752164	0,5577904	0,111363806	2,4647307	2,471923	1	140,05856	5,6242576	2	0,2942814	1,0043314	0,96113515	0,60056734	1	R	6
COMBO2 (1)001.nd2	0	1	0,030534133	2,1832907	6,74347	0,36366338	0,007767038	4,0241327	4,0272894	1	132,3869	8,6858225	2	0,17166317	1,0007918	0,9709378	0,55931854	1	R	6
COMBO2 (1)001.nd2	0	1	0,077041484	4,302397	4,4582596	0,33005613	0,14645126	5,823635	5,9793854	1	126,75663	12,798712	2	0,16152222	1,0304849	0,7114479	0,74010754	1	R	6
COMBO2 (1)001.nd2	0	1	0	1,6166974	5,1128645	0,4759644	3,34E-08	2,9423792	2,9423773	1	88,139	6,5332923	2	0,23776154	1	0,999897	0,57443935	1	R	6
COMBO2 (1)001.nd2	0	1	0,056938224	1,1658204	4,0043664	0,53284115	0,10696289	2,3166223	2,3228674	1	155,38107	5,2435074	2	0,27658668	1,0031087	0,96016455	0,52844	1	R	6
COMBO2 (1)001.nd2	0	1	0,026660526	2,4749124	4,601541	0,4796825	0,05645035	3,6164105	3,622664	1	10,443473	8,052076	2	0,24094312	1,0017338	0,9570704	0,71479714	1	R	6
COMBO2 (1)001.nd2	0	1	0,08757377	2,1769638	3,6374981	0,5203541	0,17543183	3,1925864	3,2232955	1	90,63357	7,2507186	2	0,27194184	1,0152531	0,9022842	0,71063435	1	R	6
COMBO2 (1)001.nd2	0	1	0,13517164	2,8857467	3,4936664	0,37664893	0,29519016	4,3075166	4,5334167	1	137,56267	9,812183	2	0,19802245	1,0758548	0,6918962	0,65767235	1	R	6
COMBO2 (1)001.nd2	0	1	0,017042665	1,4315515	4,4054384	0,52160716	0,026947046	2,609695	2,6106281	1	149,98138	5,872684	2	0,2676317	1,0004164	0,9886736	0,57658565	1	R	6
COMBO2 (1)001.nd2	0	1	0,07456685	2,4682524	5,6129117	0,37705332	0,0750056	4,1723614	4,190426	1	151,7165	9,069813	2	0,18052438	1,0046806	0,90700233	0,6089916	1	R	6
COMBO2 (1)001.nd2	0	1	0,08090457	1,8407208	3,9030607	0,5304459	0,05831157	2,9188356	2,9254732	1	154,21376	6,6035633	2	0,27509248	1,0030198	0,95248556	0,66214	1	R	6
COMBO2 (1)001.nd2	0	1	0,022083612	2,0558364	5,42472	0,43047014	0,031695835	3,5278401	3,5317855	1	26,749926	7,7468953	2	0,21032016	1,0011734	0,9672555	0,6054502	1	R	6
COMBO2 (1)001.nd2	0	1	0,01459757	1,2173516	3,8354573	0,57669383	0,030086298	2,2511318	2,2514915	1	9,932386	5,150392	2	0,30586112	1,0001884	0,98951143	0,572904	1	R	6
COMBO2 (1)001.nd2	0	1	0,03950882	2,6925256	4,3643727	0,4871002	0,08052063	3,7286248	3,7417417	1	4,146799	8,334426	2	0,24658836	1,0035701	0,9360403	0,7539595	1	R	6
COMBO2 (1)001.nd2	0	1	0,03375572	6,2606444	4,000521	0,54875195	0,015287478	5,276786	5,2794795	1	69,33491	11,973645	2	0,28627947	1,0005634	0,9795439	1,2529877	1	R	6
COMBO2 (1)001.nd2	1	0	0,050876364	4,8671584	6,9142957	0,28037193	0,04884223	6,9408493	6,9805274	1	3,3248668	14,769827	2	0,12863536	1,005881	0,82106847	0,71362215	1	G	6
COMBO2 (1)001.nd2	0	1	0,18574592	1,3463044	3,384463	0,5391704	0,2194903	2,4388373	2,4726548	1	91,66843	5,601619	2	0,28819582	1,026586	0,9046767	0,5741256	1	R	6
COMBO2 (1)001.nd2	0	1	0,050555088	1,3229946	4,231041	0,51558113	0,08119512	2,524377	2,5289676	1	122,12174	5,678524	2	0,2643381	1,0019014	0,9632683	0,5492945	1	R	6
COMBO2 (1)001.nd2	0	1	0,0682855	1,7150146	4,8906164	0,41491386	0,12676609	3,277159	3,2981768	1	83,45315	7,207089	2	0,20332132	1,008712	0,882232	0,53957	1	R	6
COMBO2 (1)001.nd2	0	1	0,05220824	4,2068267	8,427845	0,26595068	0,005139784	6,661964	6,6864095	1	86,022644	14,098785	2	0,1206869	1,0036857	0,8771111	0,64309233	1	R	6
COMBO2 (1)001.nd2	0	1	0,0390986	3,256205	4,784623	0,45771584	0,04565799	4,271376	4,279334	1	93,17742	9,455029	2	0,22724076	1,0018808	0,94835615	0,79408705	1	R	6
COMBO2 (1)001.nd2	0	0	0,022965143	7,3757033	3,9075122	0,56214744	0,022824448	5,6299157	5,635391	1	121,38315	12,840488	2	0,2962851	1,0019617	0,9831769	1,3857559	1	NF	6
COMBO2 (1)001.nd2	0	1	0,04854728	2,573979	4,2911296	0,5029185	0,060834244	3,5747244	3,5843258	1	50,725395	8,01971	2	0,2564661	1,0027472	0,9571261	0,7538864	1	R	6
COMBO2 (1)001.nd2	0	1	0,048444565	3,5226023	6,719427	0,34360254	0,012898523	5,2769065	5,2879505	1	103,384186	11,350332	2	0,1610701	1,0020952	0,9297124	0,6862484	1	R	6
COMBO2 (1)001.nd2	0	1	0,037426602	2,6523995	4,930979	0,47381067	0,016833844	3,777826	3,7793703	1	104,583244	8,387296	2	0,23662746	1,0004466	0,97955483	0,73377824	1	R	6
COMBO2 (1)001.nd2	0	0	0,025411673	2,4701672	1,4285054	0,94739026	0,030971572	2,0673969	2,0636044	1	67,969734	5,724053	2	0,7358491	1,000149	0,99905723	1,4097779	1	NF	6
COMBO2 (1)001.nd2	1	0	0,0704197	3,6540525	5,399549	0,3557466	0,076322705	5,2340455	5,2773542	1	3,9625854	11,361141	2	0,16982825	1,0093334	0,84358513	0,7140915	1	G	6
COMBO2 (1)001.nd2	1	0	0,04271016	5,857656	7,3213215	0,2639877	0,039366838	7,881942	7,922917	1	132,34535	16,698406	2	0,12005149	1,0051992	0,81943214	0,75559837	1	G	6
COMBO2 (1)001.nd2	0	2	0,050752476	1,8944165	3,8289218	0,5651875	0,034601003	2,8445432	2,8470373	1	74,679115	6,490025	2	0,298099	1,0009319	0,9773235	0,7047123	1	R	6
COMBO2 (1)001.nd2	0	1	0,05015518	3,398561	6,827333	0,28041437	0,0678915	5,7973404	5,8333426	1	154,28413	12,341057	2	0,1287501	1,0087763	0,80948603	0,5958048	1	R	6
COMBO2 (1)001.nd2	0	1	0,16105032	1,7951835	3,6293397	0,41502064	0,33658847	3,2548409	3,3711905	1	98,12462	7,372665	2	0,2157543	1,058159	0,7571629	0,55195445	1	R	6
COMBO2 (1)001.nd2	0	0	0	2,1678064	1,8526243	0,8526783	1,37E-05	2,2172904	2,1448526	1	68,45926	5,652266	2	0,5614168	1	0,9924537	1,1285148	1	NF	6
COMBO2 (1)001.nd2	0	1	0,20483199	1,4561932	3,0928586	0,54930335	0,41959253	2,4792554	2,5398107	1	19,392529	5,7717605	2	0,30163836	1,0515219	0,85795563	0,6050849	1	R	6
COMBO2 (1)001.nd2	0	1	0,05784028	2,2667065	3,3845925	0,59397584	0,13303466	2,9982898	3,0083451	1	61,379135	6,9249744	2	0,3210393	1,0070895	0,9545646	0,80037	1	R	6
COMBO2 (1)001.nd2	0	1	0,01770322	2,3795922	6,399708	0,37704113	0,019834917	4,1140065	4,115599	1	37,159492	8,905572	2	0,17901221	1,00042	0,96502364	0,5976835	1	R	6
COMBO2 (1)001.nd2	0	1	0,017957699	2,9053934	4,2541676	0,5240521	0,038681466	3,7051759	3,7080393	1	39,687828	8,346804	2	0,26946193	1,0007797	0,9754053	0,82481825	1	R	6
COMBO2 (1)001.nd2	1	0	0,041401006	3,904216	6,2482853	0,28206336	0,08900732	6,167556	6,231482	1	94,2752	13,188595	2	0,13068262	1,0141832	0,7496244	0,64122885	1	G	6
COMBO2 (1)001.nd2	0	1	0,05712232	4,254029	7,4303074	0,26027936	0,046550293	6,7654896	6,8051076	1	121,49363	14,33129	2	0,11833469	1,0058603	0,80633706	0,63863206	1	R	6
[truncated: 2,077 more rows]
