# Supplementary material for: Reprogramming the EnvZ-OmpR two-component system confers ethanol tolerance in Escherichia coli by stabilizing the outer membrane and altering ferric homeostasis
Source: PLoS Genet. 2025 Dec 17;21(12):e1011707. doi: 10.1371/journal.pgen.1011707 (PMC12742742; doi:10.1371/journal.pgen.1011707)
Supplement: S16 Data — (CSV) [file pgen.1011707.s042.csv]

IMAGE	FEATURE.green	FEATURE.red	SHAPE.angularity	SHAPE.area	SHAPE.aspectRatio	SHAPE.circularity	SHAPE.curvature	SHAPE.feret	SHAPE.length	SHAPE.morphology	SHAPE.orientation	SHAPE.perimeter	SHAPE.pole	SHAPE.roundness	SHAPE.sinuosity	SHAPE.solidity	SHAPE.width	REPLICATE	FEATURE.FLUO	TIME.POINT
COMBO3 (1)001.nd2	0	1	0,07467149	2,819937	3,1496916	0,64107275	0,09029498	3,2550025	3,2563093	1	110,73808	7,4348288	2	0,33888072	1,0053513	0,9825022	0,93983334	1	R	0
COMBO3 (1)001.nd2	0	1	0,051886424	3,913311	3,3284605	0,61936724	0,020867191	3,9169602	3,9249785	1	175,34212	8,910519	2	0,32475522	1,0023797	0,9951362	1,0717492	1	R	0
COMBO3 (1)001.nd2	1	0	0,15837668	5,6505322	1,9903747	0,7662518	0,15937378	3,6809912	3,3867002	1	104,19557	9,626399	2	0,5309699	1,0155033	0,9740854	1,8040634	1	G	0
COMBO3 (1)001.nd2	1	0	0,033143073	3,532051	3,6329522	0,5812112	0,008015079	3,8970737	3,8937974	1	123,37659	8,738792	2	0,29611462	1,0005249	0,98543704	0,97617483	1	G	0
COMBO3 (1)001.nd2	0	1	0,051765766	3,1471696	3,1850498	0,643998	0,10306303	3,399135	3,4055417	1	33,73054	7,8365107	2	0,3468114	1,0053363	0,9858817	1,0022708	1	R	0
COMBO3 (1)001.nd2	0	1	0,02915592	4,362211	3,76224	0,5710227	0,045161072	4,383728	4,3860497	1	34,032337	9,797868	2	0,2890211	1,0013931	0,9705678	1,0695945	1	R	0
COMBO3 (1)001.nd2	0	1	0,055629384	2,7823513	3,138927	0,62919325	0,033942733	3,2535543	3,257502	1	50,6733	7,4545064	2	0,33466163	1,0028082	0,9808364	0,91957545	1	R	0
COMBO3 (1)001.nd2	1	0	0,3643162	5,535149	2,1304333	0,71278733	0,24512133	3,8625066	3,9419382	1	171,31854	9,8784685	2	0,4723903	1,049804	0,9608862	1,6069125	1	G	0
COMBO3 (1)001.nd2	1	0	0,005014934	4,608753	4,451595	0,49045107	0,0022471368	4,877533	4,8765616	1	40,402225	10,866729	2	0,24665682	1,00004	0,94392157	0,9949527	1	G	0
COMBO3 (1)001.nd2	1	0	0,010058566	3,5943213	3,6996796	0,58563924	0,025960298	3,9294844	3,9230585	1	31,121424	8,782098	2	0,29638478	1,0003754	0,99016154	0,98653805	1	G	0
COMBO3 (1)001.nd2	1	0	0,033013593	4,058477	3,7410486	0,55584735	0,037109986	4,285303	4,277313	1	67,61771	9,578747	2	0,28139094	1,0010871	0,9668405	1,014576	1	G	0
COMBO3 (1)001.nd2	1	0	0,019003298	4,54307	5,496567	0,41815612	0,010855384	5,387616	5,3835897	1	38,662075	11,684507	2	0,19928114	1,0003794	0,9413794	0,88235253	1	G	0
COMBO3 (1)001.nd2	1	0	0,04474129	4,257317	4,2579007	0,48569718	0,07127891	4,718317	4,742258	1	35,03826	10,495186	2	0,24348484	1,0053196	0,9341913	0,94449383	1	G	0
COMBO3 (1)001.nd2	0	1	0,009355885	3,6586313	3,18587	0,6488252	0,01644902	3,679739	3,6680255	1	67,651276	8,417834	2	0,34402877	1,0001544	0,9965985	1,084904	1	R	0
COMBO3 (1)001.nd2	0	1	0,051944382	4,5720406	3,8639185	0,52159804	0,08238515	4,6970096	4,7195864	1	86,874954	10,495231	2	0,26386228	1,0068582	0,942865	1,0276343	1	R	0
COMBO3 (1)001.nd2	0	1	0	2,8402927	2,650681	0,72394925	0,005898456	2,987609	2,9785857	1	52,238205	7,0215406	2	0,4051592	1,0000297	0,9949259	1,0557721	1	R	0
COMBO3 (1)001.nd2	1	0	0,0057139555	3,327716	3,6199307	0,59561515	0,0148990825	3,7177052	3,716539	1	82,90523	8,379058	2	0,30655363	1,0001128	0,99691373	0,9645928	1	G	0
COMBO3 (1)001.nd2	1	0	0,041108444	4,028424	3,4319098	0,5902149	0,0003495307	4,047846	4,0468874	1	47,214222	9,261204	2	0,31303817	1,0020715	0,9546638	1,0657154	1	G	0
COMBO3 (1)001.nd2	0	1	0,029566986	3,6374028	3,3188903	0,6268937	0,049727105	3,7258444	3,727163	1	72,86815	8,538935	2	0,33362	1,0019599	0,98732316	1,0547887	1	R	0
COMBO3 (1)001.nd2	0	1	0	2,066742	1,5985569	0,92201346	0,00074759463	2,0377438	2,0370066	1	91,479095	5,3073707	2	0,6337197	1,0000054	1	1,2076107	1	R	0
COMBO3 (1)001.nd2	1	0	0,009398577	4,07829	3,4985816	0,6047263	0,020950668	4,0569286	4,054392	1	42,30619	9,205864	2	0,31549576	1,0002558	0,98411006	1,0826739	1	G	0
COMBO3 (1)001.nd2	0	1	0,0485187	3,6365702	3,3688452	0,61674035	0,023341995	3,7859163	3,7856836	1	23,704792	8,60795	2	0,3230428	1,0018798	0,9875658	1,0381557	1	R	0
COMBO3 (1)001.nd2	1	0	0,017598858	3,7578642	4,284113	0,5270906	0,022522623	4,271899	4,2725143	1	38,743877	9,465266	2	0,2621858	1,0004697	0,9878975	0,9373091	1	G	0
COMBO3 (1)001.nd2	1	0	0,030012095	3,4719763	3,6663952	0,5860694	0,0076537826	3,8510218	3,85059	1	92,9033	8,628172	2	0,29808143	1,0004723	0,9829047	0,97481793	1	G	0
COMBO3 (1)001.nd2	1	0	0,04266626	3,7836714	3,9217508	0,56983215	0,009197455	4,082709	4,0891194	1	27,93856	9,134571	2	0,28901923	1,0017343	0,9917085	0,99425554	1	G	0
COMBO3 (1)001.nd2	1	0	0,02064304	3,4888031	3,2905896	0,63128287	0,0394882	3,6620033	3,6586556	1	107,062614	8,333571	2	0,33124483	1,00115	0,9914829	1,0367303	1	G	0
COMBO3 (1)001.nd2	0	1	0	3,2989535	3,2560203	0,63065046	0,0013131849	3,5544734	3,552217	1	82,452354	8,107718	2	0,33245724	1,0000086	0,98479104	1,0054126	1	R	0
COMBO3 (1)001.nd2	1	0	0,047626864	2,473164	2,7376559	0,7113929	0,08291391	2,8121443	2,8097339	1	100,050156	6,6096225	2	0,3981877	1,0024426	0,98710793	0,96882135	1	G	0
COMBO3 (1)001.nd2	1	0	0,044871684	3,0197465	3,1551135	0,6514126	0,0030989966	3,3240726	3,314564	1	64,93076	7,632417	2	0,34796825	1,001035	0,98963606	0,99141014	1	G	0
COMBO3 (1)001.nd2	0	1	0,050779246	4,4534936	4,3350897	0,46883562	0,00074445154	4,92643	4,942349	1	49,87419	10,925593	2	0,23363952	1,0036174	0,9068041	0,9465719	1	R	0
COMBO3 (1)001.nd2	0	1	0,03671232	3,7854197	3,6838303	0,59017617	0,033201523	4,0038877	4,001976	1	102,1631	8,977824	2	0,3006494	1,0019994	0,9894464	1,0206182	1	R	0
COMBO3 (1)001.nd2	0	1	0,020298103	3,6878517	3,8517263	0,5612885	0,030908762	4,0476646	4,050565	1	135,92776	9,086541	2	0,2865989	1,0012859	0,98676854	0,9723034	1	R	0
COMBO3 (1)001.nd2	1	0	0,043569114	3,3789976	3,725575	0,5801551	0,08138152	3,809233	3,805962	1	81,231575	8,555134	2	0,2964988	1,0048	0,9794052	0,9544672	1	G	0
COMBO3 (1)001.nd2	0	1	0,026536329	3,651555	3,7350764	0,58937013	0,0012787704	3,9250658	3,9275374	1	107,9985	8,823681	2	0,30178255	1,0008669	0,99417496	1,0020322	1	R	0
COMBO3 (1)001.nd2	1	0	0,021342915	2,5694	2,729113	0,717642	0,03664322	2,85805	2,8558662	1	76,71693	6,7075953	2	0,4004997	1,0005324	0,9958699	0,99853474	1	G	0
COMBO3 (1)001.nd2	0	1	0,026573101	3,3915682	3,4688382	0,6096903	0,030831244	3,6855776	3,6758034	1	156,06277	8,360852	2	0,3179066	1,0005786	0,98615414	0,99439967	1	R	0
COMBO3 (1)001.nd2	1	0	0,025588596	3,3990605	3,4855535	0,6090643	0,0362423	3,6942437	3,6958754	1	101,93193	8,374383	2	0,31711587	1,0011084	0,9914526	0,9926278	1	G	0
COMBO3 (1)001.nd2	0	1	0,04615813	5,1684785	4,2918797	0,45198855	0,07287415	5,338982	5,3615456	1	21,605543	11,987333	2	0,23086385	1,0064638	0,86973786	1,0102211	1	R	0
COMBO3 (1)001.nd2	1	0	0,012132473	3,1291878	3,2727313	0,6390378	0,010797221	3,4178011	3,4156942	1	85,053894	7,8443594	2	0,34107366	1,0001099	0,9941483	0,9948162	1	G	0
COMBO3 (1)001.nd2	0	1	0,0029082412	3,2603676	3,357242	0,62435865	0,003318607	3,5744448	3,5645444	1	25,817837	8,100674	2	0,32490733	1,0000362	0,99567807	0,98894656	1	R	0
COMBO3 (1)001.nd2	1	0	0,05104644	3,5600643	3,572916	0,598939	0,012778845	3,858325	3,8606021	1	93,099174	8,642563	2	0,30448812	1,0012332	0,9877125	1,002224	1	G	0
COMBO3 (1)001.nd2	0	1	0,05769566	3,678611	3,429562	0,61425406	0,0034426781	3,8208883	3,8116567	1	109,76892	8,675068	2	0,32082286	1,0024222	0,9884574	1,041067	1	R	0
COMBO3 (1)001.nd2	1	0	0,045751527	3,9753108	3,7767146	0,55664337	0,08930266	4,225282	4,2465105	1	14,141934	9,473314	2	0,28351092	1,0067445	0,96781516	1,0036125	1	G	0
COMBO3 (1)001.nd2	1	0	0,023521343	3,1348279	2,876544	0,6952785	0,037199344	3,215741	3,2134197	1	96,8317	7,5271816	2	0,38597727	1,0006582	0,99503225	1,0699623	1	G	0
COMBO3 (1)001.nd2	0	1	0,062267378	5,7608376	5,058984	0,38983232	0,041716095	6,142889	6,166401	1	63,04176	13,627269	2	0,19437948	1,0065798	0,8483719	0,96772647	1	R	0
COMBO3 (1)001.nd2	1	0	0,064668454	4,742701	4,6053195	0,41474748	0,07420755	5,45607	5,4951663	1	35,436115	11,987426	2	0,20285045	1,0132432	0,8627635	0,89952695	1	G	0
COMBO3 (1)001.nd2	0	0	0,14267775	4,881061	2,7464275	0,46050775	0,30608815	4,7211194	5,1178565	1	67,685036	11,541004	2	0,27882674	1,0955955	0,75521666	0,99981844	1	NF	0
COMBO3 (1)001.nd2	1	0	0,023236068	4,0029497	3,8407552	0,54708636	0,022443041	4,2459917	4,2425365	1	47,957455	9,588861	2	0,282704	1,0005581	0,9384075	1,0063438	1	G	0
COMBO3 (1)001.nd2	0	1	0,0063087572	3,675458	4,0035734	0,5549208	0,007151898	4,092876	4,089756	1	89,542465	9,1231575	2	0,27936012	1,0000722	0,99013513	0,96458334	1	R	0
COMBO3 (1)001.nd2	0	1	0,05214675	3,7553875	3,5228841	0,56707317	0,083481245	4,031598	4,0379796	1	147,197	9,122477	2	0,29417813	1,0057839	0,94503397	0,9925823	1	R	0
COMBO3 (1)001.nd2	1	0	0,052140925	3,61709	3,8158882	0,5715712	0,011641559	3,991225	3,992174	1	64,76669	8,917629	2	0,28910595	1,0032357	0,9801042	0,9775419	1	G	0
COMBO3 (1)001.nd2	1	0	0,02694792	3,2213237	3,4720516	0,5984334	0,05660149	3,6045961	3,5981302	1	63,05969	8,224589	2	0,31566852	1,0015174	0,9735326	0,96024907	1	G	0
COMBO3 (1)001.nd2	0	1	0,018324045	2,6917763	3,2364116	0,64182794	0,029736219	3,1520734	3,151839	1	100,483505	7,25964	2	0,34495026	1,0003946	0,98826337	0,9269154	1	R	0
COMBO3 (1)001.nd2	0	1	0,028645637	3,1985135	3,4226255	0,6205677	0,04402729	3,5247774	3,5281925	1	97,45366	8,047935	2	0,3277894	1,0013045	0,98682386	0,9815457	1	R	0
COMBO3 (1)001.nd2	0	1	0,017515026	3,1185112	3,568823	0,60518914	0,019217813	3,5733893	3,5715442	1	72,64404	8,046982	2	0,31095445	1,0002313	0,9921076	0,94782215	1	R	0
COMBO3 (1)001.nd2	0	1	0,06003477	3,6366534	4,4734206	0,48375887	0,005139614	4,3934236	4,385852	1	52,07584	9,719444	2	0,23988654	1,0020033	0,9478081	0,8692144	1	R	0
COMBO3 (1)001.nd2	1	0	0,025793819	2,7821848	3,564365	0,58217007	0,052443493	3,441323	3,4422035	1	82,3171	7,7494874	2	0,29911986	1,0016329	0,9723596	0,8653433	1	G	0
COMBO3 (1)001.nd2	1	0	0,02270478	2,0412679	2,4005382	0,7753607	0,036727544	2,3645682	2,3638096	1	84,176315	5,75179	2	0,46484312	1,000388	0,9988594	0,961981	1	G	0
COMBO3 (1)001.nd2	1	0	0,0470086	1,8676102	2,3653486	0,7647624	0,008837171	2,2976706	2,3000257	1	107,70122	5,5396814	2	0,4504233	1,0014939	0,9975987	0,9025042	1	G	0
COMBO3 (1)001.nd2	0	1	0,03921305	3,365761	4,072162	0,5250653	0,008067437	4,030159	4,0301023	1	73,30772	8,975113	2	0,26384512	1,0010208	0,9695327	0,88719946	1	R	0
COMBO3 (1)001.nd2	0	1	0,061576776	2,9740324	3,178544	0,6227342	0,1280688	3,3575058	3,368585	1	69,71984	7,7468724	2	0,33590946	1,008455	0,9716722	0,95150673	1	R	0
COMBO3 (1)001.nd2	1	0	0,022195289	3,0337636	3,5552957	0,6012653	0,013472488	3,5052807	3,4927716	1	73,42195	7,9627433	2	0,3143737	1,0002141	0,98571813	0,93383646	1	G	0
COMBO3 (1)001.nd2	1	0	0,05663238	3,5330915	4,1008267	0,5088978	0,0034408756	4,2203503	4,229473	1	69,1838	9,340435	2	0,252562	1,0031842	0,9453379	0,8886582	1	G	0
COMBO3 (1)001.nd2	0	1	0,046941962	3,0652318	4,0772357	0,49786687	0,074607804	3,9801273	3,9738982	1	165,63889	8,795894	2	0,24636526	1,004704	0,9385196	0,81989366	1	R	0
COMBO3 (1)001.nd2	0	1	0,03557512	4,6035085	4,6152854	0,421568	0,0757961	5,3638625	5,3904567	1	24,423582	11,71428	2	0,20372474	1,0059018	0,88792187	0,8958369	1	R	0
COMBO3 (1)001.nd2	1	0	0,028170835	4,2064104	4,6844773	0,4448747	0,06181054	4,9745193	4,982494	1	51,48768	10,900386	2	0,21643102	1,0040532	0,9056171	0,88693535	1	G	0
COMBO3 (1)001.nd2	1	0	0,012828861	3,6747816	4,0804787	0,5180645	0,029478606	4,245955	4,2461653	1	52,42731	9,441235	2	0,25953194	1,0005655	0,9743941	0,9180048	1	G	0
COMBO3 (1)001.nd2	1	0	0,030060697	3,489469	4,272756	0,5138083	0,07455214	4,1281424	4,122191	1	55,84245	9,23813	2	0,26071146	1,0094699	0,9714021	0,8941625	1	G	0
COMBO3 (1)001.nd2	1	0	0,002367588	2,4358685	2,7156217	0,7111188	0,0051424317	2,8155134	2,8050337	1	48,42925	6,56086	2	0,39124498	1,0000205	0,9890481	0,96208227	1	G	0
COMBO3 (1)001.nd2	0	1	0,057084404	2,0039723	3,059726	0,6420263	0,1026197	2,6989303	2,6819963	1	47,182465	6,262884	2	0,35028255	1,0030463	0,95843285	0,80568284	1	R	0
COMBO3 (1)001.nd2	1	0	0,042914998	3,9133735	4,3881793	0,44842598	0,086679384	4,7656355	4,7887173	1	57,827404	10,472134	2	0,21939148	1,0070738	0,88674265	0,8637712	1	G	0
COMBO3 (1)001.nd2	0	1	0,0032025701	2,205435	2,6644948	0,7244109	0,002604744	2,6147845	2,612997	1	56,697987	6,185283	2	0,4107075	1,0000291	0,9907255	0,9386503	1	R	0
COMBO3 (1)001.nd2	0	1	0,12192458	1,6858774	2,277019	0,7379382	0,08667086	2,1420653	2,1332996	1	60,96689	5,358064	2	0,46781132	1,003678	0,9808205	0,8525818	1	R	0
COMBO3 (1)001.nd2	0	1	0,04747914	2,2198372	2,7603953	0,6779647	0,043383125	2,6725407	2,590756	1	22,478077	6,4144874	2	0,39571506	1,00061	0,97656107	0,9006222	1	R	0
COMBO3 (1)001.nd2	0	1	0	2,665636	3,4169722	0,60063607	0,007239561	3,2753835	3,2696862	1	60,265354	7,46792	2	0,3163637	1,0000259	0,97532743	0,8748119	1	R	0
COMBO3 (1)001.nd2	0	1	0,094643965	2,952013	3,061252	0,61845136	0,17392705	3,295283	3,2960103	1	59,623055	7,744819	2	0,34613293	1,0148144	0,93923825	0,94885755	1	R	0
COMBO3 (1)002.nd2	1	0	0,021288	2,6974685	3,3906803	0,63003045	0,039890908	3,2238915	3,219295	1	69,21742	7,3350377	2	0,3304499	1,0007498	0,9951284	0,9073033	1	G	0
COMBO3 (1)002.nd2	1	0	0,019432643	3,2293158	3,5932224	0,60216516	0,024883308	3,6325917	3,6298435	1	112,60622	8,209229	2	0,31159282	1,0006483	0,9923573	0,96017313	1	G	0
COMBO3 (1)002.nd2	1	0	0,03554464	4,388601	4,4836164	0,47071913	0,068043396	4,898174	4,8952227	1	69,559525	10,823982	2	0,23289911	1,0061303	0,9179022	0,9431349	1	G	0
COMBO3 (1)002.nd2	1	0	0,023815282	4,0618067	4,661112	0,48592404	0,021814175	4,6722493	4,66939	1	4,3117514	10,248973	2	0,23690672	1,0005858	0,9674611	0,9231454	1	G	0
COMBO3 (1)002.nd2	0	1	0,038842957	4,6892967	4,304502	0,49588522	0,025138626	4,9013042	4,9035683	1	86,837875	10,901047	2	0,248539	1,001549	0,941232	1,0102105	1	R	0
COMBO3 (1)002.nd2	1	0	0,074600264	3,362764	3,1204307	0,6487959	0,03527175	3,4930851	3,500455	1	44,96722	8,070475	2	0,35090387	1,0027394	0,97624284	1,0428971	1	G	0
COMBO3 (1)002.nd2	1	0	0,025585728	2,92196	3,9705973	0,56094134	0,03325375	3,6163595	3,61515	1	67,74173	8,090649	2	0,2844731	1,001072	0,9902943	0,8659235	1	G	0
COMBO3 (1)002.nd2	1	0	0,030172616	3,643147	3,8945637	0,56229883	0,061320048	4,0219636	4,0259166	1	76,60411	9,023181	2	0,28675467	1,0031828	0,9758719	0,968264	1	G	0
COMBO3 (1)002.nd2	1	0	0,040230695	4,321419	4,3339458	0,4820346	0,069496274	4,8222256	4,8332787	1	46,9147	10,613998	2	0,23661454	1,0038697	0,93228686	0,9453425	1	G	0
COMBO3 (1)002.nd2	1	0	0,0013755754	2,953761	3,2358224	0,63785714	0,0016544011	3,360222	3,3563035	1	72,71836	7,628355	2	0,33308074	1,0000145	0,9956225	0,95903367	1	G	0
COMBO3 (1)002.nd2	0	1	0,004680021	3,4804783	3,166741	0,65445083	0,016040908	3,561959	3,5611541	1	91,30153	8,174964	2	0,34927797	1,0001485	0,9950258	1,0665424	1	R	0
COMBO3 (1)002.nd2	1	0	0,050213333	4,5352445	4,1516466	0,49422756	0,09400642	4,8280888	4,860891	1	102,798584	10,738455	2	0,24771956	1,010593	0,9260084	0,9856858	1	G	0
COMBO3 (1)002.nd2	1	0	0,065071575	3,1498127	3,8618567	0,5701048	0,028194526	3,7255068	3,7323883	1	60,861713	8,332397	2	0,28895095	1,00579	0,99317515	0,9072087	1	G	0
COMBO3 (1)002.nd2	1	0	0,00455087	2,9513469	3,3025074	0,62415504	0,013028249	3,3499072	3,3493567	1	45,064133	7,7084813	2	0,33486122	1,000084	0,9865865	0,9467468	1	G	0
COMBO3 (1)002.nd2	0	1	0,063843094	3,5707202	3,4727662	0,60597277	0,023550218	3,7908483	3,8006275	1	129,72247	8,605107	2	0,31636846	1,0037221	0,97468525	1,013056	1	R	0
COMBO3 (1)002.nd2	0	1	0,03008092	3,1186361	2,8377097	0,6903181	0,05782509	3,243758	3,244297	1	57,68478	7,534642	2	0,37737918	1,001275	0,99590594	1,0536877	1	R	0
COMBO3 (1)002.nd2	0	1	0,029020876	3,9844682	4,18922	0,5196551	0,025744973	4,3833013	4,382554	1	91,72973	9,815954	2	0,26404494	1,0015234	0,95011413	0,9626411	1	R	0
COMBO3 (1)002.nd2	1	0	0,026952416	4,564215	4,5110674	0,48733976	0,038603038	4,9423633	4,9487677	1	131,7119	10,848559	2	0,23790683	1,0021087	0,95863056	0,9766234	1	G	0
COMBO3 (1)002.nd2	0	1	0,03792208	5,433169	5,5525374	0,37650213	0,045669414	6,1285005	6,1482534	1	69,35474	13,466286	2	0,18418527	1,0035251	0,88244677	0,9155496	1	R	0
COMBO3 (1)002.nd2	0	1	0,020688117	3,6779451	3,4146252	0,6075432	0,0041522435	3,858655	3,8584173	1	94,14407	8,722058	2	0,3145165	1,0004754	0,98987275	1,0311896	1	R	0
COMBO3 (1)002.nd2	0	1	0,058024894	4,970304	4,1881022	0,4483666	0,105106026	5,2497826	5,289135	1	51,34405	11,802657	2	0,22962037	1,0122123	0,8475385	0,973794	1	R	0
COMBO3 (1)002.nd2	1	0	0,052762453	3,7039187	3,54344	0,58163214	0,08138024	3,9368742	3,9494464	1	12,145111	8,945641	2	0,30427656	1,0058583	0,96161497	1,0060127	1	G	0
COMBO3 (1)002.nd2	0	1	0,018610867	4,541072	4,2707496	0,518371	0,026983926	4,749471	4,7511578	1	81,555984	10,492132	2	0,25631732	1,0009103	0,9708814	1,017328	1	R	0
COMBO3 (1)002.nd2	0	0	0,09749225	2,0009754	2,5657353	0,7286747	0,16843979	2,460226	2,464347	1	104,27512	5,874338	2	0,42092213	1,0066462	0,97627944	0,89962804	1	NF	0
COMBO3 (1)002.nd2	1	0	0	5,914682	2,0940719	0,7479726	0,003720871	3,8319	3,2311842	1	26,447681	9,968453	2	0,512877	1,0000517	0,9707072	1,7994208	1	G	0
COMBO3 (1)002.nd2	1	0	0,077774614	3,268526	3,5735948	0,5594462	0,15134564	3,8010814	3,8334937	1	75,529305	8,5684395	2	0,28803664	1,0142311	0,9393722	0,9144086	1	G	0
COMBO3 (1)002.nd2	1	0	0,015777806	2,9661653	3,439082	0,6130296	0,032537997	3,4394898	3,4362378	1	52,25511	7,7976165	2	0,3192401	1,0004447	0,98829466	0,93191093	1	G	0
COMBO3 (1)002.nd2	0	1	0,028129606	3,593364	3,6708071	0,5893829	0,011609167	3,8608584	3,8568678	1	81,567474	8,752996	2	0,30693302	1,0003738	0,9889113	0,99850076	1	R	0
COMBO3 (1)002.nd2	0	1	0,06366781	4,8321104	4,2100163	0,4871153	0,047392838	5,0125136	5,0274153	1	88,32627	11,164968	2	0,24487014	1,0059785	0,9189994	1,0138952	1	R	0
COMBO3 (1)002.nd2	1	0	0,09677666	3,408759	3,3483713	0,49433422	0,16141966	4,174404	4,221025	1	38,610897	9,30878	2	0,24906772	1,0186006	0,8849853	0,8529053	1	G	0
COMBO3 (1)002.nd2	1	0	0,07800596	5,6016235	3,464977	0,40822387	0,19262396	5,792024	6,04081	1	36,043003	13,13145	2	0,21260002	1,0535053	0,75806653	0,9697384	1	G	0
COMBO3 (1)002.nd2	1	0	0,0593113	4,313968	4,2122307	0,46200782	0,11094998	4,8695517	4,921337	1	132,42969	10,832252	2	0,23163761	1,0135069	0,8812925	0,9213779	1	G	0
COMBO3 (1)002.nd2	1	0	0,011277233	2,3406315	2,7202497	0,7171561	0,021562861	2,7200897	2,717291	1	132,67633	6,404196	2	0,40278822	1,000124	0,9950453	0,9506604	1	G	0
COMBO3 (1)003.nd2	0	1	0,048961088	3,6503792	3,67491	0,56928855	0,041799966	3,9776006	3,981637	1	85,28059	8,976514	2	0,29376885	1,0026028	0,9659832	0,9810971	1	R	0
COMBO3 (1)003.nd2	0	1	0,04996331	4,2363987	3,8638847	0,5148345	0,0856093	4,530802	4,557744	1	18,077858	10,168796	2	0,26275852	1,0064043	0,9298449	0,98365474	1	R	0
COMBO3 (1)003.nd2	0	1	0,014291344	2,6992686	2,8170962	0,70750654	0,015721641	2,9517772	2,9501529	1	4,6077332	6,924091	2	0,39444736	1,0001061	0,9962132	1,0073031	1	R	0
COMBO3 (1)003.nd2	1	0	0,022493556	4,2807207	4,022298	0,5454561	0,024992097	4,4326735	4,4327364	1	22,270176	9,930782	2	0,27739298	1,0009407	0,9849645	1,0271484	1	G	0
COMBO3 (1)003.nd2	2	0	0,10037914	5,841766	4,447674	0,39069	0,089767836	6,1395717	6,2238307	1	44,306454	13,707582	2	0,19732319	1,0141817	0,8158624	0,9740558	1	G	0
COMBO3 (1)003.nd2	1	0	0,029288558	3,1140573	3,9311829	0,5627401	0,042276725	3,6971495	3,696873	1	9,074348	8,339006	2	0,29006994	1,0010678	0,9877021	0,8965459	1	G	0
COMBO3 (1)003.nd2	0	1	0,011011798	4,2051616	3,4710531	0,6168382	0,018614352	4,0636744	4,0635834	1	167,59164	9,255729	2	0,32423133	1,000389	0,9856772	1,1201961	1	R	0
COMBO3 (1)003.nd2	0	1	0,03622665	3,596413	3,9419656	0,5388381	0,051821314	4,1057963	4,1055927	1	56,52926	9,15821	2	0,27163446	1,0020845	0,96720886	0,9303965	1	R	0
COMBO3 (1)003.nd2	1	0	0,0023866675	3,1074831	3,1025007	0,6567332	0,0020809984	3,354697	3,3429255	1	115,03257	7,7110734	2	0,3515704	1,0000355	0,9900803	1,0115898	1	G	0
COMBO3 (1)003.nd2	1	0	0,034140345	3,3692157	3,4023287	0,6152091	0,06518565	3,646291	3,6437707	1	156,47998	8,2957945	2	0,3226534	1,0020937	0,9874228	0,9982716	1	G	0
COMBO3 (1)003.nd2	1	0	0,03301707	3,819635	3,7034109	0,5736587	0,055019375	4,0698752	4,0738544	1	19,081799	9,147219	2	0,29360926	1,0023961	0,97873247	1,0051323	1	G	0
COMBO3 (1)003.nd2	0	1	0,088906884	4,9642267	3,782446	0,5221381	0,011583301	4,8174386	4,8377204	1	53,930798	10,9304495	2	0,27235124	1,0055213	0,91163564	1,0879567	1	R	0
COMBO3 (1)003.nd2	1	0	0,07606846	4,0899863	3,8003495	0,4767468	0,17214555	4,657796	4,7364283	1	170,4033	10,382979	2	0,24003309	1,0253994	0,86406606	0,90993994	1	G	0
COMBO3 (1)003.nd2	0	1	0,025834356	5,1196632	4,8824453	0,41842064	0,045628797	5,5791745	5,5926833	1	42,818897	12,399926	2	0,20941685	1,0028045	0,87663174	0,9534777	1	R	0
COMBO3 (1)003.nd2	0	1	0,042600263	3,075971	2,8918898	0,68544346	0,07506769	3,2347584	3,2366407	1	14,091236	7,509486	2	0,37429038	1,0021056	0,9942951	1,0403633	1	R	0
COMBO3 (1)003.nd2	0	1	0	3,1425285	3,4406545	0,61522347	0,003533743	3,5285914	3,5259025	1	138,1288	8,011764	2	0,32135615	1,000021	0,99007267	0,9638272	1	R	0
COMBO3 (1)003.nd2	1	0	0,06765839	3,616156	3,5126414	0,5816305	0,088272266	3,917974	3,921235	1	63,588478	8,839036	2	0,29993987	1,0073621	0,96078235	0,99093807	1	G	0
COMBO3 (1)003.nd2	1	0	0,005295049	3,3911726	3,2500134	0,6352942	0,012918479	3,5723288	3,5702724	1	85,76259	8,190161	2	0,338343	1,0000832	0,9911072	1,0288775	1	G	0
COMBO3 (1)003.nd2	1	0	0,12660988	4,341607	2,9211965	0,45586085	0,29059556	4,634674	4,9135838	1	168,85645	10,939918	2	0,25734884	1,0781589	0,7700383	0,9246417	1	G	0
COMBO3 (1)003.nd2	0	1	0,012779687	4,2686806	3,7215478	0,5795473	0,03373015	4,2921233	4,287959	1	51,746246	9,620715	2	0,2950254	1,0007789	0,9887008	1,0708086	1	R	0
COMBO3 (1)003.nd2	1	0	0,0016246814	2,650235	3,1810737	0,6455696	0,0048515256	3,128126	3,123747	1	7,6195645	7,182499	2	0,3448467	1,0000212	0,9965254	0,92008954	1	G	0
COMBO3 (1)003.nd2	1	0	0,19446251	3,7621932	2,5057213	0,6626306	0,14355762	3,5503497	3,6012373	1	115,70722	8,446752	2	0,38002217	1,0337943	0,9577823	1,1450536	1	G	0
COMBO3 (1)003.nd2	0	1	0,026095055	4,4542427	3,8596292	0,5567227	0,053770483	4,4930754	4,5031376	1	159,75421	10,027032	2	0,28092906	1,0024345	0,97145814	1,0631658	1	R	0
COMBO3 (1)003.nd2	1	0	0,043085802	3,439936	3,2975965	0,6265679	0,057155404	3,6557848	3,6631927	1	76,491936	8,306078	2	0,32771719	1,0033356	0,9881152	1,019949	1	G	0
COMBO3 (1)003.nd2	1	0	0,011212861	3,146181	3,3358302	0,6306975	0,0057531553	3,4828062	3,4819355	1	43,626373	7,9174666	2	0,3302442	1,0001034	0,99292266	0,98191553	1	G	0
COMBO3 (1)003.nd2	0	1	0,03313604	4,5888567	3,9643135	0,5416338	0,023914233	4,5999694	4,6009407	1	131,56873	10,318209	2	0,2761244	1,0013281	0,9615868	1,0621973	1	R	0
COMBO3 (1)003.nd2	0	1	0,046936296	4,52259	4,241857	0,49256104	0,047371108	4,8972006	4,9004116	1	67,31444	10,741589	2	0,2401052	1,0022608	0,9596707	0,9758992	1	R	0
COMBO3 (1)003.nd2	1	0	0,047876794	5,47496	4,746534	0,4065002	0,0742714	5,8562818	5,898248	1	75,92395	13,009633	2	0,20325778	1,009975	0,86099184	0,9661484	1	G	0
COMBO3 (1)003.nd2	1	0	0,038373906	3,5728223	4,166184	0,5377015	0,04276456	4,10904	4,101579	1	68,90736	9,137766	2	0,26942685	1,0024904	0,97602427	0,92872906	1	G	0
COMBO3 (1)003.nd2	0	1	0,020048691	3,5528216	3,743764	0,57781875	0,022651931	3,9436173	3,9409945	1	79,96689	8,79014	2	0,29086667	1,0006182	0,9921884	0,9711918	1	R	0
COMBO3 (1)003.nd2	0	1	0,07769919	4,4912057	3,9461696	0,4563904	0,12234214	4,954652	5,018671	1	117,95599	11,120342	2	0,23294146	1,0164175	0,85315096	0,93824023	1	R	0
COMBO3 (1)003.nd2	1	0	0,048824877	4,344937	4,063031	0,5089337	0,06833667	4,6773796	4,6968675	1	57,75915	10,357765	2	0,2528648	1,0051609	0,94037944	0,98251677	1	G	0
COMBO3 (1)003.nd2	1	0	0,051751077	4,7004104	4,5935616	0,47883725	0,024907716	5,032946	5,0452814	1	38,601837	11,106542	2	0,23626605	1,0025676	0,94519216	0,9813364	1	G	0
COMBO3 (1)003.nd2	1	0	0,030918354	3,6664567	3,7643645	0,5866954	0,037521537	3,9421134	3,9414525	1	155,40245	8,861799	2	0,300399	1,0015385	0,99292094	1,0014868	1	G	0
COMBO3 (1)003.nd2	1	0	0,026726456	3,4127135	3,628345	0,60412264	0,008303923	3,7306345	3,7284865	1	17,394157	8,425434	2	0,31220835	1,0008694	0,9969358	0,98739254	1	G	0
COMBO3 (1)003.nd2	0	1	0,047445543	3,6997564	3,6559918	0,57529277	0,026576798	4,0082283	4,0150337	1	61,35154	8,989738	2	0,2932097	1,0025136	0,9771768	0,98774177	1	R	0
COMBO3 (1)003.nd2	1	0	0,034910142	4,0247607	3,3634648	0,6033984	0,05332661	4,0092096	4,010089	1	38,18952	9,155307	2	0,31881052	1,001727	0,9681398	1,0783683	1	G	0
COMBO3 (1)003.nd2	1	0	0,04765735	4,1953382	4,238098	0,5044059	0,004618488	4,6367483	4,6379924	1	43,207253	10,223471	2	0,24845631	1,001296	0,9543875	0,96044904	1	G	0
COMBO3 (1)003.nd2	0	1	0,047815114	5,1864605	5,133572	0,40344006	0,057683878	5,796351	5,816667	1	64,734245	12,710158	2	0,19654945	1,0053849	0,8827122	0,92799884	1	R	0
COMBO3 (1)003.nd2	1	0	0,037514124	2,847785	3,0191858	0,6680412	0,0695059	3,150943	3,1520834	1	66,45187	7,319087	2	0,36520457	1,0023024	0,98912793	0,9834655	1	G	0
COMBO3 (1)003.nd2	0	1	0,029883824	3,0126183	2,7176392	0,70996255	0,0023665153	3,1178393	3,1148574	1	107,20354	7,3022933	2	0,39459065	1,000432	0,9938482	1,067209	1	R	0
COMBO3 (1)003.nd2	0	1	0,01988119	3,1654637	2,6505826	0,7089193	0,032602724	3,1685438	3,1687915	1	11,3790045	7,490748	2	0,4014468	1,0004992	0,9828371	1,091244	1	R	0
COMBO3 (1)003.nd2	1	0	0,041039538	4,544069	3,7558625	0,57288575	0,005577163	4,4309387	4,424748	1	37,51852	9,983743	2	0,29468873	1,0011014	0,97603893	1,100333	1	G	0
COMBO3 (1)003.nd2	1	0	0,04188894	3,3699234	3,3056521	0,63196146	0,039705418	3,566259	3,5704763	1	177,25253	8,185961	2	0,33736843	1,0023429	0,9914764	1,0204288	1	G	0
COMBO3 (1)003.nd2	1	0	0,01738125	2,8699293	3,3526893	0,6312999	0,019690588	3,3013797	3,3000517	1	47,417126	7,5582747	2	0,33526668	1,0001875	0,99228597	0,940879	1	G	0
COMBO3 (1)003.nd2	1	0	0,04310266	3,4168758	3,2132518	0,6442231	0,043060344	3,567459	3,5684142	1	82,1056	8,16397	2	0,34183878	1,0027827	0,9949578	1,0429575	1	G	0
COMBO3 (1)003.nd2	0	1	0,05042072	3,4589999	3,1591773	0,6364782	0,03378076	3,594469	3,5959194	1	63,566814	8,263965	2	0,34087187	1,0018866	0,986889	1,0369413	1	R	0
COMBO3 (1)003.nd2	0	1	0,014004896	3,1026938	3,078734	0,6606578	0,025636237	3,3480477	3,3425157	1	53,765026	7,682209	2	0,3524242	1,0002744	0,99673724	1,0117385	1	R	0
COMBO3 (1)003.nd2	0	1	0,032940168	4,5567226	3,9809728	0,5390386	0,03165446	4,6172748	4,618423	1	23,426674	10,30674	2	0,27213928	1,0022954	0,97721916	1,0485479	1	R	0
COMBO3 (1)003.nd2	1	0	0,017340522	3,920533	3,9606047	0,54711324	0,033594932	4,222418	4,2212257	1	108,52618	9,489403	2	0,27998373	1,0007756	0,9648828	0,98909223	1	G	0
COMBO3 (1)003.nd2	0	1	0,073410705	2,844455	2,6374943	0,7265076	0,093524195	2,9692323	2,9781744	1	74,64067	7,014301	2	0,41079092	1,0042549	0,990262	1,0579222	1	R	0
COMBO3 (1)003.nd2	1	0	0,010790115	2,9531784	2,8785758	0,6907606	0,018840184	3,1664782	3,159902	1	64,18513	7,329696	2	0,3750134	1,0001318	0,9948957	1,0297601	1	G	0
COMBO3 (1)003.nd2	0	1	0,04086657	4,3719096	4,6131363	0,45474985	0,078518294	5,0040097	5,0114584	1	13,915245	10,991431	2	0,22230284	1,0056022	0,91015595	0,9165319	1	R	0
COMBO3 (1)003.nd2	1	0	0,03463066	3,1667957	3,592115	0,59428716	0,010968607	3,6198642	3,6140616	1	70,50265	8,18308	2	0,30771285	1,000797	0,9876415	0,9432112	1	G	0
COMBO3 (1)003.nd2	1	0	0,012558336	3,008123	2,955428	0,6782925	0,0074839126	3,2067437	3,2054486	1	61,71886	7,465247	2	0,3724579	1,0000807	0,99586594	1,024557	1	G	0
COMBO3 (1)003.nd2	1	0	0,021603307	2,8977346	2,932526	0,67964697	0,043825738	3,1705046	3,1674874	1	96,367836	7,3196874	2	0,36703882	1,0006483	0,9954244	1,005613	1	G	0
COMBO3 (1)003.nd2	0	1	0,030788297	5,344925	4,1757	0,5149728	0,013981055	5,091764	5,0892224	1	70,95256	11,42046	2	0,2624915	1,0005059	0,936519	1,1109385	1	R	0
COMBO3 (1)003.nd2	0	1	0,05424258	3,6459775	3,3810022	0,6045103	0,09836606	3,8267138	3,846007	1	67,92349	8,705828	2	0,3170094	1,007364	0,97056997	1,0251418	1	R	0
COMBO3 (1)003.nd2	0	1	0,038442418	3,7737231	3,206745	0,63187486	0,041117527	3,7834551	3,7911305	1	81,28661	8,663121	2	0,33566263	1,002741	0,9828283	1,0774128	1	R	0
COMBO3 (1)003.nd2	0	1	0,044569008	4,514848	4,6317472	0,44541404	0,026806789	5,13862	5,1519628	1	22,765741	11,286118	2	0,21770094	1,0033768	0,91933197	0,9195745	1	R	0
COMBO3 (1)003.nd2	0	1	0,02414469	3,6658323	3,5153482	0,5970649	0,04013519	3,8820112	3,8640282	1	25,967855	8,78376	2	0,30971995	1,0008886	0,9876583	1,0181788	1	R	0
COMBO3 (1)003.nd2	0	1	0,026870439	3,1411238	3,6040328	0,5876121	0,0034328825	3,652733	3,6463904	1	69,64143	8,196003	2	0,29975006	1,0006407	0,98971766	0,9259282	1	R	0
COMBO3 (1)003.nd2	0	1	0,07603708	2,9295774	3,0044005	0,6391416	0,116421044	3,2756457	3,2763498	1	66,4162	7,5894246	2	0,34763318	1,0060693	0,95002264	0,9651612	1	R	0
COMBO3 (1)003.nd2	1	0	0	2,1244338	2,5867581	0,7300105	0,006750287	2,5598018	2,5452907	1	75,1243	6,047306	2	0,41280085	1,000016	0,99831784	0,91653454	1	G	0
COMBO3 (1)003.nd2	1	0	0,055801377	2,2032707	2,3394537	0,75031775	0,07476469	2,5124822	2,5180674	1	59,505535	6,0745797	2	0,4443979	1,003928	0,9882379	0,9603904	1	G	0
COMBO3 (1)003.nd2	1	0	0,011569532	4,1507998	4,85593	0,47904864	0,015015056	4,7239604	4,72069	1	86,69005	10,434726	2	0,236826	1,0003114	0,97301096	0,92522067	1	G	0
COMBO3 (1)003.nd2	1	0	0,0067552915	2,8740919	3,3109503	0,6314982	0,0019297964	3,2615032	3,2541893	1	85,56534	7,5625663	2	0,3440132	1,0000365	0,99002063	0,9466631	1	G	0
COMBO3 (1)003.nd2	0	1	0,046907123	2,8315516	2,8617814	0,65773386	0,077186845	3,1532698	3,140799	1	7,115287	7,355159	2	0,3625871	1,0033196	0,9608735	0,97033256	1	R	0
COMBO3 (1)003.nd2	0	1	0,06752406	3,124172	3,2413306	0,62224007	0,12434272	3,4677525	3,4675417	1	7,8455577	7,943162	2	0,33078736	1,0135384	0,96764046	0,9746187	1	R	0
COMBO3 (1)003.nd2	0	1	0,061434302	3,395814	4,8121204	0,4271946	0,059331227	4,5633287	4,5762153	1	174,3659	9,994567	2	0,20763019	1,0056391	0,9219972	0,77654034	1	R	0
COMBO3 (1)003.nd2	0	1	0,0846084	3,9053817	4,150117	0,4648297	0,0847721	4,6450634	4,6647177	1	173,77579	10,275187	2	0,23045722	1,0078044	0,8914733	0,87751114	1	R	0
COMBO3 (1)003.nd2	0	1	0,032846704	2,5976214	2,809277	0,6410434	0,061272807	2,985756	2,9725373	1	65,6509	7,135906	2	0,37100297	1,0022867	0,94798726	0,92346066	1	R	0
COMBO3 (1)003.nd2	0	1	0,111728884	3,4732356	2,9412692	0,59518427	0,11715473	3,7034817	3,7528536	1	1,6154441	8,563402	2	0,3224215	1,0139737	0,9597874	0,9883855	1	R	0
COMBO3 (1)003.nd2	1	0	0,09014356	2,6931083	2,917059	0,66484547	0,0039426195	3,053724	3,0341005	1	57,603226	7,1346307	2	0,3677091	1,0048884	0,98226756	0,9629565	1	G	0
COMBO3 (1)003.nd2	1	0	0	3,2765179	4,5487866	0,49715298	0,009517149	4,185906	4,1817284	1	51,41818	9,100519	2	0,23809141	1,0000709	0,98051816	0,8291425	1	G	0
COMBO3 (1)003.nd2	0	1	0,043637298	3,269525	3,3694255	0,60458404	0,079235524	3,63045	3,6273978	1	50,661537	8,243638	2	0,3158449	1,0040475	0,9732851	0,97314817	1	R	0
COMBO3 (1)003.nd2	0	1	0,07681205	2,9631684	3,64154	0,57561743	0,04378643	3,562953	3,556121	1	159,13521	8,042964	2	0,29719827	1,0039133	0,9671757	0,89412355	1	R	0
COMBO3 (1)003.nd2	0	1	0,08839658	2,6068623	3,299642	0,61425936	0,14928198	3,1587646	3,195843	1	157,78351	7,302778	2	0,33265468	1,0135418	0,9756964	0,8861582	1	R	0
COMBO3 (1)003.nd2	0	1	0	3,1196766	3,298484	0,59712195	0,0052699936	3,5629306	3,5614617	1	40,441086	8,102671	2	0,3128996	1,0000166	0,9776166	0,943894	1	R	0
COMBO3 (1)003.nd2	1	0	0,062444787	3,954332	3,9900715	0,45825434	0,13741371	4,696426	4,7333546	1	15,210775	10,413296	2	0,2282697	1,0165644	0,8665037	0,87750804	1	G	0
COMBO3 (1)003.nd2	1	0	0,028435428	2,9236667	3,1698449	0,64647317	0,051495153	3,297571	3,283885	1	27,39201	7,5386505	2	0,34233373	1,0010135	0,99193615	0,96302474	1	G	0
COMBO3 (1)003.nd2	1	0	0,06340056	1,930713	3,057125	0,6582644	0,1029983	2,6715255	2,675654	1	100,96566	6,0710473	2	0,34443656	1,0035714	0,9929783	0,7931706	1	G	0
COMBO3 (1)003.nd2	1	0	0,019027133	1,5141345	2,96725	0,65466785	0,023509769	2,3336227	2,3306901	1	162,99826	5,391091	2	0,35400817	1,0001369	0,9757511	0,7062606	1	G	0
COMBO3 (1)003.nd2	1	0	0,036443	4,795148	4,0956435	0,48333615	0,08120064	5,02029	5,046636	1	57,455708	11,165581	2	0,24224485	1,0064808	0,8940212	1,0079726	1	G	0
COMBO3 (1)003.nd2	0	1	0,032873794	3,5049534	3,4957874	0,5900019	0,052045107	3,8253438	3,824011	1	55,00449	8,640112	2	0,304966	1,0017959	0,96750623	0,9876986	1	R	0
COMBO3 (1)003.nd2	0	1	0,019982042	3,0700603	3,5907705	0,5974989	0,021767098	3,53638	3,5290506	1	52,62837	8,035442	2	0,31256413	1,0002846	0,9864648	0,9342409	1	R	0
COMBO3 (1)003.nd2	0	1	0,07541183	3,1171792	3,4547725	0,5446807	0,10990154	3,7286863	3,7460735	1	123,52422	8,4803705	2	0,28546983	1,006479	0,9147855	0,8830232	1	R	0
COMBO3 (1)003.nd2	0	1	0,059545677	3,18228	3,9554577	0,48653847	0,075257145	4,045819	4,054729	1	2,1472628	9,065996	2	0,24753445	1,0058305	0,90893096	0,82039464	1	R	0
COMBO3 (1)003.nd2	0	1	0,053395856	2,5982044	2,8320613	0,66755193	0,10055306	3,0051932	3,0094182	1	11,677005	6,9935718	2	0,36630142	1,0036671	0,980953	0,9346069	1	R	0
COMBO3 (1)003.nd2	0	1	0,05409595	2,3131595	2,9812975	0,6366272	0,026036333	2,9680378	2,9411225	1	165,4219	6,757174	2	0,3343311	1,001358	0,9775542	0,8537211	1	R	0
COMBO3 (1)003.nd2	0	1	0,041236784	2,7975025	3,061081	0,66652095	0,05738793	3,1432977	3,1324217	1	123,79269	7,262452	2	0,3605036	1,0014029	0,9954971	0,9731578	1	R	0
COMBO3 (1)003.nd2	0	1	0,046177775	4,0445743	4,6778884	0,38995486	0,11186174	5,2642436	5,2926736	1	59,88795	11,416532	2	0,18582791	1,0138351	0,82811755	0,7971722	1	R	0
COMBO3 (1)003.nd2	0	1	0,06358848	3,671951	3,5397973	0,556366	0,122459486	4,019138	4,048559	1	61,188095	9,106953	2	0,28942847	1,0123233	0,94425416	0,96722215	1	R	0
COMBO3 (1)003.nd2	0	1	0,033124894	2,6649702	3,3652506	0,60366684	0,07274434	3,2617137	3,2497633	1	58,723534	7,4482193	2	0,3189413	1,001889	0,9796793	0,87215865	1	R	0
COMBO3 (1)003.nd2	1	0	0,05606441	2,8004162	3,3997586	0,6212383	0,08842719	3,2999237	3,282733	1	25,124279	7,5263968	2	0,3274349	1,0056047	0,99151117	0,91920084	1	G	0
COMBO3 (1)003.nd2	1	0	0,09019587	3,8616757	3,4266915	0,51723003	0,16948725	4,27257	4,267402	1	24,176643	9,686145	2	0,26934415	1,0236522	0,86226	0,95445716	1	G	0
COMBO3 (1)003.nd2	0	1	0,005794072	2,6010349	3,005976	0,6681168	0,009553743	2,9615648	2,9527857	1	31,279696	6,9944215	2	0,37758416	1,0000359	0,99061507	0,94386786	1	R	0
COMBO3 (1)003.nd2	1	0	0,014418799	3,1990962	3,5343347	0,6001725	0,017526964	3,5468194	3,541407	1	176,92323	8,18428	2	0,32378688	1,0001798	0,98513126	0,9612367	1	G	0
COMBO3 (1)003.nd2	1	0	0,055418637	3,5217698	4,3480372	0,46218887	0,082801536	4,4293704	4,4411716	1	172,22357	9,785335	2	0,2285531	1,0070798	0,9200122	0,82879776	1	G	0
COMBO3 (1)003.nd2	1	0	0,030600533	3,410882	4,446293	0,4901166	0,050305396	4,2545085	4,255519	1	7,732863	9,351657	2	0,23992641	1,0019648	0,93654567	0,8497407	1	G	0
COMBO3 (1)003.nd2	1	0	0,043180928	3,050247	3,4348543	0,6012021	0,07766419	3,5090315	3,5164537	1	155,0807	7,984766	2	0,31540644	1,0025108	0,97126496	0,9387851	1	G	0
COMBO3 (1)003.nd2	0	0	0,1428372	4,4458346	3,328495	0,4233739	0,21449421	4,929888	5,1582465	1	175,88445	11,487342	2	0,23291066	1,049179	0,7725826	0,9040229	1	NF	0
COMBO3 (1)003.nd2	0	1	0,019928474	4,511435	5,3352876	0,40516055	0,042385306	5,4288306	5,4333487	1	53,688057	11,829019	2	0,1949002	1,0023763	0,8994224	0,8687879	1	R	0
COMBO3 (1)003.nd2	0	1	0,033650532	4,2187314	4,393106	0,44496036	0,028039519	4,8113713	4,8179393	1	50,790367	10,915288	2	0,23203538	1,0018835	0,8768081	0,9069846	1	R	0
COMBO3 (1)003.nd2	1	0	0,03138467	2,3346376	2,517223	0,7178422	0,0026328086	2,7276676	2,7258096	1	5,1668572	6,3929334	2	0,39952752	1,0003247	0,9936224	0,93425685	1	G	0
COMBO3 (1)003.nd2	1	0	0,06012752	3,082714	3,5029123	0,5538033	0,06417558	3,697173	3,7066984	1	72,57089	8,36361	2	0,28714666	1,0029222	0,9263058	0,8948386	1	G	0
COMBO3 (1)003.nd2	1	0	0,102497764	2,1090326	2,370352	0,7432712	0,048856672	2,463054	2,4554923	1	66,71322	5,9713554	2	0,44263485	1,0031912	0,98845106	0,93166465	1	G	0
COMBO3 (1)003.nd2	0	1	0,04038929	2,8517811	3,2651336	0,6199928	0,070727535	3,296235	3,3016262	1	1,4898952	7,602732	2	0,33418733	1,0030553	0,9814348	0,9247574	1	R	0
COMBO3 (1)003.nd2	1	0	0,07105934	2,5960398	3,5593376	0,5656162	0,037657406	3,3752582	3,3660066	1	63,8542	7,5945086	2	0,2901399	1,0021014	0,9615195	0,82495433	1	G	0
COMBO3 (1)003.nd2	1	0	0,04102237	2,5241127	3,3297892	0,58898515	0,037183356	3,2185082	3,1916444	1	64,4068	7,338497	2	0,31024846	1,0010446	0,963641	0,8376578	1	G	0
COMBO3 (1)003.nd2	1	0	0,060922597	2,8131535	3,3503773	0,5982869	0,10967186	3,4316142	3,4194114	1	57,222538	7,686823	2	0,30416316	1,006077	0,97394514	0,89181674	1	G	0
COMBO3 (1)003.nd2	1	0	0	2,395576	2,8728855	0,6767106	0,0014243907	2,8334153	2,8323293	1	52,584476	6,6697326	2	0,3799265	1,0000151	0,9917287	0,9179338	1	G	0
COMBO3 (1)004.nd2	3	0	0,009384713	4,0148344	3,9930472	0,54636544	0,016821513	4,2923784	4,2894564	1	108,38504	9,609419	2	0,27744806	1,0002567	0,9694034	1,0002005	1	G	0
COMBO3 (1)004.nd2	0	1	0,07109918	2,9209857	2,6667218	0,72283435	0,0773504	3,013229	3,016362	1	73,188965	7,126073	2	0,4096145	1,0031255	0,9886134	1,0686264	1	R	0
COMBO3 (1)004.nd2	0	1	0,04960894	4,42406	4,59094	0,45171016	0,09193335	5,0572896	5,06885	1	13,976326	11,093932	2	0,22023961	1,0083294	0,90655667	0,9164543	1	R	0
COMBO3 (1)004.nd2	1	0	0,0322095	3,1887214	3,6953056	0,58758664	0,008689852	3,6707878	3,6588168	1	70,116974	8,258045	2	0,30130622	1,0008546	0,98996395	0,9350953	1	G	0
COMBO3 (1)004.nd2	1	0	0,020191044	2,9598591	2,9155474	0,6803137	0,030427996	3,1951413	3,1949477	1	97,00119	7,394109	2	0,36914846	1,0003453	0,99439234	1,0150993	1	G	0
COMBO3 (1)004.nd2	0	1	0,06452069	5,668764	4,066358	0,52316445	0,013634982	5,1835256	5,178392	1	71,37769	11,668902	2	0,26862597	1,0014509	0,9374948	1,161208	1	R	0
COMBO3 (1)004.nd2	0	1	0,058837757	3,7411728	3,357088	0,6045503	0,11767015	3,8883846	3,8977823	1	68,28901	8,818457	2	0,31504998	1,0097116	0,967351	1,0392463	1	R	0
COMBO3 (1)004.nd2	1	0	0,031226508	3,2543736	3,2575386	0,63516307	0,05656614	3,5041997	3,5062668	1	62,652115	8,024095	2	0,33744255	1,0015547	0,98453635	1,0090277	1	G	0
COMBO3 (1)004.nd2	1	0	0,022845129	3,9731464	4,6932354	0,48784414	0,035663072	4,6011043	4,5969596	1	74,272156	10,116532	2	0,23895743	1,0015688	0,96957755	0,91466945	1	G	0
COMBO3 (1)004.nd2	1	0	0,020770704	4,1441402	3,884387	0,5558134	0,0013922905	4,336446	4,3300734	1	61,856476	9,6796055	2	0,2805929	1,0004915	0,97797686	1,0234523	1	G	0
COMBO3 (1)004.nd2	1	0	0,053403992	3,882613	3,5302258	0,56646395	0,10303968	4,0939236	4,1140018	1	48,90238	9,280703	2	0,2949543	1,0073769	0,9408519	1,0081459	1	G	0
COMBO3 (1)004.nd2	0	1	0	3,7049177	3,2749078	0,6330173	0,00020073277	3,7457395	3,7445967	1	42,244728	8,576033	2	0,33621225	1,000005	0,9874856	1,071486	1	R	0
COMBO3 (1)004.nd2	2	0	0,06703744	5,5719867	4,3460526	0,40645576	0,12591909	5,8706746	5,9657426	1	19,481823	13,125121	2	0,20584685	1,0218976	0,8198371	0,9726207	1	G	0
COMBO3 (1)004.nd2	1	0	0,025110193	4,1396446	3,8406863	0,5626573	0,042544983	4,2717323	4,2638597	1	55,09602	9,615336	2	0,28884518	1,0011909	0,96790266	1,0369474	1	G	0
COMBO3 (1)004.nd2	1	0	0,0403873	3,6877685	3,8530312	0,539562	0,040004298	4,1529408	4,1622367	1	33,633457	9,267574	2	0,2722465	1,002638	0,96164113	0,94246393	1	G	0
COMBO3 (1)004.nd2	0	1	0,007735976	3,6492658	3,397607	0,6241485	0,016405165	3,77326	3,7681634	1	71,889885	8,571636	2	0,32634884	1,0001692	0,9944871	1,0499266	1	R	0
COMBO3 (1)004.nd2	1	0	0,0044291164	3,486722	3,365996	0,6325094	0,00027945952	3,6584792	3,6508954	1	53,233948	8,323004	2	0,33168533	1,0000365	0,9967159	1,0364287	1	G	0
COMBO3 (1)004.nd2	1	0	0,028073268	3,24147	3,0771115	0,66300267	0,047076155	3,3870306	3,3860073	1	44,69991	7,8382354	2	0,35976085	1,0008874	0,98870045	1,0427067	1	G	0
COMBO3 (1)004.nd2	0	1	0,029442543	5,8700604	4,75448	0,4185358	0,074463524	6,032285	6,069869	1	148,05717	13,275776	2	0,20539455	1,0070994	0,8739712	1,0106951	1	R	0
COMBO3 (1)004.nd2	0	1	0,044121183	4,2215614	3,6625192	0,5830491	0,036917564	4,2313037	4,2396474	1	64,97878	9,538694	2	0,3002167	1,0034436	0,97695833	1,0695727	1	R	0
COMBO3 (1)004.nd2	1	0	0,022146704	3,529512	4,2249527	0,5193221	0,023647493	4,1822653	4,176079	1	46,75425	9,241529	2	0,25692222	1,0009533	0,9791681	0,89685535	1	G	0
COMBO3 (1)004.nd2	0	1	0,027344642	3,004793	3,1438305	0,6529328	0,051102586	3,3118122	3,311294	1	17,720388	7,6046276	2	0,34881347	1,0019093	0,993012	0,9901188	1	R	0
COMBO3 (1)004.nd2	0	0	0,1973851	4,8815603	2,3630533	0,49805036	0,41354683	4,315402	4,865981	1	107,05212	11,098075	2	0,33375382	1,1747614	0,7597367	1,0557795	1	NF	0
COMBO3 (1)004.nd2	2	0	0,07589689	5,51467	4,3427157	0,3962706	0,1003335	5,9114685	5,9994106	1	35,447926	13,22418	2	0,20092727	1,0171671	0,8178148	0,95359415	1	G	0
COMBO3 (1)004.nd2	1	0	0,02518403	4,7010765	4,4065228	0,5072064	0,05452101	4,890649	4,9046946	1	53,663204	10,792232	2	0,25025022	1,0064591	0,97729397	1,0193344	1	G	0
COMBO3 (1)004.nd2	1	0	0,042496704	4,587025	3,6241632	0,5746473	0,057976656	4,441983	4,453311	1	41,71736	10,015434	2	0,29599705	1,0028747	0,9645345	1,1086109	1	G	0
COMBO3 (1)004.nd2	1	0	0,06478922	2,9916396	3,1685026	0,64968234	0,046311762	3,326109	3,3343642	1	77,74668	7,606923	2	0,34430745	1,0040282	0,9925975	0,98201567	1	G	0
COMBO3 (1)004.nd2	1	0	0,056502484	3,5582328	3,8040054	0,56825125	0,005982232	3,9693108	3,975323	1	68,205025	8,870578	2	0,2875506	1,0028824	0,98041105	0,9622711	1	G	0
COMBO3 (1)004.nd2	0	1	0,053683598	4,0116076	3,3415537	0,63098186	0,057135716	3,9148552	3,928185	1	68,042496	8,938316	2	0,3332707	1,0071691	0,98981184	1,1126655	1	R	0
COMBO3 (1)004.nd2	1	0	0,041369278	3,1307487	3,5122688	0,5932688	0,068465844	3,612934	3,6189547	1	42,22772	8,143353	2	0,30537835	1,002187	0,9880458	0,93086696	1	G	0
COMBO3 (1)004.nd2	1	0	0,033318684	3,1716242	2,8992946	0,68189514	0,061768025	3,3160906	3,3179078	1	56,40608	7,6451674	2	0,36723074	1,0015405	0,99657327	1,0518045	1	G	0
COMBO3 (1)004.nd2	2	0	0,11307174	5,554588	3,2397735	0,38294733	0,23797585	5,791531	6,201292	1	110,81983	13,500856	2	0,21085078	1,0977362	0,6777608	0,92729807	1	G	0
COMBO3 (1)004.nd2	0	1	0,059821058	2,6846168	2,7870336	0,69575083	0,0058518364	2,966791	2,9680502	1	45,651318	6,963366	2	0,38834575	1,0011189	0,98347056	0,99287736	1	R	0
COMBO3 (1)004.nd2	0	1	0,081487395	4,8060536	3,8096251	0,46049985	0,17490329	5,031617	5,156431	1	81,6615	11,452083	2	0,24170382	1,0345515	0,82725763	0,97973555	1	R	0
COMBO3 (1)004.nd2	1	0	0,02730604	3,3874056	3,3301563	0,629911	0,054335613	3,5784647	3,5823517	1	22,475992	8,220513	2	0,33680913	1,0020871	0,986807	1,0220765	1	G	0
COMBO3 (1)004.nd2	1	0	0,02054499	3,224404	3,4316914	0,6262667	0,029915912	3,5297027	3,527082	1	70,219345	8,0435915	2	0,32952118	1,0006882	0,9935868	0,9918857	1	G	0
COMBO3 (1)004.nd2	0	1	0,04582502	1,8249867	3,1573648	0,6368194	0,067256376	2,648894	2,6496665	1	75,86067	6,0010414	2	0,3311621	1,0013051	0,9862336	0,74335057	1	R	0
COMBO3 (1)004.nd2	1	0	0,022048526	3,8277934	3,4903805	0,6069974	0,042318035	3,9183495	3,9172094	1	16,223555	8,901962	2	0,31743312	1,0009642	0,98580676	1,0547116	1	G	0
COMBO3 (1)004.nd2	1	0	0,006695954	3,4235358	3,5587468	0,60476553	0,016815225	3,713571	3,7124822	1	109,72234	8,434297	2	0,31608325	1,0001473	0,99393356	0,99313617	1	G	0
COMBO3 (1)004.nd2	0	1	0,05246354	3,2594519	3,0461645	0,65886617	0,051607933	3,4310317	3,433213	1	72,04852	7,8845806	2	0,35253745	1,0039574	0,99058825	1,0339433	1	R	0
COMBO3 (1)004.nd2	0	1	0,021744663	3,6642923	3,3705451	0,6202211	0,045098208	3,7754984	3,7784638	1	63,7193	8,616418	2	0,32730424	1,0012525	0,9811859	1,047367	1	R	0
COMBO3 (1)004.nd2	2	0	0,04970882	5,090682	4,4516435	0,4359156	0,10030322	5,4149942	5,4553185	1	110,76748	12,114116	2	0,22104977	1,0118392	0,8603709	0,9763819	1	G	0
COMBO3 (1)004.nd2	1	0	0,10357107	2,9222097	2,752863	0,67960334	0,20795698	3,1499653	3,1680508	1	98,74639	7,3507705	2	0,37498158	1,0161074	0,9691331	1,0077673	1	G	0
COMBO3 (1)004.nd2	0	1	0	3,599691	3,359158	0,61596316	0,0013069701	3,72886	3,7253551	1	29,822205	8,569592	2	0,3296273	1,0000062	0,9740494	1,0382674	1	R	0
COMBO3 (1)004.nd2	0	1	0,0053057666	3,5607305	3,3798313	0,6279933	0,013807161	3,7192185	3,7160642	1	43,903465	8,44106	2	0,32775238	1,0000966	0,9916535	1,039996	1	R	0
COMBO3 (1)004.nd2	0	1	0,037384983	3,4438486	3,1760273	0,6397586	0,074556835	3,6183007	3,6255898	1	59,11827	8,224678	2	0,3349229	1,0037688	0,9944231	1,0347831	1	R	0
COMBO3 (1)004.nd2	0	1	0,028445927	5,042231	4,6648583	0,44152692	0,060189933	5,4503775	5,466919	1	52,3708	11,979473	2	0,2161124	1,0042214	0,90822935	0,9670071	1	R	0
COMBO3 (1)004.nd2	1	0	0,026639057	4,159125	4,066549	0,5469619	0,005615247	4,3421273	4,3439093	1	83,52451	9,775239	2	0,28087106	1,0013728	0,9770789	1,0176983	1	G	0
COMBO3 (1)004.nd2	1	0	0,006751596	3,2567046	3,42134	0,61667836	0,01890949	3,565111	3,5652204	1	86,23668	8,146382	2	0,3262439	1,0002029	0,9938014	0,98480314	1	G	0
COMBO3 (1)004.nd2	0	1	0,042218365	3,5550694	2,830503	0,6906929	0,032763764	3,4645326	3,4649522	1	49,578194	8,042415	2	0,37711072	1,0011785	0,9921933	1,1292655	1	R	0
COMBO3 (1)004.nd2	1	0	0,090889394	3,8028188	3,7423856	0,5450172	0,03590866	4,197517	4,202613	1	63,947876	9,3638115	2	0,2748089	1,0065596	0,9525398	0,9678967	1	G	0
COMBO3 (1)004.nd2	1	0	0	3,5285962	2,9881942	0,6712221	0,001157658	3,5226636	3,5111365	1	62,21937	8,127796	2	0,36205098	1,0000331	0,99148536	1,0988897	1	G	0
COMBO3 (1)004.nd2	3	0	0,032574914	3,6642923	4,121231	0,54861975	0,0001301395	4,0923405	4,089442	1	67,791115	9,161451	2	0,27858433	1,0010296	0,9825	0,9567556	1	G	0
COMBO3 (1)004.nd2	0	1	0,025894605	3,1490011	3,3532214	0,6220522	0,038176056	3,5066957	3,5038028	1	87,38714	7,9758673	2	0,32605192	1,0008593	0,98440486	0,9740284	1	R	0
COMBO3 (1)004.nd2	1	0	0,03559858	3,6068504	3,7642832	0,5747916	0,039396632	3,9188504	3,9175458	1	85,16848	8,880016	2	0,2990342	1,0014043	0,983101	0,9817273	1	G	0
COMBO3 (1)004.nd2	1	0	0,057695843	2,7719035	3,8924427	0,5329072	0,08640152	3,6225486	3,6289887	1	2,954963	8,08478	2	0,2689427	1,0044761	0,9538153	0,812232	1	G	0
COMBO3 (1)004.nd2	0	1	0,020675648	3,1663377	3,113162	0,65596247	0,03348636	3,4021537	3,3996046	1	2,2020395	7,788325	2	0,3483048	1,0006403	0,99317163	1,0169646	1	R	0
COMBO3 (1)004.nd2	1	0	0,062430006	2,6678839	3,772411	0,54769725	0,05259251	3,5142262	3,5160623	1	63,857796	7,823807	2	0,2750538	1,0027763	0,9718722	0,807161	1	G	0
COMBO3 (1)004.nd2	1	0	0,06682826	2,697895	3,4711518	0,57997453	0,006319281	3,422346	3,4211562	1	62,440235	7,645625	2	0,29328328	1,0013696	0,9633191	0,8551748	1	G	0
COMBO3 (1)004.nd2	1	0	0,06679294	2,9965513	3,430492	0,57308346	0,118297696	3,617171	3,6250253	1	58,55364	8,106005	2	0,29160416	1,0082768	0,9568558	0,88845533	1	G	0
COMBO3 (1)004.nd2	1	0	0,03070542	2,6161861	2,7888718	0,69936115	0,03850362	2,9281018	2,9269044	1	50,577103	6,8562794	2	0,38851374	1,0009615	0,99262464	0,9836068	1	G	0
COMBO3 (1)004.nd2	0	1	0,02868193	3,9208035	4,672447	0,46180207	0,032393612	4,750189	4,7541814	1	85,92625	10,329149	2	0,22123988	1,0011592	0,9579183	0,8687675	1	R	0
COMBO3 (1)004.nd2	1	0	0,03787414	2,403984	3,045699	0,6425088	0,04256401	2,9540675	2,9366443	1	86,2552	6,856953	2	0,3507526	1,0012424	0,97262526	0,8792689	1	G	0
COMBO3 (1)004.nd2	0	1	0,05808308	3,7418804	3,4815953	0,5295695	0,08674549	4,181701	4,1694055	1	55,454422	9,422983	2	0,27245453	1,005994	0,8987443	0,9514738	1	R	0
COMBO3 (1)004.nd2	0	1	0,031713217	2,9989862	3,2667837	0,6120483	0,040454365	3,534358	3,5263643	1	61,16996	7,8469214	2	0,30567753	1,0016286	0,99385464	0,91639316	1	R	0
COMBO3 (1)004.nd2	1	0	0,025544427	2,0537553	2,8994148	0,67527026	0,042305857	2,6634853	2,6607196	1	154,74962	6,1821632	2	0,3686024	1,0006024	0,9869579	0,8438261	1	G	0
COMBO3 (1)004.nd2	1	0	0,037515476	4,3865614	4,8788567	0,4459838	0,07619488	5,108944	5,130083	1	156,28525	11,117509	2	0,21397942	1,0063351	0,94458884	0,8978572	1	G	0
COMBO3 (1)004.nd2	1	0	0,049462568	4,297235	5,0507827	0,42320207	0,074877195	5,197747	5,19523	1	112,77296	11,296024	2	0,20252046	1,0102371	0,92419386	0,8642871	1	G	0
COMBO3 (1)004.nd2	0	1	0,01846149	2,8204794	3,622926	0,5835055	0,03907715	3,4366686	3,4324718	1	111,82259	7,793704	2	0,30405894	1,0007555	0,97487986	0,8825618	1	R	0
COMBO3 (1)004.nd2	1	0	0,055860512	4,805471	3,7718403	0,48035282	0,09842208	5,0190954	5,072698	1	148,71704	11,212249	2	0,2428819	1,0119328	0,90237457	0,99899346	1	G	0
COMBO3 (1)004.nd2	1	0	0,100481786	4,767676	3,8221624	0,4212567	0,13294667	5,2776327	5,3931847	1	146,79318	11,925728	2	0,21794078	1,0279944	0,79142654	0,9201015	1	G	0
COMBO3 (1)004.nd2	1	0	0,014634041	3,3879886	3,7497811	0,5782663	0,02943363	3,7979228	3,7903728	1	70,58967	8,580487	2	0,299061	1,0009661	0,9766733	0,9552638	1	G	0
COMBO3 (1)004.nd2	1	0	0,03210039	2,729155	2,9367201	0,6756824	0,061216194	3,0945792	3,0873358	1	69,68055	7,1243906	2	0,36285666	1,0013354	0,99608046	0,9670018	1	G	0
COMBO3 (1)004.nd2	0	1	0,026822157	3,1699903	3,8444777	0,5163915	0,033136602	3,9732234	3,946438	1	152,24146	8,78303	2	0,25567135	1,000978	0,96070784	0,84805	1	R	0
COMBO3 (1)004.nd2	1	0	0,011382849	2,1163585	2,3677535	0,7109632	0,010684829	2,5999928	2,5996058	1	101,19157	6,11612	2	0,3986163	1,0001302	0,9664965	0,9069577	1	G	0
COMBO3 (1)004.nd2	0	1	0,033774834	3,7502365	3,521523	0,5461863	0,039846204	4,1801414	4,1783667	1	154,67186	9,288891	2	0,27326673	1,0020949	0,9723974	0,9531968	1	R	0
COMBO3 (1)004.nd2	1	0	0,015392081	2,6045313	3,2154355	0,6408394	0,02947741	3,1254525	3,1229036	1	104,112946	7,1465282	2	0,33947974	1,000323	0,9865355	0,9066765	1	G	0
COMBO3 (1)004.nd2	1	0	0,017115837	3,0342631	3,7069774	0,5843331	0,005599683	3,5771	3,5737803	1	105,52801	8,077952	2	0,30192646	1,0001643	0,9813678	0,9127358	1	G	0
COMBO3 (1)004.nd2	0	1	0,06381512	4,202331	3,6536014	0,55039	0,07876247	4,3341575	4,3511577	1	62,614895	9,795234	2	0,28483346	1,0080037	0,9393364	1,0293595	1	R	0
COMBO3 (1)004.nd2	0	1	0	2,5385978	2,791562	0,696346	0,0027214342	2,881354	2,8795843	1	64,832214	6,768452	2	0,38932362	1,0000327	0,9918683	0,9637157	1	R	0
COMBO3 (1)004.nd2	1	0	0,028531717	4,434846	4,570416	0,45723575	0,03928568	5,0059223	5,017823	1	48,265892	11,040128	2	0,22533073	1,002444	0,91516924	0,93096054	1	G	0
COMBO3 (1)004.nd2	1	0	0	2,8519475	2,959402	0,65974045	0,0002740238	3,1855354	3,1806788	1	44,511047	7,3703675	2	0,35783824	1,0000187	0,98669356	0,9707175	1	G	0
COMBO3 (1)004.nd2	1	0	0,07372936	2,6817968	3,2265136	0,6217514	0,1381552	3,2085776	3,2183995	1	105,492966	7,3622313	2	0,3316736	1,0073949	0,96776533	0,8993256	1	G	0
COMBO3 (1)004.nd2	1	0	0,0057064076	2,6671345	3,2046266	0,6356029	0,010172075	3,13443	3,1270568	1	105,74968	7,261636	2	0,34565106	1,000106	0,9767571	0,9172409	1	G	0
COMBO3 (1)004.nd2	1	0	0,015126476	4,366748	5,0583625	0,43883526	0,033891194	5,132033	5,1312766	1	36,77526	11,182354	2	0,21110055	1,0010655	0,9432476	0,8925998	1	G	0
COMBO3 (1)004.nd2	1	0	0,024740202	2,4401975	3,0689912	0,6558479	0,016581178	2,9538336	2,9510238	1	35,577305	6,8377914	2	0,3560927	1,0002292	0,9904041	0,89686525	1	G	0
COMBO3 (1)004.nd2	1	0	0,07077508	3,533175	4,3191147	0,46144825	0,08101866	4,385168	4,3918724	1	37,535786	9,809029	2	0,23393905	1,0056711	0,889935	0,84549147	1	G	0
COMBO3 (1)004.nd2	0	1	0,029233001	4,3711605	4,76074	0,4259787	0,03396738	5,2151976	5,2205887	1	76,71012	11,355581	2	0,20462811	1,0016432	0,9288425	0,87774193	1	R	0
COMBO3 (1)004.nd2	1	0	0,056824673	4,630814	4,0134125	0,48628217	0,12841532	4,8311234	4,8629503	1	38,01142	10,939298	2	0,25262204	1,015186	0,87886494	1,0055163	1	G	0
COMBO3 (1)004.nd2	0	1	0,050441492	2,6253123	3,3329215	0,6096242	0,07683326	3,2014494	3,1911979	1	35,242935	7,356383	2	0,3261353	1,0029871	0,96730226	0,8821773	1	R	0
COMBO3 (1)004.nd2	1	0	0,018242378	3,1359518	3,8636367	0,55580646	0,017115263	3,7548265	3,7538185	1	37,95629	8,420305	2	0,28320423	1,0004095	0,9786637	0,8880732	1	G	0
COMBO3 (1)004.nd2	1	0	0,04604487	3,1003628	3,671189	0,5671019	0,08678915	3,6861267	3,6801353	1	73,13944	8,2885895	2	0,29052407	1,0037541	0,9626987	0,8999575	1	G	0
COMBO3 (1)004.nd2	0	1	0,044646256	3,9778914	4,204724	0,50703955	0,09126315	4,499014	4,5164566	1	75,01802	9,929114	2	0,25022364	1,00687	0,9462355	0,93747306	1	R	0
COMBO3 (1)004.nd2	0	1	0,06875468	3,5096154	3,5500097	0,5720078	0,013288657	3,8698568	3,8756444	1	34,64221	8,780793	2	0,29838696	1,0024661	0,9598379	0,9685906	1	R	0
COMBO3 (1)004.nd2	0	1	0,031568848	3,8155558	4,418233	0,4906736	0,0575991	4,5199046	4,528513	1	168,52243	9,885246	2	0,23779863	1,0030855	0,9651694	0,8935243	1	R	0
COMBO3 (1)004.nd2	0	1	0,08915443	4,190676	4,6404843	0,4302333	0,02673165	5,037732	5,06847	1	3,380549	11,063562	2	0,21024424	1,0109807	0,8882517	0,86370075	1	R	0
COMBO3 (1)004.nd2	1	0	0,03318079	2,3607779	3,397989	0,6086384	0,051618464	3,0845535	3,0810385	1	33,474182	6,9815655	2	0,31592256	1,0011002	0,9845844	0,82285845	1	G	0
COMBO3 (1)004.nd2	1	0	0,013322342	3,3809123	3,538831	0,5906322	0,005772193	3,723354	3,720046	1	48,104523	8,4813175	2	0,3105098	1,0001465	0,98348427	0,96973747	1	G	0
COMBO3 (1)004.nd2	1	0	0,07439992	3,2994947	3,173581	0,6019169	0,07359271	3,6411083	3,6250415	1	37,933113	8,299662	2	0,31687674	1,0036881	0,9649883	0,9762442	1	G	0
COMBO3 (1)004.nd2	0	1	0,03162793	2,3662307	3,142323	0,634566	0,04743562	2,9666476	2,9578962	1	41,029137	6,8453407	2	0,34232238	1,001024	0,9760566	0,8632971	1	R	0
COMBO3 (1)004.nd2	0	1	0,043488678	3,9651961	3,757675	0,5573286	0,03345952	4,2035503	4,204836	1	40,34247	9,455437	2	0,28572106	1,001463	0,9555052	1,0120685	1	R	0
COMBO3 (1)004.nd2	1	0	0,0041860878	2,588922	3,788674	0,5735763	0,00848098	3,3512182	3,342502	1	31,520786	7,5312805	2	0,29351053	1,000043	0,9891528	0,82697296	1	G	0
COMBO3 (1)004.nd2	1	0	0,033246342	3,7152302	3,7035537	0,53243136	0,054324534	4,172915	4,170653	1	29,529297	9,364099	2	0,27165443	1,0027571	0,9263892	0,9492468	1	G	0
COMBO3 (1)004.nd2	1	0	0,05985516	3,854433	3,8366292	0,48856944	0,09733966	4,471235	4,5063505	1	149,09392	9,956852	2	0,24547975	1,0103071	0,8950665	0,90782285	1	G	0
COMBO3 (1)004.nd2	1	0	0,033175092	3,025938	3,5563285	0,5945769	0,022909496	3,5212262	3,514668	1	146,54051	7,997071	2	0,31072938	1,0007969	0,98707366	0,92210686	1	G	0
COMBO3 (1)004.nd2	0	1	0,040079482	3,213082	3,9070952	0,5493916	0,06988234	3,8068876	3,8101296	1	45,737457	8,572842	2	0,2822876	1,0035902	0,97150624	0,8981277	1	R	0
COMBO3 (1)004.nd2	1	0	0,038570613	3,773515	4,4617596	0,46023083	0,075179875	4,6318574	4,6307526	1	68,02507	10,150563	2	0,2239473	1,0048321	0,91071284	0,860727	1	G	0
COMBO3 (1)004.nd2	0	1	0,028644186	3,6353216	3,961534	0,5308836	0,061008386	4,1640835	4,1691194	1	31,998642	9,2763405	2	0,26694027	1,0024934	0,96499604	0,9294738	1	R	0
COMBO3 (1)004.nd2	0	1	0,07349304	3,1626956	3,3566658	0,5749751	0,1457082	3,6798637	3,705428	1	27,483253	8,313983	2	0,29737473	1,0125227	0,95771176	0,9150769	1	R	0
COMBO3 (1)004.nd2	1	0	0,040271007	3,7419116	4,108048	0,5252478	0,025401916	4,2274356	4,217606	1	24,504435	9,461708	2	0,26659358	1,0020447	0,95924914	0,9465792	1	G	0
COMBO3 (1)004.nd2	0	1	0,047082603	2,8308022	3,2153687	0,6003282	0,07502003	3,3696518	3,3605592	1	41,584988	7,697777	2	0,3174312	1,0035168	0,95281327	0,9011027	1	R	0
COMBO3 (1)004.nd2	0	1	0,04984075	3,2956653	3,7824154	0,5532865	0,024229474	3,8403866	3,8416257	1	59,801582	8,6517	2	0,2845138	1,0013769	0,9565091	0,9210342	1	R	0
COMBO3 (1)004.nd2	0	1	0,08865096	3,5510736	3,3658748	0,6113111	0,12504202	3,7333176	3,7676756	1	64,30084	8,54385	2	0,3243993	1,0209178	0,9756633	1,0307491	1	R	0
COMBO3 (1)004.nd2	0	1	0,07575674	5,729869	4,186977	0,37417725	0,14494686	6,19612	6,390994	1	39,844345	13,8719845	2	0,19002695	1,037463	0,7403726	0,92889196	1	R	0
COMBO3 (1)004.nd2	0	1	0,024731977	2,486484	2,907232	0,65361947	0,04542382	2,9747443	2,950388	1	42,31243	6,914094	2	0,3577639	1,00075	0,9862634	0,90134376	1	R	0
COMBO3 (1)004.nd2	0	1	0,052202884	3,0832136	3,6463523	0,5750482	0,001528626	3,6382987	3,6389446	1	84,891174	8,208326	2	0,29656303	1,0024829	0,9751448	0,9069619	1	R	0
COMBO3 (1)004.nd2	0	1	0,048876133	2,5377655	3,379181	0,6087016	0,084218696	3,145149	3,1465662	1	83,467026	7,2381644	2	0,32664737	1,0031337	0,9778034	0,86295736	1	R	0
COMBO3 (1)004.nd2	0	1	0,06303187	5,3420944	4,3790245	0,39391655	0,095180735	5,844894	5,8749437	1	9,321532	13,05445	2	0,1990987	1,0156777	0,79044616	0,9381823	1	R	0
COMBO3 (1)004.nd2	0	1	0,05941906	5,229708	5,317803	0,36888856	0,057076372	6,099071	6,127866	1	23,51844	13,347382	2	0,17900296	1,0070587	0,8637664	0,8846166	1	R	0
COMBO3 (1)004.nd2	2	0	0,03533267	5,054552	5,5846133	0,38935217	0,032553982	5,850326	5,84607	1	43,555233	12,772472	2	0,1880324	1,003076	0,89519936	0,8994579	1	G	0
COMBO3 (1)004.nd2	0	1	0,066362426	3,2800143	3,4166305	0,57577354	0,105837904	3,715551	3,7396555	1	50,34201	8,460908	2	0,30250978	1,0076735	0,9472976	0,9410118	1	R	0
COMBO3 (1)004.nd2	0	1	0,07708926	2,21043	2,2060695	0,77970386	0,101712756	2,4372697	2,4232066	1	108,41237	5,968683	2	0,4737833	1,0041764	0,97703856	1,0267264	1	R	0
COMBO3 (1)004.nd2	1	0	0,028567107	3,4300292	3,7110207	0,5629582	0,04124696	3,896719	3,889833	1	178,53609	8,750155	2	0,28761384	1,0011578	0,9584981	0,948295	1	G	0
COMBO3 (1)004.nd2	1	0	0,037566625	2,67163	3,2483513	0,6335997	0,05696357	3,1506193	3,1534324	1	0	7,279233	2	0,3426846	1,0021567	0,9914118	0,91051966	1	G	0
COMBO3 (1)004.nd2	1	0	0,027914379	2,936695	3,131018	0,64198923	0,020990124	3,3112645	3,3095574	1	18,54582	7,581768	2	0,34102106	1,0003808	0,98790187	0,9683639	1	G	0
COMBO3 (1)004.nd2	1	0	0,05859495	2,933365	4,1294293	0,5050001	0,065139554	3,8587275	3,860987	1	17,594408	8,543627	2	0,25083494	1,0045751	0,9310855	0,8044127	1	G	0
COMBO3 (1)004.nd2	0	1	0,051724147	4,241708	4,2537704	0,49184233	0,01605938	4,665896	4,6801443	1	86,35505	10,410278	2	0,24807376	1,0034333	0,9250545	0,9536099	1	R	0
COMBO3 (1)004.nd2	0	1	0,05834972	3,492466	4,0002303	0,5133354	0,10246154	4,14175	4,158722	1	80,30606	9,246352	2	0,2592236	1,008148	0,92535734	0,8921227	1	R	0
COMBO3 (1)004.nd2	1	0	0,15033844	1,9313791	2,3919406	0,73458827	0,23334126	2,3353167	2,3364017	1	119,5109	5,747999	2	0,4509061	1,0107939	0,9647372	0,90003765	1	G	0
COMBO3 (1)004.nd2	1	0	0,04958154	3,033597	3,3266935	0,5801375	0,11009253	3,5993633	3,6047108	1	102,89652	8,10622	2	0,29813755	1,0056428	0,9739149	0,89268655	1	G	0
COMBO3 (1)004.nd2	0	1	0,022885956	3,0828805	3,2501276	0,6275102	0,03269068	3,4354997	3,4338706	1	93,51381	7,857292	2	0,332573	1,00046	0,9819686	0,9753945	1	R	0
COMBO3 (1)004.nd2	1	0	0,033955663	2,2297437	2,6565955	0,72527057	0,04547299	2,6253045	2,6196935	1	93,25342	6,2155905	2	0,41191325	1,0005221	0,9861561	0,9442245	1	G	0
COMBO3 (1)005.nd2	0	1	0,0327273	4,5013514	4,0719757	0,53028244	0,017360685	4,625208	4,629725	1	42,775906	10,3281555	2	0,26791096	1,0018932	0,95122355	1,0352325	1	R	0
COMBO3 (1)005.nd2	0	1	0,043888345	3,7709155	3,1697152	0,6236896	0,08892079	3,824807	3,8269258	1	84,832596	8,716539	2	0,32819948	1,0041062	0,9703182	1,0681146	1	R	0
COMBO3 (1)005.nd2	0	1	0,05227506	5,4292564	4,783182	0,47404608	0,010514321	5,4477205	5,4520226	1	14,848476	11,996783	2	0,23292753	1,0021262	0,9617927	1,0523407	1	R	0
COMBO3 (1)005.nd2	1	0	0	4,68503	4,374468	0,51118237	0,005011553	4,8511114	4,8428106	1	55,87218	10,731815	2	0,25347787	1,0000327	0,973457	1,0262287	1	G	0
COMBO3 (1)005.nd2	0	1	0,01011015	3,0975115	3,215348	0,6402504	0,0072803395	3,4110792	3,405174	1	59,443493	7,7971606	2	0,338953	1,0000546	0,9914383	0,98778653	1	R	0
COMBO3 (1)005.nd2	1	0	0,010097532	2,6787062	2,8426478	0,6989548	0,018718064	2,9743643	2,97166	1	54,913136	6,9397354	2	0,38551995	1,0001259	0,9975199	0,99225074	1	G	0
COMBO3 (1)005.nd2	1	0	0,048167974	3,3817449	3,2673883	0,62431526	0,06994897	3,5859425	3,5920346	1	133,82664	8,250369	2	0,33484536	1,0033011	0,96565	1,0160651	1	G	0
COMBO3 (1)005.nd2	1	0	0,031340722	3,7610588	3,6226077	0,5846923	0,022590365	4,0161147	4,0109916	1	53,617176	8,990758	2	0,2968985	1,0010308	0,9844043	1,0102576	1	G	0
COMBO3 (1)005.nd2	1	0	0,030664194	2,6188917	2,8075223	0,69332665	0,033844013	2,960774	2,9564583	1	86,66831	6,8896117	2	0,38037956	1,0004385	0,9928358	0,9721537	1	G	0
COMBO3 (1)005.nd2	0	1	0,0010678269	3,5740502	3,629361	0,6017432	0,010972136	3,8407488	3,8383253	1	149,55635	8,639321	2	0,3084885	1,0000764	0,9935433	1,0088037	1	R	0
COMBO3 (1)005.nd2	1	0	0	5,667973	1,977875	0,77550215	7,488852e-05	3,6735177	3,2460592	1	160,97691	9,5835705	2	0,5347781	1,0001416	0,97286505	1,8223159	1	G	0
COMBO3 (1)005.nd2	0	1	0,03215322	3,6319084	3,4136944	0,6137501	0,041675463	3,7839177	3,7778354	1	54,011723	8,623362	2	0,3229696	1,0010467	0,99181575	1,0314908	1	R	0
COMBO3 (1)005.nd2	0	1	0,048673473	4,945579	4,566718	0,4879601	0,017043686	5,0883846	5,094914	1	34,44459	11,285514	2	0,24320213	1,0021081	0,9511131	1,0242292	1	R	0
COMBO3 (1)005.nd2	1	0	0,02376942	3,764857	3,4222836	0,62473327	0,015226897	3,805798	3,8074338	1	7,2039237	8,702256	2	0,33095363	1,0007492	0,99450237	1,071037	1	G	0
COMBO3 (1)005.nd2	0	1	0,039992135	3,6572993	3,4078703	0,6168183	0,030004766	3,8128843	3,816968	1	163,71397	8,631904	2	0,32030472	1,001268	0,98511076	1,0380787	1	R	0
COMBO3 (1)005.nd2	0	1	0,022367304	3,915538	3,173524	0,6581699	0,0013706278	3,7627828	3,7610893	1	143,45255	8,646326	2	0,352114	1,0001771	0,99144185	1,140611	1	R	0
COMBO3 (1)005.nd2	1	0	0,019037373	3,6506393	3,299466	0,62946147	0,03665465	3,728422	3,7213857	1	47,07232	8,536991	2	0,33437127	1,000816	0,9917228	1,0580723	1	G	0
COMBO3 (1)005.nd2	1	0	0	3,7492895	3,5394678	0,6029518	0,0009498327	3,890184	3,8885367	1	45,072723	8,839712	2	0,3154415	1,0000069	0,97973615	1,0403799	1	G	0
COMBO3 (1)005.nd2	0	1	0,05183022	3,4286141	3,6396022	0,58169055	0,041693784	3,8057675	3,8103418	1	13,241301	8,606335	2	0,30140066	1,0025959	0,9766422	0,9660006	1	R	0
COMBO3 (1)005.nd2	0	1	0,04021192	4,269846	4,056153	0,53208154	0,05548627	4,507247	4,5146832	1	86,86737	10,04204	2	0,2676083	1,0034066	0,96203625	1,0069807	1	R	0
COMBO3 (1)005.nd2	0	1	0,044964507	3,6274128	3,056418	0,6541804	0,051180862	3,6155758	3,6162524	1	49,52016	8,3474655	2	0,35330692	1,0038106	0,98910403	1,0835384	1	R	0
COMBO3 (1)005.nd2	0	1	0,013729143	3,4743178	3,6995883	0,5860765	0,02447962	3,8329542	3,8324254	1	46,58798	8,631028	2	0,30110115	1,0005288	0,9954205	0,97263	1	R	0
COMBO3 (1)005.nd2	1	0	0,022955898	3,8164716	3,856498	0,5631794	0,036534242	4,1122203	4,112575	1	10,383031	9,228106	2	0,28735542	1,0008744	0,97490644	0,99649876	1	G	0
COMBO3 (1)005.nd2	0	1	0,101334885	3,4932985	3,1496818	0,6394164	0,016754264	3,5967922	3,6179113	1	138,1399	8,285732	2	0,3438073	1,0069711	0,9721527	1,0501357	1	R	0
COMBO3 (1)005.nd2	1	0	0,038014997	2,7049296	2,7908025	0,70000273	0,0689772	2,9856439	2,986197	1	55,736168	6,9683995	2	0,38635814	1,0016156	0,99254644	0,9976552	1	G	0
COMBO3 (1)005.nd2	0	1	0,04897004	5,281406	4,5746355	0,4268823	0,09373422	5,654969	5,7047796	1	122,095184	12,468828	2	0,21028058	1,011274	0,8552421	0,97025675	1	R	0
COMBO3 (1)005.nd2	0	1	0,050113276	4,3772373	3,9848776	0,5234931	0,10324354	4,5737786	4,6016464	1	65,468666	10,250605	2	0,2664158	1,0112572	0,93319607	1,0120723	1	R	0
COMBO3 (1)005.nd2	1	0	0,00481537	2,993138	3,0958192	0,6500173	0,0043467632	3,31742	3,316984	1	71,74756	7,6068673	2	0,34628677	1,0000845	0,9947983	0,9790928	1	G	0
COMBO3 (1)005.nd2	0	1	0,008916767	3,8396149	3,7027774	0,5839062	0,021972006	4,0431967	4,038613	1	32,162136	9,09028	2	0,2990529	1,0002911	0,99003994	1,0216326	1	R	0
COMBO3 (1)005.nd2	1	0	0,039695162	4,055563	3,7559912	0,5575785	0,07971166	4,228829	4,240208	1	121,18132	9,5604315	2	0,2887494	1,005222	0,953048	1,0182451	1	G	0
COMBO3 (1)005.nd2	1	0	0,046507142	4,0798717	3,9612043	0,54420215	0,04888377	4,35423	4,359249	1	151,2179	9,706174	2	0,2739895	1,0026313	0,97516716	0,99706113	1	G	0
COMBO3 (1)005.nd2	0	1	0,0360273	3,4987931	3,668324	0,5827093	0,012908742	3,826946	3,8250306	1	83,28796	8,686365	2	0,30417514	1,000789	0,97548974	0,97904164	1	R	0
COMBO3 (1)005.nd2	0	1	0,011112777	4,158792	3,7472367	0,5720048	0,021050084	4,1982546	4,1978645	1	44,20713	9,558476	2	0,30042756	1,0003526	0,97069794	1,0544443	1	R	0
COMBO3 (1)005.nd2	1	0	0,0020273265	2,9298687	2,7801974	0,70402133	0,012689136	3,0937748	3,0837176	1	53,7992	7,2316284	2	0,38974532	1,000069	0,9917714	1,0447478	1	G	0
COMBO3 (1)005.nd2	1	0	0,03986738	3,6980913	3,7355447	0,5817556	0,05298408	3,9793313	3,9835665	1	12,680333	8,937653	2	0,29734975	1,0025483	0,98092127	1,0010282	1	G	0
COMBO3 (1)005.nd2	0	1	0,08102883	4,5449014	3,3201413	0,56290436	0,16646227	4,4009767	4,470043	1	89,193794	10,072791	2	0,29876965	1,0219823	0,9121804	1,08468	1	R	0
COMBO3 (1)005.nd2	0	1	0,049196504	3,5495749	3,1568	0,6469847	0,036020428	3,6274142	3,622754	1	64,06426	8,303212	2	0,34347266	1,0020579	0,98891366	1,0640488	1	R	0
COMBO3 (1)005.nd2	1	0	0,04288093	3,2004282	3,401917	0,62397426	0,015717914	3,524343	3,5203197	1	162,54872	8,0283375	2	0,3280665	1,0009751	0,9935904	0,98336804	1	G	0
COMBO3 (1)005.nd2	0	1	0,057784874	4,185515	3,616628	0,573926	0,03969756	4,2581964	4,265549	1	40,452847	9,573074	2	0,29390544	1,0028659	0,96550995	1,0544487	1	R	0
COMBO3 (1)005.nd2	0	0	0,005133157	3,1111853	4,0651917	0,55755323	0,01180064	3,7631872	3,7586062	1	164,84184	8,373841	2	0,27972054	1,0001348	0,993355	0,88744396	1	NF	0
COMBO3 (1)005.nd2	0	0	0,20427047	5,0179224	1,9881455	0,43204176	0,4683785	4,417031	5,429268	1	11,472596	12,081033	2	0,3274713	1,308038	0,68861675	0,96033067	1	NF	0
COMBO3 (1)005.nd2	1	0	0,017592276	3,922427	4,0255747	0,4967468	0,013540168	4,529423	4,5306325	1	103,8907	9,961272	2	0,24343285	1,0003577	0,94821393	0,9165896	1	G	0
COMBO3 (1)005.nd2	0	1	0,037979253	2,1651528	3,2683134	0,59180254	0,08171431	2,9402392	2,9442523	1	45,095623	6,7804856	2	0,31888446	1,0041395	0,9566867	0,78383243	1	R	0
COMBO3 (1)005.nd2	1	0	0,037307244	3,0669072	3,155544	0,6315354	0,052675135	3,3776574	3,36047	1	101,17768	7,811895	2	0,34227845	1,0018462	0,9766379	0,9797849	1	G	0
COMBO3 (1)005.nd2	0	1	0,0975247	3,4071982	3,0894947	0,6399378	0,018633857	3,5383697	3,538187	1	51,493965	8,17965	2	0,34649828	1,0074561	0,9718122	1,0512042	1	R	0
COMBO3 (1)005.nd2	0	1	0,06372842	3,3038964	3,40417	0,59125775	0,100637935	3,6948583	3,6986034	1	55,56452	8,3797245	2	0,30813494	1,0072294	0,94859856	0,95995224	1	R	0
COMBO3 (1)005.nd2	0	1	0,031240495	2,993627	3,6403239	0,58106756	0,04059218	3,5941281	3,5941594	1	53,92461	8,046193	2	0,29506704	1,0012025	0,9821815	0,89608526	1	R	0
COMBO3 (1)005.nd2	1	0	0,03310481	3,5484512	4,1131215	0,5089949	0,00032358422	4,187226	4,1708517	1	83,048004	9,359823	2	0,2576892	1,0008969	0,9619286	0,8920811	1	G	0
COMBO3 (1)005.nd2	1	0	0,024213918	2,7493846	3,089815	0,6104636	0,041304152	3,2209456	3,179211	1	75,80137	7,52303	2	0,33742625	1,0007132	0,9572615	0,91167325	1	G	0
COMBO3 (1)005.nd2	1	0	0,12585247	2,6968544	2,8936012	0,61315554	0,16714466	3,2698865	3,2704637	1	62,793354	7,434442	2	0,3211458	1,0132746	0,9649554	0,88898224	1	G	0
COMBO3 (1)005.nd2	0	1	0,10084281	4,092859	2,885656	0,60153925	0,122333035	4,021226	4,0571833	1	23,200838	9,24669	2	0,32226998	1,0138605	0,94273305	1,0913768	1	R	0
COMBO3 (1)005.nd2	1	0	0,024595132	2,8042457	3,5968218	0,58772707	0,021441666	3,449995	3,4479225	1	25,08041	7,743283	2	0,2999779	1,0003712	0,98796755	0,8766706	1	G	0
COMBO3 (1)005.nd2	1	0	0,07075064	4,1466374	3,7499402	0,5596704	0,036540516	4,300393	4,2829027	1	32,231773	9,6491	2	0,28548932	1,0056462	0,949775	1,0369968	1	G	0
COMBO3 (1)005.nd2	0	1	0,052604064	2,0465958	2,0714548	0,8148611	0,082951576	2,2846081	2,2547333	1	27,456587	5,6179667	2	0,49925083	1,0012711	0,997282	1,0143099	1	R	0
COMBO3 (1)005.nd2	0	1	0,03168388	4,339817	3,7316935	0,5515969	0,010286377	4,408407	4,4086533	1	5,895029	9,943282	2	0,284327	1,0010383	0,950714	1,0483481	1	R	0
COMBO3 (1)005.nd2	1	0	0,018863909	3,817845	4,5720267	0,49160317	0,021943096	4,495704	4,4934945	1	47,196484	9,878859	2	0,24050991	1,0007718	0,96660346	0,8991911	1	G	0
COMBO3 (1)005.nd2	0	1	0,06976799	3,5516977	3,3533916	0,5978447	0,11381891	3,81904	3,8028047	1	46,62649	8,640298	2	0,31005424	1,0094684	0,96168023	1,0032102	1	R	0
COMBO3 (1)005.nd2	0	1	0,008675606	2,034941	2,5341394	0,7030864	0,018911436	2,5849879	2,5778694	1	32,923176	6,030822	2	0,38774383	1,0000911	0,9827919	0,8564918	1	R	0
COMBO3 (1)005.nd2	0	1	0,027164772	2,0565858	3,9341686	0,5125642	0,055189677	3,1878753	3,169519	1	147,94708	7,10075	2	0,25766432	1,0010996	0,9490223	0,6826256	1	R	0
COMBO3 (1)005.nd2	0	1	0,023263479	1,8485461	2,3556268	0,74522215	0,032796953	2,3464005	2,3379567	1	140,96483	5,583123	2	0,42750007	1,0002363	0,99569523	0,86634433	1	R	0
COMBO3 (1)005.nd2	0	1	0,08073381	1,8065886	2,787279	0,67154056	0,07497387	2,4817474	2,4819622	1	153,70477	5,8143134	2	0,37346876	1,0021584	0,9694438	0,7854065	1	R	0
COMBO3 (1)005.nd2	0	1	0,042441126	3,7443779	3,7497132	0,5595505	0,08614909	4,090869	4,096571	1	96,391235	9,170122	2	0,28487784	1,0048892	0,9595921	0,9811178	1	R	0
COMBO3 (1)005.nd2	1	0	0,070453316	1,8497949	2,49057	0,7173681	0,068929546	2,3927383	2,3851523	1	26,700232	5,692404	2	0,4113801	1,0022795	0,96633905	0,8570961	1	G	0
COMBO3 (1)005.nd2	0	1	0,035919536	3,462413	3,6782947	0,5641488	0,08816022	3,9209023	3,955955	1	145,21346	8,7820835	2	0,28675893	1,011655	0,9798106	0,9486285	1	R	0
COMBO3 (1)005.nd2	0	1	0,027461056	2,9080575	3,6618721	0,5682637	0,055752065	3,5209827	3,5200794	1	139,6139	8,019208	2	0,29866567	1,001465	0,956229	0,8786936	1	R	0
COMBO3 (1)005.nd2	0	1	0,017296392	3,914206	4,441338	0,4908786	0,028712364	4,5429487	4,5379925	1	0	10,01013	2	0,24147831	1,0007724	0,95301604	0,9137295	1	R	0
COMBO3 (1)005.nd2	0	1	0,002154321	3,2241542	3,9643385	0,56446016	0,009482174	3,7642887	3,7585497	1	0,5967493	8,472199	2	0,28970772	1,0000707	0,9899798	0,9155256	1	R	0
COMBO3 (1)005.nd2	0	1	0,053341694	5,084189	4,3492827	0,4615282	0,07440791	5,365763	5,391118	1	130,25137	11,765669	2	0,22483751	1,0060217	0,9263685	0,99655414	1	R	0
COMBO3 (1)005.nd2	1	0	0,05111789	3,8138285	4,153665	0,46315992	0,10029859	4,602796	4,6276517	1	128,81613	10,17232	2	0,22920698	1,0081817	0,8884671	0,8679425	1	G	0
COMBO3 (1)005.nd2	1	0	0,04756375	3,5668907	4,216773	0,5026223	0,066194035	4,237693	4,2386227	1	48,723507	9,443413	2	0,2528954	1,0044987	0,93968767	0,88674253	1	G	0
COMBO3 (1)005.nd2	1	0	0,0020556303	2,5574121	3,3668733	0,6268455	0,0035308457	3,1216624	3,1148539	1	45,798325	7,160198	2	0,3341481	1,0000288	0,9909038	0,8869296	1	G	0
COMBO3 (1)005.nd2	1	0	0	2,1448298	2,7325487	0,6993624	0,0038961999	2,6081984	2,5991786	1	41,25916	6,2079787	2	0,40144095	1,000011	0,9712735	0,8984817	1	G	0
COMBO3 (1)005.nd2	1	0	0,042926274	3,3001606	3,549429	0,5801969	0,018511632	3,7524707	3,7508156	1	42,43587	8,454438	2	0,2984081	1,0008146	0,9812862	0,9443381	1	G	0
COMBO3 (1)005.nd2	1	0	0,0012334936	2,8231432	3,7339768	0,55928135	0,0053144135	3,5526056	3,5453646	1	44,847824	7,964458	2	0,28480595	1,0000238	0,9595925	0,854897	1	G	0
COMBO3 (1)005.nd2	0	1	0,10213529	3,230398	2,8166475	0,67233294	0,05473486	3,3168797	3,346121	1	36,46047	7,770353	2	0,37385798	1,0123392	0,9704397	1,0659822	1	R	0
COMBO3 (1)005.nd2	0	1	0,023455968	3,7171555	3,3224852	0,6069693	0,026972376	3,8286757	3,8261867	1	49,690315	8,772572	2	0,322867	1,0005152	0,96997803	1,0433975	1	R	0
COMBO3 (1)005.nd2	1	0	0,038622025	3,1021943	3,5081103	0,57006687	0,07294866	3,617176	3,6228745	1	53,471817	8,269448	2	0,30188382	1,0026276	0,9516805	0,9058095	1	G	0
COMBO3 (1)005.nd2	0	1	0,045713335	2,711756	3,3105397	0,6284566	0,03283546	3,1767166	3,1759343	1	153,8068	7,363641	2	0,34213996	1,0011628	0,9822096	0,9174675	1	R	0
COMBO3 (1)005.nd2	1	0	0,024404455	3,2482133	3,988603	0,52562976	0,03625058	3,9372952	3,9379237	1	152,9749	8,812259	2	0,26678333	1,0011121	0,94634974	0,87930936	1	G	0
COMBO3 (1)005.nd2	1	0	0,06996426	3,5797944	4,7950664	0,42652634	0,08462673	4,69999	4,724939	1	152,01308	10,269778	2	0,20633571	1,0095898	0,9107101	0,7923936	1	G	0
COMBO3 (1)005.nd2	1	0	0,0042875097	3,1003628	3,2511518	0,6180202	0,012061518	3,471435	3,466313	1	149,14662	7,9398055	2	0,32757032	1,0001049	0,9701469	0,9680132	1	G	0
COMBO3 (1)005.nd2	1	0	0,034578487	3,1404889	3,8301513	0,5552609	0,07192738	3,7916493	3,788574	1	87,18342	8,430532	2	0,27813205	1,0026875	0,9708668	0,8900314	1	G	0
COMBO3 (1)005.nd2	1	0	0,002003536	2,1737173	3,2124004	0,63320893	0,0037248558	2,8364747	2,822252	1	53,139835	6,5679965	2	0,34399754	1,000026	0,97213274	0,8300849	1	G	0
COMBO3 (1)005.nd2	1	0	0,043869402	3,3600583	3,7401123	0,57045966	0,024050957	3,797797	3,7856324	1	62,70027	8,603316	2	0,29661524	1,0011808	0,97345763	0,9460034	1	G	0
COMBO3 (1)005.nd2	0	1	0,06403998	3,8415296	4,086317	0,4716134	0,10934344	4,5814743	4,60706	1	15,428523	10,117284	2	0,2330257	1,0112213	0,8829889	0,8824827	1	R	0
COMBO3 (1)005.nd2	2	0	0,094540596	6,349159	5,058626	0,33963984	0,01857911	6,9759336	7,0642657	1	21,300488	15,326879	2	0,16611989	1,0129873	0,82400036	0,9248045	1	G	0
COMBO3 (1)005.nd2	0	1	0,025451813	3,413213	3,9526215	0,5412355	0,052145492	3,9894772	3,9865901	1	94,15487	8,902121	2	0,2730496	1,0018386	0,9705061	0,911012	1	R	0
COMBO3 (1)005.nd2	0	1	0,0407376	3,3076532	3,7808793	0,52422863	0,07750818	3,986456	3,9982824	1	51,556282	8,904397	2	0,26500627	1,0039817	0,9459099	0,8769397	1	R	0
COMBO3 (1)005.nd2	0	1	0,04967238	3,2923353	3,4736843	0,5888496	0,02191949	3,6747494	3,6713483	1	46,34324	8,382137	2	0,31042644	1,0011878	0,9590649	0,96145463	1	R	0
COMBO3 (1)005.nd2	1	0	0,07573063	2,6519833	3,1112363	0,617874	0,13842225	3,219164	3,2250042	1	48,59439	7,3441296	2	0,32583275	1,0085566	0,96125525	0,8916412	1	G	0
COMBO3 (1)005.nd2	0	1	0,007197582	2,7555451	2,8309357	0,662158	0,0036880206	3,0597064	3,0129638	1	12,967918	7,2314916	2	0,3747642	1,0001025	0,97617084	0,975503	1	R	0
COMBO3 (1)005.nd2	2	0	0,054573886	3,7122438	3,8034203	0,5205979	0,047229502	4,221294	4,2286286	1	49,96928	9,46612	2	0,26525	1,0021511	0,9185893	0,9398176	1	G	0
COMBO3 (1)005.nd2	0	1	0,013272128	2,019623	4,465204	0,45590127	0,028497519	3,3329992	3,3007138	1	58,14186	7,4611316	2	0,23147817	1,0006652	0,89945126	0,632615	1	R	0
COMBO3 (1)005.nd2	0	1	0,089520775	2,0582507	3,0491133	0,6175956	0,058779664	2,809101	2,8078907	1	51,507595	6,4714556	2	0,33210364	1,0053751	0,94887936	0,78145176	1	R	0
COMBO3 (1)005.nd2	0	1	0,048822016	3,3419516	4,832194	0,464498	0,042757496	4,3556275	4,347901	1	26,605564	9,508524	2	0,22428943	1,0032859	0,9513698	0,8121089	1	R	0
COMBO3 (1)005.nd2	0	1	0,088675596	4,347601	4,0350623	0,45720825	0,036230184	4,8523026	4,850006	1	16,504154	10,931323	2	0,23510617	1,0093303	0,8609298	0,93176234	1	R	0
COMBO3 (1)005.nd2	0	1	0,033663552	3,7142417	4,362848	0,4827997	0,010092758	4,4345264	4,427714	1	62,780468	9,832332	2	0,24048376	1,0006536	0,9329207	0,8890943	1	R	0
COMBO3 (1)005.nd2	0	1	0,067054436	2,3356366	2,8317587	0,67177564	0,116846204	2,8040166	2,8113184	1	61,31563	6,6099086	2	0,37822852	1,0038596	0,9649195	0,9040355	1	R	0
COMBO3 (1)005.nd2	0	1	0,021885978	3,673283	4,052548	0,5266622	0,021107353	4,2133884	4,2126603	1	95,49638	9,361944	2	0,263452	1,000907	0,96661407	0,9306301	1	R	0
COMBO3 (1)005.nd2	0	1	0,0655721	1,933377	3,1411207	0,6238033	0,013923632	2,735545	2,7348855	1	104,16365	6,240787	2	0,32895684	1,0018091	0,9722036	0,75745076	1	R	0
COMBO3 (1)005.nd2	0	1	0,106865	2,2497237	2,8951585	0,65301424	0,1897668	2,8733892	2,8794816	1	152,73235	6,579732	2	0,34693676	1,0116457	0,97842145	0,8395964	1	R	0
COMBO3 (1)005.nd2	0	1	0,20619972	1,5014807	2,2743196	0,7283482	0,38273156	2,1170192	2,0976195	1	145,22307	5,0897365	2	0,42656016	1,0251681	0,9690522	0,75873226	1	R	0
COMBO3 (1)005.nd2	0	1	0,21300414	4,52309	2,2490594	0,42497924	0,46539363	4,303377	5,077963	1	47,93124	11,564815	2	0,31097576	1,3004826	0,7102594	0,92083716	1	R	0
COMBO3 (1)005.nd2	0	1	0,063528165	3,6176727	3,8754892	0,52813625	0,059060108	4,179491	4,205979	1	115,8252	9,277834	2	0,26368937	1,006592	0,93800724	0,92710084	1	R	0
COMBO3 (1)005.nd2	0	1	0,09812006	2,5753942	3,529222	0,5394416	0,10417565	3,4345365	3,4559717	1	170,04857	7,745591	2	0,27798256	1,0074425	0,93575317	0,7838258	1	R	0
COMBO3 (1)005.nd2	1	0	0,08424481	2,490813	4,425883	0,44683558	0,061256785	3,7976677	3,801555	1	134,86179	8,36954	2	0,219896	1,006526	0,9048022	0,68324065	1	G	0
COMBO3 (1)005.nd2	0	1	0,09073529	2,7861807	2,8810713	0,6404496	0,08514454	3,18804	3,2016823	1	73,37462	7,39379	2	0,34903735	1,0045999	0,9696373	0,9401191	1	R	0
COMBO3 (1)005.nd2	1	0	0,13431557	2,673295	3,3970022	0,5735254	0,036284678	3,3755863	3,4147406	1	37,335655	7,653358	2	0,29871604	1,0150895	0,948824	0,85493404	1	G	0
COMBO3 (1)005.nd2	1	0	0,06762296	3,2706904	3,319101	0,5944986	0,10219681	3,6696048	3,691153	1	32,25102	8,314751	2	0,30925092	1,0096737	0,950179	0,9631432	1	G	0
COMBO3 (1)005.nd2	1	0	0,099286385	2,4252126	3,152954	0,6144022	0,19353275	3,0261111	3,0613441	1	29,910658	7,042932	2	0,337202	1,0142415	0,9537716	0,85033643	1	G	0
COMBO3 (1)006.nd2	0	1	0,0014570135	3,6819177	3,0563378	0,65822875	0,00058343535	3,6732166	3,6713204	1	62,322273	8,384044	2	0,34744903	1,0000294	0,9961794	1,097972	1	R	0
COMBO3 (1)006.nd2	0	0	0,012000469	2,880554	3,2389102	0,64904374	0,022824228	3,2518637	3,2513828	1	106,47998	7,468028	2	0,34683385	1,0003164	0,9947024	0,9638451	1	NF	0
COMBO3 (1)006.nd2	0	1	0,02638005	3,8575654	3,508127	0,6136551	0,009211693	3,9351273	3,931483	1	147,33069	8,887905	2	0,31718004	1,0007201	0,99297523	1,0627453	1	R	0
COMBO3 (1)006.nd2	0	1	0,016963165	5,5678086	4,5890074	0,46431938	0,03755064	5,511905	5,518376	1	53,9712	12,275486	2	0,23334095	1,0019605	0,9206639	1,0588194	1	R	0
COMBO3 (1)006.nd2	2	0	0,016784454	3,9082954	3,576748	0,5942484	0,029642563	4,038969	4,0365376	1	35,07081	9,091062	2	0,30503976	1,0007812	0,97480804	1,0483885	1	G	0
COMBO3 (1)006.nd2	0	1	0,027089663	3,1840594	3,438185	0,61052185	0,06292887	3,5690992	3,5700943	1	86,74281	8,095523	2	0,3182541	1,0016791	0,982459	0,96371835	1	R	0
COMBO3 (1)006.nd2	0	1	0,051326737	6,3039856	5,5267653	0,40901047	0,009212413	6,3817	6,386259	1	74,26118	13,91699	2	0,19708455	1,0018291	0,9398932	1,031426	1	R	0
COMBO3 (1)006.nd2	1	0	0	2,8912828	3,17248	0,6511499	0,009183316	3,2470899	3,2450557	1	4,7345443	7,469813	2	0,34915	1,0000604	0,9927538	0,96889	1	G	0
COMBO3 (1)006.nd2	0	1	0,060529105	3,9287329	3,5040317	0,60792416	0,052783243	3,9853928	3,9893315	1	109,8262	9,011695	2	0,31493458	1,006627	0,98825216	1,0663894	1	R	0
COMBO3 (1)006.nd2	1	0	0,034400184	2,309455	3,9201677	0,5333479	0,053883538	3,265895	3,2639158	1	142,41948	7,3765683	2	0,2756863	1,0018493	0,9490438	0,7495754	1	G	0
COMBO3 (1)006.nd2	0	1	0,048770018	4,3378606	3,7574651	0,56397986	0,025183871	4,376113	4,383701	1	22,957743	9,8313	2	0,28840894	1,002557	0,9887289	1,0556809	1	R	0
COMBO3 (1)006.nd2	0	1	0,05299867	4,4112864	3,3660612	0,60492635	0,05616827	4,2042017	4,2117295	1	124,13511	9,572741	2	0,31776664	1,0021412	0,9763778	1,1268194	1	R	0
COMBO3 (1)006.nd2	1	0	0,039719224	3,2496285	3,2128298	0,64572275	0,00088510604	3,4916072	3,486587	1	31,647533	7,9524097	2	0,33938533	1,0008824	0,9964772	1,0167881	1	G	0
COMBO3 (1)006.nd2	1	0	0,06884784	3,2345188	3,2562652	0,64197403	0,051601723	3,4801722	3,4868178	1	58,508163	7,957031	2	0,34003085	1,006148	0,9929211	1,0135608	1	G	0
COMBO3 (1)006.nd2	0	1	0,01562798	3,0948684	3,1202972	0,66094124	0,010876665	3,3178205	3,312583	1	61,876087	7,6708694	2	0,3579699	1,0001484	0,9927366	1,0163012	1	R	0
COMBO3 (1)006.nd2	0	1	0,009669655	1,5003152	2,6018322	0,71351373	0,016766325	2,1815522	2,1731894	1	101,69592	5,1403775	2	0,4013853	1,0000681	0,9951408	0,7517607	1	R	0
COMBO3 (1)006.nd2	0	1	0,031713653	6,999917	5,3438687	0,32806438	0,07674023	7,538225	7,606692	1	20,43421	16,374643	2	0,15684287	1,0127407	0,78597134	0,94883263	1	R	0
COMBO3 (1)006.nd2	1	0	0,042256426	2,825058	3,0220613	0,6729467	0,040604334	3,1409392	3,130645	1	74,10275	7,2632046	2	0,36460146	1,0009748	0,9911791	0,98537326	1	G	0
COMBO3 (1)006.nd2	0	1	0,06308379	4,089695	3,6742837	0,55033743	0,1023007	4,2789655	4,3022647	1	93,097374	9,663532	2	0,28439602	1,0092674	0,9320053	1,0152274	1	R	0
COMBO3 (1)006.nd2	0	0	0,11725236	5,8196115	3,0485334	0,4258665	0,2835861	5,5068746	5,9000926	1	2,6577933	13,104341	2	0,24433951	1,1142429	0,728051	1,0283028	1	NF	0
COMBO3 (1)006.nd2	1	0	0,022769455	3,028269	3,2197073	0,6423104	0,00077480805	3,3568923	3,3556747	1	62,87439	7,6971455	2	0,34216043	1,0002282	0,9930658	0,9797341	1	G	0
COMBO3 (1)006.nd2	0	1	0,03175354	3,5086997	3,3280327	0,6276555	0,058169447	3,6841245	3,6879082	1	133,59726	8,381415	2	0,32914534	1,0034324	0,99431443	1,0322894	1	R	0
COMBO3 (1)006.nd2	1	0	0,03257511	2,817649	3,3794866	0,6286429	0,048039515	3,2882159	3,289429	1	67,67231	7,5049253	2	0,33179998	1,0010798	0,99295896	0,9283633	1	G	0
COMBO3 (1)006.nd2	2	0	0,11044297	4,9753823	3,247907	0,44609755	0,20870389	5,062	5,281963	1	32,92019	11,838678	2	0,24722496	1,0462523	0,78867495	0,9864948	1	G	0
COMBO3 (1)006.nd2	0	1	0,024106944	4,049236	4,297174	0,5266638	0,019673044	4,429594	4,428284	1	24,1794	9,8293495	2	0,26275763	1,0005687	0,9862125	0,9717309	1	R	0
COMBO3 (1)006.nd2	0	1	0,059081204	3,1924365	2,968885	0,671764	0,016869748	3,3468897	3,3476765	1	145,748	7,7278323	2	0,36286876	1,001856	0,9940896	1,0434378	1	R	0
COMBO3 (1)006.nd2	1	0	0,046660192	4,6244454	4,496715	0,47196236	0,07353168	5,038294	5,052881	1	77,872116	11,0963745	2	0,23195451	1,0054936	0,9232783	0,9658404	1	G	0
COMBO3 (1)006.nd2	2	0	0,22661673	4,405896	2,1633003	0,5097924	0,49451366	3,9668088	4,577547	1	7,9191732	10,421384	2	0,35650188	1,2312627	0,77021056	1,0140337	1	G	0
COMBO3 (1)006.nd2	0	1	0,0429185	2,9093895	2,8391874	0,699502	0,07601998	3,0954773	3,0970843	1	27,66408	7,229552	2	0,38659543	1,0023943	0,9947626	1,0350192	1	R	0
COMBO3 (1)006.nd2	2	0	0,002149877	2,6203485	2,748442	0,7140608	0,0021786469	2,894654	2,8916755	1	49,92927	6,7907367	2	0,3981767	1,0000141	0,9967068	1,0002874	1	G	0
COMBO3 (1)006.nd2	2	0	0,019562505	3,5290956	3,3083024	0,62815994	0,038227838	3,674577	3,6750665	1	137,2079	8,402365	2	0,33278126	1,0007552	0,99511737	1,0371604	1	G	0
COMBO3 (1)006.nd2	0	1	0,013177397	3,5447464	3,1199684	0,66289705	0,008669568	3,5547278	3,5551217	1	51,92307	8,197369	2	0,35717627	1,0001472	0,9950458	1,0876482	1	R	0
COMBO3 (1)006.nd2	4	0	0,065704435	4,4932866	4,208124	0,47144678	0,09377024	4,8856277	4,9148684	1	12,50154	10,943863	2	0,23968093	1,0103142	0,8945868	0,9587004	1	G	0
COMBO3 (1)006.nd2	0	1	0,06552698	4,1716123	3,565814	0,59589624	0,035780538	4,150762	4,15277	1	156,1872	9,379325	2	0,3082892	1,0041051	0,9737282	1,0837657	1	R	0
COMBO3 (1)006.nd2	1	0	0	2,947018	3,117852	0,64038265	0,0029533112	3,3257446	3,3204505	1	134,54054	7,604603	2	0,3392463	1,0000135	0,9918189	0,9621131	1	G	0
COMBO3 (1)006.nd2	1	0	0,0037529175	3,519106	3,574983	0,59799165	0,0038894888	3,8045046	3,799814	1	114,581566	8,599506	2	0,30956098	1,0000563	0,9866492	0,99899423	1	G	0
COMBO3 (1)006.nd2	0	1	0,01623905	3,8670871	3,0428007	0,6655912	0,025472099	3,6959596	3,68666	1	23,89748	8,544627	2	0,3604455	1,0005596	0,99614	1,1415211	1	R	0
COMBO3 (1)006.nd2	0	0	0,025829395	4,504442	4,165081	0,54356635	6,030556e-05	4,5823975	4,577873	1	117,90154	10,204675	2	0,27312765	1,000547	0,99040854	1,0498842	1	NF	0
COMBO3 (1)006.nd2	0	1	0,03262645	4,9981093	4,74485	0,44763353	0,006454985	5,3103814	5,3090734	1	51,45752	11,845312	2	0,22566512	1,0005461	0,9122098	0,9853196	1	R	0
COMBO3 (1)006.nd2	0	0	0,018282387	3,509449	3,3010733	0,6227984	0,024257755	3,7009587	3,697203	1	17,514086	8,414933	2	0,32622752	1,0005258	0,99199927	1,0259198	1	NF	0
COMBO3 (1)006.nd2	0	1	0,07893503	3,5337577	3,4136171	0,6128836	0,030305482	3,746347	3,7589285	1	177,48468	8,512053	2	0,32057592	1,0048969	0,9868874	1,016167	1	R	0
COMBO3 (1)006.nd2	0	0	0,021880647	3,2390559	3,568074	0,59839994	0,029020796	3,6201322	3,6180937	1	78,9352	8,247425	2	0,31468764	1,0006238	0,98601115	0,9595808	1	NF	0
COMBO3 (1)006.nd2	0	1	0,020543471	2,8377953	2,983713	0,6731081	0,039799962	3,1479797	3,1485615	1	84,90151	7,278687	2	0,3646089	1,0005655	0,9945151	0,9873908	1	R	0
COMBO3 (1)006.nd2	0	1	0,03329606	4,6413035	4,4434576	0,4842834	0,07128833	4,9575605	4,971351	1	165,82558	10,974257	2	0,24044406	1,0074285	0,9356874	0,9877318	1	R	0
COMBO3 (1)006.nd2	0	1	0,052078612	3,5800338	3,4403296	0,5813125	0,099792264	3,9189878	3,9488997	1	81,77901	8,797184	2	0,29679012	1,0078026	0,97936475	0,97396046	1	R	0
COMBO3 (1)006.nd2	1	0	0,0266279	3,475655	3,673731	0,57542884	0,0155698415	3,859899	3,8417323	1	85,21543	8,712193	2	0,29702628	1,0004303	0,9663374	0,97447413	1	G	0
COMBO3 (1)006.nd2	0	1	0,03925934	2,7897294	2,6616683	0,6889078	0,071576305	3,088537	3,080132	1	24,074743	7,133545	2	0,37236303	1,0019915	0,9838234	0,9979693	1	R	0
COMBO3 (1)006.nd2	1	0	0,057761446	3,0884113	3,4345849	0,59287447	0,10009636	3,557671	3,5593634	1	92,43166	8,090794	2	0,31068027	1,0049264	0,98103625	0,92455125	1	G	0
COMBO3 (1)006.nd2	1	0	0,056711137	2,7753375	3,234576	0,6282122	0,09992092	3,2464662	3,249953	1	90,09542	7,450916	2	0,33527732	1,0048865	0,98198783	0,9260822	1	G	0
COMBO3 (1)006.nd2	0	1	0,09516289	3,3719213	2,70258	0,67958456	0,024208581	3,4184527	3,4164464	1	34,071873	7,8962684	2	0,3673909	1,0039805	0,9786382	1,0799241	1	R	0
COMBO3 (1)006.nd2	2	0	0,040561013	4,5877643	5,246581	0,43127966	0,014723158	5,3374915	5,3415236	1	0	11,561814	2	0,20503916	1,0013117	0,95106924	0,90174663	1	G	0
COMBO3 (1)006.nd2	1	0	0,06831536	3,2669547	4,1101584	0,5126749	0,09806252	3,9851084	3,9879422	1	177,48782	8,948607	2	0,2619226	1,0093942	0,9371409	0,8613058	1	G	0
COMBO3 (1)006.nd2	1	0	0,06355395	2,245124	3,0305805	0,6441075	0,12140007	2,8159025	2,8075166	1	95,092995	6,618292	2	0,36050826	1,0057065	0,9672719	0,8538786	1	G	0
COMBO3 (1)006.nd2	1	0	0,095489	2,4774723	3,2430024	0,59407806	0,18241195	3,162311	3,1833007	1	95,28986	7,23915	2	0,3154349	1,0130609	0,9421891	0,8339036	1	G	0
COMBO3 (1)006.nd2	1	0	0,055364735	3,6036036	4,2178125	0,49727467	0,071570225	4,291684	4,311463	1	9,137635	9,542788	2	0,24911027	1,0067897	0,95270795	0,8801238	1	G	0
COMBO3 (1)006.nd2	0	1	0,0077451896	3,1429448	3,2224143	0,6332644	0,0181349	3,410407	3,4097555	1	7,72225	7,8973384	2	0,34406018	1,0002518	0,982793	0,9963327	1	R	0
COMBO3 (1)006.nd2	1	0	0,024823144	2,412517	3,0100212	0,66557175	0,03449878	2,930021	2,9250405	1	142,41472	6,7490506	2	0,35779896	1,0004637	0,99011743	0,9039088	1	G	0
COMBO3 (1)006.nd2	1	0	0,032787073	3,7687697	3,462363	0,610971	0,007002973	3,9081151	3,909198	1	142,57024	8,804292	2	0,31417748	1,0008473	0,98748493	1,0451669	1	G	0
COMBO3 (1)006.nd2	0	1	0,032752212	4,151466	4,640956	0,44157517	0,06514071	4,930102	4,950448	1	46,9137	10,869345	2	0,21747023	1,0042465	0,9023106	0,8773257	1	R	0
COMBO3 (1)006.nd2	0	1	0,034141984	3,640566	3,428676	0,61193407	0,030532425	3,8232186	3,8227084	1	50,89328	8,646435	2	0,31711796	1,0016322	0,99237525	1,035229	1	R	0
COMBO3 (1)006.nd2	2	0	0,024411036	2,6901736	3,3311138	0,61617446	0,028856993	3,2162821	3,2090116	1	26,381962	7,4070153	2	0,33111754	1,0005459	0,9799401	0,89700574	1	G	0
COMBO3 (1)006.nd2	0	1	0,069785714	2,7626004	2,9731975	0,66698647	0,106974095	3,10426	3,103359	1	27,587593	7,214487	2	0,3650161	1,0043962	0,98220414	0,9686937	1	R	0
COMBO3 (1)006.nd2	0	1	0,035943307	2,3685617	2,3953757	0,729272	0,06499304	2,751839	2,7491612	1	110,202515	6,388553	2	0,39824355	1,0012474	0,9909444	0,9542472	1	R	0
COMBO3 (1)006.nd2	0	1	0,09529261	1,5141345	2,4042802	0,73154247	0,07453282	2,151909	2,1113036	1	42,514183	5,0999675	2	0,41631946	1,0042773	0,97640586	0,7774689	1	R	0
COMBO3 (1)006.nd2	1	0	0,081730776	4,3946366	3,8838582	0,48449662	0,113395795	4,7670712	4,796223	1	3,1071362	10,676307	2	0,24622366	1,0137883	0,8869716	0,9628041	1	G	0
COMBO3 (1)006.nd2	1	0	0,04243692	3,1995125	3,4495337	0,5883628	0,06401042	3,7200587	3,7273607	1	5,7343884	8,266548	2	0,29437053	1,0028563	0,9782127	0,9310337	1	G	0
COMBO3 (1)006.nd2	0	1	0,07975997	5,047809	4,4091983	0,4134398	0,1051229	5,621738	5,703987	1	14,818456	12,386547	2	0,20336296	1,0160755	0,84705865	0,92571515	1	R	0
COMBO3 (1)006.nd2	1	0	0,08523091	3,3402867	3,3173878	0,56794584	0,1566327	3,7979615	3,806464	1	79,4384	8,59693	2	0,2948443	1,0157176	0,9354876	0,941412	1	G	0
COMBO3 (1)006.nd2	0	1	0,0922278	3,3029912	4,0961604	0,48068604	0,15394075	4,1794853	4,24411	1	110,397545	9,292399	2	0,24075308	1,0222317	0,89872473	0,818481	1	R	0
COMBO3 (1)006.nd2	1	0	0,06255338	2,1745496	2,9429348	0,62446475	0,10224706	2,8475142	2,8296773	1	29,457571	6,615088	2	0,3414662	1,004105	0,9286806	0,8272748	1	G	0
COMBO3 (1)006.nd2	1	0	0,06599925	3,380163	3,204145	0,60414475	0,07486135	3,6925952	3,692446	1	84,148285	8,385004	2	0,31563443	1,0036415	0,9512687	0,9888436	1	G	0
COMBO3 (1)006.nd2	2	0	0,04774513	5,2733307	4,1933117	0,4067749	0,10099098	5,724113	5,748852	1	61,35089	12,763517	2	0,20491736	1,0150325	0,8152801	0,9533792	1	G	0
COMBO3 (1)006.nd2	0	1	0,09013505	3,4578345	4,0531635	0,4827751	0,07508713	4,2674813	4,308697	1	58,282677	9,487124	2	0,24175256	1,012725	0,92345315	0,8473043	1	R	0
COMBO3 (1)006.nd2	1	0	0,056345396	3,099572	2,9992402	0,6229816	0,06626196	3,493299	3,4661903	1	25,175179	7,9071174	2	0,32340023	1,0030328	0,9815979	0,9669072	1	G	0
COMBO3 (1)006.nd2	0	1	0,09609276	6,213962	3,4693973	0,43051818	0,17436747	5,937712	6,1622744	1	21,582445	13,467702	2	0,2244091	1,0450573	0,77997273	1,0554875	1	R	0
COMBO3 (1)006.nd2	0	1	0	3,2844267	3,395122	0,57215875	0,0036424105	3,7883863	3,779651	1	163,77185	8,4932995	2	0,29138097	1,0000545	0,95485073	0,93264997	1	R	0
COMBO3 (1)006.nd2	0	1	0,030853989	3,2388477	3,5476058	0,581775	0,00012944608	3,6516583	3,6527553	1	85,006935	8,364166	2	0,3092576	1,0008153	0,96681243	0,94642067	1	R	0
COMBO3 (1)006.nd2	0	1	0,057303853	4,312969	4,6855645	0,42233604	0,110867545	5,1544094	5,2035074	1	84,60132	11,328281	2	0,20669438	1,0173545	0,87254107	0,86406636	1	R	0
COMBO3 (1)006.nd2	1	0	0,037931208	3,166629	3,6712372	0,5841554	0,035316557	3,6040606	3,6062918	1	17,298222	8,253523	2	0,31040102	1,0017073	0,97763956	0,9338025	1	G	0
COMBO3 (1)006.nd2	1	0	0,106294125	2,7844324	3,102953	0,6294756	0,22294347	3,1955235	3,1718626	1	158,37192	7,4556212	2	0,34718648	1,0353606	0,9693659	0,9453716	1	G	0
COMBO3 (1)006.nd2	1	0	0,033038866	2,8392937	3,458251	0,59617674	0,036138605	3,374151	3,3703988	1	14,9936285	7,736109	2	0,31753486	1,0006953	0,97437364	0,8963936	1	G	0
COMBO3 (1)006.nd2	1	0	0,057823062	4,817292	5,5115223	0,37872997	0,03587171	5,820618	5,8118324	1	171,4094	12,642752	2	0,18104014	1,0033189	0,90055406	0,8607102	1	G	0
COMBO3 (1)006.nd2	0	1	0,10710979	5,4817863	3,8520901	0,40414098	0,14626823	5,7602706	5,940397	1	160,53372	13,055681	2	0,2103519	1,0341854	0,7841101	0,9628968	1	R	0
COMBO3 (1)006.nd2	0	1	0,07279582	3,2212405	3,1392534	0,6130392	0,07955617	3,5845842	3,5923448	1	165,68376	8,125917	2	0,3191947	1,0036877	0,97348297	0,9640661	1	R	0
COMBO3 (1)006.nd2	1	0	0,045905437	2,5626569	2,901608	0,65328145	0,07423876	2,9985998	2,9904823	1	39,81916	7,0210166	2	0,36288047	1,0018348	0,96477264	0,9201852	1	G	0
COMBO3 (1)006.nd2	0	1	0,07274476	2,8598561	2,48638	0,7155176	0,13056673	3,0316331	2,9925423	1	57,262722	7,0870724	2	0,3961877	1,0055764	0,9907138	1,0518638	1	R	0
COMBO3 (1)006.nd2	1	0	0,051245596	2,715086	3,0313997	0,6535973	0,028876357	3,0832937	3,0555024	1	74,01762	7,2250624	2	0,36363354	1,0014184	0,97559077	0,95120937	1	G	0
COMBO3 (1)006.nd2	0	1	0,072176255	2,6386633	3,8843486	0,52543443	0,14079557	3,5562532	3,5908349	1	15,308891	7,943971	2	0,26564935	1,0131238	0,95903176	0,7793424	1	R	0
COMBO3 (1)006.nd2	1	0	0,0011146538	2,9491825	3,4948676	0,58497787	0,003131172	3,5439093	3,5366051	1	89,38941	7,9595046	2	0,29898307	1,0000535	0,98073196	0,8991922	1	G	0
COMBO3 (1)006.nd2	1	0	0,12125675	2,68803	2,6724274	0,6579687	0,0034294988	3,0432594	3,017829	1	14,185664	7,1650524	2	0,36954412	1,0076969	0,9675766	0,95645547	1	G	0
COMBO3 (1)006.nd2	1	0	0,12927222	2,5527503	2,9633675	0,6218961	0,092208885	3,1141367	3,126517	1	20,014942	7,182079	2	0,335153	1,011317	0,95348257	0,8845427	1	G	0
COMBO3 (1)006.nd2	2	0	0,1563128	4,5654635	2,8349843	0,4383515	0,29690117	4,78661	5,17072	1	4,1141114	11,440266	2	0,25371078	1,0936143	0,75203985	0,92072797	1	G	0
COMBO3 (1)006.nd2	0	1	0,1410057	1,6268538	2,7511613	0,6734805	0,23678839	2,3625822	2,3514535	1	124,42271	5,509557	2	0,37109473	1,0113659	0,9609559	0,7456526	1	R	0
COMBO3 (1)006.nd2	0	1	0,034379262	2,7305703	3,930659	0,51273364	0,06103293	3,6583993	3,6420653	1	113,82976	8,180611	2	0,2597654	1,0020654	0,9606936	0,77678704	1	R	0
COMBO3 (1)006.nd2	0	1	0,036638316	3,2745616	3,6747408	0,57269484	0,07066356	3,766526	3,7660265	1	65,94241	8,476564	2	0,29388765	1,0029306	0,96383286	0,93206143	1	R	0
COMBO3 (1)006.nd2	1	0	0,023550173	2,9535115	3,1115441	0,6574167	0,04255612	3,25538	3,251571	1	67,7143	7,513701	2	0,35485047	1,000833	0,98754364	0,9892148	1	G	0
COMBO3 (1)006.nd2	0	1	0,041999646	3,9724803	4,070517	0,5217092	0,032255914	4,3718743	4,3709807	1	35,420193	9,781862	2	0,26462847	1,0037212	0,9479895	0,96210873	1	R	0
COMBO3 (1)006.nd2	1	0	0,0112262685	3,5484095	3,4791946	0,61777997	0,008582085	3,7249405	3,723314	1	33,62136	8,495811	2	0,32561558	1,0001308	0,9933349	1,0283757	1	G	0
COMBO3 (1)006.nd2	0	1	0,056629278	2,634251	3,149527	0,61528397	0,106132	3,266597	3,2792382	1	51,6106	7,3349257	2	0,31432304	1,0054845	0,9773296	0,8724595	1	R	0
COMBO3 (1)006.nd2	0	1	0,08559342	3,2169948	3,0657227	0,619759	0,06947512	3,5500345	3,5369105	1	50,736088	8,076416	2	0,32500896	1,0073422	0,974529	0,98252356	1	R	0
COMBO3 (1)006.nd2	0	1	0,07299048	2,399239	2,3228207	0,76911753	0,11944482	2,6351202	2,629542	1	70,146194	6,2610235	2	0,43992916	1,0035355	0,9905822	1,0334837	1	R	0
COMBO3 (1)006.nd2	1	0	0,06005619	2,9421895	3,4364808	0,59154874	0,10999613	3,488832	3,5013146	1	87,49072	7,9057846	2	0,307766	1,0057254	0,96179175	0,9035659	1	G	0
COMBO3 (1)006.nd2	1	0	0,029541107	3,1416545	3,6874866	0,57396436	0,017766597	3,6863387	3,6768296	1	90,549355	8,293573	2	0,2943595	1,0003704	0,9664515	0,91855806	1	G	0
COMBO3 (1)006.nd2	0	1	0,055366497	3,137492	2,9769294	0,66066825	0,10260338	3,335792	3,3248346	1	175,47702	7,725107	2	0,3590003	1,0047449	0,99008286	1,0222679	1	R	0
COMBO3 (1)006.nd2	0	1	0,028869504	3,6638343	3,7229078	0,573029	0,051300485	4,004129	3,9980915	1	175,14975	8,963643	2	0,2909577	1,0022577	0,97970927	0,9857206	1	R	0
COMBO3 (1)006.nd2	0	1	0,034756098	4,332366	4,1392756	0,5287218	0,05447933	4,558186	4,5652876	1	119,77445	10,147379	2	0,26549187	1,0046877	0,9603964	1,0125437	1	R	0
COMBO3 (1)006.nd2	0	1	0,03540966	3,6170068	4,173058	0,5301257	0,0055067586	4,1825533	4,183579	1	124,22496	9,259556	2	0,26325494	1,0011411	0,971274	0,92486036	1	R	0
COMBO3 (1)006.nd2	0	1	0,023181971	3,0360944	3,5096083	0,5737378	0,0432587	3,651653	3,655787	1	105,71573	8,154659	2	0,28989878	1,0013728	0,9900103	0,89286643	1	R	0
COMBO3 (1)006.nd2	0	1	0,11529923	4,992781	2,9811091	0,42578095	0,2470895	5,1834555	5,5320883	1	119,39787	12,139005	2	0,23659953	1,0905857	0,7327754	0,9398259	1	R	0
COMBO3 (1)006.nd2	0	1	0,071695834	4,2836657	5,1193547	0,3786914	0,061191313	5,4896736	5,51589	1	161,66946	11,922572	2	0,18098085	1,0058631	0,8818811	0,8097989	1	R	0
COMBO3 (1)006.nd2	0	1	0,10875412	2,7395613	2,5930486	0,6669126	0,0036066587	3,0542707	3,0629816	1	177,33754	7,1847386	2	0,37391773	1,0035694	0,9635746	0,9750029	1	R	0
COMBO3 (1)006.nd2	0	1	0,045134086	2,4110603	2,957226	0,6704558	0,085117094	2,882627	2,882141	1	11,577162	6,7223926	2	0,36943778	1,0030764	0,9892745	0,91080797	1	R	0
COMBO3 (1)006.nd2	0	1	0,032076847	4,777832	4,5543957	0,46779305	0,04158743	5,102336	5,1024194	1	24,594282	11,32905	2	0,23367	1,0056313	0,90992975	0,9838389	1	R	0
COMBO3 (1)006.nd2	0	1	0,053926177	2,8264732	3,3563557	0,60034746	0,03558817	3,358007	3,3585331	1	21,738266	7,691766	2	0,31914777	1,0008907	0,973004	0,90058535	1	R	0
COMBO3 (1)006.nd2	0	1	0,029249143	3,2188263	3,782122	0,56862456	0,029289663	3,7732275	3,774779	1	105,49084	8,434142	2	0,28786024	1,0012729	0,97715384	0,91896164	1	R	0
COMBO3 (1)006.nd2	1	0	0,036144078	3,0594044	4,0897737	0,4935802	0,075678766	3,983398	3,992569	1	78,8628	8,825605	2	0,24549326	1,0042421	0,94405055	0,8042187	1	G	0
COMBO3 (1)006.nd2	2	0	0,03440834	3,0658145	3,749896	0,5629858	0,05931184	3,7090492	3,7021775	1	12,715677	8,272355	2	0,28374666	1,0027492	0,9729723	0,8912748	1	G	0
COMBO3 (1)006.nd2	0	1	0,08187727	3,2239878	3,5639553	0,57235116	0,11919933	3,6153057	3,693612	1	22,596489	8,413377	2	0,3140606	1,0285085	0,96487033	0,9350978	1	R	0
COMBO3 (1)006.nd2	0	1	0,09605946	3,219409	3,4756532	0,56819516	0,15019493	3,7303116	3,771148	1	105,76209	8,438092	2	0,29457512	1,018151	0,95326364	0,9173464	1	R	0
COMBO3 (1)006.nd2	0	1	0,03348614	2,9060595	3,422022	0,61032444	0,007991648	3,4070542	3,397411	1	21,227064	7,735294	2	0,31875464	1,0006136	0,9847664	0,9235757	1	R	0
COMBO3 (1)006.nd2	0	1	0,059490338	2,4518523	3,1053853	0,61123073	0,095122926	3,0068455	3,0072582	1	27,577435	7,0998554	2	0,3452886	1,0033982	0,95536524	0,8542483	1	R	0
COMBO3 (1)006.nd2	0	1	0,026093118	3,1304991	3,506328	0,59167796	0,0018034804	3,5915737	3,5788963	1	25,866638	8,153969	2	0,30899692	1,000612	0,9808033	0,9308413	1	R	0
COMBO3 (1)006.nd2	1	0	0,018706737	2,5397635	3,3038247	0,62512326	0,03802153	3,066932	3,0661252	1	17,171316	7,145272	2	0,34379146	1,0005975	0,98584634	0,8837871	1	G	0
COMBO3 (1)006.nd2	1	0	0,025593938	3,2463818	3,8117387	0,55044365	0,04394981	3,8253443	3,8023357	1	18,726944	8,608912	2	0,2824676	1,0017775	0,9778335	0,9025516	1	G	0
COMBO3 (1)006.nd2	0	1	0,039509766	2,6583102	4,0866723	0,48501885	0,085373454	3,7319033	3,7254934	1	53,38714	8,299051	2	0,24302727	1,0035875	0,9207612	0,7483351	1	R	0
COMBO3 (1)006.nd2	1	0	0,08444203	1,8008444	3,303354	0,57416105	0,1376508	2,744734	2,772822	1	5,8776445	6,2780704	2	0,30435875	1,010855	0,9405217	0,69024277	1	G	0
COMBO3 (1)006.nd2	0	1	0,129221	1,7019445	3,4354444	0,5282515	0,27027136	2,7870777	2,825657	1	62,855316	6,3629317	2	0,2789699	1,036051	0,8952531	0,6342758	1	R	0
COMBO3 (1)006.nd2	0	1	0,028362859	3,8048167	3,8439424	0,5440345	0,062195648	4,1919928	4,1925287	1	161,67618	9,374726	2	0,27567846	1,0025668	0,9607332	0,971076	1	R	0
COMBO3 (1)006.nd2	1	0	0,009841057	3,3546057	4,073599	0,53587556	0,024034806	3,9976728	3,9943254	1	159,7438	8,869389	2	0,26726192	1,0003468	0,9775837	0,89250946	1	G	0
COMBO3 (1)006.nd2	1	0	0,066900104	2,7388952	3,342874	0,59497285	0,12810454	3,3213358	3,3193793	1	157,7917	7,6057854	2	0,3161258	1,0083199	0,9522982	0,87884223	1	G	0
COMBO3 (1)006.nd2	1	0	0,07441587	4,475638	4,2470202	0,45784518	0,07507817	4,965136	5,0007358	1	119,53841	11,083402	2	0,23115472	1,0087657	0,87731725	0,9389926	1	G	0
COMBO3 (1)006.nd2	0	1	0	2,716085	2,806557	0,6825963	0,0012782104	3,0295146	3,016173	1	122,78498	7,0712247	2	0,37679696	1,0000103	0,9812921	0,9868195	1	R	0
COMBO3 (1)006.nd2	0	1	0,08620246	3,0026283	3,1581016	0,61534566	0,0645682	3,4052255	3,422449	1	102,85525	7,8306203	2	0,32970074	1,0115646	0,97544354	0,95345664	1	R	0
COMBO3 (1)006.nd2	1	0	0,0888025	3,122507	3,5053506	0,5488215	0,17761078	3,7586303	3,7817993	1	80,08688	8,455535	2	0,2814196	1,0191367	0,9201256	0,8831328	1	G	0
COMBO3 (1)006.nd2	0	1	0,022371173	3,239389	3,5092695	0,59721005	0,022621231	3,6254425	3,624185	1	134,81516	8,256062	2	0,3137987	1,0003966	0,97651076	0,9642192	1	R	0
COMBO3 (1)006.nd2	0	1	0,057506062	5,0195875	4,7156506	0,42370397	0,084172234	5,5497584	5,5881352	1	71,40552	12,2013445	2	0,20750569	1,0117512	0,87253994	0,94193727	1	R	0
COMBO3 (1)006.nd2	0	1	0,04058497	3,3892372	3,5357032	0,58673245	0,0071140146	3,753641	3,7413144	1	77,3258	8,519927	2	0,30627155	1,0016692	0,9757454	0,96871835	1	R	0
COMBO3 (1)006.nd2	0	1	0,050183892	3,305655	3,619377	0,56253093	0,10057122	3,7962885	3,8026588	1	17,205582	8,59331	2	0,29204464	1,0059053	0,9473232	0,9267805	1	R	0
COMBO3 (1)006.nd2	0	1	0,064861566	3,5354226	4,3743076	0,49077722	0,017466923	4,249263	4,2457905	1	21,050587	9,514443	2	0,24930114	1,0057607	0,94189143	0,8771418	1	R	0
COMBO3 (1)006.nd2	0	1	0,097453766	3,5971935	3,159911	0,6362886	0,028243005	3,681554	3,6794314	1	13,509194	8,428684	2	0,3379182	1,0053699	0,9783544	1,0640715	1	R	0
COMBO3 (1)006.nd2	0	1	0,026029035	3,7215676	4,5399623	0,49412677	0,047933716	4,3640313	4,356706	1	178,72896	9,728563	2	0,24880572	1,0022187	0,96711665	0,89531887	1	R	0
COMBO3 (1)006.nd2	0	1	0,043560434	4,042909	4,8633056	0,46907067	0,0068920096	4,727065	4,7279787	1	178,28195	10,407173	2	0,23036736	1,0010457	0,9641836	0,90070134	1	R	0
COMBO3 (1)006.nd2	0	1	0,032849904	3,123173	3,4058163	0,60104245	0,065725386	3,5534537	3,554383	1	150,82588	8,080726	2	0,31492332	1,0028498	0,9733292	0,9446198	1	R	0
COMBO3 (1)006.nd2	0	1	0,036025893	2,7905097	3,827314	0,55989486	0,03866268	3,5189292	3,5101154	1	10,24173	7,9139533	2	0,2869278	1,0010056	0,9718196	0,85009545	1	R	0
COMBO3 (1)006.nd2	0	1	0,06369107	3,1657965	2,9551518	0,639348	0,075520724	3,3787935	3,3642724	1	178,2819	7,888198	2	0,35307732	1,0025092	0,9551894	1,0100718	1	R	0
COMBO3 (1)006.nd2	0	1	0,099008635	2,6989357	3,5054023	0,48188367	0,1845561	3,70955	3,742353	1	5,2651873	8,389384	2	0,24972396	1,0208731	0,84718305	0,7485993	1	R	0
COMBO3 (1)006.nd2	2	0	0,2213205	5,4028664	2,1137576	0,7272744	0,11844386	3,9238153	3,473201	1	120,82001	9,662019	2	0,4468042	1,01253	0,9590944	1,5885487	1	G	0
COMBO3 (1)006.nd2	0	1	0,04660361	2,939692	3,202094	0,61197543	0,038069103	3,4247873	3,4242046	1	160,92451	7,7694244	2	0,3191132	1,0013019	0,97160465	0,93185455	1	R	0
COMBO3 (1)006.nd2	0	1	0,034703318	2,5917108	3,653716	0,5782743	0,053504054	3,3292687	3,3308425	1	171,58951	7,504664	2	0,2977138	1,0013316	0,9719031	0,8355256	1	R	0
COMBO3 (1)006.nd2	4	0	0,096430846	3,138491	3,900291	0,459882	0,18563755	4,1203	4,184012	1	1,8194165	9,260665	2	0,23538205	1,0291085	0,8409172	0,7821507	1	G	0
COMBO3 (1)006.nd2	3	0	0,19955361	5,324612	2,2595065	0,7339535	0,1221653	3,9377542	3,7210462	1	74,82039	9,548049	2	0,43722087	1,0106331	0,967537	1,490365	1	G	0
COMBO3 (1)006.nd2	0	0	0,081124336	5,744021	3,7083824	0,32162267	0,18353781	6,5642867	6,944863	1	143,93692	14,980959	2	0,16972704	1,0650849	0,6531798	0,8500594	1	NF	0
COMBO3 (1)006.nd2	1	0	0,012367593	3,9456742	4,603433	0,47482628	0,010347008	4,637766	4,62927	1	158,59209	10,21876	2	0,23356819	1,0004193	0,9583468	0,8953033	1	G	0
COMBO3 (1)006.nd2	1	0	0,06819274	4,50644	5,144322	0,4091188	0,025328862	5,347865	5,3515887	1	155,69283	11,765138	2	0,20062396	1,0037656	0,902561	0,87690765	1	G	0
COMBO3 (1)006.nd2	1	0	0,007739086	2,5001369	3,4158673	0,60066825	0,0059740483	3,1582716	3,1565592	1	157,52107	7,2321844	2	0,3191354	1,0000792	0,9869857	0,84739447	1	G	0
COMBO3 (1)006.nd2	0	1	0,02271746	3,4744842	3,7496846	0,57976276	0,023121743	3,870969	3,860754	1	31,211857	8,678106	2	0,29523042	1,0006573	0,9858277	0,9676942	1	R	0
COMBO3 (1)006.nd2	0	1	0,023884144	2,5094607	2,9877958	0,6595692	0,04428014	2,9818428	2,9778967	1	32,8625	6,9145665	2	0,35935283	1,0007106	0,98381203	0,9162085	1	R	0
COMBO3 (1)006.nd2	2	0	0,03632417	3,2563717	4,5215573	0,49229673	0,037725136	4,1476054	4,1467466	1	23,486715	9,117136	2	0,24101783	1,0013072	0,96401817	0,8307351	1	G	0
COMBO3 (1)006.nd2	1	0	0,07274284	2,95168	3,1612983	0,61581725	0,13516521	3,310768	3,3229518	1	24,011877	7,7609277	2	0,342864	1,0098909	0,9548637	0,9463799	1	G	0
COMBO3 (1)006.nd2	0	1	0,0355275	3,3372898	4,486319	0,49611065	0,009924083	4,1655345	4,1689467	1	12,888284	9,194172	2	0,24488524	1,0012903	0,9670945	0,8486652	1	R	0
COMBO3 (1)006.nd2	1	0	0,069120504	2,657977	3,170778	0,5986267	0,11967441	3,168756	3,1779811	1	11,289265	7,469689	2	0,33704183	1,0077181	0,9331307	0,88123447	1	G	0
COMBO3 (1)006.nd2	0	1	0	1,939371	2,551112	0,69270575	0,0010741128	2,551823	2,5510707	1	83,59899	5,9314513	2	0,3792014	1,0000128	0,9742389	0,83810174	1	R	0
COMBO3 (1)006.nd2	0	1	0,066277534	3,2000952	2,8425152	0,63981694	0,02294326	3,4048266	3,3743856	1	86,60259	7,9279065	2	0,35146576	1,0013264	0,9664119	1,0186745	1	R	0
COMBO3 (1)006.nd2	0	1	0,048025135	2,9137185	2,914626	0,6193603	0,0018045389	3,367269	3,3659992	1	89,654564	7,6887727	2	0,32719156	1,0006683	0,96153843	0,9364803	1	R	0
COMBO3 (1)006.nd2	0	1	0,0018294839	2,2923472	2,740301	0,67877847	0,0059194556	2,8091943	2,8082662	1	85,36416	6,5145	2	0,36985108	1,0000398	0,98118585	0,89086604	1	R	0
COMBO3 (1)006.nd2	0	1	0,035614777	2,3392997	2,4255488	0,7426227	0,06937131	2,6484735	2,648737	1	36,020847	6,2916384	2	0,42462412	1,0012691	0,9898549	0,97094655	1	R	0
COMBO3 (1)006.nd2	0	1	0,084694356	1,9813285	1,8978776	0,84541297	0,15804091	2,138176	2,1294067	1	178,77423	5,4268613	2	0,55179745	1,0047934	0,9976526	1,0635544	1	R	0
COMBO3 (1)006.nd2	0	1	0,08709827	4,4458346	3,856434	0,42014387	0,18123029	5,137356	5,2757306	1	1,0942836	11,531414	2	0,21447867	1,0360714	0,78855354	0,87958854	1	R	0
	0	0	0	0	0	0	0	0	0	0	0	0	0	0	0	0	0	1	NF	0
COMBO3 (2)001.nd2	0	1	0,018063799	3,310064	3,6321795	0,58787525	0,03944422	3,7114701	3,7049818	1	143,46025	8,411637	2	0,3059529	1,000818	0,97764224	0,95921534	2	R	0
COMBO3 (2)001.nd2	1	0	0,03124556	4,708189	4,3613677	0,5080418	0,029340904	4,894878	4,8948846	1	135,06035	10,791509	2	0,25019595	1,0014336	0,9703185	1,0246372	2	G	0
COMBO3 (2)001.nd2	0	1	0,025644396	4,6337695	4,238706	0,51998013	0,0029427642	4,7780433	4,7755337	1	33,871834	10,582268	2	0,2584309	1,0003934	0,9635185	1,0359123	2	R	0
COMBO3 (2)001.nd2	1	0	0,012655417	3,780508	3,8629541	0,56293577	0,021520268	4,0878353	4,0885096	1	14,832218	9,186511	2	0,28805372	1,0004275	0,97702235	0,9888832	2	G	0
COMBO3 (2)001.nd2	0	1	0,03137594	3,2975175	3,151254	0,64714235	0,027168369	3,4715111	3,4707608	1	149,31372	8,002001	2	0,3483855	1,000755	0,9813505	1,0313506	2	R	0
COMBO3 (2)001.nd2	1	0	0,06288586	3,4969823	3,7612715	0,5692915	0,012580761	3,9170084	3,9144804	1	151,20013	8,785861	2	0,2901981	1,003238	0,97496796	0,9569653	2	G	0
COMBO3 (2)001.nd2	1	0	0,02667706	3,934852	4,2476506	0,5109176	0,05359172	4,4348545	4,4391274	1	137,39386	9,837703	2	0,25472978	1,0019096	0,962883	0,93854433	2	G	0
COMBO3 (2)001.nd2	1	0	0,008252491	3,2318444	3,1193242	0,63987386	0,019451888	3,4708335	3,470491	1	145,4708	7,9667826	2	0,34158045	1,0002067	0,98587084	1,0073552	2	G	0
COMBO3 (2)001.nd2	1	0	0,014963584	3,5017068	3,4503045	0,6230585	0,016285107	3,6902506	3,690441	1	10,5648	8,403891	2	0,3273996	1,0003225	0,9885779	1,029825	2	G	0
COMBO3 (2)001.nd2	1	0	0,07568198	5,0871444	4,399686	0,3858431	0,13495304	5,7911067	5,9138417	1	10,22985	12,87172	2	0,19313502	1,0246072	0,80542374	0,8977289	2	G	0
COMBO3 (2)001.nd2	1	0	0,047719758	5,156782	5,4457726	0,37926817	0,04515272	6,0431485	6,068875	1	8,251563	13,07137	2	0,1797887	1,0069547	0,88342506	0,88485116	2	G	0
COMBO3 (2)001.nd2	0	1	0	5,41731	5,2192483	0,4338364	0,0014250176	5,7080803	5,7077427	1	179,20042	12,526616	2	0,21169648	1,0000138	0,9418589	0,9939102	2	R	0
COMBO3 (2)001.nd2	1	0	0,0069746557	3,5300114	3,4487314	0,61554354	0,013091482	3,7400882	3,7378712	1	133,00407	8,489138	2	0,32130873	1,0001111	0,98956823	1,0209156	2	G	0
COMBO3 (2)001.nd2	1	0	0,026925495	4,2482014	4,592208	0,49449947	0,016909856	4,7030435	4,6992254	1	134,72519	10,390216	2	0,24454415	1,0005364	0,96328455	0,95917636	2	G	0
COMBO3 (2)001.nd2	0	1	0,036770225	4,6987453	4,041618	0,53313184	0,010479946	4,7355223	4,7380915	1	133,87112	10,523945	2	0,26678187	1,0008649	0,976235	1,0547696	2	R	0
COMBO3 (2)001.nd2	0	1	0,040861744	3,6877685	3,6219344	0,59327847	0,029630667	3,8880203	3,8894055	1	135,9785	8,838071	2	0,31061092	1,0016232	0,98368955	1,0156736	2	R	0
COMBO3 (2)001.nd2	0	1	0,026044479	3,056324	3,0802581	0,66230345	0,045746766	3,308964	3,311169	1	85,96503	7,615109	2	0,35540652	1,0009664	0,98919547	1,0093268	2	R	0
COMBO3 (2)001.nd2	1	0	0,050330985	3,6807756	3,9001195	0,552745	0,08429038	4,0795813	4,080969	1	154,1236	9,147706	2	0,2815907	1,0051429	0,96383494	0,963112	2	G	0
COMBO3 (2)001.nd2	0	1	0,026082939	4,3772373	4,001184	0,5487227	0,016027296	4,4722996	4,4694247	1	149,28543	10,012177	2	0,2786432	1,000713	0,9762256	1,0436742	2	R	0
COMBO3 (2)001.nd2	1	0	0,023907108	3,5944047	3,6378417	0,5874927	0,014007479	3,8996356	3,8986866	1	138,79301	8,768335	2	0,30094633	1,0002317	0,98814493	0,99283236	2	G	0
COMBO3 (2)001.nd2	1	0	0,009438627	3,5438309	3,5919228	0,60647553	0,017695002	3,7683659	3,761297	1	150,84904	8,569092	2	0,31774375	1,0001922	0,9902301	1,0125839	2	G	0
COMBO3 (2)001.nd2	0	1	0,06836587	4,162288	4,0595555	0,52504283	0,04182562	4,4832497	4,5053883	1	136,04993	9,98099	2	0,2636674	1,0055985	0,9529237	0,9853612	2	R	0
COMBO3 (2)001.nd2	1	0	0,041739825	3,2075045	3,7876654	0,5647175	0,08154705	3,765815	3,778077	1	152,69856	8,448371	2	0,28797808	1,0055926	0,98030686	0,9077813	2	G	0
COMBO3 (2)001.nd2	0	1	0,059415862	4,847803	4,2575765	0,46600118	0,08181401	5,171553	5,2056704	1	122,98565	11,433624	2	0,23078792	1,0073912	0,90696704	0,9818638	2	R	0
COMBO3 (2)001.nd2	1	0	0,031031564	4,2711782	4,372409	0,51003504	0,0025702734	4,622487	4,6199436	1	161,31097	10,25838	2	0,2545109	1,0008645	0,9618673	0,98142076	2	G	0
COMBO3 (2)001.nd2	1	0	0,06300727	3,7568653	3,6878579	0,5482227	0,08040443	4,122885	4,1376543	1	142,57953	9,279813	2	0,28140593	1,0041816	0,9440214	0,966141	2	G	0
COMBO3 (2)001.nd2	1	0	0,0037749182	3,178617	3,1780496	0,64823544	0,010639496	3,417199	3,4161165	1	134,4049	7,849783	2	0,34658346	1,0000677	0,9901971	1,011759	2	G	0
COMBO3 (2)001.nd2	0	1	0,02679982	3,7876673	3,4723415	0,6094887	0,053168572	3,8969018	3,8947124	1	125,267746	8,837065	2	0,3175726	1,0019113	0,9858294	1,0519072	2	R	0
COMBO3 (2)001.nd2	1	0	0,030386625	3,9029675	4,6708765	0,47388625	0,015582192	4,6039844	4,6050353	1	173,17404	10,173382	2	0,23444305	1,0006127	0,94468373	0,89401275	2	G	0
COMBO3 (2)001.nd2	0	1	0,0068029924	5,3423443	4,944662	0,43860203	0,018195728	5,6608667	5,6616135	1	105,00593	12,371876	2	0,21226388	1,0007889	0,9250962	0,993416	2	R	0
COMBO3 (2)001.nd2	0	0	0,13006805	6,2918	2,5003953	0,4074159	0,33050826	5,5529194	6,319986	1	88,31608	13,930715	2	0,25980192	1,1859889	0,67895	1,0393313	2	NF	0
COMBO3 (2)001.nd2	0	1	0,04779867	3,9752276	3,5974226	0,57038254	0,06474517	4,11686	4,1287622	1	140,89105	9,358426	2	0,29863447	1,0044771	0,9532993	1,0267209	2	R	0
COMBO3 (2)001.nd2	0	1	0,016630784	4,6842604	4,509943	0,5118463	0,023095455	4,849385	4,8466887	1	155,9115	10,723971	2	0,2536167	1,0011473	0,9818182	1,0260637	2	R	0
COMBO3 (2)001.nd2	1	0	0,108675174	6,0924187	3,6407197	0,38083404	0,17151897	6,220349	6,497307	1	2,8096511	14,178554	2	0,20047969	1,0569268	0,73218143	0,9692679	2	G	0
COMBO3 (2)001.nd2	1	0	0,012172501	4,6305647	5,0939755	0,45244604	0,022951793	5,1821375	5,1789336	1	146,67189	11,340665	2	0,21954633	1,0007056	0,95603377	0,93899447	2	G	0
COMBO3 (2)001.nd2	0	1	0,0040841233	4,906535	4,611456	0,49005696	0,009861929	5,134638	5,131139	1	154,75287	11,216804	2	0,23695473	1,0002637	0,97880894	1,0163175	2	R	0
COMBO3 (2)001.nd2	1	0	0,05106707	2,7412262	2,9742587	0,6804225	0,07060193	3,0791595	3,08031	1	167,25499	7,1152153	2	0,36812103	1,0024931	0,9939628	0,9780084	2	G	0
COMBO3 (2)001.nd2	1	0	0,055446364	7,1625857	2,6476758	0,7012742	0,03938304	4,6966567	4,540214	1	19,385164	11,329113	2	0,4134303	1,0041271	0,9895112	1,6799382	2	G	0
COMBO3 (2)001.nd2	0	1	0,048286684	3,4291968	3,1096547	0,6538426	0,086907096	3,5373566	3,5379071	1	157,05894	8,118289	2	0,34893525	1,003539	0,9868711	1,0577182	2	R	0
COMBO3 (2)001.nd2	0	1	0,07620578	2,8044124	2,5442276	0,7391827	0,13463351	2,9079297	2,910892	1	117,63598	6,904782	2	0,42226413	1,0069832	0,98814934	1,070329	2	R	0
COMBO3 (2)001.nd2	1	0	0,0045188847	3,9220314	4,436796	0,5197142	0,015652414	4,4105844	4,403935	1	152,36938	9,738189	2	0,25670177	1,0001807	0,9892491	0,9493234	2	G	0
COMBO3 (2)001.nd2	1	0	0,029907923	4,3609204	4,243012	0,51342356	0,028251803	4,651569	4,6559253	1	61,511368	10,331327	2	0,25661933	1,0018389	0,9704335	0,99552274	2	G	0
COMBO3 (2)001.nd2	1	0	0,022766784	3,1155143	3,5570407	0,61096174	0,012361112	3,5489478	3,5431538	1	149,88771	8,005027	2	0,3149493	1,0005978	0,99288976	0,9544222	2	G	0
COMBO3 (2)001.nd2	0	1	0,026597783	2,9099722	4,4871697	0,49195766	0,041670576	3,9094853	3,9099107	1	54,885166	8,621552	2	0,24241517	1,0016754	0,95173913	0,78671086	2	R	0
COMBO3 (2)001.nd2	2	0	0,052026656	4,294987	4,572185	0,46056753	0,073750205	4,906534	4,9147706	1	94,48511	10,825282	2	0,22715503	1,0072169	0,92194426	0,9196806	2	G	0
COMBO3 (2)001.nd2	0	0	0,0513897	3,3121278	4,144074	0,5283665	0,037035067	4,010687	4,019901	1	32,169193	8,875459	2	0,262168	1,0031295	0,96931434	0,88224155	2	NF	0
COMBO3 (2)001.nd2	0	1	0,015242938	3,5354226	2,8340595	0,68293446	0,012480824	3,47149	3,4650803	1	16,961594	8,065589	2	0,373525	1,0002491	0,9918722	1,1163037	2	R	0
COMBO3 (2)001.nd2	0	1	0,028673215	4,3968844	4,3530793	0,4932162	0,04627436	4,771812	4,775671	1	128,9327	10,584218	2	0,24586034	1,0021676	0,94243604	0,973591	2	R	0
COMBO3 (2)001.nd2	0	1	0,31800315	4,283931	1,6695008	0,86860245	0,27388033	3,0116768	3,0205057	1	52,794422	7,872554	2	0,6013618	1,0268917	0,986683	1,6811123	2	R	0
COMBO3 (2)001.nd2	1	0	0	3,6667898	3,8296022	0,56974524	0,005649971	4,0401025	4,0314646	1	59,12543	8,993062	2	0,28602988	1,0000354	0,9878886	0,98080105	2	G	0
COMBO3 (2)001.nd2	3	0	0,17315151	4,720307	1,9862419	0,8114653	0,088149734	3,4229302	3,3387363	1	168,25636	8,549783	2	0,51296085	1,0066702	0,98610437	1,6304073	2	G	0
COMBO3 (2)001.nd2	0	0	0,022111708	3,5227687	3,6885026	0,58048946	0,029187618	3,8539584	3,846708	1	148,47313	8,732726	2	0,30198142	1,000551	0,9799907	0,97438896	2	NF	0
COMBO3 (2)001.nd2	0	0	0,039576657	3,2873404	4,3641453	0,4622596	0,07347387	4,265841	4,2827907	1	119,75677	9,453319	2	0,23000933	1,0047275	0,9112896	0,8138365	2	NF	0
COMBO3 (2)001.nd2	0	1	0,014193041	3,4898021	3,090161	0,6494607	0,010465119	3,5924397	3,5907085	1	0	8,217296	2	0,34429598	1,0002115	0,99242425	1,0605234	2	R	0
COMBO3 (2)001.nd2	0	0	0,07887884	3,208753	4,3279257	0,4925877	0,030098287	4,08864	4,0990605	1	171,99397	9,047557	2	0,2443929	1,0041529	0,9312394	0,8326837	2	NF	0
COMBO3 (2)001.nd2	3	0	0,05064732	3,041256	3,0807998	0,6689611	0,028949035	3,2618253	3,2649522	1	4,348723	7,558419	2	0,36394998	1,00115	0,99358135	1,0202018	2	G	0
COMBO3 (2)001.nd2	0	1	0,06782842	2,8354642	3,4436083	0,5977548	0,12612742	3,4346154	3,4395852	1	1,9145339	7,720679	2	0,30603993	1,0072336	0,9790732	0,89058906	2	R	0
COMBO3 (2)001.nd2	1	0	0,072542176	2,4892936	4,001108	0,4968069	0,10789022	3,524021	3,5414836	1	113,24453	7,9350414	2	0,25521684	1,008952	0,8999402	0,74001235	2	G	0
COMBO3 (2)001.nd2	0	1	0,08771717	3,5733843	3,320119	0,59684736	0,14290562	3,7311523	3,7527711	1	157,3066	8,673875	2	0,3268164	1,0296311	0,9630045	1,0228992	2	R	0
COMBO3 (2)001.nd2	0	1	0,04046531	3,1829042	4,0194693	0,5274208	0,057140872	3,9164364	3,9170756	1	82,653725	8,708395	2	0,2642114	1,0031427	0,95685416	0,8676721	2	R	0
COMBO3 (2)001.nd2	1	0	0,073460445	2,9968426	3,4609098	0,5847486	0,03689421	3,5537918	3,5566494	1	90,62305	8,025134	2	0,3021274	1,0023066	0,97095114	0,90035397	2	G	0
COMBO3 (2)001.nd2	0	1	0,04120502	3,3940656	3,5155694	0,6006329	0,007406145	3,7188	3,716006	1	76,17143	8,426758	2	0,3124818	1,0005819	0,9859734	0,9831644	2	R	0
COMBO3 (2)001.nd2	1	0	0,09298276	3,6264138	3,98497	0,5149854	0,012002828	4,2196064	4,236764	1	159,35793	9,406892	2	0,25932455	1,0068542	0,94580626	0,9104644	2	G	0
COMBO3 (2)001.nd2	1	0	0,109688826	2,0525064	3,004295	0,62658507	0,2263359	2,758425	2,7814856	1	144,12888	6,415894	2	0,3434569	1,0212498	0,9564728	0,79430574	2	G	0
COMBO3 (2)001.nd2	1	0	0,058938455	2,6606412	3,3615627	0,6098199	0,006690476	3,261206	3,2663531	1	154,7848	7,4045267	2	0,31852236	1,0021516	0,9845054	0,8760032	2	G	0
COMBO3 (2)001.nd2	0	1	0,03248796	4,5829043	4,5314193	0,48777664	0,020762412	4,953348	4,9503803	1	133,7051	10,865878	2	0,23782265	1,0012926	0,9652817	0,97463024	2	R	0
COMBO3 (2)001.nd2	0	1	0,014788748	3,780924	4,3221645	0,51824385	0,014554082	4,2953672	4,292936	1	129,95671	9,574957	2	0,26092005	1,0004544	0,97665715	0,93558085	2	R	0
COMBO3 (2)001.nd2	0	1	0,01944128	3,2432182	3,7210393	0,58010316	0,041066334	3,754063	3,7544732	1	127,547775	8,38186	2	0,29301053	1,0010364	0,98737836	0,92921007	2	R	0
COMBO3 (2)001.nd2	1	0	0,023527827	2,5042994	2,7490218	0,7010715	0,037722144	2,8278632	2,818294	1	2,6746113	6,699878	2	0,39873058	1,0003846	0,99006057	0,96765804	2	G	0
COMBO3 (2)001.nd2	1	0	0,0031297724	3,3930666	3,5468223	0,5826882	0,0016164276	3,7800333	3,7733665	1	4,4489512	8,554271	2	0,3023509	1,0000358	0,9772695	0,9645306	2	G	0
COMBO3 (2)001.nd2	1	0	0,029332696	3,577047	5,077046	0,42834103	0,055739217	4,6820135	4,6954083	1	4,3981824	10,244067	2	0,20776358	1,003084	0,9181981	0,7956774	2	G	0
COMBO3 (2)001.nd2	1	0	0,038909588	3,590034	3,6185365	0,57608247	0,039436206	3,9343717	3,9284885	1	3,1354253	8,84936	2	0,29529625	1,0017989	0,9629332	0,98367405	2	G	0
COMBO3 (2)001.nd2	1	0	0,023561182	2,9683297	3,8277225	0,570991	0,0065977876	3,5650058	3,5600948	1	2,4555323	8,082512	2	0,29737318	1,0002247	0,98128575	0,88985413	2	G	0
COMBO3 (2)001.nd2	1	0	0,055882238	2,8528633	3,7963114	0,55788547	0,054325093	3,5543902	3,5571697	1	172,94754	8,01628	2	0,28751525	1,0046372	0,96725845	0,85764384	2	G	0
COMBO3 (2)001.nd2	1	0	0,04521536	4,9330087	4,9699993	0,39818007	0,017313488	5,6904464	5,7092295	1	164,28	12,477314	2	0,19396766	1,0037713	0,8722391	0,89956665	2	G	0
COMBO3 (2)001.nd2	0	1	0,10043807	4,6389728	3,9263713	0,42428234	0,16528283	5,204547	5,3732815	1	179,06262	11,72164	2	0,21805502	1,0600191	0,814869	0,904716	2	R	0
COMBO3 (2)001.nd2	0	1	0,049800698	2,6020339	2,3736367	0,682202	0,094292805	2,8608353	2,60783	1	140,94284	6,9231687	2	0,40479705	1,0023522	0,94600487	1,026973	2	R	0
COMBO3 (2)001.nd2	0	0	0,017825088	2,946352	4,1999016	0,52301836	0,008765706	3,7859051	3,765726	1	23,921196	8,4137335	2	0,26173106	1,000294	0,9845332	0,82765996	2	NF	0
COMBO3 (2)001.nd2	0	1	0,03625538	2,2831898	3,0660365	0,6374412	0,027311582	2,9158487	2,914504	1	175,13284	6,70897	2	0,34191817	1,0009252	0,9793601	0,8410531	2	R	0
COMBO3 (2)002.nd2	1	0	0,040128946	4,151414	4,360767	0,47345844	0,0782205	4,765033	4,7812777	1	166,78238	10,496923	2	0,2327954	1,0058979	0,9140375	0,9169039	2	G	0
COMBO3 (2)002.nd2	0	1	0,0018682008	3,2094088	2,9361634	0,67005974	0,0021889568	3,356401	3,351579	1	179,40865	7,758195	2	0,36273333	1,0000186	0,9923518	1,0458153	2	R	0
COMBO3 (2)002.nd2	0	1	0,058109857	3,2819707	3,7330334	0,56854033	0,09251216	3,812721	3,831877	1	169,0658	8,517097	2	0,28745824	1,006355	0,9816059	0,91676366	2	R	0
COMBO3 (2)002.nd2	0	1	0,028286284	3,8163466	3,6968544	0,5931532	0,018971289	3,9780512	3,9767103	1	73,04139	8,991775	2	0,3070557	1,0011793	0,988976	1,0318933	2	R	0
COMBO3 (2)002.nd2	0	1	0,016350323	3,5719066	3,9739082	0,55249345	0,0029862542	4,0328813	4,0234394	1	170,41026	9,013457	2	0,27962717	1,0001597	0,9846303	0,94666	2	R	0
COMBO3 (2)002.nd2	0	1	0,030728946	3,1198432	3,3741088	0,62396914	0,03603281	3,4861522	3,4851391	1	28,800924	7,926651	2	0,32685128	1,0006483	0,99211097	0,9685813	2	R	0
COMBO3 (2)002.nd2	1	0	0,035645682	3,8745794	4,367886	0,49575704	0,0027276343	4,4794807	4,484148	1	117,54393	9,910208	2	0,2458552	1,0015131	0,9556879	0,9140166	2	G	0
COMBO3 (2)002.nd2	0	1	0,025464807	4,3152585	3,6553833	0,5913764	0,0124258	4,201173	4,1950727	1	156,4511	9,575829	2	0,31129766	1,0003177	0,9849415	1,0997324	2	R	0
COMBO3 (2)002.nd2	1	0	0,024194485	4,115586	4,352805	0,5169663	0,009197606	4,4916735	4,487656	1	154,7918	10,002064	2	0,25973195	1,0004883	0,97941595	0,97118074	2	G	0
COMBO3 (2)002.nd2	0	1	0,044503223	4,083202	3,7769623	0,5407646	0,075039685	4,35516	4,3606715	1	130,59113	9,740948	2	0,27409598	1,0053995	0,94279563	0,9976206	2	R	0
COMBO3 (2)002.nd2	0	1	0	3,2092943	3,5049431	0,6037517	0,00091028353	3,6195023	3,6046205	1	146,07718	8,172981	2	0,31190473	1,0000033	0,9798815	0,9587596	2	R	0
COMBO3 (2)002.nd2	1	0	0,02301518	3,477731	3,5810323	0,59939504	0,03403633	3,7882931	3,7787051	1	155,49962	8,538791	2	0,30854532	1,0008131	0,9877288	0,9931302	2	G	0
COMBO3 (2)002.nd2	1	0	0,04675917	4,0610576	3,5509193	0,570833	0,07541727	4,1586404	4,16594	1	148,95158	9,455183	2	0,29898304	1,0047684	0,94762814	1,0412492	2	G	0
COMBO3 (2)002.nd2	0	1	0,03302261	5,7781534	4,5051785	0,46982762	0,025274128	5,547432	5,550859	1	128,24492	12,43169	2	0,23906454	1,0008342	0,92761683	1,0936275	2	R	0
COMBO3 (2)002.nd2	1	0	0,04757265	5,890706	5,527162	0,3602711	0,025835365	6,597961	6,625544	1	171,70589	14,334214	2	0,17228916	1,005288	0,8643604	0,9216748	2	G	0
COMBO3 (2)002.nd2	0	1	0,041844934	3,775513	3,7377865	0,5658129	0,08198975	4,0899124	4,0948887	1	103,419365	9,157069	2	0,28738102	1,0048627	0,96872866	0,9897108	2	R	0
COMBO3 (2)002.nd2	1	0	0,08068725	3,6567998	3,6784136	0,49464583	0,16797079	4,3141127	4,370701	1	164,12788	9,638475	2	0,25016603	1,0209965	0,88648057	0,8864913	2	G	0
COMBO3 (2)002.nd2	1	0	0,056576014	3,8374088	4,507371	0,4878955	0,0058074566	4,5306287	4,5434213	1	144,76836	9,941698	2	0,23802975	1,0035206	0,95018756	0,8942796	2	G	0
COMBO3 (2)002.nd2	0	1	0,054503858	3,6348221	3,4060128	0,6055967	0,000214764	3,8287504	3,8302615	1	121,2374	8,684698	2	0,31570336	1,0010957	0,97141075	1,026695	2	R	0
COMBO3 (2)002.nd2	1	0	0,01748239	2,9813583	3,3750641	0,6189753	0,032019906	3,4242778	3,4206579	1	149,67262	7,7799244	2	0,3237325	1,00043	0,98820364	0,94206136	2	G	0
COMBO3 (2)002.nd2	0	1	0,038285457	3,3645954	3,6714869	0,5827216	0,011898383	3,7829714	3,7737985	1	124,54448	8,518062	2	0,29934835	1,0013595	0,98149496	0,9573033	2	R	0
COMBO3 (2)002.nd2	1	0	0,051641434	2,853779	3,4578338	0,6048837	0,0953697	3,3969262	3,4039989	1	1,8389765	7,6997952	2	0,31488955	1,004232	0,97641563	0,90609723	2	G	0
COMBO3 (2)002.nd2	0	1	0,06921407	5,347672	4,4035387	0,38355258	0,11365885	5,950278	6,0570035	1	148,83829	13,236551	2	0,19230935	1,0227469	0,79362744	0,915345	2	R	0
COMBO3 (2)002.nd2	0	1	0,034920488	4,444503	4,179505	0,5251979	0,048433937	4,6766443	4,6844387	1	141,22792	10,312287	2	0,25874063	1,0026909	0,96798056	1,0123876	2	R	0
COMBO3 (2)002.nd2	1	0	0,028964667	4,295986	4,544257	0,4901333	0,032632366	4,752538	4,755675	1	136,39021	10,494924	2	0,2421708	1,0010284	0,9627612	0,9538465	2	G	0
COMBO3 (2)002.nd2	0	1	0,061202314	3,8018198	3,7957792	0,50791484	0,11878785	4,3441443	4,380893	1	127,62237	9,698515	2	0,2565034	1,0099382	0,920058	0,9176414	2	R	0
COMBO3 (2)002.nd2	1	0	0,02971583	3,5097818	3,954862	0,5564127	0,050217547	4,0186896	4,0221906	1	171,65622	8,903207	2	0,27670777	1,0018711	0,99022925	0,9376681	2	G	0
COMBO3 (2)002.nd2	1	0	0,0060512032	3,8151395	4,4062676	0,50374764	0,011819464	4,4090776	4,403483	1	66,7221	9,755591	2	0,2498763	1,0001752	0,96253043	0,91931546	2	G	0
COMBO3 (2)002.nd2	0	1	0,039035298	3,8244634	3,7821274	0,57716763	0,027087122	4,0719094	4,0712333	1	140,06383	9,125133	2	0,29368675	1,0019871	0,988042	1,0088114	2	R	0
COMBO3 (2)002.nd2	1	0	0,06408601	2,2680383	2,3165967	0,78051347	0,101255976	2,5207734	2,5194461	1	125,199684	6,042824	2	0,4544571	1,0025094	0,9960515	1,0183116	2	G	0
COMBO3 (2)003.nd2	0	1	0,006372493	3,338757	3,186582	0,64875823	0,004206321	3,4883258	3,4843662	1	133,54529	8,041849	2	0,3493501	1,0000927	0,9899125	1,0396894	2	R	0
COMBO3 (2)003.nd2	1	0	0,0055143973	3,9151218	4,4052033	0,51313066	0,011615832	4,4267683	4,4164343	1	66,13061	9,791823	2	0,2543793	1,0001321	0,97123206	0,94372416	2	G	0
COMBO3 (2)003.nd2	0	1	0,06395152	6,055331	4,9770117	0,371638	0,05171242	6,4609947	6,5167513	1	152,87425	14,30915	2	0,1846925	1,0091866	0,82469755	0,9595265	2	R	0
COMBO3 (2)003.nd2	1	0	0,02723592	2,3264792	2,1651642	0,80725884	0,04817391	2,4353144	2,4205961	1	126,750946	6,0179434	2	0,49945828	1,000517	0,99807143	1,0745668	2	G	0
COMBO3 (2)003.nd2	0	1	0,08033027	3,642148	3,6203144	0,58018774	0,095843665	3,933299	3,9596553	1	111,20917	8,881768	2	0,29974625	1,0108579	0,9821308	0,9879071	2	R	0
COMBO3 (2)003.nd2	1	0	0,06009214	4,4754505	3,8467038	0,4969548	0,13199031	4,7291117	4,7960567	1	125,843	10,63812	2	0,25479317	1,0157661	0,88729113	0,9864501	2	G	0
COMBO3 (2)003.nd2	0	0	0,09647218	5,806125	3,4469655	0,35372037	0,22379296	6,229365	6,6458435	1	89,439514	14,362104	2	0,19050615	1,0834899	0,69302887	0,9075357	2	NF	0
COMBO3 (2)003.nd2	1	0	0,030809695	3,6947613	4,960177	0,44245043	0,039923336	4,714654	4,724301	1	164,60847	10,243912	2	0,21163958	1,0021087	0,92331696	0,8252051	2	G	0
COMBO3 (2)003.nd2	1	0	0,095571294	3,048998	3,108747	0,62208945	0,17571189	3,445768	3,4548495	1	171,40384	7,8479657	2	0,3269604	1,0158361	0,9616142	0,955991	2	G	0
COMBO3 (2)003.nd2	0	1	0,09526787	5,3855505	3,8480663	0,45231453	0,13207075	5,338815	5,4387155	1	148,16922	12,232063	2	0,24057499	1,0198568	0,8422012	1,0368948	2	R	0
COMBO3 (2)003.nd2	0	1	0,02565188	3,8712494	3,7548096	0,5784661	0,011909299	4,07697	4,0677395	1	118,03188	9,170469	2	0,29654202	1,0005604	0,983524	1,0198623	2	R	0
COMBO3 (2)003.nd2	0	1	0,054353267	3,410216	3,2378879	0,6439296	0,06297996	3,5536919	3,5566025	1	162,09415	8,157868	2	0,34382102	1,0037117	0,99133635	1,0427109	2	R	0
COMBO3 (2)003.nd2	0	1	0,066468425	4,095356	3,1318138	0,6104168	0,122160286	4,026491	4,054967	1	154,34143	9,182005	2	0,3216239	1,0090917	0,95138085	1,0929873	2	R	0
COMBO3 (2)003.nd2	0	1	0,02457072	3,8347032	3,8755054	0,5537609	0,048344795	4,1881094	4,189626	1	176,12346	9,328454	2	0,27835935	1,0019991	0,980335	0,9802461	2	R	0
COMBO3 (2)003.nd2	0	1	0,050548587	4,3715763	3,6386046	0,5407357	0,09172213	4,465214	4,499272	1	132,06732	10,079325	2	0,2791668	1,0083883	0,93711185	1,0321059	2	R	0
COMBO3 (2)003.nd2	1	0	0,02316131	3,8101447	3,822663	0,5764906	0,014795729	4,071738	4,071341	1	145,62859	9,113381	2	0,2926119	1,0007645	0,980883	1,0127814	2	G	0
COMBO3 (2)003.nd2	1	0	0,0865173	5,053054	4,1262474	0,3892522	0,12769948	5,6953564	5,8255725	1	166,25385	12,772219	2	0,19834544	1,0275122	0,7936869	0,9004662	2	G	0
COMBO3 (2)003.nd2	0	1	0,032495335	4,1582923	4,175793	0,505746	0,061019335	4,6010437	4,6125445	1	119,28336	10,164739	2	0,25009924	1,0039519	0,94007605	0,95994955	2	R	0
COMBO3 (2)003.nd2	1	0	0,014982468	4,3902245	4,9806037	0,469968	0,0060082385	4,9298344	4,930303	1	162,86469	10,834632	2	0,2300023	1,0004486	0,97112554	0,9378444	2	G	0
COMBO3 (2)003.nd2	0	1	0,026357736	4,3232923	3,4785242	0,4852992	0,04242848	4,613753	4,5012374	1	105,76078	10,58053	2	0,25859255	1,001914	0,8704514	0,9893972	2	R	0
COMBO3 (2)003.nd2	1	0	0,05632968	3,3904028	3,4102697	0,5896843	0,08816252	3,7527592	3,7618866	1	133,84703	8,500036	2	0,30652082	1,0043726	0,96070015	0,9690132	2	G	0
COMBO3 (2)003.nd2	0	1	0,02115159	4,8500924	4,900915	0,4414189	0,043115333	5,370002	5,3607874	1	132,55284	11,750449	2	0,21414663	1,0027663	0,930136	0,948091	2	R	0
COMBO3 (2)003.nd2	0	1	0,0122813545	3,1784506	3,3680346	0,6304274	0,023215635	3,483578	3,4794278	1	120,10086	7,959671	2	0,3334836	1,0002587	0,99292624	0,9874601	2	R	0
COMBO3 (2)003.nd2	1	0	0,05027156	3,9080455	4,3138647	0,5018459	0,024075327	4,470269	4,48284	1	142,67474	9,892352	2	0,24900173	1,003667	0,9522882	0,9250587	2	G	0
COMBO3 (2)003.nd2	0	1	0,06390486	3,3211393	3,1847181	0,6290717	0,0669013	3,5645356	3,575959	1	163,0851	8,145137	2	0,3328061	1,0042542	0,97592837	1,0082902	2	R	0
COMBO3 (2)003.nd2	1	0	0,021407453	5,1807575	5,517655	0,41024053	0,012343601	5,8079834	5,811185	1	164,57715	12,59744	2	0,19554767	1,0009239	0,9316726	0,9316135	2	G	0
COMBO3 (2)003.nd2	1	0	0,05384263	2,872895	3,979234	0,54312336	0,09293373	3,657658	3,6763957	1	9,606182	8,152965	2	0,27341583	1,006302	0,9669541	0,83502007	2	G	0
COMBO3 (2)003.nd2	0	1	0,052134212	3,766855	4,596953	0,4820559	0,012652238	4,486279	4,497591	1	103,4773	9,909362	2	0,23829584	1,0029442	0,9505882	0,8833932	2	R	0
COMBO3 (2)003.nd2	1	0	0,06065889	4,5875974	4,6304126	0,4440381	0,011364993	5,208861	5,211882	1	166,78293	11,394296	2	0,2152831	1,0036285	0,9107031	0,9262167	2	G	0
COMBO3 (2)003.nd2	1	0	0,057931814	2,1487737	2,5574062	0,7260614	0,10700682	2,5919335	2,588002	1	170,03659	6,0983677	2	0,4072425	1,0031936	0,9907732	0,91827434	2	G	0
COMBO3 (2)003.nd2	1	0	0,04113167	3,8833206	4,8703995	0,41010195	0,07500795	5,0255275	5,0396748	1	177,05714	10,908389	2	0,19577178	1,0054457	0,88948	0,80419403	2	G	0
COMBO3 (2)003.nd2	1	0	0,050830428	4,1512995	3,8425064	0,502718	0,009633707	4,579721	4,5612	1	178,18782	10,186729	2	0,25200906	1,0036937	0,9171771	0,96460795	2	G	0
COMBO3 (2)003.nd2	1	0	0,0012285219	2,6774573	3,757557	0,55967224	0,0091573205	3,4643507	3,4455345	1	175,14186	7,7535276	2	0,2840462	1,0002341	0,9743698	0,8308052	2	G	0
COMBO3 (2)003.nd2	0	1	0,080690205	3,8099365	3,526205	0,5570298	0,02833288	4,062259	4,057219	1	128,5517	9,270958	2	0,29396293	1,0067825	0,93896246	0,99007124	2	R	0
COMBO3 (2)003.nd2	0	1	0,05970939	2,9608374	3,3433936	0,59677964	0,029777711	3,490352	3,4986773	1	121,9538	7,8959646	2	0,30944696	1,0025715	0,96912724	0,91323274	2	R	0
COMBO3 (2)003.nd2	1	0	0,045298927	3,1767855	4,1356225	0,50543827	0,09934386	4,0301557	4,044508	1	26,557102	8,8871975	2	0,24903157	1,00581	0,9404574	0,83713573	2	G	0
COMBO3 (2)003.nd2	1	0	0,021805646	2,9823155	3,35795	0,617984	0,004047917	3,3824348	3,3813987	1	7,2692585	7,787411	2	0,33189818	1,0001972	0,9731609	0,9487768	2	G	0
COMBO3 (2)003.nd2	1	0	0,059791345	3,6031873	4,6054397	0,4046024	0,10455127	4,786383	4,8237734	1	145,39795	10,578745	2	0,20025438	1,0143745	0,8422179	0,77121544	2	G	0
COMBO3 (2)003.nd2	1	0	0	2,7705507	4,298744	0,5075203	0,0009871429	3,759121	3,757641	1	139,4236	8,282496	2	0,24963394	1,000005	0,953992	0,7843607	2	G	0
COMBO3 (2)003.nd2	1	0	0,08087806	2,4463995	3,9324675	0,4629086	0,12538615	3,6737425	3,7003596	1	120,09269	8,149313	2	0,23079166	1,0096917	0,88774264	0,69753563	2	G	0
COMBO3 (2)003.nd2	1	0	0,052646223	2,6008682	4,0974517	0,4841406	0,087278925	3,697499	3,702946	1	142,20892	8,216339	2	0,2422213	1,0056151	0,9371148	0,73349655	2	G	0
COMBO3 (2)003.nd2	1	0	0,064531036	2,326521	3,3296227	0,5453992	0,07500227	3,2483323	3,2532327	1	157,44911	7,3215184	2	0,28073475	1,0029839	0,93665475	0,75415045	2	G	0
COMBO3 (2)003.nd2	0	1	0,0016463795	3,0905395	3,6249776	0,5887228	0,023462154	3,6129625	3,589286	1	18,653763	8,122068	2	0,30145153	1,0003846	0,98294854	0,93428254	2	R	0
COMBO3 (2)003.nd2	0	1	0,01813645	4,036249	5,120197	0,43175894	0,012244717	5,0033236	5,003422	1	20,399357	10,838601	2	0,20529148	1,0002744	0,9464356	0,84354216	2	R	0
COMBO3 (2)003.nd2	0	1	0,006506771	3,506119	3,7318177	0,5543831	8,055455e-05	4,043092	4,0375247	1	20,830238	8,914834	2	0,27309236	1,0000875	0,9810846	0,93122715	2	R	0
COMBO3 (2)004.nd2	1	0	0,04142275	3,4024806	3,6336408	0,56490135	0,060359567	3,8826764	3,891886	1	135,30586	8,6999445	2	0,2873713	1,0027056	0,9773291	0,9369936	2	G	0
COMBO3 (2)004.nd2	1	0	0,022414304	4,158646	4,764686	0,47121236	0,0075230645	4,7656064	4,761986	1	131,5069	10,531072	2	0,23314479	1,00033	0,9543293	0,9182398	2	G	0
COMBO3 (2)004.nd2	1	0	0,0063314945	3,733873	3,820117	0,56322217	0,02102153	4,111089	4,1069117	1	94,77208	9,127353	2	0,28129104	1,0002927	0,98623776	0,97684	2	G	0
COMBO3 (2)004.nd2	0	1	0,009307945	4,598935	4,4590535	0,5073061	0,010211765	4,829605	4,8260307	1	149,86801	10,673295	2	0,25104073	1,0003408	0,97017115	1,0126328	2	R	0
COMBO3 (2)004.nd2	0	1	0,045752566	3,3487675	3,3549128	0,62820417	0,021382816	3,5744076	3,5742996	1	166,43411	8,184591	2	0,3337236	1,0010544	0,9852476	1,0102084	2	R	0
COMBO3 (2)004.nd2	1	0	0,056576483	2,9331155	3,6561687	0,5619551	0,09037328	3,5717487	3,5880535	1	118,326805	8,098763	2	0,29273692	1,0048416	0,9571844	0,868814	2	G	0
COMBO3 (2)004.nd2	1	0	0,004856607	3,57353	3,8152623	0,5753743	0,0060395906	3,9157155	3,9068031	1	152,44875	8,834427	2	0,29674628	1,0001146	0,9849083	0,9792499	2	G	0
COMBO3 (2)004.nd2	0	1	0,012970211	3,929274	4,71397	0,47761467	0,012391865	4,638877	4,623216	1	147,91959	10,167689	2	0,23248596	1,0002688	0,9747429	0,8948517	2	R	0
COMBO3 (2)004.nd2	0	1	0,033568744	3,1386158	3,6064851	0,58574986	0,06467738	3,6720858	3,6658883	1	138,82364	8,205743	2	0,2963621	1,0020423	0,9792597	0,9231557	2	R	0
COMBO3 (2)004.nd2	1	0	0,026139077	4,1670337	3,556917	0,5805462	0,0379645	4,226412	4,228796	1	176,50685	9,497297	2	0,29702535	1,0009229	0,9749518	1,0596981	2	G	0
COMBO3 (2)004.nd2	1	0	0,03476188	3,641149	4,00616	0,5465605	0,03871932	4,103696	4,1100326	1	134,73282	9,149662	2	0,27529496	1,002055	0,967259	0,9497927	2	G	0
COMBO3 (2)004.nd2	1	0	0,051941466	4,518503	5,022393	0,4387795	0,02098146	5,261405	5,276373	1	157,48004	11,375725	2	0,20782666	1,0032216	0,9469213	0,9002149	2	G	0
COMBO3 (2)004.nd2	1	0	0,03188401	3,907182	4,1696424	0,5110751	0,07288796	4,431592	4,4359155	1	143,21268	9,801541	2	0,2533111	1,0038512	0,95451266	0,935194	2	G	0
COMBO3 (2)004.nd2	0	1	0,04891906	3,8339539	3,8636787	0,5193434	0,09953762	4,2727466	4,2961917	1	147,27525	9,631659	2	0,26738852	1,0067828	0,9254109	0,9384143	2	R	0
COMBO3 (2)004.nd2	0	1	0,03786172	3,544913	3,3846662	0,60812986	0,038348913	3,7604117	3,7554748	1	166,14894	8,558735	2	0,31918678	1,0008758	0,98319095	1,0147483	2	R	0
COMBO3 (2)004.nd2	0	1	0,05997912	5,2374086	4,1228266	0,5183947	0,004337966	5,025197	5,0172334	1	169,0913	11,267638	2	0,2640708	1,0049136	0,93255514	1,103759	2	R	0
COMBO3 (2)004.nd2	1	0	0,023125399	4,452037	4,4698553	0,48836315	0,009487478	4,8068814	4,8086042	1	132,4644	10,703181	2	0,24532512	1,000668	0,95421493	0,9759185	2	G	0
COMBO3 (2)004.nd2	1	0	0,067789726	4,793566	4,9468226	0,41629615	0,046553545	5,469223	5,4912567	1	178,19041	12,029099	2	0,20404106	1,0060267	0,8877326	0,9115759	2	G	0
COMBO3 (2)004.nd2	1	0	0,005363234	4,187263	4,79226	0,47541413	0,009311197	4,808845	4,806572	1	151,25574	10,520443	2	0,23054665	1,0001647	0,96131647	0,92151606	2	G	0
COMBO3 (2)004.nd2	1	0	0,03616995	4,3227925	4,6736417	0,47193867	0,052733276	4,903173	4,9187684	1	132,02808	10,728632	2	0,22893918	1,0037152	0,9532954	0,9286404	2	G	0
COMBO3 (2)004.nd2	1	0	0,02411086	3,7786765	4,147397	0,5311102	0,0031710993	4,2611213	4,259145	1	154,15652	9,455456	2	0,26497325	1,0003129	0,96735007	0,9467643	2	G	0
COMBO3 (2)004.nd2	0	1	0,029505592	3,679277	3,3299043	0,624633	0,048900988	3,7928822	3,7903998	1	158,98512	8,603471	2	0,3256371	1,0016319	0,9947781	1,0464332	2	R	0
COMBO3 (2)004.nd2	1	0	0,040398646	4,797812	4,2502728	0,4956128	0,05130406	4,9976115	5,007413	1	138,6563	11,029487	2	0,24458417	1,0029502	0,9331606	1,0170864	2	G	0
COMBO3 (2)004.nd2	0	1	0,03281491	2,990807	3,0831134	0,65951794	0,003023334	3,2865396	3,287498	1	179,259	7,5489373	2	0,35255006	1,000639	0,9908981	0,9945721	2	R	0
COMBO3 (2)004.nd2	1	0	0,02480014	3,80798	4,022504	0,54263026	0,034876786	4,208653	4,21352	1	174,7532	9,39075	2	0,2737276	1,0019892	0,97543395	0,9638098	2	G	0
COMBO3 (2)004.nd2	1	0	0,050179217	4,5380745	4,0581	0,48538956	0,09774638	4,902468	4,932584	1	157,22153	10,839158	2	0,24040984	1,0084655	0,90497375	0,97224295	2	G	0
COMBO3 (2)004.nd2	0	1	0,030727606	5,141464	4,987278	0,42751968	0,036045857	5,62273	5,6242995	1	137,65955	12,293351	2	0,20706302	1,0024271	0,92460626	0,95631933	2	R	0
COMBO3 (2)004.nd2	0	1	0,02663339	4,48696	4,189566	0,51485	0,059776157	4,714593	4,716873	1	174,90982	10,4650345	2	0,2570241	1,0032058	0,9540482	1,0124336	2	R	0
COMBO3 (2)004.nd2	0	1	0,04750004	3,610555	3,4343348	0,6004333	0,010062717	3,8549123	3,8581154	1	143,63483	8,692797	2	0,30935353	1,0019671	0,98118865	1,0118076	2	R	0
COMBO3 (2)004.nd2	0	1	0,025587747	4,068883	4,348635	0,521537	0,015690425	4,495718	4,492225	1	146,29347	9,901476	2	0,25632274	1,0019382	0,98002887	0,9654415	2	R	0
COMBO3 (2)004.nd2	1	0	0,0264441	3,130832	3,6968641	0,5876293	0,04655493	3,636147	3,6376011	1	178,1581	8,182445	2	0,30149978	1,0011352	0,9866723	0,9284038	2	G	0
COMBO3 (2)004.nd2	1	0	0,03875984	3,9246955	4,01866	0,5296262	0,09193479	4,3562713	4,3712373	1	160,47487	9,649908	2	0,26332143	1,0063187	0,95580244	0,95474726	2	G	0
COMBO3 (2)004.nd2	0	1	0,019427892	4,354677	4,7038713	0,4870622	0,030592177	4,8114614	4,8047476	1	157,22845	10,599629	2	0,23950358	1,0011289	0,971167	0,95605254	2	R	0
COMBO3 (2)004.nd2	0	1	0,02775253	3,7613606	4,086896	0,54103416	0,015804105	4,1808095	4,1821847	1	172,17473	9,346846	2	0,27398977	1,0010443	0,980427	0,9543781	2	R	0
COMBO3 (2)004.nd2	1	0	0,05445089	3,026833	3,2639208	0,6359104	0,09854854	3,3795862	3,3879352	1	13,817745	7,7339473	2	0,33742052	1,0051546	0,9829944	0,97514284	2	G	0
COMBO3 (2)004.nd2	1	0	0,029973518	3,508117	4,0204873	0,5542352	0,051825937	3,9804416	3,9868636	1	112,30147	8,918563	2	0,28191724	1,0037605	0,976367	0,94125396	2	G	0
COMBO3 (2)004.nd2	0	1	0,032266077	3,523851	5,0128984	0,4363943	0,051390965	4,6344275	4,645428	1	145,43407	10,073356	2	0,20889854	1,0032988	0,94022655	0,79023385	2	R	0
COMBO3 (2)004.nd2	1	0	0,032310925	3,4555035	3,6894283	0,58076996	0,04120288	3,8547363	3,8541238	1	120,07631	8,646862	2	0,2960957	1,0021056	0,9812766	0,96394914	2	G	0
COMBO3 (2)004.nd2	1	0	0,056089476	3,208004	4,174529	0,50927824	0,09189022	4,030327	4,037718	1	167,95563	8,897025	2	0,25145745	1,0083215	0,95490026	0,83727425	2	G	0
COMBO3 (2)004.nd2	0	1	0,045640126	3,4889696	4,2896132	0,4736627	0,058062255	4,3825216	4,3718443	1	152,15814	9,620972	2	0,23129122	1,0061395	0,9308369	0,8378329	2	R	0
COMBO3 (2)004.nd2	1	0	0,0365624	5,058215	4,79196	0,39951408	0,082939245	5,7280445	5,759353	1	152,71284	12,613556	2	0,1962884	1,0106592	0,8449451	0,9115913	2	G	0
COMBO3 (2)004.nd2	0	1	0,045019235	2,936362	3,0111675	0,66021377	0,083153345	3,238904	3,2364664	1	150,57214	7,4759684	2	0,3563884	1,002554	0,9826164	0,98650235	2	R	0
COMBO3 (2)004.nd2	1	0	0,029717028	4,1354823	4,6058497	0,4774134	0,04927711	4,7273097	4,7346644	1	152,32448	10,433276	2	0,23561783	1,0019709	0,94026345	0,92175835	2	G	0
COMBO3 (2)004.nd2	0	1	0,016560582	2,8633943	3,0210133	0,5956414	0,030714674	3,354677	3,3175943	1	89,09433	7,772363	2	0,32395884	1,0005903	0,95850575	0,91582793	2	R	0
COMBO3 (2)004.nd2	0	1	0,034045868	2,4456086	3,1421027	0,63014597	0,020626506	3,059182	3,051541	1	177,47046	6,983576	2	0,3327258	1,0006917	0,98497903	0,8599031	2	R	0
COMBO3 (2)004.nd2	0	1	0,041715335	4,3496404	4,2984853	0,43474686	0,087161094	5,1080794	5,1340065	1	8,938054	11,212782	2	0,21225023	1,0073346	0,8792861	0,887505	2	R	0
COMBO3 (2)004.nd2	0	1	0	2,800125	2,7070887	0,7065598	0,0063913395	3,0249245	3,0239642	1	33,479214	7,056985	2	0,38963544	1,0000371	0,99698406	1,0164174	2	R	0
COMBO3 (2)004.nd2	0	1	0,04085047	2,5624073	2,9137836	0,64207006	0,0054154308	3,0513387	3,0457118	1	10,103052	7,0817046	2	0,35041076	1,000943	0,986578	0,9004778	2	R	0
COMBO3 (2)004.nd2	0	1	0,0013085253	3,0416722	3,7771637	0,5625354	0,005738449	3,6476824	3,6444652	1	167,534	8,243017	2	0,29106396	1,000029	0,97398233	0,88801974	2	R	0
COMBO3 (2)004.nd2	0	1	0,020295193	3,6279957	4,4988947	0,48217276	0,041917585	4,426063	4,4156113	1	153,43837	9,723822	2	0,23579882	1,0011393	0,9569609	0,86851686	2	R	0
COMBO3 (2)004.nd2	0	1	0,004330308	2,2547185	2,4668283	0,7282577	0,004461646	2,5606937	2,5565538	1	76,61816	6,237471	2	0,4378115	1,0000275	0,9925969	0,9554837	2	R	0
COMBO3 (2)004.nd2	0	1	0,11440617	2,4202178	2,534444	0,7246609	0,24195667	2,6682189	2,72378	1	148,18336	6,478355	2	0,43283427	1,0271438	0,981499	0,99346423	2	R	0
COMBO3 (2)004.nd2	0	1	0,074657135	2,482946	3,4598567	0,5581072	0,044279918	3,3023498	3,3106248	1	158,74867	7,477041	2	0,28988868	1,0025965	0,94825613	0,80007005	2	R	0
COMBO3 (2)005.nd2	1	0	0,059282158	3,08389	3,805881	0,5541872	0,11461361	3,7554266	3,7786036	1	167,89261	8,362308	2	0,2784136	1,0102497	0,9561123	0,8757154	2	G	0
COMBO3 (2)005.nd2	1	0	0,005835003	2,48997	3,3465922	0,6164006	0,010576898	3,1605332	3,1566303	1	170,19093	7,124764	2	0,31738287	1,0000618	0,97810215	0,85539865	2	G	0
COMBO3 (2)005.nd2	1	0	0,049886584	2,9284952	3,5227456	0,6089017	0,056565557	3,4076014	3,4051566	1	160,05444	7,7741623	2	0,32111236	1,0033143	0,98670465	0,9256641	2	G	0
COMBO3 (2)005.nd2	0	1	0,029468952	3,5989416	3,1525068	0,64305395	0,03501383	3,6887293	3,6907663	1	29,860481	8,386266	2	0,33676842	1,0009383	0,98406595	1,0693938	2	R	0
COMBO3 (2)005.nd2	1	0	0,025385324	4,3059344	4,534034	0,48268524	0,048972	4,805664	4,81163	1	15,537563	10,587822	2	0,23739454	1,0023419	0,9506161	0,946038	2	G	0
COMBO3 (2)005.nd2	0	1	0,023608059	3,4757955	3,836915	0,5757067	0,01971469	3,893475	3,8887947	1	141,30382	8,710265	2	0,29193726	1,000633	0,98933107	0,96076995	2	R	0
COMBO3 (2)005.nd2	1	0	0,027829643	5,1040854	4,9815993	0,44437328	0,031476792	5,491183	5,4895773	1	16,01645	12,014064	2	0,21552429	1,0014589	0,93912846	0,97651845	2	G	0
COMBO3 (2)005.nd2	0	1	0,01672584	4,5290837	4,202116	0,5234994	0,016126553	4,705165	4,7010107	1	178,90848	10,426823	2	0,2604778	1,0004897	0,9742837	1,0249438	2	R	0
COMBO3 (2)005.nd2	0	1	0,057587627	4,763763	4,46807	0,4875089	0,02789655	5,017883	5,0374084	1	155,38371	11,081249	2	0,24089028	1,0040686	0,9580278	1,0013448	2	R	0
COMBO3 (2)005.nd2	0	1	0,02456206	3,9168699	3,5347853	0,5922252	0,01293029	4,037843	4,035935	1	5,873346	9,116562	2	0,3058795	1,0003986	0,98567057	1,0429885	2	R	0
COMBO3 (2)005.nd2	0	1	0,047899757	5,2417793	4,185874	0,51536506	0,029167216	5,101108	5,1104283	1	152,65883	11,305423	2	0,25648373	1,0038961	0,9606231	1,0916446	2	R	0
COMBO3 (2)005.nd2	0	1	0,045529664	6,074853	5,134623	0,35021532	0,083599836	6,7736816	6,833403	1	135,69565	14,764041	2	0,16857623	1,0121024	0,81902665	0,9206037	2	R	0
COMBO3 (2)005.nd2	1	0	0,16606952	3,6967595	2,6201227	0,503709	0,37330982	3,9647276	4,254665	1	160,62141	9,603415	2	0,29943642	1,1030636	0,7929926	0,91468275	2	G	0
COMBO3 (2)005.nd2	1	0	0,02510337	3,756782	4,149795	0,5253022	0,032490868	4,257665	4,2589693	1	32,92073	9,4800005	2	0,2638658	1,0008098	0,96480876	0,9388706	2	G	0
COMBO3 (2)005.nd2	1	0	0,03273958	3,9123745	3,911306	0,5600873	0,05229128	4,1532874	4,160134	1	135,90578	9,369087	2	0,28877962	1,0040302	0,9734455	1,0008457	2	G	0
COMBO3 (2)005.nd2	0	1	0,046109643	3,4942143	2,8186963	0,6992321	0,05173089	3,3955956	3,3942478	1	0	7,924448	2	0,38585824	1,0011408	0,9968413	1,1288636	2	R	0
COMBO3 (2)005.nd2	1	0	0,0142393075	3,2443838	3,329534	0,63637304	0,0109495865	3,5034785	3,50123	1	154,58669	8,0041485	2	0,33654523	1,0001398	0,9938287	1,008986	2	G	0
COMBO3 (2)005.nd2	1	0	0,062435772	3,8124757	3,8066056	0,54785436	0,118639946	4,2077603	4,232336	1	93,166626	9,351384	2	0,27416703	1,0119275	0,9679983	0,9670802	2	G	0
COMBO3 (2)005.nd2	1	0	0,030776232	3,3245838	3,6228473	0,55615675	0,0015008831	3,8755264	3,8691044	1	156,00108	8,667124	2	0,2818292	1,0004879	0,96911114	0,919624	2	G	0
COMBO3 (2)005.nd2	0	1	0,05285503	4,2921567	3,7318273	0,55649	0,114970334	4,419192	4,4339666	1	74,19682	9,844962	2	0,2798337	1,0121487	0,9626843	1,0397645	2	R	0
COMBO3 (2)005.nd2	1	0	0,09833384	4,1409764	3,281712	0,56788176	0,03275904	4,222126	4,2433434	1	135,00432	9,572543	2	0,29576758	1,0055209	0,927002	1,0567267	2	G	0
COMBO3 (2)005.nd2	1	0	0,018603383	4,92485	5,232815	0,42309272	0,0385208	5,574643	5,5732675	1	161,68877	12,094381	2	0,20177576	1,0016762	0,9379737	0,92559433	2	G	0
COMBO3 (2)005.nd2	1	0	0,06387329	4,1177917	3,9042094	0,5402707	0,025578454	4,376255	4,383061	1	129,13472	9,786591	2	0,27375954	1,004853	0,9552073	0,999675	2	G	0
COMBO3 (2)005.nd2	1	0	0,022509664	1,667188	3,2250116	0,6200611	0,019481216	2,5452147	2,5393832	1	99,844505	5,8127275	2	0,32767695	1,0002255	0,9768071	0,7038465	2	G	0
COMBO3 (2)005.nd2	0	1	0,048982866	3,4017663	3,3087053	0,62313753	0,0773154	3,6242878	3,6227243	1	119,154755	8,282572	2	0,32973814	1,0035988	0,97982794	1,0124348	2	R	0
COMBO3 (2)005.nd2	0	1	0,08207894	6,463517	3,919954	0,37567532	0,17663501	6,463836	6,8003683	1	144,20251	14,7039175	2	0,1969692	1,0641719	0,74326116	0,9926652	2	R	0
COMBO3 (2)005.nd2	1	0	0,06297443	4,142142	3,7385967	0,53017	0,13361633	4,4246397	4,468127	1	164,93582	9,908544	2	0,26938865	1,0140451	0,9193304	0,9851613	2	G	0
COMBO3 (2)005.nd2	1	0	0,042944226	3,7741811	4,2476144	0,52040416	0,005162527	4,331193	4,3347716	1	164,50208	9,546538	2	0,2561638	1,0018998	0,9742973	0,92646766	2	G	0
COMBO3 (2)005.nd2	1	0	0,01970846	4,260356	4,077589	0,5351868	0,005741725	4,508295	4,505181	1	157,67427	10,001731	2	0,26688942	1,0001762	0,9771634	1,0111907	2	G	0
COMBO3 (2)005.nd2	1	0	0,074094035	4,3460193	4,458445	0,46299773	0,05251742	4,955368	4,978547	1	173,86633	10,860787	2	0,22534601	1,0073538	0,9196688	0,922067	2	G	0
COMBO3 (2)005.nd2	1	0	0,0010955776	3,405554	3,6916428	0,59592307	0,007461818	3,770917	3,7660723	1	154,66733	8,474298	2	0,30493265	1,0000452	0,9949411	0,97392356	2	G	0
COMBO3 (2)005.nd2	0	1	0,074664846	3,9786408	3,290187	0,60899025	0,024322586	3,914713	3,876599	1	159,43646	9,060812	2	0,330556	1,0038507	0,9547707	1,0915422	2	R	0
COMBO3 (2)005.nd2	1	0	0,03226989	4,8194566	5,0059123	0,4440936	0,011891059	5,330483	5,3376346	1	65,72894	11,677953	2	0,21596089	1,0029063	0,94035476	0,9454992	2	G	0
COMBO3 (2)005.nd2	1	0	0,05245861	4,024927	3,7973166	0,52965236	0,10476475	4,3661556	4,3966255	1	134,73734	9,772114	2	0,26882505	1,0075538	0,9358885	0,9735504	2	G	0
COMBO3 (2)005.nd2	0	0	0,12622003	5,44012	2,5202935	0,3696969	0,32750487	5,4106703	6,173997	1	55,698177	13,598352	2	0,23660095	1,1687003	0,64049536	0,9062984	2	NF	0
COMBO3 (2)005.nd2	2	0	0,035012774	3,7043142	4,4181643	0,49960715	0,025564106	4,400583	4,399635	1	157,92903	9,652605	2	0,24355525	1,001232	0,9656884	0,8939913	2	G	0
COMBO3 (2)005.nd2	2	0	0,11434402	5,436499	3,0263543	0,3743716	0,22915071	5,7764745	6,1891627	1	110,33388	13,508687	2	0,20744537	1,0890683	0,7010779	0,9076219	2	G	0
COMBO3 (2)005.nd2	0	1	0,037015334	3,9838023	4,0136404	0,5275967	0,069147915	4,3763833	4,3872943	1	153,11852	9,740983	2	0,2648361	1,0044181	0,95265967	0,9649897	2	R	0
COMBO3 (2)005.nd2	1	0	0,0020034916	3,0131178	3,2423294	0,6434617	2,1517342e-05	3,352142	3,3474107	1	36,03852	7,670994	2	0,34141406	1,0000272	0,9897184	0,98284835	2	G	0
COMBO3 (2)005.nd2	1	0	0,03931136	4,0102754	4,1142473	0,5268956	0,015279108	4,4028645	4,399641	1	147,13136	9,779795	2	0,26339874	1,002469	0,9768819	0,96837085	2	G	0
COMBO3 (2)005.nd2	0	0	0,044501703	3,138647	3,5757842	0,5919705	0,084990256	3,6241436	3,6141956	1	168,39748	8,162556	2	0,30425787	1,0044962	0,9707877	0,9358215	2	NF	0
COMBO3 (2)005.nd2	0	1	0,012760899	3,7548673	3,6257226	0,5856888	0,0071645896	3,986614	3,9862728	1	170,68909	8,975709	2	0,3008128	1,0001322	0,98342925	1,0128174	2	R	0
COMBO3 (2)005.nd2	0	1	0,10722609	4,7368526	3,3341887	0,47370735	0,21998887	4,8462715	4,998786	1	36,894615	11,209722	2	0,2567938	1,0505086	0,8019725	0,994302	2	R	0
COMBO3 (2)005.nd2	0	1	0,09209117	3,3058217	3,7284958	0,52846897	0,10425579	3,970787	3,9579442	1	8,201532	8,866146	2	0,26695395	1,0147278	0,94086146	0,8835694	2	R	0
COMBO3 (2)005.nd2	0	1	0,04665015	3,3026373	4,0919857	0,5182571	0,036680143	4,071705	4,0745816	1	163,0621	8,948758	2	0,25364038	1,0017776	0,96094733	0,86177343	2	R	0
COMBO3 (2)005.nd2	0	1	0,050010838	3,0548673	3,3623004	0,5640957	0,04271627	3,6315348	3,6379304	1	175,83261	8,249445	2	0,29493207	1,0025619	0,945407	0,898324	2	R	0
COMBO3 (2)005.nd2	1	0	0,08149444	3,1345365	3,986618	0,5068991	0,14834054	3,954284	3,9790778	1	70,15175	8,815173	2	0,25523943	1,0192115	0,9095795	0,83020437	2	G	0
COMBO3 (2)005.nd2	0	1	0	2,7703218	3,0831802	0,65530014	0,0033073917	3,1521547	3,1491091	1	88,831055	7,2886972	2	0,3549975	1,0000113	0,9818399	0,9566316	2	R	0
COMBO3 (2)005.nd2	0	1	0,07828968	3,0322235	3,046893	0,65701294	0,010144677	3,3213403	3,3171685	1	14,011767	7,615503	2	0,3499811	1,0034012	0,98551095	0,99920106	2	R	0
COMBO3 (2)005.nd2	0	1	0,09170583	3,1504788	3,5833702	0,5645494	0,16633642	3,7532954	3,7909613	1	161,48172	8,374179	2	0,28474835	1,0259361	0,961386	0,89267254	2	R	0
COMBO3 (2)005.nd2	0	1	0,03968184	3,338705	3,3865638	0,57219815	0,041020025	3,81891	3,8237433	1	159,92291	8,562898	2	0,2914804	1,001468	0,9735641	0,94325715	2	R	0
COMBO3 (2)005.nd2	1	0	0,025118563	2,825183	3,7311826	0,5702325	0,02001511	3,5379775	3,530736	1	165,73405	7,8904586	2	0,2873734	1,0005022	0,98281205	0,8601249	2	G	0
COMBO3 (2)005.nd2	1	0	0,01172493	5,19568	4,939359	0,42902532	0,00079801324	5,655774	5,651158	1	164,51688	12,336292	2	0,2068085	1,0002196	0,9429212	0,9635757	2	G	0
COMBO3 (2)005.nd2	1	0	0,024145965	3,9436345	4,306832	0,49613193	0,03559024	4,5462904	4,5435076	1	121,64865	9,994353	2	0,24293631	1,001115	0,96058035	0,9185435	2	G	0
COMBO3 (2)005.nd2	1	0	0,061133604	3,0353868	3,4847636	0,5515932	0,044281498	3,6748192	3,6833549	1	179,03235	8,315771	2	0,2861885	1,0042651	0,9486659	0,87480605	2	G	0
COMBO3 (2)005.nd2	1	0	0,04590844	5,4361243	4,774685	0,36887312	0,07481928	6,264906	6,317712	1	0,6939492	13,608527	2	0,17634793	1,0122538	0,8540348	0,889561	2	G	0
COMBO3 (2)005.nd2	1	0	0,02643283	2,727615	4,394164	0,47376063	0,011585453	3,8858006	3,8853676	1	7,342582	8,505836	2	0,2300023	1,0006864	0,9335214	0,74094737	2	G	0
COMBO3 (2)005.nd2	0	1	0,03295648	4,297516	4,5956125	0,45329368	0,069550775	4,9740314	4,9919667	1	168,8047	10,915003	2	0,22116202	1,0049673	0,91623664	0,90788347	2	R	0
COMBO3 (2)005.nd2	0	1	0,033804182	1,1660285	3,0827975	0,6551538	0,04018726	2,051118	2,0406067	1	98,83311	4,7292023	2	0,3528889	1,0005981	0,98839176	0,6135248	2	R	0
COMBO3 (2)005.nd2	0	1	0,11543875	1,7313315	2,482185	0,696515	0,012912981	2,4045677	2,413185	1	89,733826	5,5889444	2	0,38125563	1,0051405	0,97489744	0,78930277	2	R	0
COMBO3 (2)005.nd2	0	1	0,050684992	3,8620088	5,246134	0,40495527	0,033454318	5,06456	5,077443	1	155,34569	10,947326	2	0,1917079	1,0032637	0,92609745	0,7915661	2	R	0
COMBO3 (2)005.nd2	0	1	0,14929686	1,97496	2,4101892	0,72284967	0,21771349	2,402451	2,4312272	1	96,586685	5,8594937	2	0,43567166	1,0134445	0,95711374	0,8944347	2	R	0
COMBO3 (2)005.nd2	0	1	0,058920626	5,012012	4,1778483	0,49138322	0,037855018	5,0348053	5,0560617	1	125,333466	11,321418	2	0,25174266	1,0054349	0,91939193	1,0435158	2	R	0
COMBO3 (2)005.nd2	0	1	0,038089324	5,6615214	5,0518	0,37720594	0,06321144	6,2853236	6,3289666	1	122,45663	13,733532	2	0,18246853	1,0076823	0,84286517	0,9308265	2	R	0
COMBO3 (2)005.nd2	0	1	0,051267907	4,6030507	4,6301856	0,476046	0,0028468142	5,018753	5,0305614	1	147,42416	11,02309	2	0,23268278	1,0040476	0,9473166	0,9673805	2	R	0
COMBO3 (2)005.nd2	0	1	0,037722252	3,3275497	3,5225096	0,5938975	0,035133433	3,715762	3,7026994	1	142,40974	8,390956	2	0,30685905	1,0025407	0,97990954	0,97188115	2	R	0
COMBO3 (2)005.nd2	0	1	0,09842206	3,7639413	3,1257644	0,5588657	0,08384977	3,9651828	3,9498308	1	153,63147	9,199677	2	0,30480814	1,0100374	0,9173692	1,0030313	2	R	0
COMBO3 (2)005.nd2	0	1	0,039176818	3,6629603	4,343583	0,5033707	0,025743896	4,311428	4,3082867	1	121,668	9,562624	2	0,2508996	1,0015366	0,9542813	0,9018638	2	R	0
COMBO3 (2)005.nd2	1	0	0,009071778	2,112196	4,000918	0,54814523	0,006107004	3,1157067	3,1153135	1	147,75992	6,9586377	2	0,27703282	1,000155	0,9839448	0,7163294	2	G	0
COMBO3 (2)005.nd2	0	1	0,070973486	2,438366	3,1809423	0,6071387	0,008474083	3,1330428	3,1230762	1	134,76317	7,104122	2	0,31628338	1,0019406	0,97393095	0,8372041	2	R	0
COMBO3 (2)005.nd2	0	1	0,06284738	2,669965	3,15565	0,61603945	0,059612975	3,232083	3,2254546	1	135,1541	7,3799505	2	0,32542482	1,0028005	0,977626	0,89317036	2	R	0
	0	0	0	0	0	0	0	0	0	0	0	0	0	0	0	0	0	2	NF	0
COMBO3 (1)001.nd2	1	0	0,039295822	9,950286	6,8112125	0,26798886	0,028400106	10,194779	10,258556	1	170,16043	21,600527	2	0,121896155	1,006998	0,81824523	0,99668133	1	G	2
COMBO3 (1)001.nd2	1	0	0,017126817	5,6701584	4,5014615	0,47686708	0,025755482	5,541724	5,5397615	1	140,53653	12,223733	2	0,2350799	1,0008634	0,9253644	1,0813954	1	G	2
COMBO3 (1)001.nd2	0	1	0,042491112	5,6801276	5,0795503	0,43892753	0,0065827966	5,8951836	5,911752	1	150,97435	12,752272	2	0,20810068	1,003354	0,9412889	1,0106499	1	R	2
COMBO3 (1)001.nd2	0	1	0,054571424	6,3148603	4,2440214	0,3665955	0,14303617	6,6914353	6,8850465	1	174,0361	14,7127285	2	0,17957063	1,0359247	0,7628793	0,9535809	1	R	2
COMBO3 (1)001.nd2	1	0	0,028601104	7,8196707	7,159042	0,29984677	0,01912665	8,526903	8,544729	1	43,59837	18,102955	2	0,13693547	1,0029511	0,88595974	0,9455562	1	G	2
COMBO3 (1)001.nd2	0	1	0,05477223	7,723185	5,421319	0,32915407	0,06873547	7,9884434	8,105562	1	143,60905	17,171314	2	0,15409276	1,0158547	0,790939	0,98457646	1	R	2
COMBO3 (1)001.nd2	0	2	0,057926316	8,78278	3,9976182	0,27979094	0,13725886	8,838004	9,311928	1	38,590473	19,861137	2	0,14316395	1,0596802	0,6225373	0,96968853	1	R	2
COMBO3 (1)001.nd2	1	0	0,06739239	5,245151	4,3173733	0,41601986	0,11938753	5,6463537	5,7291465	1	20,28906	12,587135	2	0,20947486	1,0193532	0,8280691	0,95590323	1	G	2
COMBO3 (1)001.nd2	0	1	0,023660878	7,618333	7,048734	0,33911684	0,0021089658	7,9183197	7,9179125	1	172,61687	16,801971	2	0,15470487	1,0009986	0,95306164	0,9978564	1	R	2
COMBO3 (1)001.nd2	0	1	0,044091012	8,567581	6,3254814	0,30146223	0,03785739	8,852793	8,909721	1	65,70156	18,898075	2	0,13918991	1,0083101	0,8263212	0,9922264	1	R	2
COMBO3 (1)001.nd2	1	0	0,049232207	6,80245	6,6946344	0,3116271	0,035108645	7,8049893	7,82517	1	161,53108	16,562277	2	0,14217749	1,0063487	0,88482696	0,89555913	1	G	2
COMBO3 (1)001.nd2	0	1	0,06492423	6,373051	4,3875003	0,38945386	0,111209586	6,5256667	6,665732	1	170,29565	14,340049	2	0,19054946	1,024425	0,8163583	0,9992313	1	R	2
COMBO3 (1)001.nd2	1	0	0,028746616	6,656806	5,6633396	0,35020426	0,059870362	7,228958	7,2721343	1	164,63525	15,455291	2	0,1621902	1,0071132	0,8645202	0,95143956	1	G	2
COMBO3 (1)001.nd2	1	0	0,02837168	9,981067	8,284257	0,26128843	0,015462927	10,458073	10,481835	1	151,4192	21,909544	2	0,11619402	1,0031114	0,8840958	0,9779468	1	G	2
COMBO3 (1)001.nd2	1	0	0,04437162	7,595148	6,9005647	0,32645282	0,029330887	8,05441	8,073663	1	19,953848	17,09869	2	0,1490661	1,0032357	0,91775477	0,97600436	1	G	2
COMBO3 (1)001.nd2	1	0	0,042322554	6,8510675	4,9660673	0,37715563	0,089984685	6,9888625	7,0913906	1	166,36028	15,108584	2	0,17858928	1,0193635	0,8517315	1,0084105	1	G	2
COMBO3 (1)001.nd2	0	1	0,045574132	6,5757627	5,6203866	0,38390318	0,0022054692	6,84572	6,8713017	1	120,039246	14,671251	2	0,17865618	1,0050935	0,90663254	0,99871874	1	R	2
COMBO3 (1)001.nd2	0	1	0,049391117	7,68872	7,0414133	0,31263298	0,015156446	8,31514	8,355596	1	26,87181	17,579826	2	0,14158756	1,0070449	0,8925893	0,9520426	1	R	2
COMBO3 (1)001.nd2	1	0	0,042547107	5,0964575	4,561405	0,4865901	0,017693222	5,2141237	5,2208967	1	87,62026	11,472486	2	0,23867993	1,0013967	0,95192325	1,0326854	1	G	2
COMBO3 (1)001.nd2	1	0	0,06857949	6,502587	4,9646173	0,3337426	0,09016336	7,2071056	7,3589535	1	24,095472	15,647401	2	0,15939492	1,0296583	0,76451015	0,9145397	1	G	2
COMBO3 (1)001.nd2	1	0	0,051567618	10,432278	8,510346	0,21924138	0,007333781	11,658465	11,762945	1	118,09294	24,45306	2	0,097725175	1,0093548	0,75326097	0,9064086	1	G	2
COMBO3 (1)001.nd2	0	1	0,051291574	9,437783	6,0440145	0,3611106	0,006232866	8,407565	8,43848	1	128,8182	18,122572	2	0,16999638	1,0050752	0,9205983	1,1637033	1	R	2
COMBO3 (1)001.nd2	1	0	0,04684312	7,287626	4,7046933	0,3091298	0,116758935	7,9445696	8,175786	1	146,45456	17,21185	2	0,14701289	1,0321665	0,7184243	0,9193589	1	G	2
COMBO3 (1)001.nd2	0	1	0,06346507	5,977618	4,280622	0,51664925	0,050018188	5,468189	5,494003	1	175,18982	12,057884	2	0,25453722	1,0104139	0,97456497	1,1582514	1	R	2
COMBO3 (1)001.nd2	1	0	0,02178091	5,7103887	5,6859236	0,40320367	0,024299232	6,21075	6,217708	1	171,93631	13,340605	2	0,1884897	1,002023	0,9493979	0,96295065	1	G	2
COMBO3 (1)001.nd2	1	0	0,031302303	4,3431053	3,5708387	0,57767963	0,041812897	4,3098855	4,31365	1	162,91844	9,719895	2	0,2977001	1,0016766	0,9599073	1,0842531	1	G	2
COMBO3 (1)001.nd2	0	1	0,057125248	8,337397	5,242338	0,30149782	0,096956484	8,646231	8,834506	1	92,23394	18,64138	2	0,14199953	1,0274607	0,748125	0,97497976	1	R	2
COMBO3 (1)001.nd2	0	1	0,019973313	8,606292	7,422615	0,3026238	0,018803636	8,93513	8,945479	1	135,38821	18,904335	2	0,1372538	1,0021753	0,9074789	0,9926253	1	R	2
COMBO3 (1)001.nd2	1	0	0,05794102	4,932009	4,462081	0,478723	0,02402121	5,180462	5,1981735	1	166,22952	11,378231	2	0,23398988	1,0039054	0,9396352	1,0047333	1	G	2
COMBO3 (1)001.nd2	1	0	0,05453681	5,3020935	4,370677	0,41733605	0,10740625	5,750549	5,823308	1	165,34505	12,635303	2	0,20414506	1,0142328	0,8546116	0,9540151	1	G	2
COMBO3 (1)001.nd2	0	1	0,035731975	7,6517572	5,4908795	0,41060993	0,018161105	7,099868	7,103226	1	164,53563	15,302796	2	0,19327283	1,0009913	0,94303656	1,1282223	1	R	2
COMBO3 (1)001.nd2	0	1	0,06369638	8,209693	6,5130973	0,31934443	0,045271344	8,452653	8,491794	1	160,37958	17,973751	2	0,14630225	1,0073301	0,87406933	0,99933785	1	R	2
COMBO3 (1)001.nd2	0	1	0,041351788	9,250973	6,280357	0,2962571	0,035248183	9,291865	9,3610525	1	1,6669399	19,809078	2	0,13642429	1,0083054	0,82730484	1,0175933	1	R	2
COMBO3 (1)001.nd2	1	0	0,058186267	8,644835	6,8920503	0,28305694	0,021107879	9,205455	9,267339	1	56,685173	19,59054	2	0,1298902	1,0074265	0,8370925	0,96016663	1	G	2
COMBO3 (1)001.nd2	0	1	0,035856184	6,2996254	5,681422	0,37504503	0,051637955	6,7873464	6,7994003	1	163,91798	14,528494	2	0,17411044	1,0052108	0,8970979	0,9669342	1	R	2
COMBO3 (1)001.nd2	0	1	0,040927477	6,8650537	5,093029	0,32995662	0,0931489	7,5427804	7,672178	1	132,23436	16,169569	2	0,15363532	1,0180813	0,78864616	0,9262212	1	R	2
COMBO3 (1)001.nd2	1	0	0,022195626	5,6840816	5,7505717	0,38559827	0,035243306	6,3270125	6,3363614	1	140,51567	13,610295	2	0,18078943	1,0019021	0,9201391	0,93710893	1	G	2
COMBO3 (1)001.nd2	1	0	0,034908254	6,442814	4,9596043	0,40611684	0,06048176	6,5151243	6,546869	1	115,42787	14,119432	2	0,19325925	1,0063769	0,90255165	1,0286349	1	G	2
COMBO3 (1)001.nd2	1	0	0,08125374	5,522745	4,6065197	0,3876583	0,08414805	6,174855	6,267069	1	83,12055	13,380054	2	0,1844215	1,0187355	0,84047025	0,9208488	1	G	2
COMBO3 (1)001.nd2	1	0	0,041126728	7,9433374	5,2487183	0,34819818	0,07477939	7,9081554	7,997034	1	143,26959	16,931414	2	0,16171964	1,0131183	0,8382479	1,0322789	1	G	2
COMBO3 (1)001.nd2	1	0	0,06685333	8,459856	4,8189483	0,28631786	0,07303543	8,818437	9,061995	1	15,503381	19,269135	2	0,13851279	1,0315537	0,70927733	0,95822513	1	G	2
COMBO3 (1)001.nd2	1	0	0,008103389	3,860094	4,477971	0,49902344	0,012149021	4,487819	4,484513	1	144,89143	9,85924	2	0,24402666	1,0001509	0,9649546	0,91331863	1	G	2
COMBO3 (1)001.nd2	1	0	0,05706599	7,2601123	5,842994	0,3266899	0,036090717	7,8051457	7,880788	1	126,85032	16,711243	2	0,15173696	1,010768	0,8613752	0,95329505	1	G	2
COMBO3 (1)001.nd2	1	0	0,026613688	4,6629486	4,8035364	0,43881163	0,032618605	5,317498	5,318689	1	123,52271	11,555697	2	0,20996942	1,0021789	0,93560725	0,9214233	1	G	2
COMBO3 (1)001.nd2	1	0	0,070235744	5,035103	4,267654	0,3237262	0,17096168	6,3311477	6,5598884	1	2,6671674	13,980419	2	0,15993872	1,0508621	0,68515325	0,7924596	1	G	2
COMBO3 (1)001.nd2	0	1	0,07064992	8,354547	7,94488	0,27775306	0,022783095	9,207198	9,257652	1	23,91812	19,44182	2	0,12548102	1,0074942	0,8789588	0,93059856	1	R	2
COMBO3 (1)001.nd2	1	0	0,059719276	5,1870847	4,5864596	0,4231849	0,09110226	5,702595	5,7400846	1	18,373411	12,41085	2	0,20308991	1,0129502	0,8842028	0,9485074	1	G	2
COMBO3 (1)001.nd2	1	0	0,07249361	5,4483204	4,008757	0,39252716	0,17423853	5,970586	6,189081	1	13,866033	13,206915	2	0,19459823	1,0450753	0,7836906	0,9150781	1	G	2
COMBO3 (1)001.nd2	0	1	0,04339263	6,518659	6,626185	0,31490308	0,04070765	7,6040807	7,6526875	1	159,55289	16,128561	2	0,14354067	1,0074024	0,85997766	0,8817975	1	R	2
COMBO3 (1)001.nd2	0	1	0,018919947	4,935631	4,3950415	0,5068671	0,018590165	5,0382423	5,031533	1	164,01688	11,061887	2	0,2475681	1,0004046	0,98434144	1,0387474	1	R	2
COMBO3 (1)001.nd2	0	1	0,032016546	7,0408754	6,7403717	0,3277135	0,015449178	7,7534566	7,766061	1	173,02919	16,431269	2	0,14912349	1,0017772	0,9105159	0,93994546	1	R	2
COMBO3 (1)001.nd2	0	1	0,04376467	5,228709	4,9542885	0,43000618	0,07989592	5,7255034	5,7797313	1	56,790546	12,36132	2	0,2030847	1,0099397	0,941254	0,94607943	1	R	2
COMBO3 (1)001.nd2	1	0	0,046600837	7,269977	5,9203124	0,28156683	0,07179712	8,428595	8,594924	1	144,1323	18,012777	2	0,13029651	1,0207198	0,7486712	0,8700592	1	G	2
COMBO3 (1)001.nd2	0	1	0,02873981	5,443159	5,191389	0,42013222	0,011907186	5,8990817	5,913916	1	146,33553	12,759611	2	0,1991555	1,0025978	0,95151055	0,95564646	1	R	2
COMBO3 (1)001.nd2	1	0	0,07536172	1,8531249	3,2423348	0,6034672	0,09723635	2,732432	2,7345984	1	114,198265	6,211985	2	0,31602114	1,0037934	0,9654754	0,72757727	1	G	2
COMBO3 (1)001.nd2	0	1	0,058897387	6,73352	5,7331357	0,3505377	0,047554746	7,2523346	7,3107724	1	152,67339	15,5366955	2	0,16300337	1,0104115	0,8501934	0,9560774	1	R	2
COMBO3 (1)001.nd2	1	0	0,053241547	4,913695	5,7161417	0,35412803	0,07059688	6,082336	6,1178465	1	157,28743	13,20471	2	0,16911317	1,006848	0,8798521	0,8301087	1	G	2
COMBO3 (1)001.nd2	1	0	0,04159617	5,6142774	6,23806	0,32172918	0,048813514	6,9622107	6,9966307	1	157,84045	14,808349	2	0,14747202	1,0073296	0,8430886	0,8311561	1	G	2
COMBO3 (1)001.nd2	0	1	0,05143503	4,5444016	4,8284774	0,45065972	0,076066226	5,1887007	5,1954846	1	160,32909	11,256903	2	0,2149164	1,011766	0,9454268	0,9234891	1	R	2
COMBO3 (1)001.nd2	0	1	0,043752294	3,9520843	3,8132358	0,5565365	0,018965082	4,227459	4,2268376	1	164,63243	9,4465065	2	0,28156424	1,0030357	0,9734058	0,9987163	1	R	2
COMBO3 (1)001.nd2	1	0	0,05784493	7,8796935	7,2836595	0,27025604	0,025936084	9,050398	9,105562	1	155,74681	19,14132	2	0,12248534	1,0064516	0,83709496	0,8897056	1	G	2
COMBO3 (1)001.nd2	1	0	0,0581839	3,866754	4,1294737	0,48816144	0,10419962	4,492665	4,4668627	1	158,92465	9,976919	2	0,24392068	1,0114653	0,9164957	0,90578395	1	G	2
COMBO3 (1)001.nd2	1	0	0,04737765	4,2656837	4,8035975	0,41804147	0,08887955	5,1619415	5,1740665	1	157,61139	11,323731	2	0,20383212	1,0085864	0,8944906	0,8552516	1	G	2
COMBO3 (1)001.nd2	1	0	0,04481252	4,5593033	4,2808523	0,46276388	0,07903668	5,0847163	5,1092033	1	144,21233	11,126906	2	0,22453041	1,0061665	0,9128138	0,9410596	1	G	2
COMBO3 (1)001.nd2	0	1	0,032477014	6,9236608	8,132326	0,2702827	0,013136691	8,477516	8,493333	1	125,823364	17,941704	2	0,122661605	1,003041	0,886029	0,83406156	1	R	2
COMBO3 (1)001.nd2	0	1	0,031414587	5,816781	5,6105494	0,4106224	0,0041840007	6,215783	6,209931	1	149,2249	13,342124	2	0,19169074	1,002083	0,9605191	0,980275	1	R	2
COMBO3 (1)001.nd2	1	0	0	4,409871	5,629789	0,43046823	0,0013160828	5,242883	5,2309465	1	150,40498	11,346119	2	0,20426577	1,0000085	0,9830747	0,8835799	1	G	2
COMBO3 (1)001.nd2	1	0	0,04018205	4,490456	5,0868335	0,37127778	0,086237386	5,7289205	5,75635	1	168,77164	12,328229	2	0,17420274	1,0106713	0,8536431	0,807089	1	G	2
COMBO3 (1)001.nd2	1	0	0,04991145	3,7077482	4,5932407	0,47633785	0,055405866	4,498926	4,5112653	1	162,0583	9,8901415	2	0,23323978	1,0060341	0,9483434	0,8645062	1	G	2
COMBO3 (1)001.nd2	1	0	0,08534314	1,1195339	3,2347791	0,5884351	0,15973392	2,0968995	2,1068678	1	140,29115	4,8896103	2	0,3241844	1,0060039	0,94544435	0,5597634	1	G	2
COMBO3 (1)001.nd2	1	0	0,06806084	3,3382888	3,7930067	0,52689695	0,14583197	3,9139755	3,9900045	1	55,2765	8,922859	2	0,27745834	1,0195519	0,94584394	0,8885712	1	G	2
COMBO3 (1)001.nd2	1	0	0,10105985	2,4783256	3,3967004	0,5452572	0,16476631	3,3427758	3,3642013	1	51,865086	7,5575914	2	0,282393	1,0146899	0,92207146	0,7760646	1	G	2
COMBO3 (1)001.nd2	1	0	0	1,2457395	2,9280012	0,6508949	0,018961394	2,135849	2,1306381	1	147,38953	4,904143	2	0,3476932	1,000092	0,973205	0,63339347	1	G	2
COMBO3 (1)001.nd2	0	1	0,050245754	5,3585777	6,3417625	0,34091344	0,0047721453	6,6255045	6,63792	1	110,98471	14,054249	2	0,15542533	1,0034032	0,9117797	0,8343245	1	R	2
COMBO3 (1)001.nd2	1	0	0,02987438	3,2956653	4,2937746	0,5173321	0,01139908	4,0462756	4,047999	1	159,5778	8,947295	2	0,25629628	1,0010487	0,97000885	0,8672422	1	G	2
COMBO3 (1)001.nd2	0	1	0,064821385	3,9298568	6,27548	0,26074594	0,053752102	6,484966	6,5628386	1	113,642204	13,762094	2	0,11897932	1,014412	0,75023043	0,61410266	1	R	2
COMBO3 (1)001.nd2	0	1	0,030967457	2,5096273	4,504196	0,45049942	0,071214095	3,8193457	3,8182611	1	117,24134	8,3668585	2	0,21904907	1,0026591	0,909656	0,68975717	1	R	2
COMBO3 (1)001.nd2	0	1	0,0801712	2,283023	2,7455795	0,6780194	0,13446154	2,7567775	2,6242774	1	161,24956	6,504876	2	0,3824873	1,0047715	0,9808298	0,9242293	1	R	2
COMBO3 (1)001.nd2	0	1	0,05706055	9,958257	8,073031	0,20514677	0,03235892	11,75864	11,861923	1	129,43672	24,69814	2	0,091702096	1,0092735	0,733901	0,8562153	1	R	2
COMBO3 (1)001.nd2	0	1	0,047117658	7,91932	5,6066008	0,30748424	0,08114912	8,372278	8,485233	1	121,19739	17,990261	2	0,14385027	1,025017	0,7630262	0,9626365	1	R	2
COMBO3 (1)001.nd2	0	1	0,02767837	6,6732473	6,1750913	0,3519945	0,032031767	7,2924404	7,306104	1	126,392426	15,434963	2	0,15977234	1,0027667	0,9377632	0,948886	1	R	2
COMBO3 (1)001.nd2	1	0	0,07381856	2,2660403	3,8728783	0,53625065	0,14938074	3,2662015	3,2543213	1	101,245224	7,2871017	2	0,270453	1,0111828	0,9401119	0,74003303	1	G	2
COMBO3 (1)001.nd2	1	0	0,058615252	4,9996076	4,600459	0,31462213	0,119784616	6,422206	6,575312	1	63,901623	14,131175	2	0,15433967	1,0339192	0,7182529	0,7825937	1	G	2
COMBO3 (1)001.nd2	1	0	0,013930872	3,0384254	3,6979177	0,5561293	0,026776835	3,7036157	3,6955535	1	56,129406	8,285932	2	0,28203753	1,0004646	0,97203577	0,8762662	1	G	2
COMBO3 (1)001.nd2	0	1	0,04731613	3,4935899	4,297316	0,47665483	0,046862744	4,3888073	4,3917747	1	27,84921	9,597075	2	0,23093462	1,0017787	0,95277613	0,8433603	1	R	2
COMBO3 (1)001.nd2	1	0	0,06581558	2,003431	2,5633647	0,66473716	0,14608966	2,5206583	2,5140035	1	20,095818	6,154137	2	0,40147325	1,0066702	0,9307691	0,8434263	1	G	2
COMBO3 (1)002.nd2	0	1	0,059751157	7,61928	4,5450172	0,3784561	0,09453521	7,29512	7,430967	1	53,61613	15,90575	2	0,18228845	1,0192249	0,8112142	1,0719409	1	R	2
COMBO3 (1)002.nd2	1	0	0,07934973	8,6167965	4,9948616	0,3042828	0,088634074	8,621256	8,899032	1	19,494928	18,864233	2	0,14760971	1,0363919	0,72385174	0,9977163	1	G	2
COMBO3 (1)002.nd2	1	0	0,019478384	5,7778826	4,805269	0,45050564	0,03245533	5,810046	5,823473	1	142,04738	12,695189	2	0,21793135	1,0024625	0,959882	1,0431283	1	G	2
COMBO3 (1)002.nd2	1	0	0,05649068	4,3436465	4,2471485	0,5275493	0,015254125	4,607736	4,6235447	1	164,48695	10,171865	2	0,260489	1,0068336	0,9816193	1,005709	1	G	2
COMBO3 (1)002.nd2	1	0	0,046928167	9,015003	8,61441	0,26431888	0,0024199556	9,791173	9,822799	1	92,01536	20,702547	2	0,11973099	1,0045114	0,8680173	0,9390515	1	G	2
COMBO3 (1)002.nd2	0	1	0,026245348	8,0323305	6,3001027	0,3552802	0,013203126	7,8665085	7,885806	1	151,24426	16,855446	2	0,16526757	1,0035735	0,9268807	1,0587684	1	R	2
COMBO3 (1)002.nd2	1	0	0,0699103	5,813742	5,13409	0,42940402	0,008381189	5,934314	5,9483147	1	148,293	13,043669	2	0,21019621	1,0034872	0,94188374	1,0258241	1	G	2
COMBO3 (1)002.nd2	0	1	0,059773564	7,0268064	5,190996	0,37851113	0,07668287	6,9631042	7,05903	1	162,54994	15,273712	2	0,18452801	1,0200953	0,858353	1,028304	1	R	2
COMBO3 (1)002.nd2	0	1	0,031807538	6,6424456	4,7499747	0,4519886	0,035650916	6,25948	6,2664633	1	139,32729	13,589553	2	0,21585475	1,0020316	0,9508998	1,1164085	1	R	2
COMBO3 (1)002.nd2	0	1	0,04115392	7,974681	6,481395	0,3515963	0,028079327	7,9045606	7,921375	1	143,65164	16,882605	2	0,16250546	1,005447	0,92279017	1,0452293	1	R	2
COMBO3 (1)002.nd2	1	0	0,074783154	7,539371	5,398256	0,36659655	0,06508529	7,4439945	7,5356045	1	72,55458	16,076012	2	0,173234	1,0173153	0,8559763	1,0425495	1	G	2
COMBO3 (1)002.nd2	1	0	0,043984447	4,9578166	4,356744	0,46305156	0,089087844	5,26097	5,2869716	1	91,73661	11,599399	2	0,2280704	1,0092452	0,8958183	0,9861908	1	G	2
COMBO3 (1)002.nd2	0	1	0,025375253	8,033871	6,3745217	0,3537206	0,011678449	7,8866363	7,902671	1	138,30128	16,894182	2	0,16445662	1,0025586	0,9135176	1,0567483	1	R	2
COMBO3 (1)002.nd2	1	0	0,048767533	6,541048	5,2288876	0,3843512	0,0784215	6,757906	6,8393483	1	168,7956	14,623943	2	0,1823615	1,017435	0,8761374	0,99839455	1	G	2
COMBO3 (1)002.nd2	1	0	0,05311952	6,2436824	5,120543	0,40404543	0,014021082	6,4362416	6,4576006	1	141,96078	13,935104	2	0,19190498	1,0036225	0,9114773	1,0104855	1	G	2
COMBO3 (1)002.nd2	0	1	0,051709376	6,995921	5,629793	0,37120888	0,035031475	7,2059126	7,235403	1	107,476425	15,3892765	2	0,17154458	1,0043447	0,9045077	1,0058134	1	R	2
COMBO3 (1)002.nd2	1	0	0,027973637	4,2543616	3,6621044	0,57438636	0,050902706	4,302782	4,309171	1	129,43745	9,647617	2	0,29258084	1,0017066	0,96466327	1,0637401	1	G	2
COMBO3 (1)002.nd2	1	0	0,0436037	5,8510795	4,887565	0,43800938	0,07973283	5,9321766	5,962651	1	69,25174	12,956306	2	0,21169859	1,0125511	0,9149895	1,0310093	1	G	2
COMBO3 (1)002.nd2	1	0	0,03357556	5,4974375	5,3673873	0,43474045	0,011769783	5,811567	5,8050213	1	154,72633	12,605789	2	0,20724493	1,0009449	0,9653257	0,99339974	1	G	2
COMBO3 (1)002.nd2	0	1	0,052464064	7,984587	5,1705074	0,35790503	0,023989633	7,771854	7,853124	1	128,15308	16,74354	2	0,16831131	1,0120978	0,85155195	1,0570525	1	R	2
COMBO3 (1)002.nd2	1	0	0,043118905	9,49073	7,0384984	0,27869183	0,016371492	9,766485	9,837682	1	141,77986	20,686768	2	0,12668732	1,0075788	0,8199839	0,9933135	1	G	2
COMBO3 (1)002.nd2	0	1	0,071996585	1,2633051	3,522959	0,55942154	0,13976851	2,3650305	2,351189	1	57,928024	5,327083	2	0,28757083	1,0051407	0,9551985	0,57027423	1	R	2
COMBO3 (1)002.nd2	1	0	0,04912981	4,766177	3,8932552	0,52118367	0,0925085	4,818563	4,8360057	1	58,40838	10,719996	2	0,26136366	1,0084159	0,92640775	1,0479317	1	G	2
COMBO3 (1)002.nd2	1	0	0,043124408	8,193709	6,117095	0,29631248	0,041190736	8,728587	8,778532	1	169,77174	18,641045	2	0,1369313	1,0074068	0,81170416	0,96089363	1	G	2
COMBO3 (1)002.nd2	1	0	0,025757046	2,7788548	4,996571	0,42073056	0,06018067	4,222891	4,2318883	1	76,59343	9,110366	2	0,19840667	1,0025357	0,9465744	0,68759036	1	G	2
COMBO3 (1)002.nd2	0	1	0,06997365	3,0595708	5,5043697	0,3563318	0,09039483	4,7742248	4,82038	1	85,75382	10,387425	2	0,17090897	1,0167289	0,8381682	0,6573331	1	R	2
COMBO3 (1)002.nd2	0	1	0,054879066	3,161647	2,3832617	0,57704747	0,1284432	3,3762112	3,2293646	1	34,912735	8,297665	2	0,35315415	1,0058987	0,87728995	0,998628	1	R	2
COMBO3 (1)002.nd2	0	1	0,1174663	1,1832688	2,98511	0,6395029	0,21485373	2,0326662	2,029665	1	15,11845	4,8219795	2	0,36463758	1,0080718	0,96658856	0,6208456	1	R	2
COMBO3 (1)002.nd2	0	1	0,108388826	4,727966	3,8093724	0,48756644	0,06897337	4,9008126	4,959223	1	133,6842	11,038884	2	0,25063878	1,0122697	0,91810405	1,0022494	1	R	2
COMBO3 (1)002.nd2	1	0	0,06393863	3,9577348	5,671858	0,31387016	0,0891559	5,822784	5,9014177	1	119,34865	12,587899	2	0,14862624	1,0156734	0,7683638	0,6881609	1	G	2
COMBO3 (1)002.nd2	0	1	0,028591212	2,7134001	2,9047866	0,61388713	0,05333099	3,2018733	3,1975293	1	121,922905	7,452768	2	0,336989	1,0010353	0,9600197	0,9019936	1	R	2
COMBO3 (1)002.nd2	0	1	0,082583986	2,4071789	3,5538461	0,48548838	0,16273466	3,427936	3,4133825	1	100,29862	7,8935013	2	0,2608273	1,0145768	0,85572815	0,72108275	1	R	2
COMBO3 (1)002.nd2	0	1	0,020435136	1,3825386	3,489214	0,55811036	0,0045363973	2,4034321	2,3881793	1	6,260787	5,5793486	2	0,3047359	1,0002209	0,92491156	0,6036989	1	R	2
COMBO3 (1)002.nd2	0	1	0,06703289	8,599133	8,10033	0,24442235	0,022344071	9,877698	9,998254	1	158,56055	21,026249	2	0,1122156	1,0165222	0,7743875	0,8790703	1	R	2
COMBO3 (1)002.nd2	0	1	0,049034443	7,064685	5,3454447	0,38223773	0,03888189	7,078746	7,113435	1	160,06038	15,239985	2	0,17951068	1,0052648	0,9106928	1,0363597	1	R	2
COMBO3 (1)002.nd2	1	0	0,079691015	6,559779	6,338	0,29819667	0,052811693	7,722861	7,813752	1	154,80785	16,626396	2	0,14003704	1,0145471	0,8278387	0,86505246	1	G	2
COMBO3 (1)002.nd2	1	0	0,081769645	7,81684	7,6022406	0,21906896	0,01557779	10,008972	10,086591	1	139,00043	21,175327	2	0,099348746	1,0096661	0,73024994	0,79194945	1	G	2
COMBO3 (1)002.nd2	1	0	0,07914633	4,7974787	3,6706371	0,56222695	0,002546189	4,596617	4,6090837	1	138,89087	10,355132	2	0,28909895	1,0052961	0,9664911	1,1188761	1	G	2
COMBO3 (1)002.nd2	1	0	0,040014174	5,2163053	6,014645	0,34988314	0,008366386	6,3694463	6,3768964	1	134,35666	13,687525	2	0,16370794	1,0017407	0,8858023	0,84782755	1	G	2
COMBO3 (1)002.nd2	1	0	0,071985446	3,5387526	4,949632	0,41277173	0,02155959	4,7725425	4,7822475	1	140,78667	10,379467	2	0,19781569	1,0058157	0,9045025	0,7726666	1	G	2
COMBO3 (1)002.nd2	1	0	0,030483425	4,8468456	4,185223	0,51109403	0,043306876	4,905941	4,9256907	1	130,18349	10,916518	2	0,25640392	1,0050265	0,94720656	1,0498892	1	G	2
COMBO3 (1)002.nd2	0	1	0,022780892	8,067878	6,6901374	0,3248646	0,028073752	8,316612	8,320352	1	154,99405	17,665804	2	0,14851715	1,0033165	0,9017297	1,0034593	1	R	2
COMBO3 (1)002.nd2	0	1	0,035398148	5,955973	5,3683424	0,40334126	0,0039793015	6,2475934	6,2674117	1	166,17207	13,6221285	2	0,19428413	1,0033838	0,9321451	0,99322814	1	R	2
COMBO3 (1)002.nd2	0	1	0,1087957	3,4556699	3,840989	0,50205016	0,010451692	4,2202735	4,211883	1	143,7302	9,300312	2	0,24703655	1,0070326	0,93769765	0,8723116	1	R	2
COMBO3 (1)002.nd2	0	1	0,09448124	2,983814	4,1405644	0,4873751	0,03557559	3,952287	3,9820874	1	170,00063	8,771203	2	0,24321197	1,0083411	0,8991521	0,7950643	1	R	2
COMBO3 (1)002.nd2	1	0	0,017292967	3,5221028	4,3901763	0,495874	0,02264719	4,2947216	4,2959356	1	7,3832974	9,447574	2	0,24313197	1,0003937	0,9762333	0,86577135	1	G	2
COMBO3 (1)002.nd2	0	1	0,021226436	1,4919903	2,7590516	0,6484774	0,04479331	2,3236275	2,28699	1	48,944725	5,377006	2	0,35183832	1,0004909	0,9591138	0,7006315	1	R	2
COMBO3 (1)002.nd2	0	1	0,050699454	5,9403224	5,611915	0,35735705	0,047452003	6,7377124	6,7569313	1	149,20049	14,453025	2	0,16660775	1,0057561	0,9014832	0,91040105	1	R	2
COMBO3 (1)002.nd2	1	0	0,047521044	8,511388	7,8815384	0,2903557	0,008058416	9,073741	9,098364	1	139,02483	19,192871	2	0,1316248	1,0029382	0,88582754	0,96289176	1	G	2
COMBO3 (1)002.nd2	1	0	0,051065475	6,058661	4,865154	0,40352544	0,08337687	6,3257613	6,392362	1	5,3989797	13,735921	2	0,19277965	1,014643	0,8844672	0,9896405	1	G	2
COMBO3 (1)002.nd2	1	0	0,014250836	5,1864185	5,424166	0,3912372	0,026130093	6,016775	6,0267916	1	54,03879	12,906802	2	0,18241063	1,0020188	0,9246616	0,89280605	1	G	2
COMBO3 (1)002.nd2	0	1	0,029663814	5,053054	4,3791223	0,48400933	0,062363595	5,218366	5,2373047	1	144,36754	11,453943	2	0,23626257	1,0041349	0,9434238	1,0208389	1	R	2
COMBO3 (1)002.nd2	1	0	0,103743054	2,1937802	3,2199137	0,5765332	0,07528716	3,0816698	3,1002421	1	168,65053	6,9149547	2	0,2941244	1,006294	0,94292766	0,76806515	1	G	2
COMBO3 (1)002.nd2	1	0	0,12403289	4,8644943	3,3770058	0,48215374	0,018185092	5,0191817	5,052221	1	168,29788	11,259809	2	0,24585667	1,0095054	0,8687759	1,01813	1	G	2
COMBO3 (1)002.nd2	0	1	0,066239074	7,466112	5,5747066	0,33736297	0,029310206	7,7358966	7,8116193	1	46,66766	16,676445	2	0,15884857	1,0102031	0,8511503	0,9924424	1	R	2
COMBO3 (1)002.nd2	1	0	0,06853218	7,1441045	5,375882	0,32294008	0,058357324	7,74451	7,847731	1	39,194187	16,673159	2	0,15165964	1,0141237	0,7831642	0,93765914	1	G	2
COMBO3 (1)002.nd2	1	0	0,06837385	9,367438	7,1386037	0,24944153	0,018541858	10,226516	10,322981	1	100,06714	21,723558	2	0,11404483	1,0109458	0,7873669	0,9297456	1	G	2
COMBO3 (1)002.nd2	0	1	0,07252069	7,6434326	6,3522925	0,34386536	0,010938086	7,7484555	7,8098526	1	164,88535	16,71302	2	0,1620945	1,0092838	0,8859277	1,0160353	1	R	2
COMBO3 (1)002.nd2	0	1	0,0176575	6,002926	5,356231	0,40659633	0,035649676	6,306923	6,321529	1	161,38971	13,620865	2	0,19214895	1,0026386	0,9481906	0,9879241	1	R	2
COMBO3 (1)002.nd2	0	1	0,06126648	7,025891	4,252548	0,3638213	0,124480926	7,062511	7,279907	1	133,98083	15,577995	2	0,17934664	1,0351937	0,7508274	1,0054067	1	R	2
COMBO3 (1)002.nd2	1	0	0,0631752	4,2273893	3,7365637	0,47883457	0,15394774	4,7459564	4,8251004	1	134,5485	10,532908	2	0,2389653	1,0199213	0,87824285	0,92477566	1	G	2
COMBO3 (1)002.nd2	1	0	0,046001516	4,646132	5,8693824	0,3302745	0,052872334	6,2203383	6,2461524	1	159,34589	13,295761	2	0,15288809	1,0062484	0,8337068	0,7686904	1	G	2
COMBO3 (1)002.nd2	1	0	0,029558757	4,8271155	4,2467837	0,4942718	0,031151203	5,0463805	5,050661	1	156,43172	11,0781145	2	0,24134475	1,001304	0,97024864	1,0129014	1	G	2
COMBO3 (1)002.nd2	1	0	0,080150135	6,1301303	5,696006	0,34969583	0,033378232	6,834259	6,9304943	1	163,18196	14,842073	2	0,16710788	1,0167191	0,8628342	0,91775376	1	G	2
COMBO3 (1)002.nd2	0	1	0,025245398	6,3872037	5,322593	0,42070165	0,03638089	6,391001	6,411766	1	57,105946	13,812529	2	0,19910541	1,0058572	0,9492725	1,0456259	1	R	2
COMBO3 (1)002.nd2	1	0	0,07334194	4,4748054	4,5106516	0,39505547	0,12590533	5,423727	5,5251007	1	138,08632	11,930618	2	0,19368172	1,0289807	0,8118656	0,84042025	1	G	2
COMBO3 (1)002.nd2	1	0	0,033565484	3,7165728	4,382263	0,5056494	0,049170796	4,430142	4,4352026	1	123,826096	9,610621	2	0,24111125	1,0053077	0,9772349	0,87835455	1	G	2
COMBO3 (1)002.nd2	1	0	0,059501715	4,7485285	4,671013	0,36781254	0,11489637	5,8184013	5,913892	1	18,791338	12,737119	2	0,1785919	1,0214493	0,7805145	0,83082706	1	G	2
COMBO3 (1)002.nd2	1	0	0,048795816	5,358911	4,9669766	0,39448074	0,06706285	6,065706	6,1107793	1	19,725876	13,065628	2	0,1854488	1,0088274	0,89074004	0,91309625	1	G	2
COMBO3 (1)002.nd2	1	0	0,055267576	8,145092	6,194871	0,26326087	0,0589835	9,236574	9,3776865	1	26,708553	19,71786	2	0,121558204	1,0173016	0,73619264	0,89197665	1	G	2
COMBO3 (1)002.nd2	1	0	0,025335364	6,999917	6,4135957	0,31142622	0,049232394	7,819385	7,861493	1	23,121195	16,806364	2	0,14576653	1,0056146	0,84520125	0,9156816	1	G	2
COMBO3 (1)002.nd2	0	1	0,038320847	9,108783	5,3548865	0,30595392	0,073268324	9,043473	9,196204	1	136,77116	19,342255	2	0,14180776	1,0174514	0,78085124	1,0231073	1	R	2
COMBO3 (1)002.nd2	0	1	0,031233674	4,3739076	4,451931	0,49824828	0,06520052	4,8070474	4,8180447	1	147,8537	10,503083	2	0,24100327	1,0042465	0,9691581	0,9554458	1	R	2
COMBO3 (1)002.nd2	1	0	0,08044022	2,5167866	2,7448838	0,67890525	0,12021886	2,8434932	2,812529	1	0	6,8253284	2	0,3963256	1,0039811	0,9757294	0,96142507	1	G	2
COMBO3 (1)002.nd2	0	1	0,049308334	2,8974016	3,7065294	0,5219507	0,074214265	3,7983742	3,8092134	1	123,01032	8,3520775	2	0,25569564	1,0039302	0,9503058	0,8059895	1	R	2
COMBO3 (1)002.nd2	0	1	0,03254851	2,127514	3,512276	0,5834585	0,06850006	3,0112824	3,007806	1	121,293785	6,7691817	2	0,29873046	1,0048497	0,9818657	0,76348275	1	R	2
COMBO3 (1)002.nd2	0	1	0,037393495	4,1278234	4,595699	0,4046554	0,09392586	5,1441007	5,1343813	1	119,833305	11,321991	2	0,19861509	1,0088352	0,859699	0,8283314	1	R	2
COMBO3 (1)002.nd2	0	1	0	1,8490249	4,0694704	0,5136492	1,2978503e-05	3,0133805	3,0040073	1	54,324356	6,7257853	2	0,2592656	1	0,96433264	0,64611936	1	R	2
COMBO3 (1)003.nd2	1	0	0,059857044	8,176086	6,6032357	0,30439046	0,0043767635	8,58378	8,636201	1	154,14124	18,372242	2	0,14128576	1,0075154	0,85467345	0,9745892	1	G	2
COMBO3 (1)003.nd2	0	1	0,049124237	4,927972	4,753024	0,46342766	0,0005887789	5,294321	5,2856407	1	151,6252	11,55974	2	0,22385037	1,0026214	0,95621973	0,98081297	1	R	2
COMBO3 (1)003.nd2	0	1	0,051428754	6,275421	4,95995	0,44475493	0,0007732249	6,110982	6,1125674	1	114,94285	13,315761	2	0,21395919	1,0043806	0,94997525	1,0806057	1	R	2
COMBO3 (1)003.nd2	0	1	0,034744114	6,994506	5,4347563	0,34458768	0,0791832	7,4447036	7,5128574	1	4,7437463	15,971054	2	0,16068389	1,0138319	0,82703805	0,9670577	1	R	2
COMBO3 (1)003.nd2	1	0	0,04234023	7,862055	5,2797303	0,2995169	0,07687937	8,44363	8,612788	1	87,12755	18,161943	2	0,14040668	1,0248342	0,75054044	0,9415887	1	G	2
COMBO3 (1)003.nd2	0	0	0,02032292	2,5885475	1,9586043	0,8486337	0,021464894	2,4844694	2,4830675	1	169,13403	6,1911716	2	0,533948	1,0002377	0,99980706	1,1993253	1	NF	2
COMBO3 (1)003.nd2	1	0	0,044062357	7,4619493	7,2102313	0,3125815	0,031159848	8,053291	8,069388	1	99,38119	17,32006	2	0,14649259	1,0042418	0,8961966	0,952555	1	G	2
COMBO3 (1)003.nd2	1	0	0,05694064	5,773658	4,4313383	0,3966629	0,118318364	6,1635947	6,273336	1	136,8654	13,524451	2	0,19350536	1,0230154	0,8142721	0,9614592	1	G	2
COMBO3 (1)003.nd2	0	1	0,032812174	8,240994	5,3424897	0,31845495	0,08218462	8,395261	8,546414	1	7,2440157	18,033115	2	0,14887486	1,0196795	0,78705	0,99819845	1	R	2
COMBO3 (1)003.nd2	0	2	0,044781283	11,156711	9,591273	0,24491921	0,002645804	11,395842	11,418087	1	154,2252	23,925531	2	0,10938391	1,0027417	0,89133644	1,0023439	1	R	2
COMBO3 (1)003.nd2	1	0	0,038593944	4,8542547	4,6561046	0,4824328	0,0074322503	5,113515	5,1160336	1	75,83906	11,244698	2	0,2363707	1,0013522	0,9645031	1,0013843	1	G	2
COMBO3 (1)003.nd2	0	1	0,047135845	8,694202	5,9545474	0,32838395	0,04838708	8,531658	8,627615	1	110,21469	18,240168	2	0,15208033	1,0146023	0,86396426	1,0435858	1	R	2
COMBO3 (1)003.nd2	1	0	0,03959654	6,1421638	4,5951443	0,4254261	0,09257415	6,2064266	6,2717824	1	17,545612	13,469564	2	0,20302443	1,0139426	0,8887882	1,0253682	1	G	2
COMBO3 (1)003.nd2	1	0	0,06662406	5,5676994	5,0469017	0,4387311	0,010971202	5,7909365	5,800227	1	159,32121	12,6282625	2	0,21139187	1,0036039	0,9390093	1,0124199	1	G	2
COMBO3 (1)003.nd2	0	1	0,032755584	6,8978534	5,8438063	0,37784216	0,011056726	7,0342407	7,0531015	1	14,9798765	15,146306	2	0,17749643	1,0027828	0,9175249	1,0199099	1	R	2
COMBO3 (1)003.nd2	0	3	0,03532186	8,658239	7,707686	0,28075224	0,0070628645	9,34306	9,387925	1	85,878975	19,686028	2	0,12628782	1,0054446	0,85481805	0,95100975	1	R	2
COMBO3 (1)003.nd2	0	2	0,028436653	6,643944	6,0892906	0,38115317	0,018225398	6,8854837	6,8928785	1	83,097725	14,80022	2	0,17842971	1,0015315	0,9386968	1,0053583	1	R	2
COMBO3 (1)003.nd2	1	0	0,028536422	4,8214545	4,7129884	0,45502853	0,049041476	5,3010993	5,3102922	1	137,7745	11,539172	2	0,21845214	1,0024996	0,9407446	0,9585668	1	G	2
COMBO3 (1)003.nd2	1	0	0,036373306	6,1451154	6,059639	0,3657133	0,0027649428	6,746406	6,766627	1	63,721695	14,5311365	2	0,17190766	1,0032454	0,91135365	0,94237196	1	G	2
COMBO3 (1)003.nd2	0	1	0,052874338	6,5538683	4,6340265	0,390449	0,10318541	6,676424	6,7755594	1	26,701096	14,523512	2	0,1872061	1,0203773	0,81874907	1,0091537	1	R	2
COMBO3 (1)003.nd2	1	0	0,050581206	6,448475	5,209065	0,3619839	0,05300485	6,932881	7,00108	1	135,28294	14,961971	2	0,17082037	1,0124604	0,85525006	0,9568804	1	G	2
COMBO3 (1)003.nd2	0	1	0,049518004	6,279646	4,8521104	0,37582803	0,094455115	6,712765	6,8049426	1	161,9464	14,490318	2	0,17743625	1,0173619	0,83038306	0,96271926	1	R	2
COMBO3 (1)003.nd2	0	0	0,07524725	2,2643754	2,2194276	0,79413426	0,12209978	2,424156	2,4252043	1	124,48328	5,9859376	2	0,49061114	1,0032996	0,98722416	1,0448208	1	NF	2
COMBO3 (1)003.nd2	1	0	0,03372636	8,284409	8,269702	0,25712043	0,00067017315	9,540146	9,548067	1	157,93588	20,121826	2	0,11589418	1,0024365	0,8492743	0,8893523	1	G	2
COMBO3 (1)003.nd2	1	0	0,035570692	4,262229	4,873519	0,44930404	0,0009308074	5,056552	5,05922	1	160,60905	10,918253	2	0,21224523	1,0015682	0,96366394	0,88431126	1	G	2
COMBO3 (1)003.nd2	0	1	0,053425103	6,8645124	5,396331	0,3791633	0,047018904	7,0248413	7,06185	1	23,030333	15,083309	2	0,1771115	1,0071374	0,9166171	1,0093251	1	R	2
COMBO3 (1)003.nd2	0	1	0,056359697	7,169662	5,403289	0,3143384	0,08059795	7,8300414	7,924706	1	24,56549	16,929945	2	0,14889519	1,0194116	0,7564669	0,9365364	1	R	2
COMBO3 (1)003.nd2	0	1	0,07772745	5,4416604	5,554063	0,30775777	0,090064995	6,9139676	7,023373	1	129,83575	14,906173	2	0,14493954	1,0158983	0,77189046	0,8004173	1	R	2
COMBO3 (1)003.nd2	1	0	0,060691264	2,6822026	2,8434153	0,66433716	0,11217473	3,0517683	3,0292943	1	126,710396	7,1228933	2	0,3666896	1,0050529	0,98112	0,9535082	1	G	2
COMBO3 (1)003.nd2	1	0	0,05726778	4,513079	4,3758507	0,42617676	0,050233904	5,208675	5,2242513	1	96,32164	11,5357685	2	0,21180128	1,004443	0,8588731	0,90562224	1	G	2
COMBO3 (1)003.nd2	0	1	0,0619328	3,1148689	3,715802	0,5274217	0,09348829	3,8088694	3,8061192	1	105,84596	8,614812	2	0,27337435	1,0097125	0,94308054	0,8653588	1	R	2
COMBO3 (1)003.nd2	0	1	0,09114791	1,1196587	3,147869	0,6413228	0,12056012	2,0466948	2,0540726	1	59,49465	4,6839194	2	0,34032166	1,0053974	0,98654	0,6027865	1	R	2
COMBO3 (1)003.nd2	1	0	0,05134822	4,8955464	5,0521064	0,31026953	0,11443786	6,5152125	6,6634283	1	36,41004	14,0810795	2	0,1468433	1,0260723	0,7292411	0,7592427	1	G	2
COMBO3 (1)003.nd2	0	1	0,055403642	6,4379854	4,4560595	0,40179977	0,11042118	6,4942055	6,5978374	1	34,518127	14,189761	2	0,19436054	1,020932	0,8363507	1,0208955	1	R	2
COMBO3 (1)003.nd2	1	0	0,0649138	5,527074	4,477335	0,42104357	0,04998573	5,9740453	5,9861684	1	150,94135	12,843667	2	0,19718249	1,0044379	0,9277031	0,9656949	1	G	2
COMBO3 (1)003.nd2	1	0	0,05307056	4,5009456	4,622275	0,43461686	0,050160244	5,259381	5,2739544	1	164,52202	11,407843	2	0,20717847	1,0049084	0,9053249	0,8971654	1	G	2
COMBO3 (1)003.nd2	1	0	0,035738934	6,8940244	5,5029917	0,35931513	0,0098045645	7,293552	7,32002	1	169,3284	15,527573	2	0,1650079	1,0069946	0,90978205	0,9775376	1	G	2
COMBO3 (1)003.nd2	1	0	0,054915782	7,644265	5,704377	0,2648712	0,08424861	8,826051	9,060007	1	81,68244	19,04388	2	0,124943316	1,0301129	0,7162894	0,8667367	1	G	2
COMBO3 (1)003.nd2	1	0	0,057188258	5,0863533	5,1583505	0,38542914	0,11243528	5,8579097	5,958376	1	83,44108	12,877629	2	0,1887258	1,0246062	0,86303926	0,8954174	1	G	2
COMBO3 (1)003.nd2	1	0	0,069279216	5,6990666	5,332217	0,3371642	0,10317759	6,717289	6,837152	1	143,08206	14,574245	2	0,1608147	1,0198734	0,8212529	0,86382663	1	G	2
COMBO3 (1)003.nd2	0	1	0,05119275	7,243733	4,336307	0,34720966	0,10661459	7,379096	7,6185184	1	168,92438	16,191618	2	0,16938159	1,0369359	0,7729623	0,98533267	1	R	2
COMBO3 (1)003.nd2	1	0	0,08869823	3,3814325	3,96824	0,49624094	0,16882657	4,2039804	4,2450514	1	175,85083	9,253563	2	0,24360684	1,0253384	0,9263104	0,83913124	1	G	2
COMBO3 (1)003.nd2	0	1	0,029043134	9,930618	8,827392	0,24644202	0,005030459	10,761712	10,787652	1	91,60375	22,502754	2	0,10917512	1,0036422	0,86739767	0,9436592	1	R	2
COMBO3 (1)003.nd2	1	0	0,074830264	4,3019805	3,7769246	0,45248333	0,17195497	4,8276587	4,937799	1	80,70076	10,930445	2	0,23502034	1,0326918	0,84920794	0,9070739	1	G	2
COMBO3 (1)003.nd2	0	1	0,08086655	4,125492	3,2642062	0,53175384	0,17450467	4,3006945	4,3900995	1	47,141956	9,873872	2	0,28399366	1,0225059	0,87865245	1,0010928	1	R	2
COMBO3 (1)003.nd2	0	1	0,1807461	3,8174706	2,83022	0,49327993	0,29309407	4,1768336	4,353384	1	111,07918	9,861569	2	0,27860662	1,0646538	0,81293434	0,92099553	1	R	2
COMBO3 (1)003.nd2	0	1	0,0594509	1,8850925	2,538569	0,68247515	0,08177623	2,4494705	2,4042616	1	77,08542	5,8915267	2	0,40003532	1,002189	0,96079427	0,83404475	1	R	2
COMBO3 (1)003.nd2	0	1	0,07129675	3,2680266	2,7346973	0,6767395	0,025089297	3,3265545	3,32679	1	79,57017	7,789991	2	0,37601608	1,0021799	0,9736111	1,0737754	1	R	2
COMBO3 (1)003.nd2	0	1	0,07142558	1,7315812	3,1775255	0,60255367	0,13663022	2,6500013	2,6471944	1	61,212265	6,0093637	2	0,31395024	1,0089996	0,96403414	0,6980968	1	R	2
COMBO3 (1)003.nd2	0	1	0,04118434	7,5836596	7,193222	0,32757366	0,026925638	8,030455	8,0654745	1	170,69011	17,056498	2	0,14972995	1,0074884	0,9264126	0,9741732	1	R	2
COMBO3 (1)003.nd2	0	1	0,026728177	6,276982	6,8462906	0,3370102	0,024356464	7,218281	7,226903	1	167,83925	15,298852	2	0,15338872	1,0020391	0,9409474	0,90109944	1	R	2
COMBO3 (1)003.nd2	0	1	0,074730985	7,271642	5,9872565	0,2802757	0,05084597	8,38337	8,496659	1	82,64765	18,056288	2	0,13173625	1,0147494	0,75388384	0,87916267	1	R	2
COMBO3 (1)003.nd2	0	1	0,066365354	4,5290837	4,5909653	0,43745878	0,046887197	5,2404985	5,266947	1	131,64308	11,406215	2	0,2099787	1,0055512	0,88907045	0,90621626	1	R	2
COMBO3 (1)003.nd2	0	1	0,06786629	4,213403	4,2030745	0,44349527	0,14179896	4,927396	5,001998	1	84,91286	10,926396	2	0,22095725	1,021184	0,8810668	0,88676965	1	R	2
COMBO3 (1)003.nd2	0	1	0,055159256	6,1038237	4,1303105	0,39303523	0,13610636	6,3690495	6,5509324	1	37,658024	13,9698	2	0,19158559	1,0333664	0,7921348	0,9715426	1	R	2
COMBO3 (1)003.nd2	1	0	0,071176544	4,1045136	4,1835403	0,39800233	0,16337585	5,1534724	5,284577	1	38,584988	11,383949	2	0,19677588	1,0284749	0,7955338	0,8096588	1	G	2
COMBO3 (1)003.nd2	0	1	0,04251709	5,8905187	5,415254	0,35185987	0,0658636	6,733582	6,792453	1	106,16103	14,504302	2	0,16541366	1,0093932	0,82357377	0,9010383	1	R	2
COMBO3 (1)003.nd2	0	1	0,032789484	8,87067	6,338803	0,2855068	0,05481805	9,292525	9,387987	1	114,02205	19,759453	2	0,13079737	1,0113282	0,77857053	0,9729721	1	R	2
COMBO3 (1)003.nd2	1	0	0,07343295	5,288149	5,0721083	0,32023573	0,11644108	6,6325507	6,770868	1	93,19037	14,405286	2	0,15305682	1,0272532	0,7488153	0,8058388	1	G	2
COMBO3 (1)003.nd2	0	2	0,07983884	5,8066244	4,206641	0,40094262	0,10335517	6,1247406	6,248975	1	117,875916	13,490427	2	0,19708721	1,0218976	0,8276967	0,97565484	1	R	2
COMBO3 (1)003.nd2	1	0	0,066552036	4,5840282	4,5258822	0,32636693	0,1499126	6,0454154	6,2387743	1	119,36479	13,285426	2	0,15970007	1,0335798	0,7170912	0,76216745	1	G	2
COMBO3 (1)003.nd2	1	0	0,044191554	7,7897844	8,558915	0,23444617	0,007209433	9,728142	9,762736	1	107,02726	20,433657	2	0,1048035	1,0051962	0,82064146	0,81578016	1	G	2
COMBO3 (1)003.nd2	0	1	0,040943727	6,5424633	7,417943	0,3050051	0,0040796916	7,7666016	7,790481	1	101,004456	16,418068	2	0,13809863	1,0043759	0,90609217	0,8653694	1	R	2
COMBO3 (1)003.nd2	0	1	0,019703006	3,7041686	5,336423	0,38432422	0,008993638	5,1078067	5,096394	1	102,79947	11,005288	2	0,18077233	1,0008799	0,9040024	0,76021147	1	R	2
COMBO3 (1)004.nd2	1	0	0,054506972	7,047702	5,6223893	0,35587552	0,016013764	7,3458905	7,400438	1	10,016201	15,775373	2	0,166291	1,0084182	0,8627671	0,9905839	1	G	2
COMBO3 (1)004.nd2	3	0	0,051831767	8,849795	6,611813	0,28380924	0,021931257	9,28107	9,343221	1	109,7345	19,795126	2	0,1308119	1,0073026	0,83732253	0,97383183	1	G	2
COMBO3 (1)004.nd2	0	1	0,08055806	7,011187	3,5971248	0,3923733	0,1872377	6,639537	7,0217896	1	6,9876466	14,984801	2	0,2025005	1,0698503	0,734691	1,0452582	1	R	2
COMBO3 (1)004.nd2	1	0	0,13247713	2,4814057	3,956158	0,47874218	0,0053666765	3,6224613	3,6707935	1	133,92174	8,070547	2	0,24076892	1,0177999	0,88913745	0,70886624	1	G	2
COMBO3 (1)004.nd2	0	1	0,016325377	6,3683996	5,486683	0,40650114	0,0377769	6,5119033	6,5243545	1	31,814709	14,031019	2	0,19121614	1,0025661	0,9244389	1,0232806	1	R	2
COMBO3 (1)004.nd2	0	1	0,046212744	7,865104	5,9965644	0,34913546	0,03237852	7,8611956	7,9002843	1	15,087098	16,825197	2	0,16204566	1,0079232	0,89403546	1,0355484	1	R	2
COMBO3 (1)004.nd2	1	0	0,026517652	7,128204	6,214582	0,35307783	0,01641612	7,446402	7,463657	1	77,93743	15,927945	2	0,16368061	1,0030687	0,9102942	0,9918968	1	G	2
COMBO3 (1)004.nd2	1	0	0,05632208	7,5095315	4,851315	0,31279254	0,11628894	7,96252	8,189777	1	85,88211	17,369333	2	0,15080713	1,0422999	0,7103744	0,94749206	1	G	2
COMBO3 (1)004.nd2	1	0	0,039971918	4,914527	4,3343787	0,4889131	0,029350642	5,140113	5,148934	1	44,49592	11,239059	2	0,23683535	1,0024427	0,9567909	1,0143726	1	G	2
COMBO3 (1)004.nd2	0	1	0,07676535	9,137588	6,2768197	0,31178647	0,0017999456	8,941509	9,049534	1	94,29608	19,190756	2	0,14551911	1,0138383	0,8213137	1,0418662	1	R	2
COMBO3 (1)004.nd2	0	1	0,020096904	7,466445	6,519252	0,34732634	0,010783907	7,751039	7,753984	1	58,946674	16,435883	2	0,15823558	1,0009983	0,9373354	0,99979943	1	R	2
COMBO3 (1)004.nd2	0	0	0,07716854	9,924999	4,0128665	0,2819774	0,12459031	9,305322	9,850845	1	71,04836	21,03115	2	0,14594115	1,0645562	0,6278315	1,0382448	1	NF	2
COMBO3 (1)004.nd2	0	1	0,080925226	8,054517	3,6517866	0,35423997	0,17556578	7,435958	7,8919926	1	3,603307	16,903471	2	0,1854709	1,0877875	0,66501707	1,0560818	1	R	2
COMBO3 (1)004.nd2	0	1	0,057684075	5,3801694	4,4539914	0,4331421	0,11561754	5,6772428	5,7502327	1	150,28552	12,493603	2	0,21253534	1,0211376	0,8622674	0,98221576	1	R	2
COMBO3 (1)004.nd2	0	1	0,029230312	4,8475947	4,795253	0,46836343	0,013305774	5,2490087	5,2515817	1	113,28951	11,40451	2	0,22401746	1,0006871	0,97003114	0,9784808	1	R	2
COMBO3 (1)004.nd2	1	0	0,04476923	6,7798066	6,6878	0,34165668	0,009674191	7,42435	7,43938	1	111,29314	15,7913265	2	0,15660678	1,0029125	0,93238384	0,9468569	1	G	2
COMBO3 (1)004.nd2	1	0	0,06049412	6,520423	5,565347	0,35188952	0,031415105	7,1105137	7,160682	1	61,33826	15,259477	2	0,16420408	1,0073695	0,8712157	0,9461315	1	G	2
COMBO3 (1)004.nd2	1	0	0,04998979	7,7095323	6,2461963	0,33700508	0,021366043	7,937805	7,9670033	1	79,461235	16,955114	2	0,15578918	1,0047783	0,8905643	1,0022278	1	G	2
COMBO3 (1)004.nd2	1	0	0,05315593	7,190724	4,6731095	0,3473527	0,10611987	7,4057055	7,6020713	1	124,733665	16,128942	2	0,16693594	1,0314163	0,7534017	0,98151875	1	G	2
COMBO3 (1)004.nd2	0	1	0,02044471	6,0538745	5,344441	0,44399127	0,012445212	6,0629497	6,064703	1	65,0854	13,089843	2	0,20968898	1,0012435	0,98259646	1,0520809	1	R	2
COMBO3 (1)004.nd2	2	0	0,047555614	7,0159006	4,38972	0,36930227	0,11879973	7,0443587	7,2046456	1	24,733969	15,450967	2	0,1800158	1,0254216	0,8064689	1,016003	1	G	2
COMBO3 (1)004.nd2	0	1	0,09020212	5,1539984	5,124062	0,35866722	0,04598745	6,1163044	6,178414	1	43,352135	13,437894	2	0,17541884	1,0227417	0,7930265	0,8680179	1	R	2
COMBO3 (1)004.nd2	1	0	0,042209733	2,628127	3,674849	0,55278164	0,02659854	3,449769	3,440726	1	42,69288	7,7294984	2	0,28117484	1,0012726	0,95125914	0,8233803	1	G	2
COMBO3 (1)004.nd2	1	0	0,06633942	4,135815	4,028926	0,49205828	0,02941362	4,6588264	4,643706	1	37,91393	10,277257	2	0,24261528	1,0034064	0,9392458	0,93989104	1	G	2
COMBO3 (1)004.nd2	1	0	0,06771395	4,1422253	4,5560894	0,46656886	0,005799964	4,826582	4,8339787	1	46,979256	10,562431	2	0,22639374	1,003344	0,95641476	0,9010109	1	G	2
COMBO3 (1)004.nd2	1	0	0,028621938	5,777737	5,5442395	0,3683845	0,05736444	6,518404	6,557407	1	40,42556	14,038901	2	0,17313518	1,0066131	0,8726863	0,91547	1	G	2
COMBO3 (1)004.nd2	0	1	0,067431964	5,1248975	4,452107	0,43583658	0,04118865	5,587042	5,611325	1	177,61601	12,15586	2	0,209041	1,0069562	0,9020191	0,95277894	1	R	2
COMBO3 (1)004.nd2	0	1	0,051913932	7,018731	6,7880316	0,3063099	0,0022397672	7,906964	7,906822	1	55,448788	16,9689	2	0,14293851	1,0043304	0,862992	0,9076237	1	R	2
COMBO3 (1)004.nd2	0	1	0,026080936	5,04015	5,3747373	0,40553498	0,004022174	5,7643476	5,7700057	1	52,71355	12,497194	2	0,19313157	1,0013574	0,93472385	0,9137002	1	R	2
COMBO3 (1)004.nd2	1	0	0,10301899	1,9152287	3,1863515	0,5992973	0,18864626	2,7633696	2,7766616	1	43,723698	6,3371515	2	0,31933963	1,0118481	0,95164424	0,73484564	1	G	2
COMBO3 (1)004.nd2	1	0	0,13507698	2,439032	2,960215	0,6035929	0,12905596	2,9831388	2,9731967	1	42,337395	7,1259313	2	0,3489641	1,0188968	0,93789613	0,86503166	1	G	2
COMBO3 (1)004.nd2	1	0	0,05319366	4,500571	4,6718297	0,44827172	0,055652406	5,176391	5,191566	1	31,025482	11,232284	2	0,21385707	1,0034436	0,93248874	0,9133495	1	G	2
COMBO3 (1)004.nd2	1	0	0,10465962	4,029964	4,6932554	0,40578043	0,022070298	5,1141357	5,16094	1	25,526865	11,171461	2	0,19618542	1,0094957	0,86910117	0,81448734	1	G	2
COMBO3 (1)004.nd2	0	1	0,026834855	3,122507	1,865036	0,85920686	0,031172717	2,6655695	2,6617332	1	39,735027	6,7578382	2	0,5595431	1,0003629	0,99466974	1,358159	1	R	2
COMBO3 (1)004.nd2	0	1	0,085915595	1,7165964	2,0155525	0,7418411	0,10111304	2,1292071	2,0342572	1	56,387764	5,3924184	2	0,48210597	1,0028634	0,9582675	0,9001479	1	R	2
COMBO3 (1)004.nd2	0	1	0,07166087	2,9916396	3,2735252	0,548278	0,12074856	3,5860403	3,5646129	1	24,108318	8,280549	2	0,29620272	1,0103439	0,90614754	0,87827164	1	R	2
COMBO3 (1)004.nd2	1	0	0,039537534	5,037236	4,5719604	0,40505114	0,05187641	5,7424626	5,7743516	1	168,2306	12,50104	2	0,19449393	1,0070474	0,8861097	0,91289777	1	G	2
COMBO3 (1)004.nd2	1	0	0,05025773	4,184932	5,371636	0,38264522	0,08215762	5,4660482	5,47494	1	15,3557625	11,72333	2	0,17834118	1,0121493	0,90355164	0,7942619	1	G	2
COMBO3 (1)004.nd2	1	0	0,07576774	5,2844863	5,203127	0,3947248	0,077997565	5,97932	6,0183697	1	15,109675	12,9705715	2	0,18819551	1,015322	0,88835084	0,9167356	1	G	2
COMBO3 (1)004.nd2	0	1	0,029474206	5,8570733	7,043429	0,32928854	0,015546993	7,0229588	7,028844	1	13,170502	14,950542	2	0,15119956	1,0009718	0,9236707	0,86437833	1	R	2
COMBO3 (1)004.nd2	0	1	0,032262113	5,4236784	6,5254316	0,35152087	0,019875579	6,553078	6,5604234	1	40,482067	13,924396	2	0,16081011	1,0024418	0,94716793	0,8557296	1	R	2
COMBO3 (1)004.nd2	0	1	0,045585714	5,779319	5,637131	0,3681897	0,024289738	6,457256	6,470585	1	77,94405	14,044538	2	0,17647809	1,0023534	0,8999481	0,91942155	1	R	2
COMBO3 (1)004.nd2	1	0	0,041044082	6,1905694	5,342332	0,36572352	0,045534518	6,80712	6,8499722	1	75,267715	14,584576	2	0,17010377	1,0077664	0,8869513	0,94238776	1	G	2
COMBO3 (1)004.nd2	1	0	0,065793164	4,333386	3,7052147	0,53803784	0,080171645	4,498978	4,519128	1	6,767541	10,060329	2	0,27258986	1,0054579	0,93477625	1,0216033	1	G	2
COMBO3 (1)004.nd2	1	0	0,080563985	4,8804364	4,092765	0,43221676	0,12595561	5,371441	5,4652534	1	75,88705	11,911966	2	0,215371	1,0185958	0,84303886	0,9379871	1	G	2
COMBO3 (1)004.nd2	1	0	0,03782348	4,6472974	5,428878	0,4177646	0,048956946	5,4706607	5,494697	1	99,33436	11,823318	2	0,19771108	1,0047306	0,9432757	0,88739014	1	G	2
COMBO3 (1)004.nd2	1	0	0,025608083	6,9360647	6,512437	0,3359013	0,03017631	7,6123395	7,6235237	1	101,033195	16,10852	2	0,1524007	1,0022888	0,91683084	0,94452167	1	G	2
COMBO3 (1)004.nd2	0	1	0,032179315	3,0960338	4,6116996	0,4619992	0,06756672	4,147294	4,1644335	1	6,0275307	9,176713	2	0,22918499	1,0043365	0,9335308	0,78533095	1	R	2
COMBO3 (1)004.nd2	1	0	0,07337496	1,9821609	3,348409	0,5381359	0,14092155	2,984691	2,9702122	1	166,69666	6,8034377	2	0,28330243	1,00713	0,89102614	0,7063845	1	G	2
COMBO3 (1)004.nd2	1	0	0,054111753	4,270845	4,466391	0,44787115	0,10784135	5,0063148	5,0358906	1	151,07042	10,946753	2	0,21696396	1,0141166	0,8957919	0,89494175	1	G	2
COMBO3 (1)004.nd2	0	1	0,04433744	5,0076	5,109772	0,38842028	0,07657375	5,930837	5,9563484	1	147,18092	12,728252	2	0,18126239	1,0084229	0,88414615	0,8781162	1	R	2
COMBO3 (1)004.nd2	1	0	0,013237546	2,5291076	3,4814944	0,5889939	0,028992433	3,2110586	3,2075348	1	150,02101	7,3457	2	0,31230646	1,0003227	0,98126614	0,8368187	1	G	2
COMBO3 (1)004.nd2	1	0	0,06197766	5,168437	5,392512	0,36384133	0,04644381	6,194558	6,2407074	1	114,41356	13,360679	2	0,1714939	1,0076855	0,8598892	0,85677093	1	G	2
COMBO3 (1)004.nd2	0	1	0,030466853	6,4739494	6,779581	0,33507425	0,03736354	7,3346796	7,353239	1	80,22411	15,581851	2	0,15322058	1,0058192	0,92367446	0,9137693	1	R	2
COMBO3 (1)004.nd2	1	0	0,024728186	5,115657	6,5431676	0,34645617	0,02072679	6,3783274	6,388373	1	75,69482	13,621705	2	0,16010244	1,0036714	0,93885595	0,8291168	1	G	2
COMBO3 (1)004.nd2	0	1	0,07350561	4,0988526	3,7874026	0,50080466	0,14116834	4,436575	4,5480533	1	32,92221	10,141493	2	0,2651409	1,0381528	0,9435076	0,95525813	1	R	2
COMBO3 (1)004.nd2	0	1	0,027338954	5,1526194	5,458583	0,42923787	0,006168576	5,685811	5,6928425	1	157,9219	12,282024	2	0,20293333	1,0015635	0,9768932	0,9514843	1	R	2
COMBO3 (1)004.nd2	0	1	0,048927523	8,287947	7,469683	0,27415913	0,010821967	9,232516	9,273202	1	161,16452	19,490683	2	0,12379894	1,0049201	0,84422433	0,91933036	1	R	2
COMBO3 (1)004.nd2	0	1	0,06346021	9,179544	5,594065	0,2762225	0,053360537	9,564185	9,697734	1	179,29732	20,435534	2	0,1277719	1,0146439	0,7363486	0,97266483	1	R	2
COMBO3 (1)004.nd2	0	1	0,05973737	7,4235716	5,4217763	0,31585923	0,088036984	8,003051	8,141356	1	178,5344	17,185596	2	0,1475747	1,0179986	0,7962444	0,94416887	1	R	2
COMBO3 (1)004.nd2	1	0	0,02001641	6,356901	6,5937796	0,2989337	0,047445726	7,7033195	7,7410483	1	99,91064	16,34708	2	0,13639541	1,0058966	0,8464131	0,84764755	1	G	2
COMBO3 (1)004.nd2	1	0	0,04122188	8,2483	8,0616665	0,27747938	0,0015878807	9,081462	9,103965	1	41,68655	19,327326	2	0,12733945	1,0028083	0,88199365	0,9318772	1	G	2
COMBO3 (1)004.nd2	1	0	0,031579614	6,22411	6,9242744	0,32546932	0,022513364	7,279914	7,291817	1	42,25127	15,502029	2	0,14953227	1,0020478	0,9352496	0,8817073	1	G	2
COMBO3 (1)004.nd2	0	1	0,05018941	6,8032827	6,6584997	0,31783122	0,01737999	7,662794	7,6804743	1	93,11243	16,400833	2	0,14752115	1,0039079	0,8889397	0,91667837	1	R	2
COMBO3 (1)004.nd2	0	1	0,035480782	7,4895883	5,997585	0,35072854	0,021836095	7,6533885	7,6795526	1	94,118996	16,3813	2	0,16280231	1,004261	0,8922897	1,0118884	1	R	2
COMBO3 (1)004.nd2	1	0	0,0472442	1,8552893	4,1741467	0,5108788	0,03993126	3,0330577	3,0081756	1	107,289825	6,7554116	2	0,25677955	1,0012227	0,96417755	0,64758617	1	G	2
COMBO3 (1)004.nd2	0	0	0,06617357	8,792936	4,28497	0,24506718	0,12603948	9,592725	10,116402	1	84,43463	21,233877	2	0,121663444	1,0640028	0,5695259	0,8904067	1	NF	2
COMBO3 (1)004.nd2	0	1	0,16353002	2,1761315	2,0262861	0,6725596	0,34654945	2,4333467	2,3392768	1	126,819275	6,376496	2	0,46793687	1,0374223	0,9036853	0,9848829	1	R	2
COMBO3 (1)004.nd2	0	1	0,053875253	2,4733307	3,4711251	0,58980614	0,11181629	3,2306228	3,2168403	1	153,01732	7,259244	2	0,3017309	1,0053245	0,9847531	0,8211032	1	R	2
COMBO3 (1)004.nd2	1	0	0,07722184	4,113671	3,5024388	0,45788646	0,17205174	4,7475414	4,850395	1	10,737186	10,62529	2	0,2323818	1,026445	0,84360224	0,8896932	1	G	2
COMBO3 (1)004.nd2	0	1	0,050877895	8,086651	4,627638	0,29515073	0,10555158	8,490529	8,741838	1	175,82121	18,555273	2	0,14282668	1,037511	0,67626953	0,94929016	1	R	2
COMBO3 (1)004.nd2	1	0	0,112427175	3,535797	3,4815729	0,47284427	0,23686667	4,281053	4,434673	1	36,093796	9,693699	2	0,2456384	1,0498468	0,8359741	0,8370697	1	G	2
COMBO3 (1)004.nd2	1	0	0,06909339	4,7675924	4,541485	0,43755245	0,00035411594	5,2904882	5,313174	1	54,048405	11,701444	2	0,21687911	1,0049739	0,90243536	0,9406997	1	G	2
COMBO3 (1)004.nd2	0	1	0,0445836	5,615734	5,967846	0,3700383	0,032436058	6,4471045	6,472299	1	57,020428	13,80972	2	0,17202328	1,005187	0,906059	0,90185964	1	R	2
COMBO3 (1)004.nd2	1	0	0,04245869	4,2178154	4,547965	0,47226283	0,034652308	4,808517	4,8244004	1	30,84967	10,593924	2	0,23226051	1,0054305	0,953407	0,9254405	1	G	2
COMBO3 (1)004.nd2	1	0	0,052529074	3,0634003	3,39563	0,5682255	0,1125936	3,6278849	3,6309388	1	174,55524	8,230884	2	0,2963513	1,0062766	0,9668672	0,8986441	1	G	2
COMBO3 (1)004.nd2	1	0	0,10228449	2,8313434	3,4707088	0,5261595	0,21207461	3,6526606	3,7144272	1	41,37534	8,22323	2	0,27019915	1,0240997	0,88556325	0,8086297	1	G	2
COMBO3 (1)004.nd2	1	0	0,039344124	9,362526	7,237168	0,27811477	0,03040435	9,72159	9,75697	1	84,43414	20,567875	2	0,12613295	1,0047452	0,87722695	0,9870619	1	G	2
COMBO3 (1)004.nd2	0	1	0,055015914	5,7168818	5,8692317	0,37411144	0,0015523062	6,434821	6,4509172	1	85,63124	13,857473	2	0,1757909	1,0040612	0,9109625	0,92205167	1	R	2
COMBO3 (1)004.nd2	0	1	0,053631973	4,670191	4,9379053	0,36824277	0,09866959	5,8298717	5,884738	1	46,3372	12,624237	2	0,17495517	1,0136307	0,8401198	0,82561123	1	R	2
COMBO3 (1)004.nd2	1	0	0,07155618	5,869228	5,5163727	0,31831628	0,07926183	7,078272	7,1716185	1	40,569805	15,2218	2	0,14915459	1,0172614	0,781792	0,8437989	1	G	2
COMBO3 (1)004.nd2	0	1	0,074659936	7,776631	6,02739	0,31154788	0,019828495	8,233744	8,330395	1	84,91507	17,710804	2	0,14605182	1,0196847	0,7914429	0,96214485	1	R	2
COMBO3 (1)004.nd2	0	1	0,03237115	7,3159304	6,9694757	0,32442915	0,0073281783	7,936778	7,952684	1	82,51418	16,833708	2	0,14787379	1,0028528	0,9247801	0,9534456	1	R	2
COMBO3 (1)004.nd2	0	1	0,030965492	4,782494	4,6577673	0,476634	0,01815302	5,134411	5,140176	1	88,733315	11,228963	2	0,23098475	1,0016997	0,98107797	0,98333776	1	R	2
COMBO3 (1)004.nd2	1	0	0,08101673	4,448998	4,335006	0,43314597	0,053690188	5,165537	5,1933885	1	3,7902586	11,361062	2	0,21229579	1,0057228	0,87860453	0,9018824	1	G	2
COMBO3 (1)004.nd2	1	0	0,027441083	5,969793	6,7158203	0,34202635	0,0018126726	6,9458594	6,95413	1	71,983635	14,80999	2	0,15754963	1,0014488	0,94459665	0,8868219	1	G	2
COMBO3 (1)004.nd2	1	0	0,06112751	4,5570555	5,8701744	0,37283173	0,039320607	5,758873	5,789149	1	68,90047	12,393405	2	0,17495222	1,0060356	0,9048233	0,82028204	1	G	2
COMBO3 (1)004.nd2	1	0	0,06291692	4,5545583	5,4147143	0,40498796	0,008856296	5,511854	5,513734	1	65,65869	11,887951	2	0,19088022	1,0088792	0,916784	0,86078036	1	G	2
COMBO3 (1)004.nd2	1	0	0,038379755	6,2023907	7,8650723	0,26640508	0,011587147	8,072804	8,100685	1	72,13053	17,104612	2	0,12117704	1,0040016	0,83701074	0,786136	1	G	2
COMBO3 (1)004.nd2	1	0	0,03360903	5,808456	6,619861	0,34079674	0,04201315	6,8188877	6,829002	1	73,47503	14,634826	2	0,15905368	1,0084126	0,90205306	0,8815618	1	G	2
COMBO3 (1)004.nd2	0	1	0	1,656657	2,8921077	0,6520233	0,010262388	2,4591067	2,4576278	1	89,45386	5,6505365	2	0,34880927	1,000032	0,9779831	0,7312955	1	R	2
COMBO3 (1)004.nd2	1	0	0,026640054	5,568282	5,1578817	0,4193032	0,024279267	5,9702883	5,972881	1	102,63702	12,918184	2	0,19890274	1,0019312	0,9553239	0,9718717	1	G	2
COMBO3 (1)004.nd2	0	1	0,08224632	6,121722	3,3926995	0,36168024	0,19725682	6,432499	6,8105874	1	62,489643	14,58409	2	0,18837546	1,0693425	0,6964795	0,93340707	1	R	2
COMBO3 (1)004.nd2	0	1	0,037328452	2,973075	4,386565	0,44539002	0,07902899	4,1544557	4,1412454	1	104,96965	9,15878	2	0,21932481	1,004931	0,90474504	0,7479527	1	R	2
COMBO3 (1)004.nd2	1	0	0,050255865	5,5607066	5,186031	0,34188682	0,09589006	6,64222	6,732961	1	111,61423	14,296468	2	0,1604773	1,0191044	0,8071829	0,8551556	1	G	2
COMBO3 (1)004.nd2	0	1	0,063549794	4,9240174	4,6698003	0,33815137	0,1258115	6,154524	6,318818	1	115,79254	13,527239	2	0,16551632	1,0337243	0,741203	0,80510885	1	R	2
COMBO3 (1)004.nd2	0	1	0,07901853	5,73553	4,6891813	0,39725757	0,085559756	6,159584	6,243401	1	36,8863	13,469628	2	0,19247791	1,0140219	0,8770304	0,9595044	1	R	2
COMBO3 (1)004.nd2	1	0	0,041860476	3,6136768	4,371306	0,44567388	0,08681973	4,5715017	4,5791	1	69,492325	10,094179	2	0,22016162	1,005321	0,8761505	0,82623553	1	G	2
COMBO3 (1)004.nd2	0	1	0,061134573	3,9113755	5,6699495	0,37589118	0,01431986	5,35346	5,3530464	1	69,01264	11,435064	2	0,17376828	1,0032399	0,9232099	0,76177937	1	R	2
COMBO3 (1)004.nd2	0	1	0,057920743	8,438794	5,2889376	0,2633995	0,09381171	9,314251	9,611191	1	55,93076	20,06493	2	0,12384961	1,0373564	0,66288257	0,9015621	1	R	2
COMBO3 (1)004.nd2	0	1	0,059851274	4,809134	5,777398	0,25218797	0,08824024	7,2160387	7,333371	1	52,808563	15,4801855	2	0,11759241	1,0182811	0,6862438	0,6692999	1	R	2
COMBO3 (1)004.nd2	0	1	0,063148536	7,8413987	6,765099	0,27836016	0,021279557	8,886845	8,944163	1	46,977406	18,814737	2	0,12641788	1,0066327	0,8334395	0,9003913	1	R	2
COMBO3 (1)004.nd2	0	1	0,04527766	4,7551885	4,496749	0,4623088	0,057172418	5,173555	5,1909146	1	42,39805	11,369012	2	0,2262037	1,0037873	0,9216471	0,9657782	1	R	2
COMBO3 (1)004.nd2	2	0	0,041253157	4,7112327	4,402128	0,44790152	0,08897449	5,2685156	5,301992	1	43,77299	11,496905	2	0,21610667	1,0099244	0,89703274	0,9402452	1	G	2
COMBO3 (1)004.nd2	0	1	0,07737976	3,9577868	3,9663632	0,43026745	0,12903781	4,8466625	4,922056	1	170,84198	10,751323	2	0,21452454	1,0188711	0,81810474	0,84504807	1	R	2
COMBO3 (1)004.nd2	1	0	0,05710603	2,9336982	2,9946775	0,64932686	0,037655246	3,2593315	3,2577157	1	161,32693	7,5349603	2	0,3516159	1,0019083	0,9760556	0,98120284	1	G	2
COMBO3 (1)004.nd2	1	0	0,049537618	5,628971	5,479873	0,3806187	0,03788452	6,3413224	6,3698435	1	26,812746	13,632464	2	0,17822944	1,0052577	0,88916945	0,9229406	1	G	2
COMBO3 (1)004.nd2	1	0	0,04675238	3,8274605	4,3330493	0,48900542	0,008547775	4,5199304	4,5143204	1	29,71277	9,917528	2	0,2385379	1,0009807	0,9666134	0,8955331	1	G	2
COMBO3 (1)005.nd2	0	1	0,06041528	6,971222	4,8456006	0,37848756	0,06979937	7,0321093	7,0937676	1	174,52031	15,213656	2	0,17949311	1,0195518	0,8427159	1,0218871	1	R	2
COMBO3 (1)005.nd2	0	1	0,046891514	7,5863028	4,854797	0,34468365	0,09790261	7,6792083	7,830626	1	169,65054	16,630667	2	0,16379756	1,028564	0,78251135	1,0046647	1	R	2
COMBO3 (1)005.nd2	1	0	0,052082878	6,0542903	5,2034636	0,3637061	0,055559628	6,706413	6,7394457	1	117,21709	14,463096	2	0,1713929	1,0090858	0,8572119	0,9341227	1	G	2
COMBO3 (1)005.nd2	0	1	0,049446687	7,2192783	5,1863356	0,38011116	0,06019225	7,142852	7,2074566	1	147,12885	15,448863	2	0,18016094	1,0097703	0,87602913	1,0419315	1	R	2
COMBO3 (1)005.nd2	1	0	0,013148561	1,421676	3,4558873	0,6136434	0,026804505	2,378995	2,3730865	1	65,839455	5,395693	2	0,31983334	1,0001466	0,98489696	0,64561474	1	G	2
COMBO3 (1)005.nd2	0	1	0,016286695	1,7818637	3,9769793	0,54262596	0,034352332	2,9063516	2,9051912	1	160,79878	6,423798	2	0,26858905	1,0003984	0,9766381	0,6534131	1	R	2
COMBO3 (1)005.nd2	0	0	0,057578765	8,213023	5,3930607	0,29594484	0,05239303	8,68006	8,82115	1	3,7609208	18,67459	2	0,13879304	1,0180193	0,7549434	0,9583542	1	NF	2
COMBO3 (1)005.nd2	1	0	0,029635798	5,4180074	6,699331	0,3244233	0,032328848	6,8515673	6,8696017	1	21,142336	14,486674	2	0,14695008	1,0030283	0,9182838	0,8129054	1	G	2
COMBO3 (1)005.nd2	1	0	0,032300606	2,5028217	2,6366284	0,6801642	0,056079026	2,8544483	2,812154	1	28,95549	6,8000636	2	0,39110705	1,0008973	0,96353596	0,9415999	1	G	2
COMBO3 (1)005.nd2	0	1	0,051642805	7,300342	6,398834	0,342467	0,021863326	7,660638	7,6751513	1	25,108463	16,366928	2	0,15838844	1,0050901	0,9189415	0,98231184	1	R	2
COMBO3 (1)005.nd2	1	0	0,03464904	5,76065	5,0999618	0,37245795	0,06290832	6,3770156	6,3889723	1	25,43141	13,941261	2	0,18036269	1,0056726	0,8723679	0,92903167	1	G	2
COMBO3 (1)005.nd2	0	1	0,04842507	4,39447	4,615046	0,43431294	0,044646285	5,201089	5,2203946	1	47,87258	11,276045	2	0,20683694	1,0049015	0,9330405	0,87928814	1	R	2
COMBO3 (1)005.nd2	0	1	0,043110058	3,5496583	4,6881523	0,40430325	0,03282951	4,833183	4,829776	1	52,585396	10,503756	2	0,19347738	1,0021975	0,87884206	0,7677558	1	R	2
COMBO3 (1)005.nd2	0	1	0,015011078	7,1654997	5,5405965	0,38089478	0,020902941	7,1730833	7,1742406	1	87,975716	15,375373	2	0,17731474	1,0011257	0,9258347	1,0365285	1	R	2
COMBO3 (1)005.nd2	0	1	0,033461884	2,384483	3,4783232	0,5645188	0,022705007	3,261673	3,2562308	1	80,72726	7,2855587	2	0,28538	1,0007848	0,9440512	0,7954067	1	R	2
COMBO3 (1)005.nd2	0	1	0,027466323	1,2698817	2,686842	0,6929784	0,04754628	2,052463	2,0146122	1	50,825317	4,7987347	2	0,3838157	1,0003415	0,9808385	0,6962948	1	R	2
COMBO3 (1)005.nd2	0	1	0,05939368	8,239996	4,5248556	0,27257007	0,1254251	8,872358	9,283257	1	29,505722	19,490786	2	0,13327816	1,0605469	0,6086882	0,9129245	1	R	2
COMBO3 (1)005.nd2	1	0	0,047470376	6,5852532	4,5811806	0,3154584	0,12633534	7,369972	7,600088	1	32,11483	16,19646	2	0,15436572	1,033424	0,70300657	0,89346576	1	G	2
COMBO3 (1)005.nd2	0	1	0,03446166	8,97009	5,4789658	0,27727774	0,07293357	9,448719	9,607111	1	87,348	20,162567	2	0,12792666	1,0192119	0,73764485	0,9622528	1	R	2
COMBO3 (1)005.nd2	0	1	0,04675963	9,048345	5,291298	0,29935834	0,08033474	9,055852	9,226054	1	87,16737	19,489191	2	0,14048196	1,0220929	0,7504298	1,0165594	1	R	2
COMBO3 (1)005.nd2	0	1	0,09505479	4,4881253	4,44164	0,45509836	0,02554511	5,102032	5,120502	1	87,796684	11,132297	2	0,2195274	1,0068697	0,9320563	0,9223403	1	R	2
COMBO3 (1)005.nd2	1	0	0,19508056	1,918746	2,4129424	0,64103204	0,29681242	2,5938969	2,6550984	1	64,004585	6,133012	2	0,3630966	1,0249267	0,92191154	0,78909653	1	G	2
COMBO3 (1)005.nd2	0	1	0,0908046	2,532604	3,14077	0,6110627	0,10904023	3,2067747	3,212723	1	71,74195	7,216817	2	0,3135743	1,0061592	0,9432008	0,8519025	1	R	2
COMBO3 (1)005.nd2	1	0	0,039195623	1,6590712	2,1632402	0,7901521	0,054171767	2,0600147	2,027487	1	75,79842	5,1366754	2	0,49777657	1,0004599	0,99495757	0,8939394	1	G	2
COMBO3 (1)005.nd2	1	0	0,04076002	2,5106263	3,9902136	0,5435775	0,08231915	3,3920424	3,400182	1	92,549545	7,618426	2	0,2778239	1,004259	0,9805248	0,78131217	1	G	2
COMBO3 (1)005.nd2	0	1	0,039986797	4,099352	6,6777225	0,27418453	0,06320283	6,432243	6,425629	1	30,135378	13,706958	2	0,12615384	1,0067959	0,7797131	0,6536247	1	R	2
COMBO3 (1)005.nd2	1	0	0,018268825	1,2277577	3,512988	0,6026749	0,038268775	2,1775298	2,1279051	1	23,033741	5,059641	2	0,32968152	1,0002631	0,989533	0,60235006	1	G	2
COMBO3 (1)005.nd2	1	0	0,014300996	4,8492184	7,0290365	0,3198052	0,029236536	6,516914	6,5201497	1	104,40109	13,80378	2	0,14537773	1,0017555	0,9300872	0,76803815	1	G	2
COMBO3 (1)005.nd2	0	1	0,044960853	2,6728787	2,81142	0,663133	0,012609459	2,9881902	2,9191508	1	101,51123	7,1169553	2	0,3811298	1,0020926	0,9751705	0,96413076	1	R	2
COMBO3 (1)005.nd2	1	0	0,10743433	1,6485819	2,0958495	0,8075042	0,11877554	2,0427954	2,0213094	1	81,16109	5,0650973	2	0,50300336	1,0024133	0,9985881	0,90645385	1	G	2
COMBO3 (1)005.nd2	1	0	0,14536959	2,383588	2,260226	0,7432313	0,23815744	2,5876787	2,5572236	1	60,556335	6,348316	2	0,4532321	1,0137181	0,9750715	1,0100468	1	G	2
COMBO3 (1)005.nd2	1	0	0,03937209	1,8888388	2,7777996	0,6461978	0,065086916	2,6642978	2,659759	1	100,713715	6,060656	2	0,33879694	1,0023979	0,973944	0,77015424	1	G	2
COMBO3 (1)005.nd2	1	0	0,11216984	4,637058	3,5298655	0,4017595	0,20772955	5,317002	5,5966544	1	48,000305	12,043234	2	0,20884258	1,0555929	0,7638959	0,8652089	1	G	2
COMBO3 (1)005.nd2	0	1	0,059783865	5,6061606	4,7764287	0,4168829	0,00901525	5,9836693	5,9909363	1	51,93879	12,99962	2	0,19936112	1,0068737	0,8918289	0,9797563	1	R	2
COMBO3 (1)005.nd2	1	0	0,053137384	1,9634299	3,6804	0,5770092	0,008585315	2,9352455	2,9314961	1	83,93731	6,5391498	2	0,29015943	1,0015601	0,97615993	0,7188647	1	G	2
COMBO3 (1)005.nd2	1	0	0,12684295	1,5615033	2,361558	0,7062001	0,23268478	2,2458377	2,2049265	1	80,682556	5,2712364	2	0,39418152	1,0114683	0,9659594	0,7682001	1	G	2
COMBO3 (1)005.nd2	1	0	0,03296528	7,0516977	7,2277675	0,32969868	0,018675901	7,7208652	7,723952	1	65,24594	16,394312	2	0,15061627	1,0042573	0,9380821	0,9459605	1	G	2
COMBO3 (1)005.nd2	0	1	0,02211646	7,1196294	5,569503	0,3960342	0,037977256	6,998079	7,013858	1	65,02809	15,030287	2	0,18510146	1,003885	0,95595896	1,0592147	1	R	2
COMBO3 (1)005.nd2	2	0	0,04444622	8,167402	5,7730374	0,27747747	0,06375662	8,942546	9,076388	1	126,503174	19,23238	2	0,13003841	1,0158459	0,7453882	0,9235857	1	G	2
COMBO3 (1)005.nd2	1	0	0,052638497	5,7658324	5,735927	0,36194336	0,005108631	6,5693183	6,6084657	1	121,82527	14,14867	2	0,17011066	1,007339	0,8713703	0,90579194	1	G	2
COMBO3 (1)005.nd2	0	1	0,082125634	5,192246	4,8063393	0,39358777	0,04176855	5,9288144	5,9807096	1	33,537357	12,875431	2	0,1880744	1,0106254	0,8656729	0,90525526	1	R	2
COMBO3 (1)005.nd2	0	1	0,06209569	3,2373908	2,8355358	0,6824284	0,11196607	3,3171394	3,2852678	1	40,206974	7,7210073	2	0,37460867	1,0055016	0,98375916	1,0730177	1	R	2
COMBO3 (1)005.nd2	0	1	0,023933416	2,7363977	3,1252034	0,61745125	0,014561709	3,2538762	3,2244303	1	26,418324	7,462652	2	0,32906926	1,0003524	0,9846034	0,9042598	1	R	2
COMBO3 (1)005.nd2	0	1	0,06710735	5,9446516	3,9028254	0,4332593	0,14383094	5,913331	6,0394316	1	100,04449	13,130891	2	0,21645723	1,0306919	0,8255833	1,0244747	1	R	2
COMBO3 (1)005.nd2	1	0	0,052024975	7,4288163	5,4221063	0,31488746	0,0696693	8,019562	8,123447	1	119,63833	17,218172	2	0,14707147	1,0145699	0,79931927	0,947092	1	G	2
COMBO3 (1)005.nd2	1	0	0,03871485	4,4554915	5,475328	0,39640382	0,034789693	5,5056434	5,513024	1	113,99023	11,88458	2	0,1871499	1,0028269	0,90521616	0,84220827	1	G	2
COMBO3 (1)005.nd2	1	0	0,0917894	4,349599	4,590057	0,45993802	0,071169324	4,9662633	4,96569	1	110,858536	10,90134	2	0,22454315	1,0098916	0,93213445	0,92181534	1	G	2
COMBO3 (1)005.nd2	1	0	0,08534568	3,6299937	4,2034883	0,42953965	0,1377283	4,662166	4,708781	1	141,3279	10,305196	2	0,2126378	1,0167179	0,8473377	0,806091	1	G	2
COMBO3 (1)005.nd2	0	1	0,058525063	1,2621396	3,4088132	0,5747791	0,07445165	2,2739036	2,276927	1	136,85396	5,253009	2	0,31079453	1,0019599	0,9521447	0,58321965	1	R	2
COMBO3 (1)005.nd2	0	1	0,08060321	1,882928	4,2469554	0,47885677	0,033868972	3,1772864	3,1708498	1	127,333374	7,029412	2	0,23748222	1,0032154	0,93706757	0,622737	1	R	2
COMBO3 (1)005.nd2	2	0	0,031244094	5,5110903	5,681979	0,37720627	0,023682201	6,3131166	6,320478	1	113,5427	13,549842	2	0,17605972	1,0027537	0,9300888	0,9072312	1	G	2
COMBO3 (1)005.nd2	0	1	0,08485082	5,149789	4,715522	0,42840636	0,0054419446	5,6440005	5,688934	1	147,09592	12,290561	2	0,20583795	1,009986	0,88295746	0,95259345	1	R	2
COMBO3 (1)005.nd2	0	1	0,04278091	2,3258133	3,719012	0,55228347	0,018012008	3,2031393	3,161883	1	159,25717	7,274637	2	0,28862455	1,0008031	0,970575	0,76763064	1	R	2
COMBO3 (1)005.nd2	0	1	0,021424372	2,2557175	3,6166186	0,5732762	0,026440158	3,1765416	3,174062	1	113,13951	7,0317807	2	0,28463334	1,00084	0,989971	0,76150954	1	R	2
COMBO3 (1)005.nd2	1	0	0,020864654	2,906226	3,9194834	0,54820067	0,03601477	3,6756165	3,6753027	1	106,89191	8,162061	2	0,27389184	1,0011714	0,9753031	0,84420836	1	G	2
COMBO3 (1)005.nd2	1	0	0,06714999	1,8611168	3,7107313	0,56227267	0,10162988	2,8218238	2,826132	1	104,70071	6,449384	2	0,29759386	1,0039555	0,96196216	0,69522256	1	G	2
COMBO3 (1)005.nd2	0	1	0,0143806515	2,3757627	4,2629204	0,47284672	0,0252486	3,5935075	3,5845156	1	71,852356	7,945958	2	0,23424809	1,0006338	0,91726667	0,6934169	1	R	2
COMBO3 (1)005.nd2	0	1	0,09012689	2,1416662	2,9396276	0,6450555	0,12058885	2,7238264	2,7199574	1	106,52171	6,459253	2	0,36753866	1,006002	0,94165444	0,8411244	1	R	2
COMBO3 (1)005.nd2	0	1	0,009328045	3,4515076	4,7691517	0,42622253	0,006515865	4,648444	4,638075	1	26,630144	10,087676	2	0,20337789	1,0002531	0,9278489	0,7773445	1	R	2
COMBO3 (1)005.nd2	0	1	0,03565186	2,766867	3,6467733	0,57623947	0,015723674	3,4455926	3,4466722	1	35,17323	7,7677917	2	0,2967362	1,0013683	0,9809917	0,85688233	1	R	2
COMBO3 (1)005.nd2	0	1	0	2,6626391	3,9958532	0,51397914	0,00036951358	3,6755924	3,6655977	1	44,839573	8,068418	2	0,25093874	1,0000167	0,9718036	0,769056	1	R	2
COMBO3 (1)005.nd2	0	1	0,09001251	1,6416721	3,1705208	0,62837714	0,16670804	2,5465586	2,539027	1	159,30392	5,72978	2	0,32232144	1,0069433	0,98521185	0,69957674	1	R	2
COMBO3 (1)005.nd2	0	1	0,055967323	3,5444136	3,6408968	0,5076089	0,08912423	4,177846	4,189936	1	55,27654	9,367259	2	0,25855306	1,0150024	0,91932976	0,8944864	1	R	2
COMBO3 (1)005.nd2	1	0	0,12335312	1,3293216	2,469498	0,69231725	0,1789743	2,0864172	2,0544655	1	123,97428	4,912102	2	0,38881037	1,0065632	0,9715259	0,70813483	1	G	2
COMBO3 (1)006.nd2	1	0	0,046643753	5,787831	5,056037	0,39217305	0,048131995	6,2686677	6,298	1	138,51468	13,618334	2	0,18753204	1,005772	0,88253665	0,9585504	1	G	2
COMBO3 (1)006.nd2	2	0	0,056425646	5,1375046	4,3847046	0,43318716	0,12915748	5,5338635	5,604956	1	79,31326	12,207965	2	0,21360208	1,0205938	0,8631729	0,9611095	1	G	2
COMBO3 (1)006.nd2	0	1	0,0034435904	1,0208837	3,5265694	0,5899221	0,011232374	2,0483828	2,0445952	1	66,4415	4,663326	2	0,30978766	1,0000436	0,9508413	0,5336219	1	R	2
COMBO3 (1)006.nd2	0	1	0,001882798	4,081953	2,6560464	0,7110724	0,005093721	3,6472323	3,6433046	1	122,60823	8,493408	2	0,39070708	1,0000525	0,9946447	1,2410363	1	R	2
COMBO3 (1)006.nd2	0	1	0,05265451	5,7628355	4,669184	0,4719109	0,01743094	5,6672697	5,6864514	1	88,956276	12,387767	2	0,22845392	1,0039663	0,9493664	1,0735393	1	R	2
COMBO3 (1)006.nd2	0	1	0,03244044	6,237355	5,0181665	0,4360824	0,029373985	6,190722	6,191813	1	73,90318	13,40667	2	0,20721826	1,0020041	0,9414455	1,0598011	1	R	2
COMBO3 (1)006.nd2	0	1	0,038065333	1,3504668	2,7468083	0,6862424	0,037349835	2,17835	2,1570249	1	119,369774	4,972882	2	0,36235872	1,0006486	0,98818225	0,68378997	1	R	2
COMBO3 (1)006.nd2	0	1	0,0216423	6,463959	5,37998	0,40181378	0,039751787	6,6146436	6,6234493	1	117,256134	14,218108	2	0,18810305	1,0026896	0,9294136	1,0220302	1	R	2
COMBO3 (1)006.nd2	0	1	0,047149274	1,6993638	2,8968723	0,6800698	0,09333133	2,4521134	2,4501252	1	50,8612	5,603655	2	0,35984492	1,0019565	0,99478555	0,7585363	1	R	2
COMBO3 (1)006.nd2	0	1	0,038476363	5,446156	5,5493355	0,40719265	0,058944646	6,0996637	6,136809	1	16,870462	12,964328	2	0,18637532	1,0104357	0,96981734	0,9254824	1	R	2
COMBO3 (1)006.nd2	0	1	0,023482626	4,326289	3,3070207	0,6321232	0,029674558	4,1177545	4,1070056	1	125,1048	9,273888	2	0,32486638	1,000504	0,99304444	1,1476932	1	R	2
COMBO3 (1)006.nd2	1	0	0,051043045	4,8573112	4,00022	0,46684524	0,10251962	5,2109103	5,2225304	1	131,2491	11,43448	2	0,22776073	1,0115196	0,8916757	0,9883806	1	G	2
COMBO3 (1)006.nd2	0	1	0,06671946	7,4629855	4,167405	0,34818813	0,1360398	7,3024855	7,575336	1	135,12943	16,411726	2	0,17818919	1,0518597	0,7154813	1,0160576	1	R	2
COMBO3 (1)006.nd2	0	1	0,056000743	5,1324735	5,11313	0,4005795	0,0023907523	5,9023495	5,900164	1	77,55691	12,688898	2	0,1875802	1,0059451	0,9025062	0,9099337	1	R	2
COMBO3 (1)006.nd2	0	1	0,043525394	3,8763278	4,2317667	0,49315128	0,01688385	4,5464	4,553922	1	84,17286	9,938597	2	0,23877853	1,0024645	0,9825802	0,89628917	1	R	2
COMBO3 (1)006.nd2	0	1	0,036066618	3,82463	4,3613987	0,46973705	0,08748122	4,653936	4,676938	1	81,88332	10,115148	2	0,22483234	1,006184	0,9370755	0,8640573	1	R	2
COMBO3 (1)006.nd2	0	1	0,066034235	5,661063	4,902769	0,40839592	0,006610581	5,959289	6,0029573	1	99,72194	13,198155	2	0,2029641	1,0078524	0,91603637	0,9881058	1	R	2
COMBO3 (1)006.nd2	1	0	0,04375697	1,8480467	3,1633255	0,632576	0,09758297	2,674866	2,6666524	1	118,955	6,059057	2	0,328866	1,0029756	0,97415304	0,75193053	1	G	2
COMBO3 (1)006.nd2	0	1	0,050169885	3,469531	3,3186805	0,5790676	0,032358818	3,8085532	3,8043654	1	98,64127	8,677122	2	0,30455154	1,0034485	0,9598899	0,97399116	1	R	2
COMBO3 (1)006.nd2	1	0	0,04546294	4,7008786	5,4640007	0,35056156	0,076608755	6,0507355	6,07184	1	108,04131	12,981125	2	0,1634831	1,009713	0,86045414	0,8042773	1	G	2
COMBO3 (1)006.nd2	1	0	0,052709363	3,492872	4,3983808	0,48125905	0,04666382	4,3375225	4,3432355	1	109,61116	9,550076	2	0,23637922	1,0031507	0,9464882	0,83919275	1	G	2
COMBO3 (1)006.nd2	0	1	0,03235971	6,41401	5,3517175	0,4064359	0,044035744	6,53523	6,5535293	1	92,76392	14,082304	2	0,19121324	1,0033007	0,9296988	1,0294105	1	R	2
COMBO3 (1)006.nd2	0	0	0,050170306	4,8852234	5,420382	0,3958639	0,059187476	5,745516	5,7870426	1	93,55215	12,453006	2	0,18842411	1,00756	0,91333854	0,87909365	1	NF	2
COMBO3 (1)006.nd2	1	0	0,063934974	4,304998	3,8283818	0,4064921	0,16408698	5,212985	5,335643	1	136,74902	11,536268	2	0,20170197	1,0275483	0,81131893	0,8422133	1	G	2
COMBO3 (1)006.nd2	1	0	0,13805473	5,0211277	2,905222	0,5194122	0,2736806	4,6895795	4,9902916	1	140,52823	11,021723	2	0,290699	1,0885147	0,8365917	1,0829284	1	G	2
COMBO3 (1)006.nd2	0	1	0,061492648	2,8803458	3,851188	0,52914435	0,050711084	3,6439896	3,632549	1	153,6527	8,27066	2	0,27618527	1,0028789	0,9478303	0,8359677	1	R	2
COMBO3 (1)006.nd2	1	0	0,049441528	6,999001	6,582111	0,33677286	0,0062037776	7,5737605	7,585996	1	23,9941	16,160486	2	0,15535422	1,0027555	0,90039945	0,954693	1	G	2
COMBO3 (1)006.nd2	1	0	0,038280122	5,3760185	5,461915	0,38846216	0,025775786	6,1000314	6,1150546	1	22,697374	13,187454	2	0,18395294	1,0039872	0,9179329	0,91464996	1	G	2
COMBO3 (1)006.nd2	1	0	0	3,5480764	4,8839307	0,45357454	0,009929454	4,523994	4,5126224	1	20,082203	9,914643	2	0,22072883	1,0001165	0,95301986	0,8277007	1	G	2
COMBO3 (1)006.nd2	0	0	0,08866014	7,6404357	3,660186	0,29662934	0,15698935	7,9211087	8,473131	1	70,726616	17,991068	2	0,15504447	1,0762137	0,6471078	0,9307792	1	NF	2
COMBO3 (1)006.nd2	1	0	0,013696946	5,8647323	7,170593	0,30619255	0,019918824	7,2802215	7,281928	1	92,55549	15,514283	2	0,14088641	1,0024148	0,88234264	0,8324064	1	G	2
COMBO3 (1)006.nd2	1	0	0,056934994	4,6204915	4,889032	0,43793508	0,03790192	5,2988048	5,316645	1	87,22839	11,514475	2	0,20952818	1,0044117	0,9405206	0,9102568	1	G	2
COMBO3 (1)006.nd2	1	0	0,04882575	7,4098353	5,619745	0,30512607	0,07773466	8,084439	8,208971	1	122,744965	17,46906	2	0,1443507	1,0200816	0,75217605	0,93041956	1	G	2
COMBO3 (1)006.nd2	1	0	0,054765154	3,6246657	4,3184447	0,46123883	0,054591116	4,5115666	4,5073423	1	121,80926	9,937473	2	0,22673747	1,0037441	0,92465174	0,8423078	1	G	2
COMBO3 (1)006.nd2	0	1	0,022479273	3,0202773	3,4932578	0,55339444	0,011856302	3,7277293	3,7281966	1	47,25684	8,281537	2	0,2767376	1,0005721	0,9579131	0,8634531	1	R	2
COMBO3 (1)006.nd2	0	1	0,049536914	5,435833	6,579648	0,317677	0,03253303	6,866529	6,901748	1	117,213425	14,663753	2	0,14679177	1,0066093	0,86913	0,81584	1	R	2
COMBO3 (1)006.nd2	0	1	0,0386688	1,7219243	3,8880346	0,50271404	0,03266	2,8427024	2,8355553	1	95,32555	6,560719	2	0,27130723	1,0008594	0,90504944	0,6258753	1	R	2
COMBO3 (1)006.nd2	0	1	0,046440702	6,370429	5,318134	0,36720204	0,010335799	6,8110356	6,8360476	1	79,41233	14,765111	2	0,1748447	1,0053121	0,86665386	0,9657949	1	R	2
COMBO3 (1)006.nd2	1	0	0,033782806	1,4600227	3,169666	0,6288053	0,017617313	2,384095	2,3821282	1	118,42368	5,4016523	2	0,32705635	1,000412	0,98307174	0,6654731	1	G	2
COMBO3 (1)006.nd2	1	0	0,04138803	5,855408	5,932432	0,3433559	0,051122528	6,8923364	6,905376	1	124,30108	14,638995	2	0,15694027	1,0054691	0,8746518	0,87622225	1	G	2
COMBO3 (1)006.nd2	1	0	0,12824203	3,1145153	2,6623838	0,6818855	0,101437435	3,2476661	3,2557306	1	132,24776	7,576078	2	0,375974	1,0086203	0,9792692	1,0313938	1	G	2
COMBO3 (1)006.nd2	1	0	0,0818778	3,8441103	3,82719	0,4961613	0,016247869	4,452976	4,4744587	1	128,23962	9,867143	2	0,24683414	1,0069358	0,8982959	0,911781	1	G	2
COMBO3 (1)006.nd2	1	0	0,061416972	8,149421	6,899206	0,23856509	0,041971296	9,770146	9,971709	1	111,57421	20,718813	2	0,10870129	1,0214947	0,737294	0,83507395	1	G	2
COMBO3 (1)006.nd2	1	0	0,049674828	6,842743	4,5539474	0,34900337	0,09659374	7,2044687	7,3114467	1	135,79182	15,696587	2	0,16785583	1,0208758	0,7677851	0,96988755	1	G	2
COMBO3 (1)006.nd2	0	1	0,029529387	8,694869	7,4804583	0,28203815	0,028056862	9,309834	9,354314	1	131,70094	19,682602	2	0,12772892	1,0048585	0,8681096	0,9560267	1	R	2
COMBO3 (1)006.nd2	0	1	0,054335874	7,4920855	6,3684235	0,32793364	0,0017690931	7,890621	7,918862	1	134,52222	16,943897	2	0,15321119	1,007815	0,86922425	0,97576815	1	R	2
COMBO3 (1)006.nd2	1	0	0,01812571	4,249034	5,2188835	0,41102326	0,0201868	5,2463164	5,233831	1	100,45851	11,39769	2	0,19655828	1,0010127	0,9416974	0,8418906	1	G	2
COMBO3 (1)006.nd2	0	1	0,044989735	5,5560446	5,157023	0,36696312	0,080261976	6,3775373	6,4092674	1	86,07332	13,793567	2	0,17392814	1,0131754	0,8521886	0,8976485	1	R	2
COMBO3 (1)006.nd2	0	1	0,05398616	5,7235417	5,596563	0,32365113	0,037012964	6,9168153	6,961783	1	86,40339	14,907293	2	0,15232201	1,0070393	0,808809	0,84934866	1	R	2
COMBO3 (1)006.nd2	0	1	0,1835829	1,6286854	2,1292274	0,76211756	0,29757118	2,1110935	2,1436956	1	94,95799	5,1821804	2	0,46529925	1,0186591	0,97663736	0,84232074	1	R	2
COMBO3 (1)006.nd2	0	1	0,06137462	7,35922	6,5135236	0,24785015	0,06193632	9,111647	9,210139	1	70,34587	19,316402	2	0,1128621	1,0128554	0,7578226	0,81690127	1	R	2
COMBO3 (1)006.nd2	0	1	0,01174705	4,2074094	6,9558525	0,32495844	0,020483939	5,9770226	5,9762964	1	133,5938	12,755527	2	0,14995298	1,0008444	0,89800996	0,7290907	1	R	2
COMBO3 (1)006.nd2	0	1	0,07336282	1,6716418	2,4347591	0,7292927	0,14376798	2,2414746	2,211951	1	125,09399	5,366926	2	0,42362902	1,0038797	0,988189	0,821131	1	R	2
COMBO3 (1)006.nd2	0	1	0,08187179	5,526075	4,1795964	0,36620012	0,14080799	6,2271986	6,380979	1	1,9525911	13,770638	2	0,18144351	1,0371797	0,7510749	0,89780015	1	R	2
COMBO3 (1)006.nd2	1	0	0,03641558	5,3778915	5,730448	0,30496156	0,076241896	6,9097757	6,98121	1	73,657135	14,886356	2	0,14341488	1,012147	0,7898083	0,7894941	1	G	2
COMBO3 (1)006.nd2	0	1	0,044441175	6,501588	5,4262047	0,36739194	0,044769313	6,97427	7,009417	1	95,57569	14,912478	2	0,17018923	1,0060059	0,9086869	0,96063554	1	R	2
COMBO3 (1)006.nd2	0	1	0,09058095	5,0502234	5,0407567	0,39498183	0,04371905	5,826061	5,869585	1	174,56686	12,675692	2	0,18943956	1,0089401	0,89285296	0,89894456	1	R	2
COMBO3 (1)006.nd2	0	1	0,019370064	3,4073856	4,9515314	0,40848303	0,016084293	4,7267065	4,7255077	1	85,73289	10,238317	2	0,1941843	1,0005848	0,9173839	0,75570184	1	R	2
COMBO3 (1)006.nd2	0	1	0,106575415	2,4197183	4,051042	0,4696242	0,07145508	3,6602979	3,6760798	1	103,530945	8,046595	2	0,22995457	1,015888	0,92981446	0,6927338	1	R	2
COMBO3 (1)006.nd2	1	0	0,0497728	7,276304	5,2610373	0,320472	0,07019513	7,8184032	7,9183955	1	96,86559	16,891386	2	0,15156008	1,0167282	0,777505	0,94569904	1	G	2
COMBO3 (1)006.nd2	1	0	0,066570744	5,14546	5,542451	0,37805146	0,03956582	6,090288	6,150488	1	96,55598	13,078008	2	0,17662764	1,0113565	0,8982154	0,87229955	1	G	2
COMBO3 (1)006.nd2	1	0	0,050705068	5,4647202	4,4296045	0,39587697	0,110963084	5,9981995	6,0935016	1	42,609436	13,170698	2	0,19339098	1,0201614	0,8290351	0,93126076	1	G	2
COMBO3 (1)006.nd2	0	1	0,03754366	8,514551	6,1693625	0,2996449	0,044158105	8,9067545	8,968277	1	111,286804	18,896544	2	0,13665731	1,0092561	0,8327539	0,9800353	1	R	2
COMBO3 (1)006.nd2	0	1	0,04447439	4,039912	3,7041855	0,5334917	0,0742678	4,2750134	4,240323	1	102,12706	9,754995	2	0,28145376	1,0058626	0,9525754	0,99076515	1	R	2
COMBO3 (1)006.nd2	0	1	0,0829644	1,8344771	4,350627	0,463765	0,024993151	3,152344	3,1575885	1	143,09698	7,050373	2	0,23504727	1,0045705	0,92270327	0,60560846	1	R	2
COMBO3 (1)006.nd2	5	0	0,03016069	7,854386	9,063741	0,23096691	0,022020087	9,859016	9,872466	1	107,99833	20,672174	2	0,10288572	1,0028838	0,8398321	0,81358945	1	G	2
COMBO3 (1)006.nd2	0	1	0,03821352	7,652923	7,317227	0,31414306	0,007886009	8,229435	8,25798	1	108,69232	17,496649	2	0,14387901	1,0035084	0,93566823	0,9561263	1	R	2
COMBO3 (1)006.nd2	0	1	0,055744328	4,302147	4,0178957	0,518461	0,066476025	4,5870156	4,60215	1	18,6002	10,211499	2	0,2603364	1,0070076	0,93093383	0,99638486	1	R	2
COMBO3 (1)006.nd2	1	0	0,039909817	4,625153	5,4737124	0,3780015	0,06384401	5,7619786	5,7796717	1	13,419069	12,399987	2	0,17737523	1,0053246	0,8994043	0,8325691	1	G	2
	0	0	0	0	0	0	0	0	0	0	0	0	0	0	0	0	0	1	NF	2
COMBO3 (2)001.nd2	1	0	0,08183701	6,6455984	5,844586	0,2987089	0,0639171	7,764536	7,8705463	1	64,968605	16,720448	2	0,14035025	1,019046	0,80346006	0,87177205	2	G	2
COMBO3 (2)001.nd2	1	0	0,044258077	5,075016	5,537496	0,37330064	0,053099558	6,0731535	6,0905924	1	89,77533	13,070562	2	0,17519392	1,0043162	0,88833326	0,8675849	2	G	2
COMBO3 (2)001.nd2	0	0	0,090726845	7,4035087	3,4261348	0,30638507	0,18848461	7,583862	8,1850195	1	104,51159	17,425688	2	0,16389544	1,0903358	0,6318706	0,93066204	2	NF	2
COMBO3 (2)001.nd2	1	0	0,017117558	7,6187077	7,498183	0,26649168	0,039633337	8,9800005	9,0085945	1	114,96446	18,954126	2	0,12029254	1,0047835	0,82430667	0,8667724	2	G	2
COMBO3 (2)001.nd2	0	1	0,07731157	5,292062	4,5035295	0,42659476	0,09782527	5,6729755	5,71767	1	66,34523	12,485606	2	0,2093694	1,0140784	0,88107944	0,9735037	2	R	2
COMBO3 (2)001.nd2	0	1	0,044275433	11,387311	4,7528315	0,23997281	0,08074345	11,248355	11,647987	1	135,37915	24,419373	2	0,11459173	1,043065	0,5994811	0,99788177	2	R	2
COMBO3 (2)001.nd2	0	1	0,057796646	6,5255637	5,059189	0,3574102	0,061489858	6,971698	7,0441937	1	160,4941	15,147135	2	0,17094289	1,0134147	0,83855027	0,9632104	2	R	2
COMBO3 (2)001.nd2	1	0	0,11198237	3,8018198	3,5677886	0,48545378	0,19897942	4,3902483	4,4895782	1	86,13982	9,920344	2	0,25114435	1,0356692	0,84973204	0,8920168	2	G	2
COMBO3 (2)001.nd2	0	0	0,065226786	10,071726	4,502706	0,1923532	0,11276144	11,405375	12,362368	1	29,960245	25,651169	2	0,09858137	1,0995079	0,4359732	0,8297419	2	NF	2
COMBO3 (2)001.nd2	0	1	0,033552136	10,287757	6,609832	0,23723944	0,047795117	11,062298	11,216315	1	133,65263	23,343815	2	0,10703851	1,0139418	0,70748603	0,9385537	2	R	2
COMBO3 (2)001.nd2	1	0	0,0276656	5,736029	6,4990754	0,338116	0,03524852	6,829036	6,8446326	1	114,70439	14,600837	2	0,15660393	1,0040442	0,9098376	0,8683561	2	G	2
COMBO3 (2)001.nd2	0	1	0,03660444	7,9219007	7,956719	0,28699264	0,018009622	8,7889185	8,815855	1	92,37661	18,624483	2	0,1305776	1,0032996	0,8935537	0,9262801	2	R	2
COMBO3 (2)001.nd2	0	1	0,06245969	6,241268	5,2832227	0,3677888	0,06086516	6,686007	6,81237	1	60,4087	14,603001	2	0,17776623	1,0402107	0,894578	0,9523534	2	R	2
COMBO3 (2)001.nd2	0	1	0,048154373	6,21954	6,0938745	0,34122965	0,007996147	7,1050544	7,139181	1	94,34755	15,134242	2	0,15686773	1,00632	0,8837446	0,90196013	2	R	2
COMBO3 (2)001.nd2	0	2	0,08312759	6,9493017	2,9670758	0,2916573	0,22922887	7,245293	8,138744	1	50,364403	17,303705	2	0,1685541	1,1366801	0,5659083	0,8771134	2	R	2
COMBO3 (2)002.nd2	1	0	0,021497166	6,8909855	6,787185	0,3128409	0,04103118	7,7833004	7,811409	1	79,48807	16,637337	2	0,14483179	1,0050949	0,86938095	0,9090859	2	G	2
COMBO3 (2)002.nd2	0	1	0,046600018	15,848047	10,745899	0,17211321	0,015384185	16,28076	16,381456	1	130,36923	34,016193	2	0,07612662	1,0068289	0,7559905	0,98133296	2	R	2
COMBO3 (2)002.nd2	0	1	0,014286341	9,045847	7,608971	0,27608868	0,02306284	9,598064	9,622455	1	50,822163	20,291084	2	0,12502362	1,003311	0,8661411	0,9679394	2	R	2
COMBO3 (2)002.nd2	1	0	0,05289015	5,8978653	5,0562553	0,34162968	0,085591935	6,778481	6,8593955	1	119,9428	14,729044	2	0,16343318	1,0137995	0,81260324	0,88979965	2	G	2
COMBO3 (2)002.nd2	0	1	0,057312306	9,82306	6,340956	0,2421577	0,04488793	10,580789	10,776645	1	167,44127	22,577673	2	0,11171741	1,020018	0,7087187	0,9339685	2	R	2
COMBO3 (2)002.nd2	1	0	0,045511562	4,5120177	4,8360705	0,43612894	0,02509036	5,176849	5,19004	1	34,971313	11,402048	2	0,21436305	1,0045941	0,9042661	0,9126715	2	G	2
COMBO3 (2)002.nd2	0	0	0	2,6898615	1,6426286	0,91208136	0,005146663	2,318028	2,3162172	1	152,89835	6,087698	2	0,6373863	1,0001986	0,99826986	1,3688525	2	NF	2
COMBO3 (2)002.nd2	1	0	0,039685708	4,881727	5,4241014	0,39260995	0,012457831	5,7881756	5,793061	1	65,95393	12,500029	2	0,18552405	1,0017399	0,89767927	0,87843823	2	G	2
COMBO3 (2)002.nd2	1	0	0,06351749	4,6067553	4,9707203	0,41753653	0,089205794	5,4206514	5,4650164	1	58,484768	11,774847	2	0,1996192	1,014288	0,90234894	0,88533074	2	G	2
COMBO3 (2)002.nd2	1	0	0,065019004	5,801817	4,140603	0,3076446	0,15809923	6,8918366	7,2112527	1	32,58282	15,394383	2	0,15552641	1,0525819	0,6400978	0,8283838	2	G	2
COMBO3 (2)002.nd2	0	1	0,060168847	6,2774816	4,6485243	0,34927365	0,10081417	6,8492947	6,991897	1	127,06752	15,028469	2	0,1703742	1,0256599	0,7664925	0,9301816	2	R	2
COMBO3 (2)002.nd2	1	0	0,05563289	5,6709285	5,3750644	0,30601826	0,102050036	7,072517	7,20191	1	61,025177	15,260134	2	0,14434983	1,0227463	0,7461281	0,81207156	2	G	2
COMBO3 (2)002.nd2	0	1	0,07939701	3,0551116	3,7169151	0,55410427	0,047851924	3,7267678	3,724727	1	87,8531	8,323821	2	0,28007385	1,0055039	0,95600903	0,87224346	2	R	2
COMBO3 (2)002.nd2	0	1	0,017251255	3,4257498	3,2760725	0,6258703	0,013782809	3,6731567	3,669809	1	82,96535	8,293552	2	0,32328597	1,0001695	0,9872472	1,0200909	2	R	2
COMBO3 (2)002.nd2	1	0	0,079239726	5,2827797	6,0817122	0,349545	0,02769568	6,380812	6,4004097	1	85,50173	13,781123	2	0,16520405	1,004783	0,8821444	0,85470694	2	G	2
COMBO3 (2)003.nd2	0	1	0,009727704	6,203223	5,4683084	0,42244717	0,015931379	6,2926416	6,2936306	1	5,002101	13,583992	2	0,19946262	1,0004395	0,94865644	1,0344809	2	R	2
COMBO3 (2)003.nd2	1	0	0,08548922	7,8537197	4,3811426	0,291249	0,07945462	8,309324	8,703203	1	28,558804	18,408161	2	0,14482853	1,0516621	0,6710388	0,9300968	2	G	2
COMBO3 (2)003.nd2	0	1	0,05818974	7,3968487	5,6631126	0,30201688	0,07001157	8,169885	8,277158	1	172,67216	17,543356	2	0,14109933	1,0188136	0,7555121	0,92075354	2	R	2
COMBO3 (2)003.nd2	1	0	0,04760522	6,1932335	5,9037123	0,30351028	0,08375326	7,470204	7,5506706	1	68,782875	16,013157	2	0,14130667	1,0144601	0,80928135	0,84522563	2	G	2
COMBO3 (2)003.nd2	1	0	0,03619111	5,528739	5,721611	0,3815777	0,027417917	6,2643533	6,272589	1	16,839865	13,493558	2	0,17938402	1,0050881	0,92599	0,91884685	2	G	2
COMBO3 (2)003.nd2	1	0	0,049116895	5,8968663	5,6384487	0,38818532	0,003549476	6,421928	6,442999	1	25,933601	13,816436	2	0,18205415	1,0053192	0,90174663	0,9553975	2	G	2
COMBO3 (2)003.nd2	1	0	0,039278314	6,0405545	6,435145	0,30500215	0,04953004	7,3607416	7,398497	1	33,962105	15,775818	2	0,14195274	1,0058339	0,8277247	0,8422522	2	G	2
COMBO3 (2)003.nd2	0	1	0,04207706	8,457317	7,9365697	0,24674778	0,0073798294	9,883548	9,926745	1	0	20,753656	2	0,11023436	1,0047978	0,81809723	0,87382174	2	R	2
COMBO3 (2)003.nd2	1	0	0,02534278	4,571957	5,5173903	0,40902734	0,02543581	5,4955907	5,4959793	1	91,50776	11,851678	2	0,19274516	1,0010715	0,94516826	0,8721291	2	G	2
COMBO3 (2)003.nd2	1	0	0,05100024	5,7512636	6,302586	0,23162295	0,056154117	8,325786	8,471548	1	131,64851	17,664274	2	0,10563867	1,0182608	0,7001249	0,6944603	2	G	2
COMBO3 (2)003.nd2	1	0	0,04020185	5,9081883	5,8436117	0,385184	0,04044576	6,439608	6,467602	1	31,753357	13,883469	2	0,18140347	1,0079978	0,929024	0,95276797	2	G	2
COMBO3 (2)003.nd2	1	0	0,03324765	4,941958	6,0206037	0,33272946	0,057534993	6,406319	6,438019	1	9,110557	13,661828	2	0,15331759	1,0053967	0,84270483	0,7952484	2	G	2
COMBO3 (2)003.nd2	1	0	0,037330728	9,115776	6,01789	0,24648453	0,061200403	10,136442	10,294485	1	147,28384	21,557922	2	0,11296207	1,0167094	0,69785225	0,9084775	2	G	2
COMBO3 (2)003.nd2	0	1	0,034355637	15,232753	7,7221932	0,20661479	0,03291864	14,477006	14,632536	1	110,34632	30,437813	2	0,092540324	1,0118905	0,6924218	1,061156	2	R	2
COMBO3 (2)003.nd2	1	0	0,08545271	7,710864	7,701508	0,26496872	0,016076125	8,946427	9,039079	1	169,01614	19,123138	2	0,12266309	1,0105938	0,8368782	0,87563276	2	G	2
COMBO3 (2)003.nd2	0	0	0,11552861	4,0999346	3,220384	0,3457756	0,27684924	5,2388678	5,679463	1	86,12174	12,206643	2	0,19020072	1,0989351	0,65707386	0,7484124	2	NF	2
COMBO3 (2)003.nd2	1	0	0,07214395	2,4304886	3,2753117	0,59695935	0,11041667	3,1677809	3,1800091	1	96,18107	7,1528535	2	0,30838516	1,0053244	0,95804995	0,8251218	2	G	2
COMBO3 (2)003.nd2	1	0	0,09329573	2,588849	3,3034678	0,5758743	0,20035352	3,3140907	3,3638597	1	75,22445	7,516133	2	0,30011526	1,0170172	0,95198023	0,8194677	2	G	2
COMBO3 (2)003.nd2	1	0	0,073910736	2,7838497	4,351367	0,45565906	0,13829443	3,951669	3,964465	1	2,8013215	8,762093	2	0,22698376	1,0151079	0,86695296	0,7340326	2	G	2
COMBO3 (2)003.nd2	1	0	0,04733635	2,7405396	4,8441057	0,46381983	0,026109572	4,004215	4,0112896	1	6,7924504	8,616845	2	0,2176263	1,0021868	0,9803708	0,7207978	2	G	2
COMBO3 (2)003.nd2	1	0	0,05732256	2,819085	4,3304515	0,5159453	0,011904649	3,7729764	3,7800462	1	170,09856	8,286234	2	0,25214484	1,003584	0,98224103	0,7966949	2	G	2
COMBO3 (2)003.nd2	1	0	0,10274094	1,5307636	3,6118917	0,5676964	0,20345487	2,5957987	2,6128988	1	77,146126	5,8210444	2	0,2892519	1,0118417	0,96769994	0,6272855	2	G	2
COMBO3 (2)005.nd2	1	0	0,08886718	4,233217	3,64926	0,55973154	0,09067093	4,3353415	4,3508315	1	22,644156	9,74878	2	0,2867702	1,0096525	0,9499257	1,0469987	2	G	2
COMBO3 (2)005.nd2	0	1	0,048844684	6,97873	5,6025434	0,32476532	0,0559295	7,603747	7,667552	1	141,9223	16,432676	2	0,1536849	1,008705	0,81583905	0,94004333	2	R	2
COMBO3 (2)005.nd2	0	1	0,07302424	7,306773	4,541292	0,4025234	0,070777595	6,856778	6,942354	1	95,98145	15,103312	2	0,19787711	1,0209075	0,8397275	1,0956616	2	R	2
COMBO3 (2)005.nd2	0	1	0,037983283	9,209348	4,985908	0,31020144	0,08257152	8,927908	9,103249	1	39,03928	19,315123	2	0,14710912	1,0201033	0,7544123	1,0473784	2	R	2
COMBO3 (2)005.nd2	0	1	0,050743755	8,873521	6,6516595	0,24223776	0,0409918	10,125419	10,242299	1	41,92388	21,455172	2	0,11019963	1,0124145	0,7285913	0,8863322	2	R	2
COMBO3 (2)005.nd2	0	1	0,11659275	7,9762626	4,0253077	0,38180134	0,13064021	7,2983994	7,54009	1	42,61342	16,202644	2	0,19065766	1,0396686	0,7630531	1,1011301	2	R	2
COMBO3 (2)005.nd2	1	0	0,06823577	8,204199	6,306889	0,25935933	0,03057004	9,309619	9,502794	1	19,955685	19,937563	2	0,12052648	1,0222996	0,71853536	0,885366	2	G	2
COMBO3 (2)005.nd2	1	0	0,031352177	3,2430518	4,2878137	0,50259113	0,0508902	4,0894465	4,093541	1	24,059044	9,004808	2	0,24690785	1,0023769	0,9578088	0,84094757	2	G	2
COMBO3 (2)005.nd2	1	0	0,08488514	4,315966	4,0650325	0,38346812	0,17624561	5,3717284	5,561702	1	32,01314	11,892669	2	0,19044082	1,0451735	0,77194756	0,8095499	2	G	2
COMBO3 (2)005.nd2	1	0	0,015792305	4,865743	7,433326	0,29111803	0,03527356	6,8497376	6,8602467	1	29,96453	14,492556	2	0,1320418	1,0025915	0,86996907	0,7311407	2	G	2
COMBO3 (2)005.nd2	0	0	0,06776916	10,575403	4,372135	0,20643055	0,116634786	11,237244	12,206752	1	18,090643	25,372684	2	0,10663197	1,1066146	0,46165496	0,8841037	2	NF	2
COMBO3 (2)005.nd2	1	0	0,05538769	4,737415	4,88605	0,37253797	0,11085614	5,83094	5,909939	1	26,671032	12,641259	2	0,1774085	1,0180318	0,83678645	0,83131695	2	G	2
COMBO3 (2)005.nd2	1	0	0,020852773	4,2820005	4,4549127	0,51587325	0,008620176	4,6134863	4,6136227	1	56,805996	10,213081	2	0,25615236	1,0007077	0,9818279	0,9881541	2	G	2
COMBO3 (2)005.nd2	1	0	0,08960658	2,5755606	3,953656	0,5213889	0,06397729	3,5793679	3,6015525	1	17,98021	7,8787975	2	0,2559583	1,006558	0,9527593	0,75926685	2	G	2
COMBO3 (2)005.nd2	1	0	0,027140602	2,166641	3,9821458	0,54643345	0,05667254	3,2187088	3,2158408	1	11,902131	7,058782	2	0,26627702	1,0011337	0,9924118	0,71781087	2	G	2
COMBO3 (2)006.nd2	0	1	0,049174942	5,7775707	5,99492	0,3489725	0,030431502	6,723847	6,729388	1	54,694794	14,423875	2	0,16271207	1,004631	0,8875773	0,89303786	2	R	2
COMBO3 (2)006.nd2	0	0	0,058757987	8,959809	4,7976665	0,2708959	0,10112452	9,275702	9,555205	1	33,23174	20,38699	2	0,13259137	1,0333647	0,67644954	0,9602211	2	NF	2
COMBO3 (2)006.nd2	0	1	0,038436778	3,9016926	5,65542	0,3375639	0,09181497	5,6011815	5,632653	1	11,7892685	12,051843	2	0,15834484	1,0090503	0,821605	0,716975	2	R	2
COMBO3 (2)006.nd2	0	1	0,047003284	10,872831	5,579991	0,26233256	0,060579896	10,650684	10,851022	1	93,16813	22,821814	2	0,122038744	1,021039	0,7196002	1,0307444	2	R	2
COMBO3 (2)006.nd2	0	1	0,08797303	7,997241	5,6214533	0,35886323	0,015099312	7,7418904	7,7742033	1	3,6204858	16,734415	2	0,16988549	1,0055418	0,88556206	1,0736629	2	R	2
COMBO3 (2)006.nd2	0	1	0,08427296	9,448273	4,6399317	0,2902697	0,08006914	9,210731	9,500584	1	27,640005	20,224617	2	0,1417994	1,0383215	0,7095504	1,0232561	2	R	2
COMBO3 (2)006.nd2	1	0	0,0347419	6,9532976	6,7105317	0,31269222	0,028164724	7,9059772	7,92681	1	0	16,716362	2	0,14164127	1,0027763	0,8943953	0,9076429	2	G	2
COMBO3 (2)006.nd2	1	0	0,063858576	5,8204436	5,1686497	0,30490306	0,1071692	7,1505284	7,289039	1	20,997564	15,48824	2	0,14494057	1,0246751	0,7438743	0,82184297	2	G	2
COMBO3 (2)006.nd2	1	0	0,05000304	4,127157	3,7541108	0,55497956	0,07614322	4,309019	4,317572	1	22,98191	9,667006	2	0,28301162	1,0059755	0,95276165	1,0261838	2	G	2
COMBO3 (2)006.nd2	0	1	0,07690311	3,2366624	3,8656902	0,5585311	0,09193773	3,8411596	3,8663054	1	11,834774	8,533554	2	0,27930763	1,0111953	0,98730296	0,9007221	2	R	2
COMBO3 (2)006.nd2	0	1	0,06141747	3,12514	3,3810265	0,5850999	0,110055976	3,7025967	3,7164977	1	169,98717	8,192655	2	0,29024634	1,0062364	0,9693336	0,90044224	2	R	2
COMBO3 (2)006.nd2	0	0	0,09244009	5,217387	2,641259	0,5872769	0,24765667	4,1676755	4,2311635	1	0	10,565986	2	0,38245064	1,0860337	0,89485407	1,328426	2	NF	2
COMBO3 (2)006.nd2	0	0	0,8261296	2,7445562	1,3916209	0,8811148	1,012832	2,1701393	2,354685	1	107,680145	6,2564034	2	0,7420053	1,259948	0,99050593	1,4254396	2	NF	2
COMBO3 (2)006.nd2	0	0	0,034042764	5,240697	2,1030374	0,63737977	0,026228013	3,871685	3,44845	1	174,36147	10,164835	2	0,44514257	1,0009123	0,88960487	1,5046599	2	NF	2
COMBO3 (2)006.nd2	0	0	0,30196834	1,5121366	2,0825465	0,66305226	0,5413285	2,0612283	2,032211	1	167,58377	5,3533616	2	0,45315725	1,047529	0,89389765	0,79796165	2	NF	2
COMBO3 (2)006.nd2	1	0	0,018159237	5,436832	6,1283884	0,3745699	0,0027404143	6,259493	6,2590227	1	173,43866	13,505525	2	0,17667608	1,0001872	0,9384412	0,9022541	2	G	2
COMBO3 (2)006.nd2	1	0	0,024299974	3,6186717	3,53498	0,5985835	0,028625937	3,910503	3,908009	1	174,38167	8,715999	2	0,3012965	1,0009037	0,9905656	1,006431	2	G	2
COMBO3 (2)006.nd2	0	1	0,050051313	3,7555332	4,061307	0,54408985	0,0028396146	4,188036	4,1804442	1	26,545315	9,313339	2	0,272622	1,0024755	0,97497296	0,9629252	2	R	2
COMBO3 (2)006.nd2	0	1	0,036984164	4,352263	4,430713	0,5018576	0,0020940476	4,7713842	4,7744803	1	9,449549	10,439321	2	0,24340892	1,0008755	0,98426086	0,9671705	2	R	2
COMBO3 (2)006.nd2	0	1	0,065823056	4,73704	3,534131	0,5380587	0,11398523	4,718285	4,7580366	1	3,9446597	10,518253	2	0,27092487	1,0117366	0,93767715	1,0616144	2	R	2
COMBO3 (2)006.nd2	0	0	0,06327927	10,01803	4,4546304	0,19740626	0,11479967	11,226496	12,181204	1	18,013597	25,253153	2	0,101205476	1,0998441	0,44540927	0,83828455	2	NF	2
COMBO3 (2)006.nd2	1	0	0,060348548	4,838604	4,99085	0,37905866	0,11769179	5,852448	5,9238644	1	25,576357	12,665192	2	0,17986849	1,0233911	0,84440374	0,84837073	2	G	2
COMBO3 (2)006.nd2	0	1	0	2,8594398	3,3781695	0,60894716	0,00057349505	3,3968878	3,392783	1	149,88693	7,681669	2	0,3155213	1,0000154	0,9892287	0,90615547	2	R	2
COMBO3 (2)006.nd2	0	1	0,05139415	3,6269965	3,8318543	0,5400949	0,011332312	4,168244	4,162825	1	135,46619	9,18636	2	0,26579762	1,0028926	0,97756237	0,9220053	2	R	2
COMBO3 (2)007.nd2	1	0	0,0729103	7,3498964	4,3662915	0,33803833	0,11463691	7,4593353	7,676431	1	89,43376	16,529608	2	0,16818649	1,0384963	0,7372385	0,9878762	2	G	2
COMBO3 (2)007.nd2	0	1	0,048187286	7,0474105	6,6294236	0,31032935	0,0023491625	7,948605	7,9892516	1	60,934605	16,893059	2	0,14202273	1,0067666	0,8506024	0,9126948	2	R	2
COMBO3 (2)007.nd2	0	1	0,016829375	6,3531966	6,0226293	0,37083116	0,022820804	6,8062735	6,811873	1	41,347046	14,672799	2	0,17461583	1,0009531	0,9174714	0,97495794	2	R	2
COMBO3 (2)007.nd2	0	1	0,03267031	7,8040614	7,131109	0,2864094	0,030995196	8,743003	8,770636	1	140,61017	18,504257	2	0,12998989	1,0042794	0,8556323	0,9158984	2	R	2
COMBO3 (2)007.nd2	0	0	0,112495065	7,610549	3,4105687	0,33475685	0,17590603	7,3008013	7,835109	1	37,711956	16,902393	2	0,18179631	1,0800015	0,66545105	1,0040729	2	NF	2
COMBO3 (2)007.nd2	0	1	0,040324677	5,4781237	4,615614	0,41729105	0,081106246	5,872456	5,92256	1	163,9483	12,84403	2	0,20225646	1,0105811	0,8779661	0,96952754	2	R	2
COMBO3 (2)007.nd2	0	0	0,061052226	8,35821	4,0865254	0,28075534	0,14258099	8,659381	9,140723	1	165,73064	19,34183	2	0,14192198	1,0677563	0,6041642	0,94057286	2	NF	2
COMBO3 (2)007.nd2	1	0	0,01965801	3,8023193	3,663376	0,5943439	0,038732633	3,9816856	3,9809675	1	159,13858	8,966239	2	0,30536887	1,0010142	0,98754597	1,0319879	2	G	2
COMBO3 (2)007.nd2	1	0	0,04177219	5,764417	6,541655	0,3349003	0,011582547	6,868871	6,877457	1	100,9573	14,7070265	2	0,15555887	1,0038586	0,8859815	0,8699432	2	G	2
COMBO3 (2)007.nd2	1	0	0,033532158	6,607023	5,5299	0,33938682	0,06293501	7,2896357	7,3398924	1	7,237831	15,64085	2	0,15830852	1,0086979	0,82709265	0,9343473	2	G	2
COMBO3 (2)007.nd2	1	0	0,10802435	13,596242	4,2240562	0,44052646	0,049692225	8,762603	8,118517	1	36,99872	19,693748	2	0,22545649	1,0108737	0,88985264	1,6687098	2	G	2
COMBO3 (2)007.nd2	1	0	0,09221791	4,649009	4,4699492	0,38772786	0,08090024	5,5959935	5,7080917	1	1,8087195	12,275004	2	0,18902364	1,02777	0,83446616	0,84621936	2	G	2
COMBO3 (2)007.nd2	0	1	0,06035289	5,5149198	4,821851	0,44496125	0,06503079	5,737484	5,7663927	1	167,7462	12,479967	2	0,21330762	1,0063167	0,93721354	1,0102103	2	R	2
COMBO3 (2)007.nd2	0	1	0,038129177	7,7881193	5,901401	0,31377584	0,04683815	8,252944	8,304378	1	161,05342	17,660845	2	0,14558779	1,0082301	0,8363012	0,9710276	2	R	2
COMBO3 (2)007.nd2	1	0	0,07147088	5,609324	5,2633934	0,38893935	0,011463183	6,193897	6,238825	1	51,34226	13,462299	2	0,18616274	1,0084549	0,86653465	0,93707114	2	G	2
COMBO3 (2)007.nd2	0	1	0,05580116	9,278444	5,880657	0,25139862	0,06512321	10,026461	10,256679	1	148,49579	21,535803	2	0,11751411	1,0255517	0,681128	0,9281223	2	R	2
COMBO3 (2)007.nd2	0	1	0,05533012	9,50071	6,9993978	0,21869971	0,04167603	11,069928	11,21994	1	165,84636	23,364626	2	0,098713495	1,0174036	0,70975375	0,8647069	2	R	2
COMBO3 (2)007.nd2	1	0	0,071509786	4,344937	3,6704404	0,5720166	0,05066519	4,3728995	4,3879395	1	8,158668	9,76995	2	0,28930408	1,0072986	0,96209997	1,0686475	2	G	2
COMBO3 (2)007.nd2	0	1	0,07831765	6,3998575	5,1024337	0,3433964	0,08541063	7,0476637	7,1400113	1	167,87038	15,303552	2	0,16405523	1,0169184	0,80171865	0,92630386	2	R	2
COMBO3 (2)007.nd2	0	1	0,065341026	8,590308	6,2600746	0,23920956	0,045788236	9,991284	10,158303	1	78,275	21,243204	2	0,10956609	1,0177015	0,6981408	0,8659124	2	R	2
COMBO3 (2)007.nd2	1	0	0,040049095	7,1654162	6,826865	0,33865082	0,0062681064	7,583675	7,6020393	1	84,92018	16,30608	2	0,15863247	1,0033534	0,91718173	0,97818375	2	G	2
COMBO3 (2)007.nd2	1	0	0,04845797	4,9183564	5,310467	0,40688133	0,00289149	5,6809793	5,696939	1	37,317215	12,324834	2	0,19403665	1,0043302	0,90895104	0,9041953	2	G	2
COMBO3 (2)007.nd2	1	0	0,06206223	4,670607	4,195616	0,42892027	0,13344797	5,280004	5,369885	1	162,75601	11,697777	2	0,21331185	1,0220449	0,8345084	0,9115674	2	G	2
COMBO3 (2)007.nd2	0	1	0,08202533	5,363906	3,7665234	0,47549093	0,1592689	5,3094335	5,465767	1	146,80345	11,906233	2	0,24226736	1,0374343	0,857721	1,0398743	2	R	2
COMBO3 (2)007.nd2	1	0	0,022851957	4,8395195	5,743177	0,3906757	0,030332027	5,7873597	5,793779	1	12,484824	12,476646	2	0,18397188	1,0020105	0,9330166	0,873988	2	G	2
COMBO3 (2)007.nd2	0	1	0,06263106	11,324541	6,5893683	0,23551592	0,007486949	11,467287	11,826606	1	30,47268	24,581314	2	0,10965018	1,0341316	0,65993947	0,9804503	2	R	2
COMBO3 (2)007.nd2	1	0	0,04782759	4,684593	4,279826	0,46331537	0,096538834	5,1183815	5,163757	1	134,23312	11,27204	2	0,2276757	1,0096079	0,89326304	0,9560283	2	G	2
COMBO3 (2)007.nd2	1	0	0,06321501	6,749337	5,4081936	0,31607738	0,054943714	7,5966015	7,7093024	1	49,2122	16,38094	2	0,14891298	1,015067	0,7962835	0,9046015	2	G	2
COMBO3 (2)007.nd2	0	0	0,079870686	7,5263844	3,7709613	0,30303907	0,14956477	7,8665237	8,318351	1	160,41075	17,66643	2	0,15485698	1,06161	0,637979	0,9329682	2	NF	2
COMBO3 (2)007.nd2	1	0	0,12837896	2,3027532	2,3946497	0,7126921	0,21718289	2,7378452	2,7357965	1	22,46908	6,372028	2	0,39114675	1,0128194	0,97172064	0,9348329	2	G	2
COMBO3 (2)007.nd2	1	0	0,118662894	2,4899805	2,6136956	0,68076134	0,0868997	2,9022386	2,8631198	1	51,275215	6,7796216	2	0,3763915	1,0129733	0,96288186	0,95841515	2	G	2
COMBO3 (2)007.nd2	3	0	0,09233042	8,961765	6,971588	0,2055381	0,03223929	10,9762535	11,238387	1	4,681628	23,407528	2	0,09470991	1,0298976	0,6556189	0,8131692	2	G	2
COMBO3 (2)007.nd2	1	0	0,04974192	4,7628474	5,039447	0,44816798	0,017609207	5,3441343	5,3577332	1	174,79465	11,556274	2	0,21233521	1,0028005	0,95777947	0,93418866	2	G	2
	0	0	0	0	0	0	0	0	0	0	0	0	0	0	0	0	0	2	NF	2
COMBO3 (1)001.nd2	0	0	0,08779053	5,069329	5,284228	0,37667525	0,0113253165	5,944217	6,0009513	1	157,05586	13,004589	2	0,1826717	1,0235299	0,87085885	0,8733936	1	NF	4
COMBO3 (1)001.nd2	0	0	0,094157636	2,5864246	4,5906796	0,4470134	0,04897836	3,8439643	3,8684661	1	45,16192	8,526967	2	0,2228698	1,0112984	0,9187515	0,6966027	1	NF	4
COMBO3 (1)001.nd2	0	0	0,16931753	2,6056342	2,5294964	0,68184006	0,26693973	2,8691757	2,9136095	1	56,219864	6,9297953	2	0,40300393	1,042991	0,9450257	0,9671051	1	NF	4
COMBO3 (1)001.nd2	1	0	0,02147612	2,023286	3,0497108	0,6703719	0,036174785	2,6060226	2,6068146	1	9,161181	6,15851	2	0,37932462	1,0003543	0,99064547	0,8367878	1	G	4
COMBO3 (1)001.nd2	0	1	0,030983672	1,4493563	3,8086705	0,5783928	0,007756299	2,4510183	2,451629	1	48,999786	5,6115274	2	0,30717948	1,0002841	0,98783636	0,6271842	1	R	4
COMBO3 (1)001.nd2	0	5	0,08049896	6,473325	5,283689	0,34833005	0,044107836	7,0309567	7,1101174	1	49,85764	15,281753	2	0,16672805	1,0135132	0,82879853	0,93862385	1	R	4
COMBO3 (1)001.nd2	0	1	0,03960642	5,0399837	3,808359	0,5530266	0,05032158	4,701651	4,7125506	1	148,55777	10,701545	2	0,29029423	1,0023295	0,96272564	1,131158	1	R	4
COMBO3 (1)001.nd2	0	2	0,2035477	8,962764	1,930418	0,8308534	0,19159651	4,5359097	4,5725307	1	97,14847	11,642968	2	0,55465543	1,0435767	0,98154736	2,197209	1	R	4
COMBO3 (1)001.nd2	1	0	0,11142843	6,8643875	2,7773826	0,6720502	0,034026973	4,763529	4,7860203	1	130,38757	11,3293495	2	0,38517168	1,006506	0,9635243	1,5471438	1	G	4
COMBO3 (1)001.nd2	0	0	0,034011103	5,3368917	3,759004	0,57049495	0,03248461	4,742631	4,7488256	1	99,3127	10,842345	2	0,30210632	1,001324	0,97510797	1,1917509	1	NF	4
COMBO3 (1)001.nd2	1	0	0,05614739	1,9823275	3,9113908	0,54405254	0,057804517	2,979124	2,9875686	1	132,3968	6,766627	2	0,2843861	1,0029856	0,9645172	0,70048463	1	G	4
COMBO3 (1)001.nd2	0	0	0,039578952	3,6718678	2,8467052	0,69446313	0,062491313	3,412593	3,4170053	1	74,89069	8,151243	2	0,401447	1,0021951	0,987706	1,163332	1	NF	4
COMBO3 (1)001.nd2	1	0	0,20534852	1,0809063	3,0875535	0,5881324	0,34047306	2,0680006	2,0922718	1	152,07074	4,8057523	2	0,32180798	1,0197067	0,9067039	0,5485903	1	G	4
COMBO3 (1)001.nd2	0	1	0,06993651	4,7745023	5,1506233	0,38664198	0,04336471	5,6991796	5,741588	1	10,178695	12,457029	2	0,18716021	1,0078334	0,874215	0,8605813	1	R	4
COMBO3 (1)001.nd2	0	0	0,05221613	1,7622169	4,656312	0,46570942	0,070452124	3,1044314	3,1137645	1	15,478501	6,89568	2	0,232812	1,0042256	0,94382024	0,5904532	1	NF	4
COMBO3 (1)001.nd2	1	0	0,046012416	15,06307	9,806886	0,19559652	0,015972821	14,872545	14,977197	1	173,50043	31,108646	2	0,08670677	1,007052	0,796672	1,021462	1	G	4
COMBO3 (1)001.nd2	0	1	0,03967626	3,1690018	4,70885	0,4487403	0,0743995	4,2558837	4,2739797	1	88,44161	9,420384	2	0,22276816	1,0049624	0,92135006	0,772967	1	R	4
COMBO3 (1)001.nd2	0	1	0,09338042	3,649786	3,6963298	0,42600754	0,19530132	4,6170526	4,735436	1	13,942834	10,376	2	0,21799566	1,0309893	0,795983	0,8011459	1	R	4
COMBO3 (1)001.nd2	0	1	0,048269004	2,2951777	3,4739752	0,60990125	0,014526308	2,9721007	2,973599	1	67,046524	6,8767514	2	0,3308258	1,0005665	0,9843265	0,82318133	1	R	4
COMBO3 (1)001.nd2	1	0	0,069408596	4,5707083	4,004735	0,5150887	0,04904991	4,680575	4,701821	1	97,026215	10,5598	2	0,26564106	1,0080419	0,94246083	1,0219619	1	G	4
COMBO3 (1)001.nd2	1	0	0,11366331	2,0522568	3,4931004	0,52982056	0,21768667	3,0580537	3,0934088	1	99,2338	6,9768014	2	0,2794162	1,0180707	0,89137983	0,6982733	1	G	4
COMBO3 (1)001.nd2	0	0	0,08778978	1,5524292	5,121201	0,41495758	0,0829357	3,1204123	3,138144	1	33,567165	6,8566027	2	0,20300089	1,0065154	0,90722454	0,5132601	1	NF	4
COMBO3 (1)001.nd2	0	1	0,027685946	2,347791	5,1223493	0,4339893	0,05937009	3,7475405	3,7555485	1	30,587755	8,245085	2	0,21285158	1,0021377	0,94310033	0,65032345	1	R	4
COMBO3 (1)001.nd2	0	1	0,014835902	1,4045788	4,520973	0,5077537	0,028353143	2,6309907	2,6316957	1	127,69282	5,895918	2	0,25835544	1,000271	0,98298764	0,5602005	1	R	4
COMBO3 (1)001.nd2	1	0	0,052360434	3,0029614	5,2542443	0,4261136	0,012970203	4,2793813	4,2949314	1	74,41725	9,410595	2	0,20878431	1,0037118	0,9334437	0,7265718	1	G	4
COMBO3 (1)001.nd2	0	1	0,07635192	4,0772076	5,3533263	0,39514315	0,017146958	5,213145	5,2366314	1	139,17741	11,386994	2	0,1910176	1,0049422	0,9073662	0,80631787	1	R	4
COMBO3 (1)001.nd2	0	0	0,10742053	4,133817	3,322392	0,4506978	0,23856157	4,685607	4,8678217	1	3,8828716	10,735885	2	0,23973404	1,0533578	0,77490634	0,8854435	1	NF	4
COMBO3 (1)001.nd2	0	1	0,0919371	2,2853541	2,76539	0,67996484	0,16208652	2,7255125	2,7409658	1	31,455757	6,4988794	2	0,3917124	1,0074567	0,9625526	0,9007194	1	R	4
COMBO3 (1)001.nd2	0	1	0,02929729	1,3905929	4,6474185	0,48812917	0,045960277	2,6841671	2,6860244	1	131,93478	5,9832554	2	0,24574856	1,0006958	0,9722934	0,54152733	1	R	4
COMBO3 (1)001.nd2	1	0	0,057790052	2,4556818	3,6638296	0,5555726	0,117105	3,2643955	3,2783594	1	30,708506	7,452819	2	0,29341117	1,0068035	0,94448	0,7918949	1	G	4
COMBO3 (1)001.nd2	0	1	0,12074097	2,6300054	4,8667536	0,31545565	0,13711207	4,6898165	4,7987576	1	165,9695	10,235619	2	0,1522492	1,0250202	0,7306198	0,56300384	1	R	4
COMBO3 (1)001.nd2	0	1	0,06479533	1,523625	4,892648	0,42133272	0,10785851	3,065643	3,0806384	1	2,4952857	6,7411094	2	0,2064168	1,0055844	0,9056809	0,51315844	1	R	4
COMBO3 (1)001.nd2	0	1	0,013386399	1,6003807	3,733802	0,58767223	0,025433062	2,548338	2,548802	1	177,33076	5,8499074	2	0,31377578	1,0001873	0,9899073	0,6658097	1	R	4
COMBO3 (1)001.nd2	0	0	0,052773252	5,723875	4,0010176	0,4781181	0,09899417	5,465534	5,5199976	1	73,91354	12,26542	2	0,2439692	1,0137831	0,8816228	1,0852203	1	NF	4
COMBO3 (1)001.nd2	1	0	0,093629636	3,3946483	3,7013586	0,4617806	0,16636692	4,25552	4,344779	1	177,03558	9,611352	2	0,23867099	1,0280398	0,84568006	0,8157596	1	G	4
COMBO3 (1)001.nd2	1	0	0,044923812	3,9406583	4,0568447	0,5031689	0,08507681	4,4115734	4,4335437	1	4,793304	9,920474	2	0,25780532	1,0061266	0,9283021	0,9331264	1	G	4
COMBO3 (1)001.nd2	1	0	0,05113988	6,2223706	4,78231	0,28018	0,1007843	7,6511455	7,897353	1	4,4274282	16,705685	2	0,1353359	1,0373228	0,67970407	0,80635935	1	G	4
COMBO3 (1)001.nd2	1	0	0,066476524	11,226974	4,2382746	0,25305304	0,09076428	10,634255	11,229004	1	3,9668443	23,611876	2	0,12640338	1,0622052	0,58168924	1,0207613	1	G	4
COMBO3 (1)001.nd2	0	1	0,048489463	10,95171	6,5858793	0,2571021	0,020989796	10,835131	10,993676	1	39,553097	23,136257	2	0,118774645	1,0179892	0,7476627	1,017509	1	R	4
COMBO3 (1)001.nd2	0	1	0,06159232	2,8414998	2,5932996	0,7186486	0,14168836	2,9171667	2,9239936	1	29,459595	7,0488853	2	0,42514318	1,0095983	0,97482437	1,057878	1	R	4
COMBO3 (1)001.nd2	1	0	0,05779588	3,933603	4,494065	0,4331519	0,094748884	4,8316526	4,865684	1	118,98699	10,682676	2	0,21454047	1,0103351	0,8820257	0,84116465	1	G	4
COMBO3 (1)001.nd2	1	0	0,06903094	2,1216033	3,1045253	0,6426009	0,08756725	2,7451828	2,7529593	1	127,203476	6,4411936	2	0,35845265	1,0035087	0,9737134	0,8266319	1	G	4
COMBO3 (1)001.nd2	1	0	0,06217689	9,401487	6,7411904	0,22479816	0,017450703	10,761215	10,969253	1	45,754715	22,924868	2	0,10336751	1,0214674	0,6762557	0,87264985	1	G	4
COMBO3 (1)001.nd2	1	0	0,09414379	1,9596004	3,5704496	0,58155525	0,039316926	2,8309586	2,8394718	1	18,556868	6,507186	2	0,31132257	1,003209	0,9651878	0,7323443	1	G	4
COMBO3 (1)001.nd2	1	0	0,053381715	2,4421954	3,246025	0,63365865	0,020082984	2,9812937	2,9829278	1	47,65104	6,9593306	2	0,3498493	1,0016398	0,9803502	0,8754483	1	G	4
COMBO3 (1)001.nd2	0	1	0,036883943	6,922828	5,271849	0,33367458	0,07048256	7,45339	7,5400286	1	137,09341	16,146751	2	0,15866676	1,0116853	0,8062946	0,94478136	1	R	4
COMBO3 (1)001.nd2	0	1	0,036155123	4,856586	8,939449	0,22452064	0,027726086	7,854803	7,8891706	1	138,9098	16,487026	2	0,100223735	1,0059162	0,82170826	0,6268163	1	R	4
COMBO3 (1)001.nd2	1	0	0,06073726	2,2821908	3,234206	0,6182939	0,113185264	2,9241178	2,9361746	1	9,568644	6,81057	2	0,33983833	1,0042003	0,96405965	0,83090293	1	G	4
COMBO3 (1)001.nd2	0	1	0	1,5449368	5,040788	0,48052415	0,0015602665	2,8591423	2,8591413	1	136,08147	6,356275	2	0,2406297	1,0000007	0,9992462	0,5651303	1	R	4
COMBO3 (1)001.nd2	0	0	0,19894649	4,447	2,0293489	0,42861417	0,47745192	4,29074	5,205562	1	94,2405	11,4184	2	0,307548	1,2887983	0,67008704	0,8881358	1	NF	4
COMBO3 (1)001.nd2	1	0	0,063767076	3,2513766	3,6627197	0,55385965	0,0619067	3,762106	3,7782667	1	19,142525	8,588923	2	0,29249293	1,0052998	0,9453912	0,91021353	1	G	4
COMBO3 (1)001.nd2	1	0	0,08883314	3,0802166	3,439983	0,5410346	0,17734921	3,687419	3,7359726	1	5,2408795	8,458299	2	0,28843394	1,024029	0,90173525	0,8697007	1	G	4
COMBO3 (1)001.nd2	0	0	0,11779338	10,091955	2,8457887	0,24260183	0,22056845	8,846075	10,894508	1	17,251719	22,86365	2	0,16420417	1,3281177	0,44908497	0,9445802	1	NF	4
COMBO3 (1)001.nd2	1	0	0,09982999	2,851115	2,6916695	0,68183684	0,17067479	3,035402	3,0520542	1	45,11928	7,2488995	2	0,39399654	1,013046	0,9561673	1,0091743	1	G	4
COMBO3 (1)001.nd2	0	1	0,03656456	11,227639	5,387641	0,25917318	0,07300624	10,840745	11,081988	1	7,6064377	23,332115	2	0,1216411	1,0263168	0,65767455	1,0350237	1	R	4
COMBO3 (1)001.nd2	0	1	0,061014455	10,4079685	6,0016375	0,3267032	0,038038224	9,289444	9,35853	1	84,641304	20,008348	2	0,15356655	1,0074378	0,8445378	1,1440765	1	R	4
COMBO3 (1)001.nd2	0	1	0,044374388	3,2367249	3,2195315	0,6313803	0,078852095	3,4343212	3,4452438	1	167,55557	8,026243	2	0,349409	1,0032094	0,97350895	1,0059897	1	R	4
COMBO3 (1)001.nd2	0	1	0,048894264	3,3233457	3,8790822	0,54906285	0,017245531	3,8370922	3,8422232	1	60,20103	8,721309	2	0,28739628	1,0026001	0,96518415	0,9134938	1	R	4
COMBO3 (1)001.nd2	0	1	0,07053673	2,8747995	5,337649	0,3768775	0,06925723	4,4888244	4,522673	1	71,56114	9,790585	2	0,18165712	1,0136168	0,8841452	0,65657157	1	R	4
COMBO3 (1)001.nd2	0	1	0,035663135	2,4598026	4,53871	0,48073524	0,059474356	3,5963864	3,6057756	1	49,88637	8,018665	2	0,24214622	1,0036235	0,9524999	0,7135931	1	R	4
COMBO3 (1)001.nd2	0	1	0,15232037	2,6296725	2,5751824	0,671108	0,30323488	2,925037	2,9651353	1	74,09377	7,0171304	2	0,3913353	1,0337363	0,92848533	0,95517	1	R	4
COMBO3 (1)001.nd2	0	1	0,0864167	11,463734	5,261461	0,24917291	0,004655164	10,956012	11,444009	1	56,360126	24,0446	2	0,12159934	1,048261	0,649633	1,0228215	1	R	4
COMBO3 (1)001.nd2	0	1	0,050269023	6,5270414	5,4847016	0,29186484	0,09620744	7,749173	7,901129	1	27,699944	16,76379	2	0,1383935	1,0296177	0,7052044	0,84642917	1	R	4
COMBO3 (1)001.nd2	1	0	0,05995789	3,2233427	6,067704	0,3386458	0,064770214	5,074287	5,100853	1	28,58756	10,936675	2	0,159392	1,0052727	0,86917263	0,6505771	1	G	4
COMBO3 (1)001.nd2	1	0	0,07011654	6,1201406	3,8111014	0,24946846	0,17413922	7,7992935	8,356787	1	56,294666	17,558111	2	0,1281035	1,0848384	0,525655	0,74785566	1	G	4
COMBO3 (1)001.nd2	0	1	0,048465274	2,7951717	4,0659194	0,5143876	0,0764335	3,669379	3,6813226	1	70,62381	8,263497	2	0,2643221	1,0032746	0,94729716	0,79788357	1	R	4
COMBO3 (1)001.nd2	0	1	0,052398156	1,9510258	3,0338542	0,6673869	0,0012664181	2,5658672	2,5661077	1	43,773125	6,0610466	2	0,3773156	1,001097	0,9870283	0,81862813	1	R	4
COMBO3 (1)001.nd2	1	0	0,045593414	2,8417912	3,7800167	0,54993236	0,07951849	3,539078	3,5520332	1	17,439531	8,058354	2	0,288883	1,0037452	0,95447934	0,8452687	1	G	4
COMBO3 (1)001.nd2	0	1	0,0044812993	1,9207232	4,4584637	0,5221279	0,007302075	3,021923	3,0220459	1	45,337593	6,7990594	2	0,26779845	1,0000535	0,9948258	0,6685203	1	R	4
COMBO3 (1)001.nd2	0	1	0,028748553	1,6979486	3,2986197	0,63673675	0,033640683	2,4796827	2,4805994	1	126,82295	5,7887826	2	0,35159478	1,0004289	0,9906742	0,7321319	1	R	4
COMBO3 (1)001.nd2	0	1	0,10047507	2,5194507	3,5353994	0,53277016	0,17150195	3,3818564	3,414809	1	10,360874	7,70882	2	0,2804824	1,0142838	0,90383464	0,77776086	1	R	4
COMBO3 (1)001.nd2	0	1	0,08028462	2,7135875	3,6637707	0,49557918	0,17465143	3,6665504	3,7147284	1	108,60596	8,295075	2	0,25700325	1,016218	0,8783143	0,76638913	1	R	4
COMBO3 (1)001.nd2	0	1	0,14344393	2,4195518	2,95396	0,60732955	0,27564505	3,019306	3,0590823	1	143,85196	7,0755496	2	0,33793312	1,0312899	0,9071161	0,84201485	1	R	4
COMBO3 (1)001.nd2	0	1	0,037463184	5,6392937	5,276474	0,42717847	0,004209053	5,857464	5,874856	1	100,07504	12,879904	2	0,20927416	1,0039911	0,93630785	0,99792063	1	R	4
COMBO3 (1)001.nd2	1	0	0,046492595	6,837935	5,6335106	0,29195374	0,07903309	7,972525	8,088876	1	87,02441	17,155777	2	0,13697563	1,0196165	0,7273184	0,8662672	1	G	4
COMBO3 (1)001.nd2	0	0	0,05903972	6,702884	4,5973063	0,18500324	0,11138008	9,733925	10,295427	1	159,90994	21,337627	2	0,09007326	1,0660346	0,46945915	0,660396	1	NF	4
COMBO3 (1)001.nd2	0	1	0,07418045	2,591045	2,963481	0,6718646	0,00401157	2,938956	2,942396	1	173,00052	6,9614787	2	0,38194332	1,0027777	0,98046875	0,9485604	1	R	4
COMBO3 (1)001.nd2	0	1	0,027379269	1,5870608	4,0917897	0,54513484	0,018453458	2,6684272	2,669968	1	4,611652	6,0485287	2	0,28378728	1,0006005	0,98328865	0,6276314	1	R	4
COMBO3 (1)001.nd2	0	1	0,04076947	2,6223466	5,4992313	0,3670121	0,07679299	4,365485	4,3894672	1	14,411451	9,475667	2	0,17520045	1,0071365	0,87920064	0,61714834	1	R	4
COMBO3 (1)001.nd2	1	0	0,0637807	2,478825	4,59079	0,47848296	0,062483486	3,6170545	3,6284473	1	14,733436	8,068534	2	0,24123809	1,0057745	0,94611084	0,71515656	1	G	4
COMBO3 (1)001.nd2	0	1	0,06956942	2,0722365	4,0145783	0,49716052	0,13910395	3,2201068	3,239763	1	149,64923	7,237295	2	0,25445375	1,0080775	0,9125972	0,67032784	1	R	4
COMBO3 (1)001.nd2	0	1	0,06055908	4,1426725	6,315388	0,34001437	0,0021821726	5,7380924	5,769228	1	78,77459	12,373615	2	0,16019748	1,0054815	0,88461727	0,7396482	1	R	4
COMBO3 (1)001.nd2	1	0	0,07177102	3,0914395	4,551997	0,45642635	0,051345583	4,155758	4,176648	1	80,35494	9,225714	2	0,2279137	1,007376	0,9229179	0,7722329	1	G	4
COMBO3 (1)001.nd2	1	0	0,049068276	1,9160612	5,3286567	0,3826101	0,10036793	3,6385248	3,6588123	1	23,235687	7,9328895	2	0,18427601	1,01038	0,88346386	0,54240394	1	G	4
COMBO3 (1)001.nd2	0	1	0,03219559	4,072879	7,492217	0,31190124	0,0076901554	6,0029593	6,012666	1	18,786236	12,80994	2	0,14390662	1,001625	0,9176232	0,695375	1	R	4
COMBO3 (1)001.nd2	0	0	0,057339106	3,276851	5,203727	0,43806574	0,011440429	4,4004765	4,4111967	1	177,05489	9,6953535	2	0,21546039	1,0024557	0,9559916	0,7734002	1	NF	4
COMBO3 (1)001.nd2	1	0	0,1123559	2,422382	2,8338661	0,65662104	0,16914912	2,878071	2,894872	1	161,89061	6,808773	2	0,37234864	1,0113062	0,9519728	0,90005505	1	G	4
COMBO3 (1)001.nd2	1	0	0,032521132	3,8765774	3,8589046	0,55571777	0,04043673	4,1132607	4,119619	1	29,950247	9,36272	2	0,29173338	1,0015503	0,97158235	0,99554837	1	G	4
COMBO3 (1)001.nd2	1	0	0,03414644	3,1967652	4,0064797	0,53264093	0,053826723	3,841702	3,847912	1	106,46206	8,684464	2	0,27578682	1,0016246	0,96153843	0,8756751	1	G	4
COMBO3 (1)001.nd2	1	0	0,05328816	4,9343405	5,9612565	0,383277	0,008487554	5,853773	5,868489	1	103,52105	12,719296	2	0,18334432	1,0025363	0,93418235	0,8701603	1	G	4
COMBO3 (1)001.nd2	1	0	0,05195266	4,898377	5,4730434	0,36999872	0,055707507	5,926811	5,9690113	1	103,00096	12,898253	2	0,17754978	1,0128403	0,8775802	0,84791166	1	G	4
COMBO3 (1)003.nd2	1	0	0,05895848	6,684049	4,775694	0,36829346	0,107625544	6,8670154	6,9933476	1	79,02684	15,101766	2	0,18047363	1,0296495	0,7774026	0,9871418	1	G	4
COMBO3 (1)003.nd2	0	0	0,06303881	5,316787	3,792878	0,540576	0,06525678	4,892192	4,9125533	1	92,00176	11,117348	2	0,28284752	1,0048711	0,94047827	1,1421092	1	NF	4
COMBO3 (1)003.nd2	1	0	0,043400295	1,9869478	5,851412	0,40807784	0,021125305	3,582959	3,5866284	1	126,17374	7,8221593	2	0,19706653	1,001092	0,96525997	0,5744297	1	G	4
COMBO3 (1)003.nd2	0	1	0,02632938	4,7489033	5,4719768	0,38051412	0,06315991	5,754688	5,7824783	1	53,2601	12,523226	2	0,18258281	1,0049598	0,8900409	0,84940934	1	R	4
COMBO3 (1)003.nd2	1	0	0,053006995	5,3722305	4,0915146	0,51045233	0,06937953	5,1013904	5,128333	1	38,686123	11,500181	2	0,26283768	1,0072513	0,9328669	1,1005884	1	G	4
COMBO3 (1)003.nd2	1	0	0,080653936	5,21489	3,8555634	0,43211424	0,16540332	5,4858255	5,610318	1	76,26395	12,314824	2	0,22063339	1,0368639	0,7996681	0,96714836	1	G	4
COMBO3 (1)003.nd2	0	1	0,037762534	3,4400816	3,123033	0,6578144	0,0030425794	3,4443603	3,447022	1	76,979416	8,106579	2	0,3692	1,0009278	0,9870536	1,0735054	1	R	4
COMBO3 (1)003.nd2	1	0	0,082705274	5,837593	4,4884963	0,45127934	0,0070074936	5,724761	5,77997	1	63,199787	12,749675	2	0,22679277	1,0122235	0,8849542	1,0532888	1	G	4
COMBO3 (1)003.nd2	0	1	0,0673649	3,187608	5,338663	0,2897626	0,1367679	5,4399066	5,5463657	1	88,231415	11,757533	2	0,13714884	1,0258507	0,70195055	0,58857524	1	R	4
COMBO3 (1)003.nd2	0	1	0,017540751	3,408884	6,3859677	0,36161247	0,039062608	5,040687	5,0488133	1	86,55024	10,88402	2	0,17082164	1,0016154	0,93114424	0,6971096	1	R	4
COMBO3 (1)003.nd2	0	1	0,032560673	2,4245882	4,2500954	0,5315561	0,0069997204	3,3537536	3,355536	1	26,62504	7,5709324	2	0,27446428	1,0006078	0,98025984	0,7616164	1	R	4
COMBO3 (1)003.nd2	0	1	0,07688693	5,4867396	4,2134814	0,3437539	0,12951834	6,4077587	6,5972786	1	169,88454	14,162447	2	0,17014226	1,0341097	0,73702663	0,856755	1	R	4
COMBO3 (1)003.nd2	0	0	0,04903437	1,84813	2,5873435	0,7333612	0,049820147	2,318626	2,3197312	1	86,20741	5,6274576	2	0,4377047	1,002178	0,98965764	0,8699378	1	NF	4
COMBO3 (1)003.nd2	0	1	0,07921598	1,8069216	3,8362927	0,5233284	0,15836078	2,906507	2,9257376	1	156,44304	6,5869966	2	0,27233702	1,0097265	0,91964495	0,6497222	1	R	4
COMBO3 (1)003.nd2	0	0	0,046099167	1,2320867	3,2699904	0,63461655	0,07915211	2,1155112	2,1177442	1	137,18839	4,9393506	2	0,3505264	1,0011631	0,9850905	0,62279236	1	NF	4
COMBO3 (1)003.nd2	1	0	0,054623462	5,2945175	4,059884	0,46456477	0,10884743	5,3542914	5,4058003	1	58,13683	11,967267	2	0,23514326	1,0131434	0,87814426	1,022939	1	G	4
COMBO3 (1)003.nd2	1	0	0,14233075	4,8427663	3,050502	0,58509105	0,20037684	4,366459	4,4424973	1	71,35891	10,198586	2	0,3234036	1,0374277	0,8972176	1,1576816	1	G	4
COMBO3 (1)003.nd2	0	1	0,056173176	9,369852	4,909432	0,41155612	0,04998611	7,703046	7,743023	1	72,80233	16,914406	2	0,20105639	1,0096474	0,8843422	1,2558458	1	R	4
COMBO3 (1)003.nd2	1	0	0,03656896	6,9403105	6,41004	0,25557566	0,06346336	8,672337	8,779712	1	177,48253	18,472881	2	0,117494285	1,0135726	0,7155069	0,8069608	1	G	4
COMBO3 (1)003.nd2	0	1	0,07525413	3,545579	5,1652546	0,4218118	0,024770001	4,681059	4,695972	1	156,64177	10,27754	2	0,20601985	1,0031943	0,9288176	0,78445977	1	R	4
COMBO3 (1)003.nd2	0	1	0,053449996	2,7405603	4,2004595	0,47497135	0,104870796	3,8140135	3,8356729	1	170,60367	8,515122	2	0,23987502	1,0057126	0,91424125	0,74680704	1	R	4
COMBO3 (1)003.nd2	0	1	0,116058685	1,6378428	4,0132575	0,44024363	0,2211102	3,0632265	3,1086473	1	6,3898964	6,8374553	2	0,22224097	1,0192313	0,8437983	0,54859203	1	R	4
COMBO3 (1)003.nd2	0	1	0,025263786	2,2560506	4,846146	0,46901768	0,032835137	3,50573	3,5073938	1	163,43509	7,7747197	2	0,23372331	1,0008396	0,9644128	0,6712606	1	R	4
COMBO3 (1)003.nd2	1	0	0,040950987	1,4686805	4,652733	0,49420705	0,0015156977	2,7359662	2,7378263	1	9,435892	6,1110263	2	0,24981357	1,0007666	0,9758823	0,5623535	1	G	4
COMBO3 (1)003.nd2	1	0	0,04876332	1,2690492	4,776076	0,4826966	0,011984998	2,5820184	2,5837467	1	21,01286	5,7478714	2	0,24236503	1,0007354	0,97269017	0,51338273	1	G	4
COMBO3 (1)003.nd2	0	1	0,06353671	3,654885	5,568049	0,30243745	0,10071637	5,7118435	5,795335	1	165,8727	12,323215	2	0,1426367	1,0200588	0,7631323	0,64660233	1	R	4
COMBO3 (1)003.nd2	0	1	0,046747327	2,8619375	5,7986617	0,37080365	0,05185079	4,540915	4,5580688	1	15,561395	9,848339	2	0,17671911	1,0049934	0,90783775	0,6486257	1	R	4
COMBO3 (1)003.nd2	0	1	0	1,3165013	3,4303684	0,62982124	0,0029464273	2,2014844	2,2014856	1	156,34038	5,125154	2	0,34585986	1,0000014	0,99962074	0,6393142	1	R	4
COMBO3 (1)003.nd2	0	1	0,09722298	1,491907	4,541261	0,42776	0,1913841	2,9895756	3,018569	1	156,91588	6,6202703	2	0,21253616	1,0180705	0,85390955	0,5132108	1	R	4
COMBO3 (1)003.nd2	0	1	0	2,7808528	4,666136	0,50936025	1,0232563e-05	3,6951115	3,695109	1	101,47638	8,282881	2	0,2593182	1	1,0001198	0,79101574	1	R	4
COMBO3 (1)003.nd2	0	1	0,07149038	1,9533567	4,858179	0,39568475	0,14871718	3,5903614	3,622129	1	6,2093325	7,8762784	2	0,19293693	1,0124092	0,84807086	0,5583766	1	R	4
COMBO3 (1)003.nd2	0	0	0,08264788	6,836083	3,8383455	0,28365898	0,15769234	7,750321	8,219287	1	108,95758	17,402447	2	0,14490323	1,0678138	0,5924162	0,85204107	1	NF	4
COMBO3 (1)003.nd2	1	0	0,057116967	1,660986	4,3963914	0,46505666	0,1187554	3,0125008	3,026149	1	108,04547	6,6993856	2	0,23303531	1,0045443	0,9182621	0,5727633	1	G	4
COMBO3 (1)003.nd2	0	1	0,06969632	2,3199027	3,6913517	0,5317478	0,13859636	3,2579608	3,281478	1	0,918199	7,40435	2	0,27828395	1,0079718	0,9241254	0,7452248	1	R	4
COMBO3 (1)003.nd2	0	1	0,062625825	1,7473985	5,4342036	0,39883614	0,0635995	3,3999817	3,4102652	1	15,695311	7,419996	2	0,19246374	1,0030627	0,91964597	0,53100973	1	R	4
COMBO3 (1)003.nd2	0	0	0,080292806	1,9919012	4,310072	0,45269996	0,13592634	3,344665	3,3690293	1	23,173523	7,4359007	2	0,226711	1,0081488	0,89040637	0,6165007	1	NF	4
COMBO3 (1)003.nd2	0	1	0,061415106	4,3555303	8,1534195	0,17473878	0,031106692	8,412485	8,557643	1	171,4671	17,698269	2	0,078361474	1,0201184	0,6358413	0,51576537	1	R	4
COMBO3 (1)003.nd2	0	1	0,0738868	1,5679967	3,6981354	0,57066983	0,046345696	2,567468	2,5724983	1	6,861781	5,8760443	2	0,3028623	1,0024059	0,96823114	0,64563215	1	R	4
COMBO3 (1)003.nd2	1	0	0,078310125	1,6458347	4,4874825	0,45710415	0,11324236	3,029597	3,0445461	1	166,52621	6,72652	2	0,22831088	1,006167	0,9143465	0,56386125	1	G	4
COMBO3 (1)003.nd2	0	0	0,043063227	1,3908427	5,035323	0,44192585	0,08203447	2,8506558	2,8582616	1	168,85713	6,2888207	2	0,21792072	1,0027891	0,9377	0,50637424	1	NF	4
COMBO3 (1)003.nd2	1	0	0,044877004	1,8879855	5,0557547	0,42352766	0,086786434	3,4055052	3,4183922	1	10,089981	7,48451	2	0,20727439	1,003792	0,9207074	0,5736526	1	G	4
COMBO3 (1)003.nd2	0	1	0,040970992	2,377927	4,454953	0,4842362	0,06742589	3,521957	3,5296571	1	137,3813	7,8555317	2	0,2440847	1,0021898	0,9477107	0,7054641	1	R	4
COMBO3 (1)003.nd2	0	1	0,070018396	2,477951	4,732905	0,38309672	0,14467163	4,113366	4,1599364	1	1,2827659	9,015651	2	0,18646961	1,0132488	0,8273653	0,6161793	1	R	4
COMBO3 (1)003.nd2	0	0	0,036729284	3,0265834	5,0021534	0,41733545	0,06698402	4,346276	4,3669662	1	169,31866	9,546378	2	0,20399906	1,0053508	0,91365045	0,7196543	1	NF	4
COMBO3 (1)003.nd2	1	0	0,023976887	2,298341	5,177603	0,44956607	0,034047224	3,6322613	3,6355782	1	62,55604	8,01522	2	0,22180453	1,0009983	0,9628906	0,6585993	1	G	4
COMBO3 (1)003.nd2	0	1	0,037663676	2,4299996	3,3704827	0,6181104	0,054295428	3,0268874	3,0308282	1	176,03992	7,0286994	2	0,33769432	1,0013357	0,97775805	0,8563246	1	R	4
COMBO3 (1)003.nd2	0	1	0,06824769	6,055217	4,427734	0,40138137	0,083148345	6,2393546	6,3237567	1	42,694424	13,768644	2	0,19804344	1,0163094	0,8394965	0,9927824	1	R	4
COMBO3 (1)003.nd2	0	1	0,083321795	5,0058722	3,1624804	0,61292684	0,098872595	4,3476453	4,376281	1	36,728027	10,130724	2	0,33719543	1,0067288	0,94830036	1,2210526	1	R	4
COMBO3 (1)003.nd2	0	1	0,027744796	4,8381147	4,445474	0,5038859	0,027511688	4,898692	4,9080076	1	37,46751	10,984414	2	0,25670007	1,0019761	0,97165877	1,034815	1	R	4
COMBO3 (1)003.nd2	0	1	0,09317766	5,6336327	4,0057445	0,51845056	0,005729374	5,16616	5,195525	1	75,60617	11,685452	2	0,26875892	1,0102534	0,9303272	1,1404834	1	R	4
COMBO3 (1)003.nd2	1	0	0,07707514	3,2520428	3,869721	0,54164076	0,042186543	3,8203144	3,8348207	1	63,00835	8,6861515	2	0,28370574	1,0053526	0,94916904	0,8939517	1	G	4
COMBO3 (1)003.nd2	1	0	0,08813032	3,5401678	3,490881	0,57727414	0,06528002	3,8174853	3,8340204	1	65,47135	8,778611	2	0,3092995	1,0074186	0,94890106	0,9795923	1	G	4
COMBO3 (1)003.nd2	0	1	0,07909359	5,734281	4,0519547	0,38424462	0,14119475	6,166585	6,3153815	1	52,21744	13,694322	2	0,19199932	1,0296304	0,7744311	0,93956846	1	R	4
COMBO3 (1)003.nd2	1	0	0,1296202	3,5150266	3,9818132	0,51958627	0,083088376	4,064926	4,094122	1	34,42474	9,2202015	2	0,27085283	1,0212785	0,9304934	0,90330714	1	G	4
COMBO3 (1)003.nd2	0	5	0,05721046	8,450949	7,3082795	0,27423018	0,004024336	9,237326	9,314788	1	52,228558	19,678865	2	0,12610231	1,0084083	0,8155569	0,92806053	1	R	4
COMBO3 (1)003.nd2	1	0	0,040095914	7,237843	8,934083	0,26570717	0,008933577	8,749959	8,773306	1	53,8004	18,50154	2	0,12036694	1,0030099	0,9039133	0,8432203	1	G	4
COMBO3 (1)003.nd2	1	0	0,0364424	4,431183	4,397932	0,49350834	0,044400238	4,7482324	4,759415	1	51,348907	10,622274	2	0,25024527	1,002587	0,9505	0,9763716	1	G	4
COMBO3 (1)003.nd2	0	1	0,09657754	5,8407564	3,584426	0,5159823	0,128531	5,2446876	5,308607	1	66,38286	11,926749	2	0,2703585	1,0202129	0,88837117	1,1567098	1	R	4
COMBO3 (1)003.nd2	0	1	0,056346647	6,010085	4,002643	0,50120765	0,073531985	5,456501	5,489239	1	61,70315	12,275421	2	0,25701725	1,0072794	0,92213565	1,1493175	1	R	4
COMBO3 (1)003.nd2	1	0	0,049588386	3,7918298	4,1383314	0,52054733	0,005590432	4,2407746	4,2503247	1	66,27448	9,567517	2	0,2684532	1,0055312	0,9538049	0,9377683	1	G	4
COMBO3 (1)003.nd2	1	0	0,055593837	6,691146	5,4992933	0,35967004	0,030034948	7,0378656	7,09555	1	77,423805	15,289844	2	0,1720001	1,0085763	0,8649355	0,97332394	1	G	4
COMBO3 (1)003.nd2	1	0	0,08905008	5,838176	3,6981325	0,36668688	0,15689856	6,300091	6,551793	1	99,16687	14,144768	2	0,18728098	1,0413775	0,7350586	0,9205435	1	G	4
COMBO3 (1)003.nd2	0	1	0,033774115	2,6466553	3,6859937	0,5750028	0,069286905	3,3198314	3,3263347	1	37,83644	7,6053405	2	0,30575633	1,0020056	0,9707629	0,84394383	1	R	4
COMBO3 (1)003.nd2	1	0	0,18050039	1,4618541	3,549098	0,54351515	0,10852899	2,5431855	2,5652544	1	41,229427	5,8136797	2	0,28777832	1,0124536	0,920022	0,6021483	1	G	4
COMBO3 (1)003.nd2	1	0	0,045864653	2,919088	3,974823	0,5375235	0,083177105	3,6408975	3,6539378	1	44,13683	8,260946	2	0,2803757	1,0050201	0,9520118	0,8424018	1	G	4
COMBO3 (1)003.nd2	1	0	0,020295057	4,347226	4,853106	0,48282155	0,006365217	4,780298	4,7812815	1	66,201805	10,636965	2	0,24222131	1,0002302	0,9839925	0,9519533	1	G	4
COMBO3 (1)003.nd2	1	0	0,022237312	2,8561516	5,019002	0,46255654	0,020240748	3,9782372	3,9816122	1	75,089264	8,808727	2	0,22977886	1,0008947	0,97411984	0,74928737	1	G	4
COMBO3 (1)003.nd2	0	1	0,040569626	3,0215468	4,1624317	0,5248538	0,035386395	3,7683043	3,7771509	1	72,87733	8,505511	2	0,27092403	1,0024724	0,9696057	0,8424895	1	R	4
COMBO3 (1)003.nd2	1	0	0,050933596	2,1834574	3,3700335	0,6195271	0,033683226	2,8645465	2,8680959	1	72,92501	6,654986	2	0,33879972	1,0014057	0,9819911	0,81269026	1	G	4
COMBO3 (1)003.nd2	0	1	0,04781497	7,501243	7,8076196	0,25179952	0,03616339	9,137364	9,204638	1	89,06114	19,348356	2	0,11439353	1,0095592	0,7841441	0,8319519	1	R	4
COMBO3 (1)003.nd2	1	0	0,0904703	1,9220551	4,7497873	0,4263757	0,09959724	3,4130094	3,4334226	1	93,84135	7,5264754	2	0,2100879	1,0063748	0,8964125	0,581778	1	G	4
COMBO3 (1)003.nd2	1	0	0,08227466	2,4931855	4,3420196	0,43631598	0,17411126	3,8126242	3,8541164	1	157,47131	8,473867	2	0,21838193	1,0227393	0,847643	0,67293364	1	G	4
COMBO3 (1)003.nd2	0	1	0,059255857	3,7234406	4,743229	0,45067546	0,030624703	4,5997853	4,6183887	1	159,9912	10,18932	2	0,22406779	1,0084916	0,92866784	0,8404818	1	R	4
COMBO3 (1)003.nd2	1	0	0,074415766	2,6124816	5,125498	0,37199926	0,099785365	4,3121448	4,3457437	1	35,290787	9,394216	2	0,17888612	1,0079238	0,86196333	0,62113434	1	G	4
COMBO3 (1)003.nd2	1	0	0,098653905	2,7653685	4,487549	0,391458	0,14545572	4,2690315	4,336584	1	151,02065	9,421907	2	0,19319879	1,0215249	0,8126131	0,6598608	1	G	4
COMBO3 (1)003.nd2	0	0	0,032083437	3,0109534	3,152227	0,65621185	0,013090138	3,2291837	3,2309158	1	20,411688	7,593376	2	0,367645	1,000644	0,990009	1,0019064	1	NF	4
COMBO3 (1)003.nd2	1	0	0,03446891	4,2109056	4,6479726	0,4681019	0,05487735	4,7849026	4,797411	1	113,43302	10,632184	2	0,23417443	1,0035968	0,9436412	0,91700095	1	G	4
COMBO3 (1)003.nd2	0	1	0,077406056	3,0687282	3,1089838	0,6189161	0,12843229	3,382468	3,401576	1	25,471418	7,8934755	2	0,3415082	1,0076782	0,9467331	0,96325177	1	R	4
COMBO3 (1)003.nd2	0	0	0,026008025	1,6683118	4,0417166	0,55261314	0,022239381	2,7117226	2,712634	1	150,35388	6,1593227	2	0,28886625	1,0007479	0,9852507	0,64859134	1	NF	4
COMBO3 (1)003.nd2	0	1	0,02714783	3,67295	5,40967	0,42455685	0,03770359	4,7515583	4,760729	1	131,60497	10,426643	2	0,20713478	1,0019321	0,9480832	0,8021658	1	R	4
COMBO3 (1)003.nd2	0	1	0,08670655	4,4851284	3,824185	0,46682948	0,16918512	4,867378	4,9585266	1	100,60427	10,987863	2	0,24104315	1,0352304	0,83913773	0,94412667	1	R	4
COMBO3 (1)003.nd2	0	1	0,075063296	5,891039	4,066556	0,5303653	0,0068114474	5,2272773	5,2376585	1	142,38922	11,8144455	2	0,27450544	1,0020323	0,9602149	1,1861815	1	R	4
COMBO3 (1)003.nd2	1	0	0,06944526	4,170946	5,1893234	0,32058513	0,08926403	5,880969	5,9888353	1	14,162682	12,786467	2	0,15354897	1,0241171	0,7797734	0,71579	1	G	4
COMBO3 (1)003.nd2	0	1	0,010131492	3,6629603	4,4404535	0,5194992	0,012168085	4,1850204	4,186977	1	111,247986	9,413012	2	0,26628527	1,0005366	0,99041104	0,92040485	1	R	4
COMBO3 (1)003.nd2	0	1	0,052078657	2,6276746	3,6040547	0,575147	0,10469051	3,2999265	3,3126009	1	175,55487	7,5770698	2	0,30723676	1,0059394	0,9544025	0,8410851	1	R	4
COMBO3 (1)003.nd2	0	1	0,05867105	3,6706192	4,093441	0,5283298	0,013709645	4,1320176	4,144159	1	140,14027	9,343768	2	0,2737317	1,0035299	0,9614479	0,9326922	1	R	4
COMBO3 (1)003.nd2	1	0	0,03564706	10,818553	11,467214	0,16217285	0,003996778	13,9516325	14,036199	1	22,570917	28,953457	2	0,07076675	1,0071813	0,7144883	0,78060687	1	G	4
COMBO3 (1)003.nd2	1	0	0,114306614	2,12485	3,1908824	0,58924687	0,16187169	2,903038	2,926732	1	12,039607	6,7316327	2	0,32102063	1,0179542	0,9338504	0,7711969	1	G	4
COMBO3 (1)003.nd2	1	0	0,041806635	2,7189155	3,4350233	0,60571766	0,061721638	3,243348	3,2502882	1	29,332926	7,5104795	2	0,32909307	1,0035218	0,9761492	0,89097357	1	G	4
COMBO3 (1)003.nd2	0	1	0,12443337	2,29293	3,0010736	0,61134315	0,2051344	2,9360018	2,9668977	1	174,33292	6,8652725	2	0,338679	1,0134909	0,92765486	0,82500166	1	R	4
COMBO3 (1)003.nd2	0	1	0,05027812	2,2406495	4,1629567	0,5298132	0,0124616055	3,2276204	3,2325542	1	175,12138	7,29005	2	0,27385402	1,0016418	0,97099465	0,7301181	1	R	4
COMBO3 (1)003.nd2	0	1	0,0514826	2,2218351	4,2281575	0,5158315	0,0398576	3,2718167	3,2758272	1	16,394527	7,357105	2	0,26426765	1,0012865	0,96583796	0,7129938	1	R	4
COMBO3 (1)003.nd2	0	1	0	1,5128858	3,7230935	0,5955245	0,004958046	2,454899	2,45491	1	31,478878	5,650127	2	0,31963104	1,0000054	0,99824226	0,6554573	1	R	4
COMBO3 (1)003.nd2	0	1	0,04605608	1,7050247	5,5689807	0,3796734	0,09094936	3,4570277	3,4693465	1	13,73821	7,5121665	2	0,18164988	1,0035701	0,90292287	0,5078467	1	R	4
COMBO3 (1)003.nd2	0	1	0,07857337	4,2287626	4,42504	0,26571545	0,16988443	6,431145	6,70677	1	153,8145	14,141751	2	0,13018076	1,0527691	0,5922443	0,64429384	1	R	4
COMBO3 (1)003.nd2	0	1	0,108861335	2,053006	5,076894	0,31854343	0,14576162	4,1460485	4,2157917	1	17,010902	8,999445	2	0,15206581	1,0208625	0,75868326	0,50018305	1	R	4
COMBO3 (1)003.nd2	1	0	0,052201264	3,583374	5,0652776	0,3922993	0,077775925	4,8976545	4,930993	1	37,306618	10,713768	2	0,19020677	1,0068835	0,8696812	0,75263435	1	G	4
COMBO3 (1)003.nd2	0	1	0,06940173	2,231159	6,051539	0,31471118	0,099841334	4,395961	4,4269824	1	5,416219	9,438742	2	0,14700532	1,008428	0,82515395	0,5172785	1	R	4
COMBO3 (1)003.nd2	0	0	0,062678814	1,8103348	3,8012335	0,54547113	0,10357119	2,840328	2,8489757	1	163,49118	6,458007	2	0,28571436	1,0057303	0,95272726	0,6707547	1	NF	4
COMBO3 (1)003.nd2	1	0	0,08952109	2,204686	4,3690224	0,41705146	0,14994419	3,6840966	3,7272825	1	176,79112	8,150485	2	0,20682108	1,0117824	0,8506135	0,61403567	1	G	4
COMBO3 (1)003.nd2	1	0	0,033127833	1,763632	5,5684304	0,40693793	0,05599979	3,3799007	3,385041	1	0	7,379804	2	0,19656684	1,0015248	0,94609684	0,54033077	1	G	4
COMBO3 (1)003.nd2	1	0	0,030866249	3,2417197	7,941173	0,29967907	0,011343104	5,4797935	5,487447	1	132,87823	11,659085	2	0,13745394	1,0014503	0,92687804	0,60616666	1	G	4
COMBO3 (1)003.nd2	0	1	0,03315801	1,563751	4,003723	0,54842794	0,040582024	2,6381116	2,6396675	1	134,86603	5,9858932	2	0,2860826	1,0006392	0,9791493	0,62557787	1	R	4
COMBO3 (1)003.nd2	0	0	0,082084015	2,2249153	4,497627	0,40206978	0,14880072	3,7872963	3,829191	1	157,85559	8,338943	2	0,19749905	1,0127944	0,8463755	0,60243595	1	NF	4
COMBO3 (1)003.nd2	0	1	0,06502481	2,7120059	4,890748	0,42902777	0,06987571	4,042139	4,0620985	1	33,250908	8,912664	2	0,21133834	1,006194	0,9004146	0,69442755	1	R	4
COMBO3 (1)003.nd2	1	0	0,034373816	1,2156034	3,0952742	0,6597532	0,03025615	2,0438986	2,0437906	1	168,00641	4,811828	2	0,37049586	1,000497	0,98842484	0,6390766	1	G	4
COMBO3 (1)003.nd2	1	0	0,0741417	1,5823988	2,8106973	0,6976111	0,031516828	2,2325397	2,2338839	1	17,099773	5,3389544	2	0,40422922	1,0021855	0,98436046	0,7670799	1	G	4
COMBO3 (1)003.nd2	0	1	0,068140015	2,5219064	3,4287572	0,5890124	0,0947551	3,1816611	3,1920283	1	18,839783	7,3351197	2	0,3171986	1,0066189	0,9579275	0,83954835	1	R	4
COMBO3 (1)005.nd2	1	0	0,0334403	2,448491	5,4711027	0,38847056	0,080468014	4,0849886	4,1010017	1	36,00859	8,899695	2	0,18682155	1,0042834	0,9015645	0,6180043	1	G	4
COMBO3 (1)005.nd2	0	1	0,039309725	5,6857157	7,130142	0,2520353	0,039833646	7,9514604	8,009553	1	26,999062	16,837082	2	0,114498936	1,0073096	0,7905115	0,7245952	1	R	4
COMBO3 (1)005.nd2	1	0	0,057413496	1,9194587	3,8224459	0,56289154	0,052151013	2,8689415	2,8737664	1	138,1438	6,5460896	2	0,29692414	1,0017898	0,97445196	0,7068693	1	G	4
COMBO3 (1)005.nd2	0	1	0,14421529	1,2620771	3,1916559	0,58897036	0,27341044	2,2383852	2,258088	1	0	5,189209	2	0,32072026	1,0145023	0,9211128	0,5936739	1	R	4
COMBO3 (1)005.nd2	0	1	0,05664731	2,8901796	5,1379743	0,43377683	0,0141571285	4,153955	4,167851	1	19,528635	9,150276	2	0,21326098	1,0034077	0,93276733	0,72135836	1	R	4
COMBO3 (1)005.nd2	0	1	0,067982785	2,9902244	5,567734	0,34698772	0,062621035	4,8058004	4,8439035	1	50,412937	10,406382	2	0,16484752	1,0079386	0,85663694	0,636031	1	R	4
COMBO3 (1)005.nd2	0	1	0,07577465	1,8951448	3,709813	0,54346246	0,13481282	2,9074476	2,9235382	1	173,9137	6,6197467	2	0,28544912	1,0060413	0,93871385	0,68422	1	R	4
COMBO3 (1)005.nd2	0	1	0,033697072	2,2264137	7,2190437	0,30993244	0,033618547	4,4499207	4,4616327	1	37,50034	9,50111	2	0,14315663	1,0026411	0,90996164	0,5119635	1	R	4
COMBO3 (1)005.nd2	0	1	0	1,7162426	2,916094	0,69662	0,0017912881	2,3317716	2,3317697	1	97,39466	5,5641174	2	0,40189883	1,0000006	0,99963635	0,7969473	1	R	4
COMBO3 (1)005.nd2	0	1	0,019353902	4,6725326	3,4935303	0,61512566	0,013202922	4,212959	4,2152576	1	162,10123	9,770103	2	0,33518764	1,0013796	0,99003386	1,1827847	1	R	4
COMBO3 (1)005.nd2	0	1	0,04323005	2,3978028	5,5774093	0,36378142	0,08366856	4,1974525	4,219573	1	36,31215	9,101048	2	0,17328143	1,0052705	0,88108075	0,58640337	1	R	4
COMBO3 (1)005.nd2	0	1	0,041595995	2,250785	4,6196485	0,47922018	0,045553822	3,4524815	3,4567177	1	115,37085	7,6825323	2	0,24042599	1,0012404	0,96024823	0,68146366	1	R	4
COMBO3 (1)005.nd2	0	0	0,06308959	2,264979	4,5130277	0,42510659	0,13544449	3,7039106	3,7355776	1	139,33174	8,182539	2	0,21020997	1,0101188	0,8723278	0,63011765	1	NF	4
COMBO3 (1)005.nd2	0	1	0,048446964	3,8728728	9,002675	0,24218188	0,02236279	6,740327	6,756296	1	33,12942	14,175903	2	0,1085379	1,0027484	0,86876506	0,5843914	1	R	4
COMBO3 (1)005.nd2	0	1	0,045471717	1,9206399	5,3570647	0,4164439	0,06668432	3,4727774	3,4831512	1	10,959578	7,6128917	2	0,2027693	1,0030605	0,92822367	0,5724203	1	R	4
COMBO3 (1)005.nd2	0	1	0,09140612	1,4768182	3,994076	0,5328835	0,04599575	2,6077824	2,614378	1	4,652785	5,9013624	2	0,27649957	1,0025661	0,9592684	0,5949096	1	R	4
COMBO3 (1)005.nd2	0	1	0,089086376	2,6004312	4,301893	0,41446105	0,14965738	4,0050664	4,064619	1	30,667608	8,879443	2	0,20641252	1,0203483	0,84102017	0,6639035	1	R	4
COMBO3 (1)005.nd2	0	1	0,06790144	2,3436701	3,8279388	0,5298906	0,12906349	3,2885659	3,304504	1	2,4444075	7,455213	2	0,27592656	1,0083783	0,92852783	0,74723166	1	R	4
COMBO3 (1)005.nd2	0	1	0,1225507	1,741696	2,9926696	0,6461261	0,10693916	2,4729517	2,4819882	1	174,43628	5,820127	2	0,36261955	1,0080796	0,96139973	0,7527674	1	R	4
COMBO3 (1)005.nd2	0	0	0,029779287	2,2997146	1,5560746	0,9270041	0,040568206	2,050328	2,0502477	1	86,73842	5,5834303	2	0,6965261	1,0002633	0,9994935	1,3030095	1	NF	4
COMBO3 (1)005.nd2	1	0	0,009544118	6,704903	6,2715726	0,39630005	0,0026161806	6,705178	6,7061553	1	30,148563	14,58106	2	0,18988124	1,0001476	0,9843364	1,03588	1	G	4
COMBO3 (1)005.nd2	0	0	0,101646006	9,732402	2,3337734	0,24509183	0,23119515	8,632176	10,640473	1	107,18188	22,338322	2	0,16629896	1,2811909	0,447395	0,9331686	1	NF	4
COMBO3 (1)005.nd2	0	1	0,082641095	1,3697807	3,94876	0,5119716	0,16339278	2,568462	2,58493	1	133,00305	5,7983913	2	0,26437166	1,006727	0,9234482	0,5562834	1	R	4
COMBO3 (1)005.nd2	0	1	0,027966177	2,3844206	5,5976396	0,42068934	0,021919843	3,8553598	3,8573687	1	127,28465	8,439479	2	0,20425053	1,0005931	0,964507	0,64165926	1	R	4
COMBO3 (1)005.nd2	0	1	0,05369373	2,2888505	5,077388	0,3654389	0,12930807	4,0712414	4,1115513	1	133,59212	8,871688	2	0,17582224	1,01037	0,8329496	0,5744878	1	R	4
COMBO3 (1)005.nd2	1	0	0,020384673	1,8410537	2,6232345	0,7343703	0,0042108293	2,3154244	2,3147228	1	111,47567	5,6128135	2	0,43723544	1,000187	0,9944689	0,86845404	1	G	4
COMBO3 (1)005.nd2	0	1	0,225383	1,6437534	2,8938007	0,5369746	0,4462299	2,6442153	2,7414021	1	65,881134	6,202209	2	0,299332	1,0655609	0,8354136	0,63168687	1	R	4
COMBO3 (1)005.nd2	0	1	0,072398245	11,202332	6,7113523	0,33828992	0,008928747	9,479631	9,515226	1	62,300247	20,39927	2	0,15872145	1,0037637	0,9103234	1,2125736	1	R	4
COMBO3 (1)005.nd2	0	0	0,33956102	1,6445026	2,1883261	0,7266785	0,55583954	2,152582	2,202076	1	11,999058	5,332748	2	0,4518823	1,0576651	0,928988	0,81262034	1	NF	4
COMBO3 (1)005.nd2	0	1	0,0721731	1,6503301	5,387724	0,41625917	0,047988754	3,2221987	3,2283328	1	34,77961	7,0584354	2	0,20238404	1,00247	0,9410424	0,5309009	1	R	4
COMBO3 (1)005.nd2	0	1	0,04465637	1,4603556	4,315618	0,5209681	0,018494744	2,636967	2,6388965	1	22,13184	5,935109	2	0,26739877	1,0007994	0,9775425	0,58170396	1	R	4
COMBO3 (1)005.nd2	0	1	0,056510948	3,6263306	3,1091917	0,6285492	0,12931135	3,63811	3,6547556	1	85,44882	8,514693	2	0,34883967	1,0091505	0,95778364	1,061197	1	R	4
COMBO3 (1)005.nd2	0	1	0,041448113	2,2643754	4,20203	0,5005189	0,083436765	3,3616004	3,3720753	1	38,03457	7,5399575	2	0,25513282	1,0031208	0,9423503	0,70498025	1	R	4
COMBO3 (1)005.nd2	0	1	0,040260613	6,107154	5,6877913	0,3515148	0,049761135	6,8352427	6,870786	1	34,17995	14,775853	2	0,16643363	1,0052143	0,86763173	0,9165581	1	R	4
COMBO3 (1)005.nd2	0	1	0,035563707	1,8982459	4,604815	0,48495033	0,04175816	3,1433456	3,1488395	1	42,063873	7,0134635	2	0,2446123	1,0036806	0,96692395	0,6309451	1	R	4
COMBO3 (1)005.nd2	1	0	0,048974548	1,2295891	3,9750268	0,54794645	0,053748075	2,3403811	2,3424468	1	42,95819	5,3102612	2	0,28582287	1,000931	0,97556144	0,55348766	1	G	4
COMBO3 (1)005.nd2	0	1	0,07469039	1,9936494	4,1504407	0,51833874	0,04171404	3,083054	3,0925634	1	106,17149	6,9522038	2	0,2670525	1,0036832	0,95792	0,67786777	1	R	4
COMBO3 (1)005.nd2	0	1	0,047996204	1,9133972	4,306104	0,49015033	0,09557599	3,1321166	3,1417787	1	84,012665	7,003947	2	0,24833585	1,0030961	0,9424307	0,638042	1	R	4
COMBO3 (1)005.nd2	0	1	0	1,5514301	2,240732	0,78867304	4,0327704e-05	2,1081712	2,104729	1	90,734245	4,971902	2	0,4444578	1	0,9959384	0,8438367	1	R	4
COMBO3 (1)005.nd2	0	1	0,06302614	2,0699055	4,927515	0,42888883	0,06857993	3,5371518	3,551765	1	86,99843	7,787675	2	0,210646	1,0056307	0,9223921	0,60593563	1	R	4
COMBO3 (1)005.nd2	0	1	0,028137686	1,3639532	3,9226065	0,5570155	0,051656593	2,4380753	2,4394407	1	19,186636	5,5471644	2	0,29215634	1,0005732	0,97709924	0,59141535	1	R	4
COMBO3 (1)005.nd2	0	1	0,06569045	3,319974	3,8059916	0,56030715	0,004043831	3,7814615	3,789217	1	23,26541	8,628975	2	0,29561427	1,0032061	0,9681491	0,926513	1	R	4
COMBO3 (1)005.nd2	0	1	0,026338968	2,4272106	6,5340576	0,34387007	0,048738435	4,3791046	4,3878045	1	59,13177	9,41806	2	0,16115618	1,001988	0,91974765	0,5693609	1	R	4
COMBO3 (1)005.nd2	0	1	0,046351742	2,038271	3,8861241	0,5433909	0,08927688	3,0229266	3,0320601	1	125,17317	6,8656187	2	0,283999	1,0030518	0,95790297	0,7097694	1	R	4
COMBO3 (1)005.nd2	0	1	0,059523877	3,3725874	3,7723742	0,52554077	0,106939025	3,963095	3,9867756	1	122,56329	8,9801445	2	0,27340367	1,0059966	0,93328416	0,8911984	1	R	4
COMBO3 (1)005.nd2	0	0	0,16466652	1,6180295	2,1358829	0,790646	0,14054264	2,0232806	2,0288713	1	35,6488	5,0711575	2	0,5032506	1,0154922	0,97609484	0,88177204	1	NF	4
COMBO3 (1)005.nd2	1	0	0,07604794	3,2077541	5,3863325	0,33317408	0,09810159	5,086626	5,1368155	1	114,90195	10,999422	2	0,15785255	1,0098872	0,82424915	0,64256346	1	G	4
COMBO3 (1)005.nd2	0	1	0,08318138	5,8231077	4,417207	0,30659407	0,13918899	6,9942117	7,259128	1	51,01838	15,449003	2	0,15156098	1,0455408	0,6572825	0,8235659	1	R	4
COMBO3 (1)005.nd2	0	1	0,06188344	5,06987	4,64342	0,35570806	0,11504365	6,106119	6,2168517	1	66,53522	13,383093	2	0,17313161	1,0194166	0,7756381	0,84078044	1	R	4
COMBO3 (1)005.nd2	0	1	0,260777	1,2817031	2,867868	0,5393945	0,46684888	2,331827	2,4149785	1	60,70884	5,4644365	2	0,3001269	1,0495454	0,8414954	0,559188	1	R	4
COMBO3 (1)005.nd2	1	0	0,17169055	1,2514005	3,3515978	0,5260452	0,31734163	2,3901522	2,426441	1	131,61668	5,4675345	2	0,27890438	1,0220841	0,8735472	0,5432733	1	G	4
COMBO3 (1)005.nd2	1	0	0,037476547	4,0732117	5,9704404	0,3490182	0,05269455	5,615301	5,6346107	1	74,7933	12,1101465	2	0,16447543	1,0034665	0,8918052	0,74510735	1	G	4
COMBO3 (1)005.nd2	0	1	0,12653925	1,2807041	3,975754	0,509906	0,09854643	2,4907796	2,5034993	1	89,8523	5,618033	2	0,2628381	1,0087299	0,9274174	0,53683776	1	R	4
COMBO3 (1)005.nd2	0	1	0,06525834	3,1081882	7,9892364	0,26974908	0,035788383	5,6809473	5,7018805	1	76,470505	12,03313	2	0,12262412	1,004021	0,8781635	0,55723894	1	R	4
COMBO3 (1)005.nd2	0	1	0,031520747	4,4305167	7,2753005	0,25360638	0,052183375	6,99873	7,046366	1	91,62853	14,816719	2	0,11516646	1,0074857	0,7828773	0,64160043	1	R	4
COMBO3 (1)005.nd2	0	1	0,021889	1,3289886	3,637172	0,59980094	0,015333601	2,2887194	2,2888837	1	120,12439	5,276695	2	0,32303253	1,0004327	0,99253917	0,61785597	1	R	4
COMBO3 (1)005.nd2	0	1	0,09088303	1,5804008	3,4367447	0,574261	0,16834092	2,557749	2,5714087	1	56,379864	5,880766	2	0,30758244	1,0079085	0,93850106	0,6519425	1	R	4
COMBO3 (1)005.nd2	1	0	0,026042983	2,2277458	7,735608	0,3119711	0,013734488	4,4396358	4,446028	1	105,06052	9,472848	2	0,14390673	1,0016093	0,9413254	0,51380974	1	G	4
COMBO3 (1)005.nd2	0	1	0,032999918	3,4581676	7,5221334	0,26914224	0,04789408	5,9978404	6,0216694	1	70,625854	12,706824	2	0,12239574	1,0041631	0,8439659	0,5874254	1	R	4
COMBO3 (1)005.nd2	1	0	0,095370494	3,490801	8,778862	0,23850946	0,026514994	6,4214025	6,4687333	1	35,46918	13,561717	2	0,10778924	1,0093597	0,8164966	0,5500956	1	G	4
COMBO3 (1)005.nd2	1	0	0,06280933	2,8357973	3,568322	0,5610491	0,10971088	3,4819798	3,5006137	1	69,02056	7,9697022	2	0,29780555	1,0065273	0,94078654	0,8578051	1	G	4
COMBO3 (1)005.nd2	0	0	0,08026628	5,261676	5,768624	0,20212309	0,08970163	8,454618	8,6957855	1	68,19807	18,086687	2	0,09372299	1,0285382	0,60270053	0,6146795	1	NF	4
COMBO3 (1)005.nd2	0	1	0,06236711	1,5327823	4,337312	0,4737538	0,124534056	2,8589535	2,872941	1	50,823814	6,3763013	2	0,23876816	1,0066326	0,9226298	0,5578607	1	R	4
COMBO3 (1)005.nd2	1	0	0,07466961	4,263353	7,696795	0,19132589	0,032203242	7,952973	8,063181	1	134,18782	16,733767	2	0,08582274	1,014676	0,66961294	0,53702587	1	G	4
COMBO3 (1)005.nd2	0	1	0,07387469	4,9240174	6,123354	0,22063631	0,060075708	7,835323	8,019617	1	67,166725	16,746584	2	0,1021212	1,0248085	0,67015636	0,6250451	1	R	4
COMBO3 (1)005.nd2	1	0	0,017458946	2,2270799	5,926554	0,3968105	0,0383575	3,8590894	3,862212	1	34,90712	8,398104	2	0,19040406	1,0008109	0,95652175	0,5972313	1	G	4
COMBO3 (1)005.nd2	0	1	0,08454396	1,3033478	3,2846606	0,60839415	0,16284119	2,2357194	2,244806	1	60,966583	5,188509	2	0,3319983	1,0054284	0,95790505	0,61749506	1	R	4
COMBO3 (1)005.nd2	1	0	0,039854255	2,395243	5,7439556	0,39931214	0,022518044	3,9801457	3,9887	1	86,23697	8,682074	2	0,19251375	1,003056	0,9466965	0,6225266	1	G	4
COMBO3 (1)005.nd2	0	1	0,14666954	1,5890588	3,7389834	0,46794102	0,29644173	2,8853617	2,946025	1	25,843689	6,532499	2	0,24302422	1,0392907	0,8325192	0,56262386	1	R	4
COMBO3 (1)005.nd2	0	1	0,13318184	5,973955	4,1864424	0,29164252	0,09030425	7,1522098	7,56271	1	124,06481	16,04392	2	0,14869337	1,0694994	0,67047876	0,8087387	1	R	4
COMBO3 (1)005.nd2	1	0	0,13112079	2,3782601	3,719306	0,32958767	0,27703604	4,2378354	4,449973	1	68,04043	9,522459	2	0,1686092	1,0577044	0,66050124	0,5500243	1	G	4
COMBO3 (1)005.nd2	0	1	0,029821679	2,110198	3,6803064	0,5888615	0,019689891	2,9175546	2,919621	1	77,96866	6,7105784	2	0,3156424	1,0020208	0,98415905	0,767971	1	R	4
COMBO3 (1)005.nd2	0	1	0,064346366	2,6210146	5,8434486	0,27543476	0,1295265	5,100269	5,1745276	1	66,03692	10,935289	2	0,12829019	1,019943	0,71256566	0,5190046	1	R	4
COMBO3 (1)005.nd2	0	0	0,040323798	4,594684	5,1077805	0,44902164	0,0025363711	5,132768	5,144141	1	89,67657	11,339637	2	0,22205599	1,0023028	0,95907694	0,93119615	1	NF	4
COMBO3 (1)005.nd2	0	1	0,0792145	2,6812868	3,9978995	0,45718908	0,17820817	3,8382099	3,8844059	1	177,17253	8,584769	2	0,23173732	1,0198108	0,8551402	0,71943617	1	R	4
COMBO3 (1)005.nd2	1	0	0,15158764	1,659654	3,833037	0,41104835	0,2599089	3,1638644	3,2613358	1	166,94104	7,1230707	2	0,21110183	1,0487274	0,7979507	0,526859	1	G	4
COMBO3 (1)005.nd2	0	1	0,039907575	3,0202773	4,4709044	0,46250874	0,08381262	4,077509	4,09507	1	140,21497	9,058752	2	0,23129544	1,0043283	0,9204384	0,7695092	1	R	4
COMBO3 (1)005.nd2	0	1	0,07449311	2,306999	5,410061	0,4238536	0,012470179	3,7645626	3,775417	1	145,61339	8,270289	2	0,20726618	1,0038468	0,9482617	0,6348608	1	R	4
COMBO3 (1)005.nd2	0	1	0,0061149234	2,012963	3,7223635	0,5915096	0,018960949	2,8449926	2,8452806	1	161,30864	6,5394607	2	0,31665304	1,0001042	0,9934673	0,75221044	1	R	4
COMBO3 (1)005.nd2	0	0	0,0069327108	2,3217158	6,827411	0,3701028	0,006901438	4,10991	4,110245	1	14,717011	8,878677	2	0,17500666	1,0000855	0,98379093	0,5832531	1	NF	4
COMBO3 (1)005.nd2	0	1	0,030468911	2,8797266	3,4613352	0,60642815	0,02326065	3,341225	3,341967	1	53,646122	7,724865	2	0,32843542	1,001011	0,98036844	0,9187069	1	R	4
COMBO3 (1)005.nd2	0	1	0,06902938	2,8143528	3,6887138	0,5528141	0,07932153	3,5064614	3,5221715	1	49,560284	7,998428	2	0,2914409	1,0045655	0,9508693	0,8447142	1	R	4
COMBO3 (1)005.nd2	1	0	0,024364946	1,151002	3,802168	0,5781965	0,04310929	2,184614	2,1853204	1	37,056267	5,0015574	2	0,30706957	1,0003356	0,9881714	0,55860704	1	G	4
COMBO3 (1)005.nd2	1	0	0,078370355	1,9672178	5,136413	0,3643118	0,13225529	3,7858715	3,8183897	1	30,522581	8,237483	2	0,17475548	1,0098301	0,83892787	0,5318924	1	G	4
COMBO3 (1)005.nd2	1	0	0,03852598	3,6251028	5,1506815	0,43083814	0,027836148	4,6770687	4,685431	1	23,46032	10,282721	2	0,21100023	1,0024654	0,9391254	0,8043477	1	G	4
COMBO3 (1)005.nd2	1	0	0,12671448	2,0364602	4,137295	0,49356785	0,047401913	3,2048473	3,226311	1	32,73845	7,200613	2	0,25244763	1,0071051	0,9222946	0,66147625	1	G	4
COMBO3 (1)005.nd2	0	1	0,018303167	1,9834305	3,9656048	0,56568754	0,0025905974	2,9114232	2,911684	1	40,733944	6,6378145	2	0,29793152	1,0001222	0,99234664	0,721032	1	R	4
COMBO3 (1)005.nd2	1	0	0,10652296	4,815419	3,7109876	0,36495435	0,20435508	5,694627	5,9662123	1	97,37112	12,876644	2	0,18906611	1,0663471	0,6975904	0,8333109	1	G	4
COMBO3 (1)005.nd2	0	1	0,075999305	1,7831956	2,7921224	0,6915281	0,09052101	2,381833	2,3871498	1	111,6987	5,692454	2	0,40020868	1,0050777	0,98092645	0,8075382	1	R	4
COMBO3 (1)005.nd2	0	1	0,05695583	1,6074152	4,6854987	0,47236398	0,041201305	2,9410956	2,9476216	1	169,42807	6,53929	2	0,23660281	1,0023482	0,95754915	0,56988275	1	R	4
COMBO3 (1)005.nd2	0	1	0,045456175	1,5122615	3,4257376	0,6131156	0,0781798	2,4017336	2,404824	1	115,77517	5,5673327	2	0,33380076	1,0013525	0,98116314	0,67012477	1	R	4
COMBO3 (1)005.nd2	0	0	0,119362414	9,8392315	1,7826272	0,17295921	0,2986121	8,444996	12,927914	1	137,62692	26,73706	2	0,1756598	2,079542	0,3844742	0,7712906	1	NF	4
COMBO3 (1)005.nd2	1	0	0,0873244	1,0009247	3,6846278	0,5520133	0,16396677	2,0932162	2,1021185	1	142,83055	4,773433	2	0,2908596	1,0051233	0,9457259	0,5026352	1	G	4
COMBO3 (1)005.nd2	0	1	0,054581765	2,6338766	5,743648	0,32535785	0,10345328	4,682494	4,7190943	1	40,234447	10,08607	2	0,15295056	1,009449	0,81793386	0,5736816	1	R	4
COMBO3 (1)005.nd2	1	0	0,048120707	3,9348934	5,929602	0,38454863	0,03739977	5,2162437	5,2301764	1	161,32318	11,339549	2	0,18413119	1,0027622	0,92719406	0,778551	1	G	4
COMBO3 (1)005.nd2	0	1	0,078653716	3,2774754	5,045371	0,40048245	0,044563603	4,623051	4,656566	1	8,115477	10,141049	2	0,1952505	1,0102371	0,88023746	0,72911954	1	R	4
COMBO3 (1)005.nd2	1	0	0,052912533	4,514432	6,717385	0,3435034	0,008003976	5,9629116	5,9847302	1	166,4144	12,85112	2	0,16165772	1,0044732	0,91246074	0,77695525	1	G	4
COMBO3 (1)005.nd2	0	1	0,044324078	2,9328656	4,0391364	0,5455422	0,002038926	3,6234312	3,6277544	1	167,99481	8,219338	2	0,28442138	1,0012301	0,974537	0,8537696	1	R	4
COMBO3 (1)005.nd2	1	0	0,06469632	3,4557116	3,86402	0,4920871	0,13605505	4,1675577	4,211483	1	178,23235	9,394046	2	0,2533287	1,0125682	0,88647926	0,8601246	1	G	4
COMBO3 (1)005.nd2	0	1	0,03528301	5,21233	7,672121	0,2906458	0,012046736	7,0585403	7,080528	1	172,17633	15,012011	2	0,13320245	1,0031154	0,88260376	0,75435925	1	R	4
COMBO3 (1)005.nd2	0	1	0,07874714	5,8489566	5,115151	0,40474194	0,076882444	6,1389227	6,179004	1	170,03806	13,475815	2	0,19760785	1,0156962	0,8834769	0,98162895	1	R	4
COMBO3 (1)005.nd2	0	0	0,023885984	2,5815961	2,0728574	0,8267482	0,014558951	2,4680505	2,4662745	1	54,636066	6,2641544	2	0,5396229	1,0020243	0,9940856	1,1692057	1	NF	4
COMBO3 (1)005.nd2	1	0	0,057228915	6,1466136	4,8902707	0,3487715	0,08727289	6,822064	6,9241586	1	93,57573	14,881695	2	0,1681568	1,0174778	0,7919915	0,9151009	1	G	4
COMBO3 (1)005.nd2	0	1	0,047560167	6,7175775	4,7862544	0,38836792	0,07669661	6,725838	6,7940016	1	94,917816	14,743127	2	0,1890732	1,0101384	0,85104305	1,0235716	1	R	4
COMBO3 (1)005.nd2	0	1	0,06028854	3,998121	3,9846647	0,523195	0,067062855	4,3369927	4,3516335	1	144,46735	9,799437	2	0,27063796	1,008289	0,94722104	0,96708226	1	R	4
COMBO3 (1)005.nd2	1	0	0,08184121	6,4035206	3,8036034	0,32099268	0,16515902	7,076539	7,4131994	1	170,80623	15,83313	2	0,16281226	1,0557517	0,6537481	0,8873692	1	G	4
COMBO3 (1)005.nd2	0	2	0,11843808	8,023714	2,5107071	0,37226987	0,257949	6,6836495	7,610719	1	20,736315	16,457495	2	0,22869584	1,16081	0,63160723	1,0892568	1	R	4
COMBO3 (1)005.nd2	0	1	0,10211158	4,1794376	4,243381	0,3601413	0,18762757	5,4186764	5,6004686	1	112,339905	12,076119	2	0,18123478	1,0571487	0,7190181	0,76962155	1	R	4
COMBO3 (1)005.nd2	1	0	0,044900086	5,1984067	5,5515046	0,27230397	0,095603056	7,2112436	7,334028	1	50,061253	15,488632	2	0,12727995	1,01843	0,7035389	0,72483915	1	G	4
COMBO3 (1)005.nd2	0	1	0,06455855	6,2090507	5,3130345	0,21045686	0,08950569	8,914608	9,241126	1	47,203907	19,254665	2	0,09947887	1,0404912	0,5731411	0,6832656	1	R	4
COMBO3 (1)005.nd2	1	0	0,052203335	3,06365	4,5525703	0,45629296	0,07574758	4,1407256	4,1581306	1	58,648064	9,185496	2	0,22750786	1,006629	0,92094594	0,7686969	1	G	4
COMBO3 (1)005.nd2	1	0	0,05816997	9,116442	6,0180035	0,23462397	0,054748826	10,354782	10,550774	1	141,57507	22,096905	2	0,108256385	1,0216049	0,67684436	0,8804827	1	G	4
COMBO3 (1)005.nd2	0	1	0,06050256	5,9884405	4,328242	0,41654682	0,11462838	6,063256	6,149599	1	133,31047	13,440948	2	0,20740159	1,0217097	0,82523406	1,0114571	1	R	4
COMBO3 (1)005.nd2	1	0	0,05245336	3,3439498	5,6450005	0,3326833	0,10728725	5,1874976	5,24751	1	131,51347	11,238784	2	0,15821734	1,0189433	0,81229526	0,6554174	1	G	4
COMBO3 (1)005.nd2	0	1	0,059939	8,572493	7,8318386	0,22895914	0,022225171	10,278926	10,369528	1	160,48576	21,690996	2	0,1033051	1,0088354	0,78638524	0,8421319	1	R	4
COMBO3 (1)005.nd2	1	0	0,09636315	2,2547185	5,2618256	0,38193902	0,05487704	3,9451356	3,9748187	1	137,886	8,612992	2	0,18444997	1,0099609	0,87030846	0,58616376	1	G	4
COMBO3 (1)005.nd2	1	0	0,059032425	4,600678	8,44022	0,23178488	0,018978978	7,4929647	7,544598	1	122,46565	15,793315	2	0,1043337	1,0096494	0,8058796	0,621435	1	G	4
COMBO3 (1)005.nd2	1	0	0,042731877	3,029268	4,3212743	0,51873976	0,0033914405	3,8063812	3,8113496	1	42,984314	8,566413	2	0,26620933	1,0013989	0,97045016	0,8357967	1	G	4
COMBO3 (1)005.nd2	0	1	0,05402484	3,6171732	4,7367325	0,45305893	0,051815547	4,525836	4,5392056	1	34,348976	10,016414	2	0,22484428	1,0029655	0,9359383	0,8311011	1	R	4
COMBO3 (1)005.nd2	1	0	0,05893018	3,1867754	5,3414764	0,4164115	0,00088968454	4,4683094	4,486693	1	162,9718	9,806619	2	0,20322405	1,0042269	0,92174333	0,7375419	1	G	4
COMBO3 (1)005.nd2	1	0	0,067330904	3,1115181	6,5378942	0,31682342	0,022894863	5,176512	5,2069397	1	109,27012	11,109192	2	0,14784548	1,0091317	0,86832076	0,61403733	1	G	4
COMBO3 (1)005.nd2	0	1	0,05543774	4,8762326	4,5735016	0,39200202	0,11082484	5,677501	5,7544293	1	99,7923	12,502676	2	0,19261053	1,0173237	0,81086993	0,87734014	1	R	4
COMBO3 (1)005.nd2	0	1	0,0860625	2,415223	5,028754	0,3626957	0,14995565	4,1843777	4,240166	1	105,60548	9,147709	2	0,17563279	1,0234941	0,7997133	0,5874637	1	R	4
COMBO3 (1)005.nd2	1	0	0,04213706	3,2040913	3,332251	0,62819517	0,019574404	3,4367826	3,440318	1	155,39008	8,005898	2	0,34539092	1,001128	0,9844989	0,9964152	1	G	4
COMBO3 (1)005.nd2	0	1	0,04392457	3,5748827	4,34651	0,4839867	0,102590196	4,3091993	4,324288	1	28,57249	9,634276	2	0,24512002	1,0130113	0,92451775	0,8646964	1	R	4
COMBO3 (1)005.nd2	0	0	0,04876293	9,104121	5,0335608	0,22287153	0,093486965	10,444999	10,8459015	1	116,011734	22,6567	2	0,1062506	1,0467104	0,5514988	0,8542865	1	NF	4
COMBO3 (1)005.nd2	0	1	0,045356702	2,1424987	3,5270612	0,6046414	0,027296565	2,8874238	2,8902056	1	133,86723	6,672926	2	0,32719725	1,0010737	0,9834913	0,78998834	1	R	4
COMBO3 (1)005.nd2	0	0	0,032469828	2,4768271	6,668233	0,36347684	0,025565583	4,285522	4,2907557	1	132,19182	9,253678	2	0,1717111	1,0012848	0,9533453	0,5955485	1	NF	4
COMBO3 (1)005.nd2	1	0	0,05518332	6,1477795	7,9296947	0,19956145	0,04521896	9,342611	9,465097	1	35,759125	19,675499	2	0,08967923	1,0169218	0,6828673	0,65958	1	G	4
COMBO3 (1)005.nd2	0	1	0,105823696	2,1877863	4,577485	0,37375286	0,20085604	3,8824067	3,9648018	1	34,938896	8,576599	2	0,18480466	1,0348123	0,77112675	0,57002556	1	R	4
COMBO3 (1)005.nd2	1	0	0,038995355	2,3602784	5,8840327	0,38652816	0,031078918	4,032556	4,038034	1	116,77262	8,759836	2	0,18480451	1,0016968	0,9366988	0,60430306	1	G	4
COMBO3 (1)005.nd2	1	0	0,049926873	3,133496	4,4350224	0,4739999	0,0694063	4,0941224	4,1067343	1	80,63846	9,114449	2	0,23802227	1,0030872	0,93613213	0,7980925	1	G	4
COMBO3 (1)005.nd2	1	0	0,045410376	1,653993	2,9845345	0,66839194	0,08218159	2,3586183	2,3616416	1	80,00883	5,576429	2	0,37855452	1,0014126	0,9810389	0,75542474	1	G	4
COMBO3 (1)005.nd2	0	1	0,0932305	5,957971	3,3837287	0,42073086	0,20470001	5,8306565	6,0960455	1	95,989296	13,339881	2	0,22313803	1,0630851	0,7408696	1,0157531	1	R	4
COMBO3 (1)005.nd2	0	1	0,082486525	6,650604	4,165465	0,46868646	0,06735576	5,976095	6,025348	1	90,52122	13,353475	2	0,23710254	1,0087821	0,9017926	1,1539729	1	R	4
COMBO3 (1)005.nd2	0	1	0,06415654	4,3742404	3,7398856	0,49036127	0,14008102	4,6940436	4,7464805	1	98,40304	10,587616	2	0,25276592	1,0175977	0,8783097	0,9663251	1	R	4
COMBO3 (1)005.nd2	0	1	0,038342934	3,6622941	5,5571733	0,34138277	0,082088456	5,368356	5,412259	1	95,8392	11,610763	2	0,1618008	1,0095242	0,8355873	0,69652605	1	R	4
COMBO3 (1)005.nd2	0	1	0,11785734	2,3785932	2,783997	0,68633556	0,04430345	2,7612686	2,770938	1	87,6331	6,599283	2	0,39720342	1,0080945	0,96985745	0,9275306	1	R	4
COMBO3 (1)005.nd2	1	0	0,040689345	2,212428	3,1211596	0,65852	0,027051587	2,7608378	2,7627642	1	133,90775	6,4976306	2	0,36957064	1,0008167	0,9889848	0,8602857	1	G	4
COMBO3 (1)005.nd2	0	1	0,053530835	2,3652732	5,366196	0,41140828	0,031880774	3,8808842	3,8938985	1	85,08508	8,499807	2	0,199954	1,00353	0,93731856	0,630537	1	R	4
COMBO3 (1)005.nd2	0	1	0,13272256	1,8787656	4,584663	0,4418165	0,03364385	3,2949617	3,320714	1	104,074776	7,3100486	2	0,22033423	1,0101137	0,90736574	0,5906179	1	R	4
COMBO3 (1)005.nd2	0	1	0,066984765	2,6692991	4,4986143	0,41584304	0,12353798	4,071304	4,1100845	1	117,197334	8,981292	2	0,20504081	1,0104009	0,86472493	0,6741207	1	R	4
COMBO3 (1)005.nd2	0	1	0,051943876	2,4381995	3,986634	0,51153535	0,11092029	3,43401	3,450341	1	76,734436	7,7393007	2	0,2632548	1,0053893	0,93262005	0,7420239	1	R	4
COMBO3 (1)005.nd2	1	0	0,030826561	3,952001	5,7522817	0,37815177	0,057170738	5,2764597	5,2933764	1	54,59385	11,459888	2	0,18073486	1,0058559	0,9053322	0,77158827	1	G	4
COMBO3 (1)005.nd2	1	0	0,14030048	2,225082	3,5294783	0,44703802	0,23898563	3,4891174	3,5858839	1	66,33577	7,9087105	2	0,2327153	1,0300391	0,80788296	0,64567983	1	G	4
COMBO3 (1)005.nd2	0	1	0,031019522	2,6353333	3,729894	0,57372046	0,05979431	3,3197374	3,3234398	1	71,80155	7,5975323	2	0,30446556	1,0018659	0,97463053	0,8398893	1	R	4
COMBO3 (1)005.nd2	0	1	0,069715746	4,1977525	3,6372523	0,5839733	0,003108869	4,1377277	4,1439366	1	71,81466	9,504228	2	0,31217858	1,0016338	0,9750928	1,0769027	1	R	4
COMBO3 (1)005.nd2	0	0	0,04167114	4,8404355	6,5774226	0,3027244	0,048284054	6,631477	6,667251	1	47,47491	14,175012	2	0,14014384	1,0055567	0,85115355	0,7448808	1	NF	4
COMBO3 (1)005.nd2	0	1	0,06769443	3,5397515	5,814628	0,34977743	0,05377454	5,2093573	5,244346	1	52,916656	11,277048	2	0,16607895	1,0092119	0,8571198	0,695568	1	R	4
COMBO3 (1)005.nd2	0	1	0,042244203	1,9580188	4,7646556	0,46842813	0,049810268	3,2665339	3,2705708	1	50,733994	7,247561	2	0,23364292	1,001256	0,96015674	0,6257228	1	R	4
COMBO3 (1)005.nd2	1	0	0,049808126	4,0965214	7,6875496	0,19657774	0,053535115	7,703625	7,789573	1	98,76651	16,182491	2	0,087889105	1,0121102	0,6790682	0,5339374	1	G	4
COMBO3 (1)005.nd2	0	1	0,057070848	5,124981	3,4306564	0,602014	0,042270344	4,471425	4,4795985	1	22,459732	10,34303	2	0,32637015	1,0077991	0,9692361	1,2180159	1	R	4
COMBO3 (1)005.nd2	0	1	0,078424595	3,7067492	3,6302989	0,5502029	0,09638821	4,0269904	4,049535	1	17,941582	9,201107	2	0,29103294	1,0171641	0,9383377	0,9663953	1	R	4
COMBO3 (1)005.nd2	1	0	0,05293355	3,217078	4,082853	0,47678876	0,12136012	4,113291	4,146121	1	164,54474	9,208158	2	0,24209894	1,0088298	0,89827985	0,810972	1	G	4
COMBO3 (1)005.nd2	0	1	0,067675866	6,628293	7,397665	0,22146885	0,039494645	9,150112	9,282717	1	73,75241	19,3932	2	0,10079963	1,0201391	0,7014484	0,7265173	1	R	4
COMBO3 (1)005.nd2	0	1	0,08680368	2,7761908	3,4706142	0,5950004	0,04505104	3,317413	3,326855	1	61,94717	7,657217	2	0,32118878	1,0030011	0,9659367	0,8879169	1	R	4
COMBO3 (1)005.nd2	0	1	0,017427862	3,6606293	4,141099	0,54531384	0,0066449363	4,052711	4,0538535	1	77,43592	9,184586	2	0,28377533	1,0003409	0,9871588	0,9537778	1	R	4
COMBO3 (1)005.nd2	0	1	0,08179979	2,7232444	4,3026123	0,44136262	0,11955796	3,9667554	4,0024605	1	96,89829	8,8054285	2	0,22035652	1,0106188	0,87935483	0,70884925	1	R	4
COMBO3 (1)005.nd2	0	1	0,03213519	2,6879468	6,059494	0,39499542	0,004867716	4,2502007	4,2544904	1	104,94284	9,247392	2	0,18945752	1,00102	0,9609524	0,65417194	1	R	4
COMBO3 (1)005.nd2	0	1	0,042455066	7,3380747	5,701246	0,34314516	0,051425382	7,574221	7,63648	1	163,65523	16,392948	2	0,1628607	1,0134531	0,8523934	0,98966444	1	R	4
COMBO3 (1)005.nd2	0	1	0,0655718	5,7648335	5,536575	0,38351032	0,041076623	6,295069	6,339191	1	160,37471	13,743894	2	0,1852234	1,0125712	0,8932229	0,9406298	1	R	4
COMBO3 (1)005.nd2	0	0	0,039348256	4,158625	6,0991454	0,3434363	0,03580618	5,7261934	5,7470355	1	5,361895	12,3355	2	0,1614834	1,0036637	0,8935036	0,74547344	1	NF	4
COMBO3 (1)005.nd2	0	1	0,059229057	3,785503	5,9041305	0,28426182	0,08791913	6,037479	6,109994	1	103,660934	12,936222	2	0,13222769	1,0125159	0,7674858	0,6343394	1	R	4
COMBO3 (1)005.nd2	1	0	0,10018022	3,214081	4,9642434	0,3501566	0,106910534	4,9266744	4,99303	1	114,87126	10,739948	2	0,16860065	1,0138153	0,8124579	0,66423315	1	G	4
COMBO3 (1)005.nd2	0	1	0,061693262	4,2000833	3,541418	0,5570309	0,09295643	4,2553434	4,2803197	1	137,5505	9,734065	2	0,29532403	1,0067154	0,9347117	1,0374324	1	R	4
COMBO3 (1)005.nd2	1	0	0,085501835	1,8254862	3,670928	0,5282696	0,16143905	2,9013817	2,9235005	1	145,3464	6,5897117	2	0,27610797	1,008324	0,9188736	0,6571892	1	G	4
COMBO3 (1)005.nd2	1	0	0,093829386	3,032931	3,4364243	0,5389003	0,16176654	3,6765225	3,7177954	1	6,5150943	8,409729	2	0,2856921	1,0131651	0,90089023	0,86076427	1	G	4
COMBO3 (1)006-1.nd2	0	1	0,05452893	2,5366416	5,3564825	0,38690954	0,06590042	4,1638317	4,184329	1	8,891482	9,076737	2	0,18628716	1,0053008	0,89881825	0,6273327	1	R	4
COMBO3 (1)006-1.nd2	0	1	0,15854193	1,0527083	3,0914412	0,60427445	0,27267125	2,0099692	2,0254035	1	46,1133	4,678879	2	0,3317717	1,0134006	0,93252355	0,5538883	1	R	4
COMBO3 (1)006-1.nd2	0	1	0,059599537	2,7776425	4,773881	0,46013442	0,031006683	3,931288	3,9391198	1	60,550995	8,709651	2	0,22883199	1,0020303	0,95245546	0,73590386	1	R	4
COMBO3 (1)006-1.nd2	0	1	0,0796372	6,209883	3,7909064	0,5008387	0,092806675	5,5289345	5,580744	1	92,199165	12,4823885	2	0,2586489	1,0099921	0,8989991	1,1677862	1	R	4
COMBO3 (1)006-1.nd2	0	0	0,06960162	3,1510198	1,9178053	0,8342016	0,13045387	2,6777184	2,6902368	1	111,03591	6,8896155	2	0,5595404	1,0293022	0,98022735	1,3145868	1	NF	4
COMBO3 (1)006-1.nd2	0	1	0,06390837	2,2541358	4,809457	0,41070274	0,11624757	3,7758565	3,8054924	1	107,046036	8,304838	2	0,20130715	1,0099311	0,8696364	0,6147622	1	R	4
COMBO3 (1)006-1.nd2	0	1	0,077204674	1,9951478	5,011293	0,3414454	0,16642864	3,9404953	3,9939425	1	12,917408	8,569034	2	0,16360012	1,0169972	0,778218	0,5140605	1	R	4
COMBO3 (1)006-1.nd2	0	1	0,083936326	2,7540467	6,192743	0,25088495	0,06824309	5,5006824	5,587812	1	11,779032	11,745007	2	0,11589061	1,016704	0,71245974	0,502862	1	R	4
COMBO3 (1)006-1.nd2	1	0	0,06259237	1,3512785	4,3057823	0,49398017	0,09700571	2,6182075	2,6270862	1	27,49903	5,8630366	2	0,2509845	1,00342	0,94738734	0,53919417	1	G	4
COMBO3 (1)006-1.nd2	0	1	0,035406798	5,4504642	5,0047092	0,41507614	0,07009578	5,845686	5,878336	1	82,73848	12,8457	2	0,20308258	1,0102867	0,8929742	0,9623932	1	R	4
COMBO3 (1)006-1.nd2	1	0	0,02673943	4,7166233	5,220709	0,40703785	0,053954728	5,5124855	5,5348783	1	76,10526	12,067106	2	0,19762705	1,0040705	0,914534	0,8838457	1	G	4
COMBO3 (1)006-1.nd2	1	0	0,06754069	3,604129	4,42845	0,4365502	0,0873492	4,597401	4,6332536	1	56,137337	10,185633	2	0,21711294	1,0082542	0,88554186	0,80931884	1	G	4
COMBO3 (1)006-1.nd2	1	0	0,11899132	2,1096206	4,1020083	0,4276894	0,2026304	3,532754	3,589537	1	55,642807	7,8730474	2	0,2152225	1,0232779	0,83494884	0,6108766	1	G	4
COMBO3 (1)006-1.nd2	1	0	0,018858152	3,226506	5,2458577	0,44645205	0,018294482	4,32286	4,326398	1	65,33385	9,529799	2	0,21983676	1,000826	0,974094	0,7772648	1	G	4
COMBO3 (1)006-1.nd2	1	0	0,031191438	3,8644438	4,5735555	0,48074117	0,03865753	4,5142794	4,5190606	1	65,75771	10,050618	2	0,24144614	1,0013251	0,9558	0,89504164	1	G	4
COMBO3 (1)006-1.nd2	1	0	0,15252168	4,4097776	3,6138716	0,47193983	0,18307336	4,7515917	4,8763747	1	76,387375	10,836023	2	0,24868444	1,0609893	0,85092235	0,94615906	1	G	4
COMBO3 (1)006-1.nd2	1	0	0,07740313	4,4313183	4,303385	0,37117618	0,14072856	5,553612	5,667975	1	69,854256	12,248456	2	0,18293297	1,0242805	0,77684236	0,8076282	1	G	4
COMBO3 (1)006-1.nd2	0	1	0,07797077	6,5068326	3,9472861	0,29002526	0,15785222	7,537041	7,919729	1	167,2298	16,790817	2	0,14584045	1,0587777	0,6131621	0,841868	1	R	4
COMBO3 (1)006-1.nd2	1	0	0,09100004	5,861819	3,4296274	0,33863798	0,1985104	6,4732122	6,8785334	1	111,59307	14,748685	2	0,17811595	1,0737383	0,6540069	0,87732923	1	G	4
COMBO3 (1)006-1.nd2	0	1	0,072240695	3,4608314	3,242522	0,60041344	0,16008623	3,6619658	3,6877089	1	87,75154	8,510792	2	0,3285958	1,0187894	0,9356952	0,9985415	1	R	4
COMBO3 (1)006-1.nd2	0	1	0,07628749	3,2467148	3,9962506	0,52482533	0,044513233	3,8991127	3,915402	1	79,40232	8,816975	2	0,27190843	1,0042989	0,94853586	0,87281996	1	R	4
COMBO3 (1)006-1.nd2	0	1	0,020934686	3,928941	3,7005439	0,5795757	0,0421602	4,0246325	4,030585	1	22,737116	9,2297	2	0,30883974	1,0016348	0,9767986	1,0342715	1	R	4
COMBO3 (1)006-1.nd2	0	1	0,068758495	6,1589346	6,3245068	0,23378195	0,056696337	8,545217	8,688712	1	13,069186	18,195007	2	0,107391424	1,0168818	0,7091357	0,7223379	1	R	4
COMBO3 (1)006-1.nd2	1	0	0,09699769	1,1823869	3,6522646	0,5305782	0,21241866	2,3280246	2,344063	1	11,32773	5,2918806	2	0,27777588	1,0138196	0,9181589	0,531569	1	G	4
COMBO3 (1)006-1.nd2	0	1	0,07722175	2,715934	2,872851	0,6785798	0,05893231	2,9826133	2,9875486	1	54,719692	7,091924	2	0,38871872	1,0087018	0,977436	0,981872	1	R	4
COMBO3 (1)006-1.nd2	0	1	0,13384736	1,827557	3,3306577	0,5702391	0,18280691	2,7560322	2,7774787	1	155,508	6,346173	2	0,30634615	1,0148305	0,9268878	0,6973908	1	R	4
COMBO3 (1)006-1.nd2	0	1	0,11763132	2,3329728	3,8409066	0,39081362	0,25092962	3,866074	3,9883442	1	7,2479706	8,661137	2	0,19873732	1,0412765	0,7571394	0,6056318	1	R	4
COMBO3 (1)006-1.nd2	1	0	0,019154662	3,1434233	4,9409227	0,47244146	0,012108569	4,1195445	4,122002	1	1,3206078	9,143919	2	0,23583844	1,0006397	0,9785548	0,79726595	1	G	4
COMBO3 (1)006-1.nd2	0	1	0,045289412	2,6524308	3,4066646	0,6117988	0,051848903	3,183011	3,1887383	1	45,35712	7,3811264	2	0,33333266	1,002349	0,97925025	0,8869531	1	R	4
COMBO3 (1)006-1.nd2	0	1	0,047445506	4,796022	3,9619205	0,52113616	0,062177822	4,7634926	4,7803483	1	54,893135	10,753997	2	0,26911646	1,0037842	0,9446803	1,0562924	1	R	4
COMBO3 (1)006-1.nd2	0	1	0,06869177	3,5289085	4,93779	0,3454525	0,12189758	5,2011766	5,275719	1	125,33455	11,330028	2	0,16609144	1,0181979	0,78262573	0,6892225	1	R	4
COMBO3 (1)006-1.nd2	0	0	0,13500443	1,8928763	2,3699918	0,74751323	0,23313668	2,3013651	2,311115	1	131,99878	5,641007	2	0,4550523	1,0122807	0,9703921	0,8960873	1	NF	4
COMBO3 (1)006-1.nd2	0	1	0,04995568	2,7071774	4,0709443	0,5431509	0,00018754261	3,4900599	3,4953473	1	47,48413	7,9141273	2	0,28298348	1,0016295	0,9720221	0,81787676	1	R	4
COMBO3 (1)006-1.nd2	1	0	0,058553275	2,0187593	4,318561	0,4940293	0,07870838	3,2009535	3,2106192	1	158,02573	7,1659017	2	0,25086263	1,0031006	0,9510589	0,65890026	1	G	4
COMBO3 (1)006-1.nd2	1	0	0,08660227	1,6753881	4,2895794	0,4616849	0,14983408	3,032417	3,0511942	1	122,625694	6,752892	2	0,23197846	1,0088874	0,8958978	0,5727732	1	G	4
COMBO3 (1)006-1.nd2	1	0	0,040554304	1,6012963	4,4040465	0,48947123	0,08378825	2,8707285	2,8767602	1	99,79531	6,4117594	2	0,24739882	1,0021025	0,9481091	0,5828904	1	G	4
COMBO3 (1)006-1.nd2	0	1	0,021234721	1,551555	3,29032	0,63759184	0,047138482	2,3658674	2,365384	1	138,23248	5,5298986	2	0,35293648	1,0021546	0,98952734	0,7020682	1	R	4
COMBO3 (1)006-1.nd2	1	0	0,06153666	5,704478	4,5650907	0,4663578	0,040641874	5,5721188	5,595991	1	81,09707	12,3980465	2	0,23392968	1,00813	0,92754704	1,065066	1	G	4
COMBO3 (1)006-1.nd2	0	1	0,04545964	1,4509901	3,9291227	0,546666	0,08630413	2,5431232	2,5481856	1	23,265245	5,775321	2	0,28565362	1,0020777	0,9677679	0,60122633	1	R	4
COMBO3 (1)006-1.nd2	1	0	0,06603788	2,9918478	4,8528137	0,3167734	0,16071816	5,012633	5,1063867	1	149,55423	10,894324	2	0,15160649	1,0252327	0,72993064	0,6018518	1	G	4
COMBO3 (1)006-1.nd2	1	0	0,08258159	3,4917169	4,529447	0,32364932	0,17865404	5,310516	5,446199	1	111,045	11,643595	2	0,15764338	1,0385877	0,7088918	0,6585439	1	G	4
COMBO3 (1)006-1.nd2	0	1	0,077853486	3,4838083	4,154175	0,4499326	0,15058282	4,409729	4,47024	1	58,05929	9,86412	2	0,22810802	1,0267509	0,86288095	0,81203544	1	R	4
COMBO3 (1)006-1.nd2	0	1	0,033068597	2,3161564	3,0012608	0,67587894	0,012575954	2,7705076	2,7707362	1	51,018333	6,562275	2	0,3842017	1,0004961	0,99031824	0,9028169	1	R	4
COMBO3 (1)006-1.nd2	1	0	0,05661446	1,5772374	4,3613443	0,4923255	0,08862713	2,8351839	2,8444483	1	52,218227	6,344937	2	0,24983007	1,0032887	0,9496742	0,5807021	1	G	4
COMBO3 (1)006-1.nd2	0	1	0,046389204	1,4596896	4,3435965	0,49872646	0,08002485	2,7066965	2,7136455	1	133,6362	6,0646257	2	0,2536831	1,002687	0,95459497	0,56408256	1	R	4
COMBO3 (1)006-1.nd2	0	1	0,1089303	1,4183981	3,3178487	0,57789236	0,21855626	2,4086075	2,4251778	1	157,36185	5,5536757	2	0,31129786	1,0118288	0,929109	0,62037456	1	R	4
COMBO3 (1)006-1.nd2	0	1	0,08955032	1,8492122	4,3122296	0,40418485	0,1924756	3,4298232	3,4799938	1	24,96531	7,582428	2	0,20014898	1,0160708	0,82733065	0,5507432	1	R	4
COMBO3 (1)006-1.nd2	1	0	0,04578266	1,7417376	2,8515775	0,6900944	0,06921778	2,3621545	2,3645403	1	19,489885	5,631733	2	0,39744425	1,0020281	0,9863285	0,7966056	1	G	4
COMBO3 (1)006-1.nd2	0	1	0,02111722	1,5441042	3,2230752	0,64592767	0,037853222	2,3401186	2,3407342	1	28,15693	5,4808927	2	0,35901365	1,0003039	0,98980737	0,7077044	1	R	4
COMBO3 (1)006-1.nd2	0	1	0,01609348	1,9510258	5,0549197	0,45816204	0,03521	3,3089437	3,3105652	1	41,80949	7,315212	2	0,22687905	1,0004957	0,9692708	0,6150868	1	R	4
COMBO3 (1)006-1.nd2	1	0	0,06073285	1,2134389	3,3984299	0,60982764	0,06570986	2,1570115	2,1604683	1	152,47685	5,000464	2	0,33206496	1,0029681	0,97642016	0,599305	1	G	4
COMBO3 (1)006-1.nd2	0	1	0,030097365	1,7625499	3,072408	0,66402286	0,04847331	2,449388	2,450606	1	43,931164	5,7754273	2	0,37405574	1,0005043	0,98962325	0,7741632	1	R	4
COMBO3 (1)006-1.nd2	0	1	0,028035391	2,726824	7,959204	0,30363193	0,009085042	4,988872	4,994775	1	31,969576	10,623308	2	0,13949625	1,0015247	0,9371424	0,56003416	1	R	4
COMBO3 (1)006-1.nd2	0	1	0	1,7814474	3,9227626	0,57620406	2,3106552e-06	2,725058	2,725058	1	15,662571	6,233088	2	0,305444	1	0,9996263	0,69368476	1	R	4
COMBO3 (1)006-1.nd2	0	1	0,07292336	1,5706607	4,0281363	0,53005296	0,010727911	2,6955302	2,7008255	1	35,685547	6,1022005	2	0,2752353	1,006181	0,9581535	0,61259514	1	R	4
COMBO3 (1)006-1.nd2	0	1	0,037750017	1,6320986	3,5473468	0,6028285	0,014036804	2,5265632	2,5269744	1	32,007076	5,8328557	2	0,3255339	1,0007888	0,98379165	0,6878861	1	R	4
COMBO3 (1)006-1.nd2	0	1	0,08248296	2,9531784	4,1898904	0,4958822	0,056475125	3,8504794	3,869645	1	34,966602	8,650885	2	0,25361225	1,0154152	0,9349041	0,79951376	1	R	4
COMBO3 (1)006-1.nd2	0	0	0,06346181	2,4128919	2,8749175	0,6834971	0,006696379	2,8011217	2,8016338	1	123,91116	6,66048	2	0,3915471	1,00193	0,98320836	0,9308767	1	NF	4
COMBO3 (1)006-1.nd2	0	1	0,11946027	3,6411386	4,1133833	0,47797266	0,08367254	4,360417	4,4028645	1	25,07578	9,784125	2	0,24383232	1,0151047	0,89764524	0,86561966	1	R	4
COMBO3 (1)006-1.nd2	0	1	0,062394	5,270802	4,5377197	0,31046292	0,13447922	6,6813054	6,857424	1	40,36375	14,606239	2	0,15033641	1,030648	0,6977688	0,78905624	1	R	4
COMBO3 (1)006-1.nd2	0	1	0,09117592	3,5027473	4,467481	0,39174268	0,107164055	4,8053555	4,87347	1	44,526447	10,600074	2	0,19313806	1,0231045	0,82418966	0,74370116	1	R	4
COMBO3 (1)006-1.nd2	0	0	0,022654498	3,646841	4,32003	0,5271172	0,0125045115	4,13689	4,138216	1	12,171852	9,324162	2	0,27131826	1,0003434	0,9834295	0,92829305	1	NF	4
COMBO3 (1)006-1.nd2	1	0	0,08310755	3,387385	7,552275	0,2924005	0,012537814	5,654939	5,6869903	1	45,110634	12,065578	2	0,13487108	1,0071731	0,8663292	0,610356	1	G	4
COMBO3 (1)006-1.nd2	1	0	0,08072215	1,8901603	3,2558928	0,6236282	0,060365647	2,6494427	2,6558735	1	27,264479	6,1715093	2	0,34284648	1,0025908	0,97436404	0,760906	1	G	4
COMBO3 (1)006-1.nd2	0	1	0,048523054	2,6946068	4,7426476	0,4693781	0,02672434	3,8218646	3,8301432	1	43,457447	8,493588	2	0,23488481	1,0042558	0,95347226	0,7346972	1	R	4
COMBO3 (1)006-1.nd2	0	1	0,051229514	2,5303147	5,7435913	0,37692052	0,05616684	4,227035	4,2433906	1	27,189285	9,18475	2	0,18030715	1,0073822	0,9129671	0,6162825	1	R	4
COMBO3 (1)006-1.nd2	1	0	0,07777283	2,0143368	4,811555	0,3935885	0,15015122	3,6509888	3,6903787	1	161,49744	8,019546	2	0,19240716	1,0160623	0,83652186	0,5650786	1	G	4
COMBO3 (1)006-1.nd2	0	1	0,087876424	4,7257752	5,32654	0,35371855	0,0640369	5,9592395	6,019605	1	150,95557	12,957242	2	0,16943437	1,010302	0,83003384	0,80943274	1	R	4
COMBO3 (1)006-1.nd2	1	0	0,04683124	1,3537968	4,2267504	0,5231206	0,041127764	2,5304966	2,5335264	1	122,29068	5,702703	2	0,26918578	1,0014609	0,9736267	0,5621012	1	G	4
COMBO3 (1)006-1.nd2	0	1	0,10105121	2,8997247	4,7750177	0,27623644	0,168297	5,260834	5,4337535	1	165,91832	11,485312	2	0,13340056	1,0399585	0,6556976	0,54600084	1	R	4
COMBO3 (1)006-1.nd2	1	0	0,041499436	1,3825021	4,374461	0,5184375	0,004149056	2,5745578	2,5755446	1	173,30632	5,7888145	2	0,2655649	1,0004518	0,98187095	0,5644152	1	G	4
COMBO3 (1)006-1.nd2	0	0	0,07737673	3,067646	3,2112234	0,6168787	0,08678563	3,3962662	3,4088814	1	79,49789	7,9051056	2	0,33861944	1,0062627	0,9607227	0,9610797	1	NF	4
COMBO3 (1)006-1.nd2	1	0	0,09851317	1,9260094	4,1824627	0,42191938	0,1907291	3,4103274	3,4596422	1	81,96657	7,5738974	2	0,21085136	1,0198381	0,8388506	0,578189	1	G	4
COMBO3 (1)006-1.nd2	0	1	0,062681764	1,6978654	4,235911	0,4986621	0,103745945	2,914905	2,9261343	1	73,11999	6,5411386	2	0,2544278	1,0060718	0,93910444	0,6084963	1	R	4
COMBO3 (1)006-1.nd2	0	1	0,022146432	1,4029138	4,8833475	0,46865717	0,06764472	2,7615113	2,7657373	1	120,653076	6,13328	2	0,23423265	1,0028495	0,96291643	0,53022575	1	R	4
COMBO3 (1)006-1.nd2	1	0	0,08542354	1,5601714	4,7623134	0,41024145	0,12129179	3,1429749	3,1677923	1	148,9643	6,9130754	2	0,20109469	1,0084448	0,88089305	0,5107925	1	G	4
COMBO3 (1)006-1.nd2	1	0	0,0941512	4,3840637	3,9582682	0,41156062	0,1579245	5,182932	5,2997584	1	52,397118	11,569817	2	0,20779544	1,0288371	0,80262756	0,85879344	1	G	4
COMBO3 (1)006-1.nd2	0	1	0,08637224	4,630315	4,5597878	0,39562997	0,10025659	5,4938717	5,57791	1	51,414303	12,127341	2	0,1953276	1,0203228	0,83255994	0,8600338	1	R	4
COMBO3 (1)006-1.nd2	1	0	0,045714363	4,8136706	6,35769	0,37214524	0,0019877185	5,8845363	5,8968806	1	92,57581	12,749316	2	0,17699543	1,0028511	0,9448198	0,8432615	1	G	4
COMBO3 (1)006-1.nd2	1	0	0,21156417	4,683594	2,621175	0,6318603	0,23926646	4,0316076	4,131436	1	35,71777	9,65126	2	0,36688748	1,0686718	0,9121789	1,2122853	1	G	4
COMBO3 (1)006-1.nd2	0	0	0,13862222	4,1794376	3,7036393	0,29862252	0,19899124	5,858596	6,2407813	1	49,737938	13,261803	2	0,15503898	1,0701836	0,62871313	0,68673354	1	NF	4
COMBO3 (1)006-1.nd2	0	2	0,07277855	5,66568	4,7003937	0,41955903	0,022133889	5,8993063	5,9551325	1	68,31661	13,0267	2	0,20728135	1,0097915	0,8841981	0,9885541	1	R	4
COMBO3 (1)006-1.nd2	0	2	0,08283297	6,9339056	4,1824226	0,42607087	0,06710195	6,429716	6,5244737	1	90,42766	14,300558	2	0,21355239	1,0184083	0,8541781	1,104751	1	R	4
COMBO3 (1)006-1.nd2	1	0	0,04101417	4,9471245	6,038823	0,34073034	0,048884116	6,2673936	6,2969837	1	99,14828	13,50753	2	0,1603574	1,0047749	0,86994344	0,8089045	1	G	4
COMBO3 (1)006-1.nd2	1	0	0,0083650565	7,239092	7,557777	0,3151737	0,012987387	7,962219	7,9674263	1	176,13193	16,989162	2	0,14538711	1,0007856	0,93918216	0,9331988	1	G	4
COMBO3 (1)006-1.nd2	0	1	0,05924108	7,2402573	8,6915655	0,18609717	0,005320586	10,511615	10,666407	1	4,520026	22,111187	2	0,08343058	1,017253	0,6442105	0,6888307	1	R	4
COMBO3 (1)006-1.nd2	0	1	0,02364489	2,5592437	6,3024464	0,36007068	0,046801377	4,3792005	4,3855987	1	59,257664	9,450763	2	0,16991515	1,0014905	0,9287052	0,602265	1	R	4
COMBO3 (1)006-1.nd2	0	1	0,09097595	1,6010466	3,7885866	0,5097497	0,19175096	2,7782512	2,8021405	1	14,083836	6,282441	2	0,26410162	1,0127474	0,90325004	0,5997953	1	R	4
COMBO3 (1)006-1.nd2	1	0	0,018792547	2,4342036	6,057468	0,4010719	0,014169249	4,0093627	4,011685	1	1,2797872	8,733177	2	0,19280413	1,0006255	0,97440684	0,62887454	1	G	4
COMBO3 (1)006-1.nd2	0	1	0,041145034	6,3116965	8,092434	0,2607805	0,014837395	8,236285	8,280327	1	35,040436	17,439756	2	0,11846593	1,0053602	0,834153	0,7788962	1	R	4
COMBO3 (1)006-1.nd2	1	0	0,04103539	6,375049	4,544146	0,40762848	0,09138462	6,363984	6,4289365	1	31,73142	14,018916	2	0,20041743	1,0119905	0,85397893	1,0287502	1	G	4
COMBO3 (1)006-1.nd2	1	0	0,09332553	6,105988	3,9130852	0,41347823	0,16444793	6,0726953	6,2330146	1	16,361267	13,622493	2	0,21081579	1,0464121	0,78045094	1,0164821	1	G	4
COMBO3 (1)006-1.nd2	1	0	0,08673596	2,4435275	3,9162698	0,5183719	0,095981576	3,4062757	3,4201818	1	6,9640555	7,6964917	2	0,2681438	1,0080421	0,92850816	0,75143766	1	G	4
COMBO3 (1)006-1.nd2	1	0	0,14346686	2,6186004	3,338043	0,59131896	0,05405259	3,224781	3,2433538	1	99,335075	7,459825	2	0,32061133	1,0091848	0,9516822	0,8589283	1	G	4
COMBO3 (1)006-1.nd2	1	0	0,78484744	1,6981151	1,6390533	0,8166674	1,0908107	1,897705	2,0108888	1	38,21521	5,1117063	2	0,6003712	1,2227552	0,95702356	0,96270615	1	G	4
COMBO3 (1)006-1.nd2	1	0	0,03706108	2,824059	4,369046	0,49407524	0,07537601	3,7855294	3,7929034	1	115,81587	8,475109	2	0,25091732	1,0107706	0,95193064	0,77998453	1	G	4
COMBO3 (1)007-1.nd2	1	0	0,17469347	10,791976	2,262751	0,751333	0,021990703	5,390563	5,4158025	1	15,062969	13,435046	2	0,47287118	1,016926	0,9703781	2,1860027	1	G	4
COMBO3 (1)007-1.nd2	0	1	0,041026253	6,0182853	4,0286474	0,5318235	0,032412715	5,2770147	5,2848644	1	51,14636	11,924977	2	0,2751733	1,0015413	0,96314234	1,2005781	1	R	4
COMBO3 (1)007-1.nd2	1	0	0,0144749265	5,3772674	5,0569434	0,45788798	0,017826036	5,492005	5,4979296	1	39,63669	12,148037	2	0,22699165	1,0011251	0,972818	1,0208229	1	G	4
COMBO3 (1)007-1.nd2	0	1	0,04212136	18,346851	6,25243	0,21162798	0,042056452	15,557558	15,8372135	1	49,447414	33,006477	2	0,096513666	1,0192544	0,64405787	1,1781936	1	R	4
COMBO3 (1)007-1.nd2	0	0	0,044471804	23,121687	6,831111	0,15019512	0,02976437	20,728773	21,373325	1	71,45766	43,983196	2	0,06851449	1,0327882	0,5101126	1,0945456	1	NF	4
COMBO3 (1)007-1.nd2	1	0	0,046768155	12,632884	5,166404	0,19339295	0,064431556	13,279661	13,798925	1	131,80106	28,650742	2	0,091209196	1,0421504	0,5442781	0,9296609	1	G	4
COMBO3 (1)007-1.nd2	0	0	0,025087817	2,9203782	5,3400984	0,41705707	0,04469119	4,2848883	4,291738	1	114,167046	9,380516	2	0,20252107	1,0016003	0,94164383	0,70634013	1	NF	4
COMBO3 (1)007-1.nd2	0	1	0,049972855	3,924862	2,5118055	0,7377828	0,11519539	3,3577607	3,365063	1	71,86421	8,176226	2	0,443236	1,0088471	0,9806556	1,2739781	1	R	4
COMBO3 (1)007-1.nd2	1	0	0,056611482	5,42884	3,7746758	0,5101877	0,1089679	5,1121616	5,157132	1	169,43497	11,563611	2	0,26448923	1,0133922	0,896804	1,1065103	1	G	4
COMBO3 (1)007-1.nd2	1	0	0,060614478	4,284165	5,7897186	0,38835582	0,0011173737	5,4050856	5,424384	1	19,32306	11,773975	2	0,18671152	1,00545	0,91364557	0,81737226	1	G	4
COMBO3 (1)007-1.nd2	0	1	0,07522642	3,812309	4,7962646	0,32336977	0,14068349	5,591738	5,6960583	1	6,7778616	12,171645	2	0,15524033	1,0236053	0,74653584	0,6877233	1	R	4
COMBO3 (1)007-1.nd2	1	0	0,056376237	6,3403344	7,8202877	0,26868495	0,03026696	8,1240015	8,161459	1	119,78143	17,220245	2	0,12231572	1,0046859	0,86907554	0,79426676	1	G	4
COMBO3 (1)007-1.nd2	1	0	0,052464783	6,8467803	6,373755	0,31710985	0,031694215	7,679761	7,717039	1	117,59636	16,471884	2	0,14780907	1,0087924	0,856223	0,91128147	1	G	4
COMBO3 (1)007-1.nd2	1	0	0,07885928	4,740162	5,7949014	0,37018183	0,0139566	5,838887	5,8707185	1	123,56008	12,685102	2	0,17702846	1,0070006	0,8971654	0,8341468	1	G	4
COMBO3 (1)007-1.nd2	1	0	0,06573855	10,035595	4,1185484	0,24417253	0,12149378	10,271465	10,827151	1	81,28524	22,726267	2	0,12111236	1,0663278	0,5554562	0,9454099	1	G	4
COMBO3 (1)007-1.nd2	0	1	0,092018075	2,1859548	2,7301564	0,6885519	0,18473472	2,6412053	2,6526558	1	46,68866	6,316219	2	0,39897615	1,0106614	0,96349025	0,8902805	1	R	4
COMBO3 (1)007-1.nd2	0	1	0,08856188	3,5046206	3,9641037	0,49502328	0,15099548	4,18014	4,2213044	1	34,655174	9,432192	2	0,25536975	1,0239091	0,88248366	0,8698477	1	R	4
COMBO3 (1)007-1.nd2	0	0	0,10248967	6,5935783	6,7925334	0,27548823	0,01592665	8,093872	8,205462	1	41,53291	17,34259	2	0,12815002	1,0155009	0,79271966	0,82251865	1	NF	4
COMBO3 (1)007-1.nd2	0	0	0,23051868	1,1990367	2,740296	0,6114898	0,4193193	2,0894578	2,137575	1	63,78252	4,9639406	2	0,34968373	1,057738	0,91002715	0,6022083	1	NF	4
COMBO3 (1)007-1.nd2	0	1	0,08851319	4,582363	5,775144	0,36402172	0,077603385	5,770962	5,826737	1	113,37747	12,57726	2	0,17518753	1,0214348	0,85366005	0,8116677	1	R	4
COMBO3 (1)007-1.nd2	0	1	0,036981527	3,4310284	5,3439536	0,4145872	0,041055128	4,659739	4,6685214	1	133,23424	10,197862	2	0,20119222	1,001891	0,93855894	0,7628621	1	R	4
COMBO3 (1)007-1.nd2	0	1	0,2479544	2,479824	2,1263192	0,7681028	0,3803569	2,5540195	2,5836372	1	136,58241	6,369505	2	0,4840415	1,0373262	0,95181495	1,0553651	1	R	4
COMBO3 (1)007-1.nd2	0	1	0,08071859	1,4580246	3,6156201	0,5632674	0,119182326	2,4935753	2,5022628	1	142,34311	5,70335	2	0,29855892	1,005885	0,95267624	0,6168415	1	R	4
COMBO3 (1)007-1.nd2	0	1	0,07491288	4,329952	4,5315104	0,40200013	0,12034419	5,2733326	5,3426023	1	47,531483	11,634116	2	0,19825442	1,0184005	0,8329383	0,83974075	1	R	4
COMBO3 (1)007-1.nd2	0	1	0,06877753	3,6642923	6,6404366	0,33668104	0,0113419555	5,437173	5,456137	1	47,33616	11,694742	2	0,15781705	1,0037707	0,9097222	0,6913267	1	R	4
COMBO3 (1)007-1.nd2	0	1	0,04587395	7,1554265	8,559185	0,26349387	0,0037067076	8,738439	8,764788	1	31,745451	18,473	2	0,1193103	1,0032216	0,8978398	0,8341479	1	R	4
COMBO3 (1)007-1.nd2	0	1	0,03883057	8,545629	6,184282	0,37287286	0,023080027	7,8342853	7,8505054	1	36,85515	16,970575	2	0,17727824	1,0020969	0,9322419	1,1251184	1	R	4
COMBO3 (1)007-1.nd2	0	1	0,033679616	3,960784	10,416638	0,22827901	0,009499541	7,0509996	7,0606833	1	15,913003	14,765988	2	0,10143548	1,0013826	0,8985873	0,57129663	1	R	4
COMBO3 (1)007-1.nd2	0	1	0,061409764	1,9187251	4,1312985	0,5285083	0,033114623	2,9896824	2,995651	1	151,20181	6,754379	2	0,27332088	1,0024334	0,96690017	0,6747382	1	R	4
COMBO3 (1)007-1.nd2	0	1	0,08057958	2,369644	4,8388553	0,38681638	0,13043399	3,9982357	4,0431075	1	165,46373	8,773928	2	0,18873672	1,0180136	0,8457607	0,60634327	1	R	4
COMBO3 (1)007-1.nd2	0	1	0,002890195	1,7695428	3,117473	0,66773254	0,0028294395	2,4450703	2,4450295	1	163,98615	5,770776	2	0,37686732	1,0000128	0,99798113	0,7797899	1	R	4
[truncated: 2,871 more rows]
