# Supplementary material for: Reprogramming the EnvZ-OmpR two-component system confers ethanol tolerance in Escherichia coli by stabilizing the outer membrane and altering ferric homeostasis
Source: PLoS Genet. 2025 Dec 17;21(12):e1011707. doi: 10.1371/journal.pgen.1011707 (PMC12742742; doi:10.1371/journal.pgen.1011707)
Supplement: S17 Data — (CSV) [file pgen.1011707.s043.csv]

IMAGE	FEATURE.green	FEATURE.red	SHAPE.angularity	SHAPE.area	SHAPE.aspectRatio	SHAPE.circularity	SHAPE.curvature	SHAPE.feret	SHAPE.length	SHAPE.morphology	SHAPE.orientation	SHAPE.perimeter	SHAPE.pole	SHAPE.roundness	SHAPE.sinuosity	SHAPE.solidity	SHAPE.width	REPLICATE	FEATURE.FLUO	TIME.POINT
COMBO4 (1)002.nd2	1	0	0,0354576	5,0536103	4,4232206	0,47825447	0,014271449	5,1204543	5,127329	1	170,77682	11,523285	2	0,24541147	1,0020325	0,9189813	1,0328476	1	G	0
COMBO4 (1)002.nd2	1	0	0,050242286	3,9136336	2,9710014	0,67402583	0,05493119	3,6832423	3,6859655	1	144,2306	8,5419445	2	0,36730742	1,0024811	0,97952473	1,1668534	1	G	0
COMBO4 (1)002.nd2	1	0	0,038194228	3,3508594	2,6200416	0,7300298	0,03506314	3,2430239	3,2439666	1	86,6719	7,594737	2	0,4056636	1,0011345	0,9975465	1,1503146	1	G	0
COMBO4 (1)002.nd2	1	0	0,04345311	3,836805	3,602413	0,57489693	0,026837751	4,0737906	4,0729876	1	45,898922	9,157877	2	0,2943625	1,0016447	0,9588684	1,01358	1	G	0
COMBO4 (1)002.nd2	1	0	0,042451352	4,803577	4,0123873	0,5251194	0,06396929	4,782549	4,8024406	1	56,960728	10,721567	2	0,2673967	1,0043839	0,9485949	1,0619336	1	G	0
COMBO4 (1)002.nd2	0	1	0,03485545	7,099691	4,432129	0,5057533	0,04254343	6,035161	6,049593	1	49,59347	13,28175	2	0,24818291	1,0043576	0,96660393	1,2510586	1	R	0
COMBO4 (1)002.nd2	1	0	0,018313864	2,6641376	1,9435673	0,84889954	0,011880296	2,5312207	2,5290358	1	39,650986	6,2799344	2	0,5294278	1,0000786	0,9991882	1,2180029	1	G	0
COMBO4 (1)002.nd2	1	0	0,09756753	2,120188	2,32395	0,78257895	0,13343892	2,4381351	2,438108	1	151,3306	5,834828	2	0,45411825	1,0068392	0,99893117	0,9803083	1	G	0
COMBO4 (1)002.nd2	1	0	0,043075394	4,158542	2,7889957	0,69241244	0,008967464	3,6926754	3,6895373	1	6,165731	8,687465	2	0,38830137	1,0019584	0,98472244	1,2302171	1	G	0
COMBO4 (1)002.nd2	0	1	0,04627295	6,773313	3,7302685	0,5721065	0,023113169	5,4495845	5,468343	1	67,153984	12,197394	2	0,29039186	1,007923	0,96808815	1,3412873	1	R	0
COMBO4 (1)002.nd2	1	0	0,017570602	3,4774811	3,2555714	0,6439489	0,017104942	3,5910842	3,5887957	1	170,38295	8,237807	2	0,34333947	1,0001997	0,9870277	1,0555222	1	G	0
COMBO4 (1)002.nd2	1	0	0,0052595497	3,8934352	3,5314054	0,5812887	0,011100984	3,9879925	3,9875383	1	86,64383	9,174354	2	0,3116983	1,0001038	0,9479685	1,0385925	1	G	0
COMBO4 (1)002.nd2	1	0	0,010212277	3,6806142	3,3359962	0,62395954	0,009783503	3,740492	3,7323916	1	24,567194	8,609677	2	0,33494455	1,0002482	0,9732431	1,0622852	1	G	0
COMBO4 (1)002.nd2	1	0	0,03768682	3,608682	3,3179774	0,6222268	0,059001807	3,7392426	3,7415662	1	102,994255	8,536992	2	0,32861808	1,0037612	0,97749513	1,044287	1	G	0
COMBO4 (1)002.nd2	1	0	0,031956285	3,2293158	2,7773592	0,6993032	0,06703273	3,259143	3,261217	1	28,723728	7,6177626	2	0,3870916	1,0017359	0,9902484	1,0897133	1	G	0
COMBO4 (1)002.nd2	0	1	0,0191172	4,633811	2,4711666	0,76136917	0,020912075	3,6946318	3,691589	1	79,03165	8,745335	2	0,43222123	1,0004705	0,9984932	1,4143695	1	R	0
COMBO4 (1)002.nd2	1	0	0,014473947	3,911209	4,069928	0,5461341	0,009832273	4,2620077	4,2615128	1	65,85661	9,486605	2	0,27415282	1,0002935	0,98362786	0,98144406	1	G	0
COMBO4 (1)002.nd2	0	0	0,23625991	6,5764704	2,4868884	0,43905172	0,34279338	5,42648	6,1142654	1	178,30157	13,719666	2	0,28435877	1,1880493	0,7169175	1,1176459	1	NF	0
COMBO4 (1)002.nd2	0	1	0,026976634	5,0199203	3,670804	0,5786178	0,019477412	4,627757	4,627772	1	39,63233	10,441369	2	0,29844606	1,0004656	0,97530997	1,1637582	1	R	0
COMBO4 (1)002.nd2	0	1	0,02660719	5,153577	3,5634747	0,60331273	0,015263388	4,5805917	4,5722885	1	143,33772	10,360676	2	0,31273445	1,0007628	0,98935616	1,2174295	1	R	0
COMBO4 (1)002.nd2	1	0	0,027893731	3,129833	3,4069128	0,62411577	0,0031203355	3,5041723	3,4994514	1	14,454212	7,9383993	2	0,32453412	1,0002345	0,9908286	0,9712696	1	G	0
COMBO4 (1)002.nd2	0	1	0,03340854	5,1216927	3,4736772	0,58226806	0,013394463	4,6504593	4,649095	1	163,70122	10,51357	2	0,301531	1,0007567	0,96925515	1,1813085	1	R	0
COMBO4 (1)002.nd2	0	1	0,021815693	6,8078923	5,242279	0,37924752	0,023071287	6,9105983	6,9227443	1	144,8854	15,019307	2	0,18150623	1,001981	0,86705154	1,0219611	1	R	0
COMBO4 (1)002.nd2	0	1	0,025970003	5,0379024	3,0078735	0,67792135	0,0038174833	4,16438	4,166506	1	16,921291	9,663627	2	0,36987853	1,0005735	0,99232584	1,3279297	1	R	0
COMBO4 (1)002.nd2	1	0	0,04010114	2,8819172	2,3009422	0,78655356	0,050698448	2,8138685	2,8132737	1	164,47679	6,785495	2	0,4634299	1,0010259	0,9932289	1,1599464	1	G	0
COMBO4 (1)002.nd2	1	0	0,049707416	4,419861	2,8378165	0,61692584	0,0587958	3,9484706	3,722405	1	178,13576	9,488395	2	0,36096153	1,001808	0,9286364	1,234698	1	G	0
COMBO4 (1)002.nd2	1	0	0,0326876	2,658976	2,7230957	0,7188433	0,045327045	2,911819	2,9122002	1	157,3882	6,8178124	2	0,3992968	1,0007579	0,9965057	1,0115733	1	G	0
COMBO4 (1)002.nd2	1	0	0,022883845	2,6419933	2,1462302	0,81405884	0,031187931	2,6251078	2,6238918	1	177,60379	6,3862057	2	0,48814356	1,0004122	0,99955904	1,1494702	1	G	0
COMBO4 (1)002.nd2	0	0	0,06665193	2,5674021	1,9723643	0,8380757	0,07215714	2,4954123	2,4976218	1	153,70987	6,2045493	2	0,5249517	1,0014724	0,98744875	1,1980646	1	NF	0
COMBO4 (1)002.nd2	1	0	0,009621387	2,4658928	2,725534	0,71673787	0,021217857	2,7911158	2,7866602	1	147,41443	6,575244	2	0,40302184	1,0001304	0,99567425	0,972879	1	G	0
COMBO4 (1)002.nd2	0	1	0	2,499471	1,4143289	0,956145	0,0027121096	2,1126928	2,11079	1	0	5,731484	2	0,7129933	1,0000228	1	1,42042	1	R	0
COMBO4 (1)002.nd2	1	0	0,018392378	4,325956	3,6106105	0,5663387	0,028431233	4,332802	4,319753	1	23,07576	9,797333	2	0,29339626	1,0006014	0,9474874	1,0731077	1	G	0
COMBO4 (1)002.nd2	0	1	0,058619432	5,637962	3,7896497	0,5651448	0,07966605	5,020549	5,032288	1	150,37204	11,196599	2	0,28479335	1,010246	0,9765819	1,2040863	1	R	0
COMBO4 (1)002.nd2	1	0	0,029975671	2,401237	2,1112955	0,8211388	0,036044586	2,455909	2,435873	1	49,23618	6,061975	2	0,506898	1,0003343	0,99640733	1,1196895	1	G	0
COMBO4 (1)002.nd2	1	0	0,040522363	2,5007195	3,4692361	0,5619328	0,0673657	3,3351898	3,3416905	1	96,101074	7,4781685	2	0,28624243	1,0022162	0,96757984	0,8019117	1	G	0
COMBO4 (1)002.nd2	1	0	0,033525877	2,4307072	2,833633	0,6869207	0,01849525	2,896958	2,8968534	1	167,4702	6,668343	2	0,36877236	1,0009481	0,98316383	0,926762	1	G	0
COMBO4 (1)002.nd2	1	0	0,028728122	2,663305	1,7419797	0,88896626	0,022198277	2,4259624	2,425663	1	158,8861	6,135822	2	0,5761863	1,0001925	0,998533	1,3159674	1	G	0
COMBO4 (1)002.nd2	1	0	0,051133163	3,0181127	2,266525	0,7758046	0,07971749	2,8525167	2,8428245	1	167,62415	6,9919205	2	0,47226873	1,0030842	0,9757502	1,1798953	1	G	0
COMBO4 (1)002.nd2	1	0	0,054782104	2,298674	2,2821069	0,7709088	0,07825946	2,5100315	2,5133533	1	75,328636	6,1212783	2	0,4645465	1,001514	0,98365736	1,022266	1	G	0
COMBO4 (1)002.nd2	0	0	0,13000748	1,7811352	2,0609937	0,81044054	0,19946148	2,0615814	2,0604453	1	77,81427	5,255243	2	0,53358793	1,00655	0,9835879	0,9542198	1	NF	0
COMBO4 (1)002.nd2	0	1	0,07731259	3,6219602	2,6565526	0,69363636	0,030996786	3,5141103	3,518738	1	135,40121	8,100481	2	0,37344185	1,0020099	0,979474	1,1390452	1	R	0
COMBO4 (1)002.nd2	0	1	0,015483337	2,572293	1,3726122	0,9393987	0,00618272	2,130769	2,1219656	1	127,304344	5,8659744	2	0,72136956	1,0002279	0,99687856	1,4552014	1	R	0
COMBO4 (1)002.nd2	0	1	0,057213373	3,495567	1,9447948	0,81555605	0,110135056	3,00489	3,005108	1	98,90277	7,3389993	2	0,4929134	1,0059658	0,99449927	1,3103133	1	R	0
COMBO4 (1)002.nd2	1	0	0,099689394	4,0267587	3,4798636	0,502726	0,14688213	4,2664413	4,3162646	1	108,9659	10,032682	2	0,28166586	1,01576	0,8580501	0,98595756	1	G	0
COMBO4 (1)002.nd2	1	0	0,09395292	4,5202594	3,2441614	0,5268156	0,17856868	4,4822283	4,560194	1	172,56448	10,383823	2	0,28647423	1,0267993	0,86760193	1,0468346	1	G	0
COMBO4 (1)002.nd2	1	0	0,041232698	3,7388835	3,9535065	0,50462055	0,07808783	4,265163	4,2753005	1	74,323166	9,649247	2	0,26168618	1,0044138	0,91269714	0,9227647	1	G	0
COMBO4 (1)002.nd2	1	0	0,06891345	2,523946	2,604236	0,69418776	0,036651783	2,8533726	2,8402762	1	113,194954	6,759374	2	0,39470556	1,0029088	0,9650804	0,9735317	1	G	0
COMBO4 (1)002.nd2	0	0	0,2097897	2,0180414	2,2313972	0,74732685	0,39924875	2,315425	2,330109	1	112,08674	5,825251	2	0,47926837	1,0367374	0,9595076	0,9371177	1	NF	0
COMBO4 (1)002.nd2	0	1	0,08599305	6,509913	3,2839532	0,60116374	0,027584437	5,1218624	5,1311674	1	153,13162	11,665306	2	0,3159581	1,0053918	0,962745	1,3681102	1	R	0
COMBO4 (1)002.nd2	0	1	0,037696697	7,09607	5,762924	0,39148346	0,02508787	6,936248	6,9489603	1	22,211689	15,0923605	2	0,18779273	1,0069429	0,9228795	1,0595285	1	R	0
COMBO4 (1)002.nd2	1	0	0,063191205	3,585705	3,5052934	0,55498797	0,048617005	4,0411224	4,044516	1	10,838526	9,010532	2	0,27956367	1,0032842	0,9318506	0,9636247	1	G	0
COMBO4 (1)002.nd2	1	0	0,122893654	4,4300175	3,4649177	0,525926	0,024295233	4,5382843	4,5813646	1	153,30217	10,288341	2	0,27386224	1,0138693	0,90805775	1,0349874	1	G	0
COMBO4 (1)002.nd2	1	0	0,13489096	2,1714694	2,485654	0,7401172	0,23688693	2,5528946	2,565417	1	2,6680331	6,071997	2	0,42422673	1,0164049	0,9854174	0,9418363	1	G	0
COMBO4 (1)002.nd2	1	0	0,05342368	2,1791284	2,2449417	0,7835255	0,06226615	2,4556687	2,4063435	1	42,22872	5,9118004	2	0,46010125	1,0034734	0,985468	1,0268207	1	G	0
COMBO4 (1)002.nd2	1	0	0,054107208	2,80999	2,5958338	0,7155944	0,11440877	2,9514074	2,9734468	1	51,02993	7,0246363	2	0,4107301	1,0080963	0,9813921	1,0517721	1	G	0
COMBO4 (1)002.nd2	1	0	0,15221632	2,5251117	2,3613288	0,71494395	0,25674367	2,7249424	2,7314293	1	49,46388	6,6620703	2	0,4329882	1,0202774	0,942573	1,0005227	1	G	0
COMBO4 (1)003.nd2	0	1	0,04081655	6,866219	4,5209126	0,47481075	0,02679792	6,046575	6,0634723	1	1,8311243	13,480422	2	0,23911613	1,0048617	0,92918956	1,1865087	1	R	0
COMBO4 (1)003.nd2	1	0	0,0886058	4,1728506	2,972585	0,6645695	0,098193854	3,8363345	3,8524249	1	11,522453	8,882826	2	0,36100233	1,0090253	0,97857976	1,1837298	1	G	0
COMBO4 (1)003.nd2	1	0	0,024214968	3,7559288	3,1746378	0,63105005	0,0071752607	3,7414098	3,739384	1	43,58753	8,648319	2	0,34163073	1,0003549	0,9684408	1,081731	1	G	0
COMBO4 (1)003.nd2	2	0	0,0824007	5,608752	3,623551	0,47333574	0,154931	5,3121586	5,432373	1	114,23637	12,202628	2	0,25306627	1,0279852	0,84207195	1,0953883	1	G	0
COMBO4 (1)003.nd2	0	1	0,065090284	5,7303057	3,2254841	0,62633145	0,059519473	4,697629	4,714609	1	76,62481	10,722393	2	0,33062103	1,0070553	0,9886426	1,3159558	1	R	0
COMBO4 (1)003.nd2	2	0	0,07017599	5,5784073	3,6390235	0,43161628	0,16085432	5,5095205	5,6734877	1	30,42065	12,744158	2	0,23398754	1,0324968	0,7951116	1,0228821	1	G	0
COMBO4 (1)003.nd2	0	1	0,054031998	6,5880213	3,3836505	0,6087077	0,053052824	5,143912	5,1470585	1	9,103946	11,662134	2	0,31701374	1,002843	0,98308957	1,3851045	1	R	0
COMBO4 (1)003.nd2	1	0	0,107556626	2,8115718	2,8580654	0,679258	0,1949029	3,1051536	3,116107	1	26,31347	7,2121067	2	0,3712728	1,0152088	0,97297686	0,9883497	1	G	0
COMBO4 (1)003.nd2	1	0	0,0634827	4,137605	3,522804	0,5852272	0,10328647	4,130717	4,1905613	1	33,550495	9,425777	2	0,30875093	1,0153887	0,97725064	1,0670344	1	G	0
COMBO4 (1)003.nd2	0	1	0,09192805	7,058025	2,962533	0,6363862	0,03894951	5,066472	5,072282	1	7,74976	11,805548	2	0,35009184	1,007382	0,9563408	1,513472	1	R	0
COMBO4 (1)003.nd2	1	0	0,04227284	3,851228	3,3030396	0,6204769	0,080844894	3,8503046	3,8518507	1	66,224266	8,831648	2	0,3307647	1,0033352	0,978365	1,078435	1	G	0
COMBO4 (1)003.nd2	1	0	0,04255721	4,01602	3,0931034	0,6121081	0,035668246	3,8926675	3,8950508	1	85,92753	9,080061	2	0,3374515	1,0012928	0,9337721	1,1147766	1	G	0
COMBO4 (1)003.nd2	0	1	0,064569116	7,7090693	3,878868	0,4720896	0,04691609	6,2991643	6,3213844	1	15,355606	14,324969	2	0,24736951	1,0045116	0,87428784	1,280091	1	R	0
COMBO4 (1)003.nd2	1	0	0,06288301	3,2491705	3,4036834	0,5973593	0,12174295	3,6718092	3,692069	1	54,22913	8,267485	2	0,30684736	1,0073788	0,9625743	0,95302635	1	G	0
COMBO4 (1)003.nd2	1	0	0,11287949	3,2072132	2,036894	0,827125	0,14580324	2,832841	2,8420763	1	9,147143	6,9804473	2	0,5088544	1,009393	0,9958641	1,2894897	1	G	0
COMBO4 (1)003.nd2	1	0	0,10810122	4,4604034	2,5138876	0,7029412	0,12834375	3,6670196	3,6770785	1	100,695694	8,92961	2	0,4223357	1,0106139	0,9475965	1,3069019	1	G	0
COMBO4 (1)003.nd2	2	0	0,04959161	4,5056076	4,2614965	0,45248917	0,10262846	5,0084167	5,037591	1	27,186312	11,1860695	2	0,2286981	1,0097295	0,8724359	0,9338481	1	G	0
COMBO4 (1)003.nd2	0	1	0,08729466	6,498591	3,4822114	0,5422762	0,1218264	5,398281	5,456436	1	80,97965	12,271687	2	0,2839346	1,0177044	0,9116836	1,2657442	1	R	0
COMBO4 (1)003.nd2	2	0	0,03981648	4,92023	3,980124	0,52052134	0,056652803	4,819057	4,8137856	1	58,729897	10,898791	2	0,26975617	1,003136	0,9293686	1,0828471	1	G	0
COMBO4 (1)003.nd2	2	0	0,050826002	2,8320093	2,3850696	0,77423716	0,042937916	2,8252292	2,8257816	1	172,81798	6,779775	2	0,45174924	1,0014274	0,9989099	1,1257172	1	G	0
COMBO4 (1)003.nd2	0	1	0,08541728	4,9824586	2,63278	0,685967	0,0919778	4,0439105	4,056772	1	42,60044	9,553778	2	0,38792762	1,0050888	0,9660393	1,3433862	1	R	0
COMBO4 (1)003.nd2	2	0	0,036640383	5,318942	5,050455	0,41424397	0,0013207666	5,73376	5,7320952	1	74,62895	12,702508	2	0,20599487	1,0008602	0,8877428	0,96905637	1	G	0
COMBO4 (1)003.nd2	0	1	0,03426658	4,167783	2,3441153	0,7837944	0,00593191	3,4017859	3,3761694	1	36,06735	8,17441	2	0,45856538	1,000498	0,9958625	1,3965926	1	R	0
COMBO4 (1)003.nd2	1	0	0,382852	3,7233992	1,84976	0,71393	0,35494676	3,2099037	3,3302577	1	99,95247	8,09556	2	0,4601143	1,0517544	0,934127	1,2337459	1	G	0
COMBO4 (1)003.nd2	1	0	0,07232629	2,7274485	1,7092631	0,8932699	0,09162181	2,415056	2,4136665	1	176,43439	6,1942945	2	0,5954047	1,0019246	0,9993137	1,3235576	1	G	0
COMBO4 (1)003.nd2	0	1	0,045850746	4,859333	2,5799081	0,744213	0,012656491	3,8045259	3,8039272	1	146,23	9,058257	2	0,42745036	1,0003843	0,9917933	1,427021	1	R	0
COMBO4 (1)003.nd2	0	1	0,043028075	6,586502	4,254768	0,50587505	0,016336186	5,7516217	5,742374	1	8,732872	12,791183	2	0,25350374	1,0013899	0,9568719	1,2121364	1	R	0
COMBO4 (1)003.nd2	1	0	0,14097796	2,936612	1,9113861	0,8527436	0,14163537	2,6537993	2,6506917	1	4,761651	6,57838	2	0,53090954	1,0062232	0,9997414	1,2875471	1	G	0
COMBO4 (1)003.nd2	2	0	0,06384454	4,7633467	4,1002603	0,47896746	0,12123061	5,035255	5,1067905	1	44,642975	11,179131	2	0,23921002	1,0197144	0,9079628	0,98804516	1	G	0
COMBO4 (1)003.nd2	0	0	0,050593514	2,8670156	1,5991758	0,8917499	0,03292229	2,4534035	2,443189	1	172,36972	6,3562126	2	0,60646003	1,0010395	0,9925928	1,391643	1	NF	0
COMBO4 (1)003.nd2	2	0	0,079563126	4,568544	4,0740285	0,4831479	0,022669738	4,811015	4,8272862	1	49,260185	10,900685	2	0,2513127	1,0037197	0,8931094	0,99630725	1	G	0
COMBO4 (1)003.nd2	0	1	0,011594383	4,0968547	1,587078	0,92600197	0,005645228	2,8253279	2,810643	1	133,59566	7,456315	2	0,653466	1,0001326	0,9998781	1,7284337	1	R	0
COMBO4 (1)003.nd2	0	0	0,029402608	2,1028929	1,9342651	0,8535132	0,03315109	2,205171	2,2011201	1	75,423485	5,5642724	2	0,5506082	1,0002073	0,99024856	1,1079865	1	NF	0
COMBO4 (1)003.nd2	2	0	0,031965148	5,2608433	3,989771	0,5004559	0,029538453	5,061771	5,0509667	1	47,550983	11,493431	2	0,26143306	1,0014825	0,903236	1,0970141	1	G	0
COMBO4 (1)003.nd2	0	1	0,027520794	3,7498722	3,573724	0,58269775	0,016815305	3,9998028	3,9959908	1	123,065186	8,992729	2	0,2984348	1,000735	0,97523165	1,0075494	1	R	0
COMBO4 (1)003.nd2	0	1	0,0056320387	3,9180355	2,6836853	0,72443783	0,00562324	3,5321677	3,528147	1	123,63227	8,244011	2	0,39984888	1,0000887	0,9922415	1,2435366	1	R	0
COMBO4 (1)003.nd2	1	0	0,35776526	5,279158	2,135154	0,5286061	0,46245256	4,259895	4,878053	1	177,80472	11,202661	2	0,37040514	1,2317038	0,78467137	1,1459817	1	G	0
COMBO4 (1)003.nd2	1	0	0,05991804	5,372397	3,6017582	0,5397024	0,07700898	4,9315896	4,939596	1	156,13107	11,184377	2	0,28125766	1,0065099	0,91216713	1,1570917	1	G	0
COMBO4 (1)003.nd2	0	1	0,05547222	5,403033	2,8845112	0,694586	0,011191158	4,250843	4,2370286	1	126,86606	9,886913	2	0,38071287	1,0015653	0,99305344	1,4037803	1	R	0
COMBO4 (1)003.nd2	0	1	0,07459988	4,529375	1,9780973	0,8330881	0,055934336	3,3374574	3,3351266	1	50,80331	8,26568	2	0,5177462	1,0012726	0,9971958	1,5530213	1	R	0
COMBO4 (1)003.nd2	2	0	0,03743674	4,7795806	3,7184024	0,5299295	0,07127079	4,681108	4,6927066	1	64,258865	10,646106	2	0,27771708	1,0051032	0,9068623	1,0789739	1	G	0
COMBO4 (1)003.nd2	0	1	0,10977214	4,51643	2,1062095	0,8152545	0,08551514	3,417124	3,4323814	1	41,81807	8,343648	2	0,49247465	1,0107423	0,99845403	1,5174365	1	R	0
COMBO4 (1)003.nd2	1	0	0,0022291674	3,0119524	2,892072	0,6840107	0,003187506	3,1771736	3,1748006	1	7,632704	7,4387083	2	0,37990615	1,0000677	0,98481137	1,0362979	1	G	0
COMBO4 (1)003.nd2	0	0	0,049466178	4,1598063	4,2953887	0,50486326	0,009248281	4,5768013	4,589085	1	2,803376	10,175473	2	0,2528478	1,0033509	0,9539088	0,95942146	1	NF	0
COMBO4 (1)003.nd2	2	0	0,053983368	5,448237	4,266619	0,4511421	0,029641796	5,586608	5,5983477	1	149,97874	12,319022	2	0,2222643	1,0021104	0,8937277	1,0311869	1	G	0
COMBO4 (1)003.nd2	1	0	0,054120645	3,1987634	2,0979614	0,8216949	0,045925844	2,8636317	2,862163	1	150,07742	6,994242	2	0,49665853	1,0013729	0,9986485	1,2817006	1	G	0
COMBO4 (1)003.nd2	2	0	0,023093546	5,083523	3,9470367	0,5034738	0,012724488	4,944269	4,942334	1	138,74303	11,264162	2	0,26477113	1,0002995	0,90107423	1,0830073	1	G	0
COMBO4 (1)003.nd2	1	0	0,0035127327	3,0912054	2,299549	0,7822932	0,0010818292	2,9157705	2,9139514	1	55,73285	7,0466723	2	0,462947	1,0000466	0,99881643	1,1897188	1	G	0
COMBO4 (1)003.nd2	1	0	0,065836385	3,7808409	2,9905174	0,67427033	0,01831509	3,6105306	3,6125596	1	66,69329	8,394254	2	0,36928058	1,0014926	0,9837969	1,1451434	1	G	0
COMBO4 (1)003.nd2	0	1	0,055685785	5,987941	2,7722595	0,6944905	0,07330371	4,452206	4,429314	1	28,01671	10,409037	2	0,38462463	1,0049834	0,9934807	1,4810524	1	R	0
COMBO4 (1)003.nd2	1	0	0,03639381	2,9505146	2,6528156	0,72383714	0,061801173	3,0423362	3,0344834	1	36,568626	7,1570387	2	0,40587607	1,0012445	0,9966817	1,0792732	1	G	0
COMBO4 (1)003.nd2	1	0	0,054728735	4,3600883	3,5362918	0,5912191	0,01700519	4,214975	4,2161283	1	60,969402	9,626719	2	0,31247506	1,0008824	0,9600044	1,110469	1	G	0
COMBO4 (1)003.nd2	0	1	0,077116966	8,111792	4,845404	0,41001865	0,030674603	7,1733427	7,197473	1	45,216927	15,767452	2	0,20071681	1,0042061	0,8763693	1,1728401	1	R	0
COMBO4 (1)003.nd2	0	1	0,028482262	4,1363144	2,525301	0,7455609	0,03918661	3,430693	3,4207466	1	176,2839	8,349686	2	0,44746593	1,0009779	0,99735034	1,3259354	1	R	0
COMBO4 (1)003.nd2	0	0	0,037887696	2,136505	1,7955961	0,87638265	0,04123361	2,1684058	2,1646957	1	92,27062	5,5349026	2	0,5785393	1,0005018	0,9992213	1,1425056	1	NF	0
COMBO4 (1)003.nd2	1	0	0,02881957	2,7255754	1,7292231	0,8876714	0,012150577	2,450559	2,4480608	1	165,3898	6,2116632	2	0,5778805	1,0002239	0,99938947	1,309521	1	G	0
COMBO4 (1)003.nd2	0	0	0,30954236	7,3089375	2,0494487	0,5461508	0,43455294	4,9180274	5,407616	1	56,44579	12,968082	2	0,38475347	1,277028	0,781938	1,3871256	1	NF	0
COMBO4 (1)003.nd2	1	0	0,021570904	2,8840816	2,3905826	0,77653337	0,028280472	2,8256364	2,820897	1	162,64487	6,831698	2	0,45992303	1,0003151	0,9934618	1,1447488	1	G	0
COMBO4 (1)003.nd2	1	0	0,0027649957	2,8734257	2,6961772	0,7220505	0,0037521995	3,014382	3,0127006	1	106,07659	7,071656	2	0,4026369	1,0000412	0,9981492	1,0579642	1	G	0
COMBO4 (1)003.nd2	2	0	0,063955694	5,4678006	3,7579396	0,4544609	0,14372692	5,380822	5,473532	1	60,868763	12,295976	2	0,24045041	1,0219866	0,8272874	1,0453663	1	G	0
COMBO4 (1)003.nd2	0	1	0,032578394	6,728858	4,2982445	0,50371695	0,020911328	5,8159904	5,819724	1	15,188966	12,95634	2	0,25328186	1,0021336	0,9469072	1,2262021	1	R	0
COMBO4 (1)003.nd2	0	0	0	2,209098	1,8130101	0,85748976	0,0072654057	2,2018697	2,1855016	1	158,98207	5,689812	2	0,58015203	1,0000335	0,9969194	1,1319172	1	NF	0
COMBO4 (1)003.nd2	0	1	0,027841046	5,58642	3,194288	0,6320028	0,0062101013	4,6174383	4,598092	1	158,7839	10,539311	2	0,3336119	1,0007778	0,98596823	1,320743	1	R	0
COMBO4 (1)003.nd2	1	0	0,039527435	3,451341	3,378608	0,6125063	0,0041579534	3,6547472	3,6567066	1	166,55377	8,414796	2	0,3289905	1,0017666	0,9728671	1,0151645	1	G	0
COMBO4 (1)003.nd2	0	1	0,012757876	3,7841475	1,6815447	0,8978496	0,002330855	2,804195	2,801548	1	8,127344	7,2775826	2	0,6127196	1,0001552	0,99883676	1,5790843	1	R	0
COMBO4 (1)003.nd2	0	1	0,083439544	5,6426263	2,863758	0,68641216	0,044190217	4,3658395	4,3674293	1	11,080666	10,16373	2	0,37692583	1,0034791	0,97695005	1,4373001	1	R	0
COMBO4 (1)003.nd2	0	1	0,07666236	5,728995	2,972462	0,6420925	0,0418938	4,663832	4,686393	1	72,06739	10,588765	2	0,33535343	1,0097377	0,9811413	1,3417492	1	R	0
COMBO4 (1)003.nd2	0	1	0,0838964	2,8002083	1,5379266	0,9091581	0,11967028	2,3417468	2,3407354	1	78,05997	6,221289	2	0,65016043	1,0035775	0,99930185	1,3826681	1	R	0
COMBO4 (1)003.nd2	0	1	0,016449751	7,237926	4,3348484	0,49593368	0,0054465258	6,0900135	6,0935783	1	74,10574	13,542542	2	0,2484779	1,0007772	0,9573744	1,258017	1	R	0
COMBO4 (1)003.nd2	1	0	0,012682166	2,623179	2,8161867	0,6948435	0,022119861	2,948196	2,935097	1	37,841988	6,8877187	2	0,38426018	1,0002152	0,988518	0,9814414	1	G	0
COMBO4 (1)003.nd2	1	0	0,055836927	2,2340727	2,3445415	0,7728769	0,09783046	2,5013654	2,5059652	1	108,17283	6,026962	2	0,45462477	1,0023886	0,9903314	1,0039161	1	G	0
COMBO4 (1)003.nd2	0	1	0,021729684	5,8886247	4,3047614	0,47823673	0,017625785	5,6726856	5,673603	1	172,68076	12,439141	2	0,232995	1,0006294	0,93306863	1,1002803	1	R	0
COMBO4 (1)003.nd2	0	1	0,04487406	5,582102	2,6123188	0,7264521	0,034527466	4,1337795	4,1275024	1	169,15637	9,826533	2	0,41592324	1,0013528	0,9949845	1,4961705	1	R	0
COMBO4 (1)003.nd2	0	1	0,081370816	5,770328	3,5925055	0,52734154	0,07455487	5,251188	5,2949867	1	31,500051	11,726251	2	0,26643762	1,0092472	0,9543045	1,1633272	1	R	0
COMBO4 (1)003.nd2	0	1	0,033498913	4,1352324	1,9204184	0,8321627	0,01797102	3,061189	3,0296621	1	46,0845	7,9022503	2	0,5618622	1,0002469	0,9924477	1,5275779	1	R	0
COMBO4 (1)003.nd2	0	1	0,21099512	4,316466	1,9679654	0,7973829	0,195013	3,293322	3,204527	1	17,979301	8,247752	2	0,50672233	1,0174166	0,9800401	1,4699994	1	R	0
COMBO4 (1)003.nd2	1	0	0	2,0073023	1,9409933	0,8221225	0,0021201957	2,1909854	2,1796942	1	46,93104	5,539149	2	0,53240716	1,0000057	0,99234504	1,0278438	1	G	0
COMBO4 (1)003.nd2	1	0	0,03993477	2,6513171	1,7790792	0,8469321	0,045583703	2,4662826	2,4637287	1	48,69498	6,2720785	2	0,55499125	1,0006689	0,99221134	1,2304285	1	G	0
COMBO4 (1)003.nd2	1	0	0	2,1801274	1,7026514	0,8921769	0,0024285684	2,1226702	2,1153967	1	177,8056	5,541411	2	0,6160656	1,0001118	0,9933996	1,2032882	1	G	0
COMBO4 (1)003.nd2	0	1	0,051346157	5,059443	2,7752898	0,69761056	0,12344886	4,038957	4,034753	1	125,54007	9,546623	2	0,39488834	1,0249548	0,9834818	1,3819844	1	R	0
COMBO4 (1)003.nd2	1	0	0,083008245	1,9864899	2,258605	0,7273495	0,13925993	2,4622364	2,472444	1	93,16985	5,8583665	2	0,41719297	1,0067246	0,9744464	0,8901169	1	G	0
COMBO4 (1)003.nd2	3	0	0,03293506	3,6205187	3,3467379	0,5971105	0,0069247293	3,877574	3,868617	1	73,247986	8,72897	2	0,30659196	1,0006347	0,9713445	1,0102338	1	G	0
COMBO4 (1)003.nd2	1	0	0,05034284	2,6084805	3,0293133	0,64219856	0,069243275	3,0037332	3,0019238	1	81,060295	7,144372	2	0,36810777	1,0025418	0,967045	0,92113733	1	G	0
COMBO4 (1)003.nd2	0	1	0,037061524	6,6908965	4,8938403	0,42378834	0,06601198	6,459782	6,494299	1	118,14209	14,08551	2	0,20415437	1,0085006	0,90159744	1,0788767	1	R	0
COMBO4 (1)003.nd2	1	0	0,025536537	2,382256	2,7428918	0,7145674	0,040972173	2,7759364	2,7727742	1	105,45601	6,472582	2	0,3936222	1,0007417	0,9916828	0,9586534	1	G	0
COMBO4 (1)003.nd2	0	1	0,058794696	4,336279	2,2325692	0,7940704	0,04904612	3,455668	3,4352179	1	147,8871	8,283884	2	0,462342	1,0020221	0,99766326	1,4359032	1	R	0
COMBO4 (1)003.nd2	1	0	0,074160516	3,6738658	2,0923827	0,8161865	0,029952094	3,060409	3,0615013	1	178,96622	7,5209355	2	0,4994298	1,0062641	0,99226534	1,3844202	1	G	0
COMBO4 (1)003.nd2	1	0	0,04408179	3,6897664	3,2783444	0,5913068	0,013382777	3,8807025	3,8826637	1	12,443695	8,855191	2	0,31195235	1,0009062	0,9332716	1,0279841	1	G	0
COMBO4 (1)003.nd2	0	1	0	3,8163052	2,6512454	0,72090405	0,0021622914	3,4313383	3,4108293	1	127,078636	8,156198	2	0,41269207	1,0000098	0,988656	1,2297355	1	R	0
COMBO4 (1)003.nd2	0	1	0,12831189	4,155795	2,5599203	0,7108308	0,19107823	3,6238418	3,6157992	1	146,10075	8,571342	2	0,40292645	1,0223451	0,97116846	1,2604616	1	R	0
COMBO4 (1)003.nd2	0	1	0,028722908	3,3771245	2,980827	0,6540254	0,028197588	3,5405333	3,5345473	1	102,409485	8,055289	2	0,3430203	1,0004534	0,98465365	1,0209321	1	R	0
COMBO4 (1)003.nd2	0	1	0,13648176	4,2693257	2,5705624	0,59568167	0,12386041	4,0401583	4,100885	1	77,86696	9,490246	2	0,33302176	1,0202727	0,90129215	1,1146426	1	R	0
COMBO4 (1)003.nd2	0	1	0,109976344	2,1444135	2,8170347	0,6453002	0,18111731	2,7068055	2,7810216	1	89,2344	6,4621687	2	0,37265295	1,0348366	0,9588847	0,8449571	1	R	0
COMBO4 (1)003.nd2	1	0	0,04149807	4,8520904	4,311019	0,49350172	0,0017364192	5,015819	5,01464	1	121,19276	11,115398	2	0,24555865	1,0008445	0,95030326	1,0217366	1	G	0
COMBO4 (1)003.nd2	1	0	0,023113683	4,502111	3,6119478	0,5602251	0,029406715	4,386192	4,3732047	1	120,81573	10,049206	2	0,29795527	1,0011966	0,9540611	1,0901642	1	G	0
COMBO4 (1)003.nd2	1	0	0,05042362	2,1401677	2,0639832	0,8152555	0,08006072	2,3364456	2,2884612	1	63,17444	5,743571	2	0,49916786	1,0012203	0,9953539	1,0527077	1	G	0
COMBO4 (1)003.nd2	0	1	0,068313934	5,6642685	3,4595249	0,5927022	0,00031228663	4,8975663	4,906287	1	77,05886	10,958688	2	0,30067223	1,0024834	0,9636848	1,2556175	1	R	0
COMBO4 (1)003.nd2	1	0	0,060571104	2,5753942	2,2608516	0,7831627	0,09872888	2,6340272	2,6248226	1	76,14659	6,4283686	2	0,4726213	1,0028143	0,99870867	1,0928138	1	G	0
COMBO4 (1)003.nd2	1	0	0,048721284	3,174288	2,4004328	0,6523331	9,316664e-08	3,2161636	3,1967797	1	70,11897	7,8197594	2	0,39073306	1,0010023	0,93830746	1,0710645	1	G	0
COMBO4 (1)003.nd2	1	0	0,08023114	2,203437	1,7826751	0,7573922	0,16459379	2,3593702	2,3585463	1	149,87794	6,0463715	2	0,5039861	1,0076482	0,94450986	1,0227083	1	G	0
COMBO4 (1)003.nd2	1	0	0,11582766	1,8699412	2,7577815	0,66757375	0,08937082	2,521464	2,5262284	1	138,08813	5,932931	2	0,37448332	1,0061904	0,9727178	0,7973634	1	G	0
COMBO4 (1)003.nd2	1	0	0,07732325	1,8905038	2,0609329	0,767534	0,116772585	2,2343986	2,2033572	1	149,1623	5,563459	2	0,48213246	1,0025508	0,9737158	0,9373692	1	G	0
COMBO4 (1)003.nd2	0	0	0,07108559	1,7592615	2,0424786	0,7857901	0,05978778	2,2259607	2,213116	1	1,4872006	5,304163	2	0,45206985	1,0019163	0,9810362	0,9261351	1	NF	0
COMBO4 (1)003.nd2	0	3	0,06968434	2,1659334	2,6915855	0,67915845	0,08905702	2,771861	2,780232	1	2,6322315	6,330557	2	0,35893208	1,0053172	0,97591853	0,8612117	1	R	0
COMBO4 (1)003.nd2	0	1	0,12196178	2,7934651	2,399614	0,6620403	0,21770181	2,9231734	2,9407423	1	135,75478	7,2817264	2	0,4162404	1,0184215	0,89967155	1,020342	1	R	0
COMBO4 (1)003.nd2	0	1	0,063947916	4,551728	4,030649	0,51246244	0,00896437	4,707613	4,729528	1	70,966095	10,564818	2	0,26150793	1,0064032	0,9230821	1,0265725	1	R	0
COMBO4 (1)003.nd2	1	0	0,023605008	4,0978537	3,6844802	0,5348328	0,03448559	4,223567	4,2156343	1	12,877223	9,812375	2	0,29248783	1,0008656	0,91148806	1,0127587	1	G	0
COMBO4 (1)003.nd2	1	0	0,10474455	4,7342095	4,334661	0,47737914	0,08350101	4,979932	4,99658	1	8,210632	11,163412	2	0,24305849	1,017194	0,90872484	0,9940553	1	G	0
COMBO4 (1)004.nd2	1	0	0,087007724	4,5812283	3,695053	0,5781325	0,018377094	4,45669	4,4551153	1	23,559868	9,978889	2	0,29367515	1,0022695	0,9765819	1,1059266	1	G	0
COMBO4 (1)004.nd2	0	1	0,10189242	9,046434	3,9030986	0,46983054	0,057906218	6,808243	6,888034	1	55,438396	15,555108	2	0,24849492	1,0119307	0,8925431	1,3937207	1	R	0
COMBO4 (1)004.nd2	1	0	0,04836214	4,8629127	3,5557797	0,5508507	0,042763047	4,590683	4,597489	1	75,106804	10,532616	2	0,29380015	1,0025138	0,92961156	1,1280346	1	G	0
COMBO4 (1)004.nd2	0	1	0,074851006	3,4498842	1,880656	0,8461178	0,035088554	2,875474	2,8697393	1	58,25878	7,1580014	2	0,53124607	1,000958	0,9864789	1,4187393	1	R	0
COMBO4 (1)004.nd2	1	0	0,027198639	4,4085493	3,6523464	0,57935643	0,052307468	4,314671	4,3044567	1	118,755455	9,778672	2	0,30151606	1,0020964	0,96761733	1,0974666	1	G	0
COMBO4 (1)004.nd2	1	0	0,011560043	2,9987156	2,2606323	0,7904201	0,010220649	2,8564253	2,8551154	1	50,108536	6,9046807	2	0,46795028	1,000036	0,9981158	1,1857004	1	G	0
COMBO4 (1)004.nd2	0	0	0,22963835	9,298425	2,0626085	0,4427742	0,35363874	5,904098	7,218533	1	82,9329	16,244953	2	0,33963493	1,3146129	0,6922467	1,3499346	1	NF	0
COMBO4 (1)004.nd2	1	0	0,03033759	3,7670841	2,603928	0,72627616	0,018312365	3,4519	3,452362	1	91,1735	8,073404	2	0,40253067	1,0004346	0,9992023	1,2038165	1	G	0
COMBO4 (1)004.nd2	1	0	0,044568654	3,5772138	2,3858206	0,7736192	0,044417076	3,167214	3,16426	1	36,820545	7,6227865	2	0,45404637	1,0009407	0,99709946	1,2689431	1	G	0
COMBO4 (1)004.nd2	1	0	0,032987233	4,002783	2,925585	0,64844424	0,048283502	3,724929	3,7277236	1	176,7848	8,807439	2	0,36731288	1,0018133	0,9448407	1,1654166	1	G	0
COMBO4 (1)004.nd2	1	0	0,0636926	5,2365346	3,8118365	0,49008927	0,0850696	5,1194344	5,150754	1	100,666115	11,587489	2	0,2543959	1,0082219	0,90542954	1,0812434	1	G	0
COMBO4 (1)004.nd2	0	1	0,084403366	9,478826	4,2370677	0,4427741	0,027353587	7,309346	7,332014	1	82,803246	16,401785	2	0,22589551	1,0044996	0,879983	1,3718914	1	R	0
COMBO4 (1)004.nd2	1	0	0,08579017	3,9478385	3,3705688	0,5913862	0,08169712	3,9937277	3,977244	1	70,41584	9,15902	2	0,3151466	1,0052229	0,9454524	1,072575	1	G	0
COMBO4 (1)004.nd2	0	1	0,08172158	5,4459476	3,2661638	0,6046807	0,051119	4,7195973	4,7263956	1	46,04492	10,638456	2	0,3112961	1,003832	0,9730114	1,249829	1	R	0
COMBO4 (1)004.nd2	0	0	0,036256228	2,6012013	1,9495244	0,8407792	0,085204765	2,5177202	2,5081007	1	14,577998	6,235208	2	0,52247936	1,0040903	0,9987215	1,1818501	1	NF	0
COMBO4 (1)004.nd2	1	0	0,03283246	2,984575	2,1279044	0,81790674	0,03533455	2,8049064	2,791195	1	49,980297	6,771647	2	0,48300976	1,0004495	0,9997756	1,226572	1	G	0
COMBO4 (1)004.nd2	1	0	0,019076215	3,9172862	3,2812707	0,64072573	0,015816607	3,8677351	3,8657212	1	17,069153	8,765193	2	0,3334126	1,0001763	0,9913595	1,1078439	1	G	0
COMBO4 (1)004.nd2	1	0	0,008216498	4,276173	3,1261792	0,6391405	0,01133152	3,952576	3,943159	1	127,35598	9,169262	2	0,34850174	1,0000974	0,96574414	1,1768193	1	G	0
COMBO4 (1)004.nd2	1	0	0,020944567	3,7856693	2,5664153	0,73370093	0,029421873	3,3707638	3,3683336	1	59,681976	8,05224	2	0,42422488	1,0004604	0,9939238	1,2371919	1	G	0
COMBO4 (1)004.nd2	0	1	0,032788627	6,906012	2,4429567	0,7628838	0,00986651	4,4434924	4,439432	1	33,214676	10,665701	2	0,4453368	1,0003759	0,99241537	1,7442867	1	R	0
COMBO4 (1)004.nd2	0	1	0,10349735	5,75168	3,0548656	0,6297191	0,09244728	4,651324	4,6371017	1	159,49599	10,713438	2	0,33849454	1,0093759	0,95594543	1,3495449	1	R	0
COMBO4 (1)004.nd2	1	0	0,068703994	1,8191593	2,4903202	0,7444724	0,0022208835	2,3457394	2,3492398	1	62,531578	5,541355	2	0,42094108	1,0017738	0,9869919	0,87309396	1	G	0
COMBO4 (1)004.nd2	1	0	0,04178737	4,1453886	3,8642802	0,53436154	0,07767239	4,393446	4,401019	1	177,86296	9,873474	2	0,2734417	1,0043826	0,93592584	1,0068243	1	G	0
COMBO4 (1)004.nd2	0	1	0,036596324	5,1193614	3,5414073	0,6039782	0,016269326	4,551408	4,553175	1	175,59077	10,320535	2	0,31465483	1,0008973	0,9860498	1,2141918	1	R	0
COMBO4 (1)004.nd2	1	0	0,0075461892	2,7259085	2,6450396	0,7284016	0,01653098	2,8715074	2,8642	1	129,92201	6,857647	2	0,42092183	1,0000957	0,99008226	1,0452219	1	G	0
COMBO4 (1)004.nd2	1	0	0	3,9498575	2,6663558	0,7131546	0,003039918	3,600694	3,5990357	1	1,3301727	8,342646	2	0,38789943	1,0000045	0,99933654	1,2164756	1	G	0
COMBO4 (1)004.nd2	1	0	0,08900107	4,378403	3,558834	0,48543322	0,19983454	4,60256	4,684269	1	84,45749	10,646284	2	0,26316425	1,0349352	0,84081787	0,97910523	1	G	0
COMBO4 (1)004.nd2	0	0	0,014555311	2,3832552	1,3988811	0,95471877	0,015726646	2,03952	2,0384183	1	51,4666	5,600831	2	0,729499	1,000235	0,99972063	1,3797537	1	NF	0
COMBO4 (1)004.nd2	1	0	0,04321177	3,1116848	2,3153787	0,7889691	0,04956518	2,9423304	2,9435353	1	142,82669	7,040001	2	0,45763877	1,0008128	0,9995721	1,2028806	1	G	0
COMBO4 (1)004.nd2	1	0	0,03793788	2,8031843	2,8699036	0,6952658	0,0045931735	3,101137	3,0919118	1	141,1175	7,117956	2	0,3711247	1,0005955	0,9954657	1,0018172	1	G	0
COMBO4 (1)004.nd2	1	0	0,021615284	2,9640007	2,7833295	0,7108361	0,009201112	3,0777755	3,0771122	1	153,97366	7,2386794	2	0,39839566	1,0002778	0,99806577	1,0621518	1	G	0
COMBO4 (1)004.nd2	1	0	0,069456555	3,3194745	2,517386	0,73691094	0,08778926	3,1397753	3,1467626	1	173,68379	7,5237107	2	0,4287285	1,0034043	0,9800423	1,1682978	1	G	0
COMBO4 (1)004.nd2	1	0	0,053025436	2,2803593	1,7767181	0,8903041	0,042223558	2,213945	2,2018516	1	70,98333	5,6733212	2	0,59235185	1,0004172	1	1,2047324	1	G	0
COMBO4 (1)004.nd2	0	1	0,06358712	5,5560656	2,9661088	0,66837484	0,028978702	4,435274	4,4435396	1	62,929276	10,220651	2	0,35961393	1,0025287	0,98716134	1,373259	1	R	0
COMBO4 (1)004.nd2	1	0	0,10229356	3,1702921	2,1341138	0,8147044	0,1085879	2,8827899	2,876078	1	52,22193	6,992855	2	0,48571712	1,0043142	0,99958	1,2617937	1	G	0
COMBO4 (1)004.nd2	1	0	0,06294952	2,4125588	2,105772	0,79737145	0,11079159	2,4838212	2,4697633	1	146,52666	6,1661425	2	0,49790603	1,0028313	0,9903968	1,0819163	1	G	0
COMBO4 (1)004.nd2	1	0	0,037652712	2,3796482	2,3162014	0,78788996	0,059626844	2,5294542	2,5297854	1	18,462605	6,1606784	2	0,4735537	1,0009903	0,9986517	1,0548793	1	G	0
COMBO4 (1)004.nd2	0	1	0,082540125	6,295338	3,8292675	0,49191225	0,03906942	5,699485	5,714048	1	116,8408	12,6815	2	0,24675047	1,0042064	0,91037744	1,1700193	1	R	0
COMBO4 (1)004.nd2	0	0	0	2,019956	2,0082119	0,83875537	0,0031738474	2,2248533	2,2188203	1	134,97755	5,50121	2	0,51957625	1,0000054	0,99827206	1,0453285	1	NF	0
COMBO4 (1)004.nd2	1	0	0,022426162	4,9393353	3,884052	0,5451625	0,008155226	4,809609	4,8099585	1	46,30938	10,670289	2	0,27186865	1,0006318	0,985385	1,0990056	1	G	0
COMBO4 (1)004.nd2	1	0	0,07579592	4,8231196	3,4537003	0,5316591	0,06855307	4,6323256	4,645969	1	54,109627	10,677075	2	0,28618047	1,00454	0,8967311	1,0910321	1	G	0
COMBO4 (1)004.nd2	0	0	0,03573472	3,27606	2,6498768	0,6885094	0,06525746	3,1960926	3,2004492	1	141,94888	7,732607	2	0,40834123	1,0016166	0,9466676	1,1085544	1	NF	0
COMBO4 (1)004.nd2	0	1	0,09545592	2,3364692	2,8193862	0,6679253	0,19490905	2,8989723	2,8847713	1	25,960415	6,630114	2	0,35398272	1,015902	0,9828407	0,88417524	1	R	0
COMBO4 (1)004.nd2	0	1	0,058824882	3,2437177	3,4755762	0,5845086	0,10175595	3,697279	3,7084234	1	15,3847685	8,350856	2	0,30212644	1,0065556	0,98309535	0,9379932	1	R	0
COMBO4 (1)004.nd2	0	1	0,06975776	4,502777	2,979988	0,665044	0,10029627	4,013041	4,0372534	1	173,42421	9,224014	2	0,35599455	1,0091616	0,981206	1,2247833	1	R	0
COMBO4 (1)004.nd2	1	0	0,045529332	3,0642328	2,6942167	0,71851104	0,077454835	3,0896518	3,0906074	1	174,80789	7,3206406	2	0,40870768	1,0025296	0,9948108	1,0869812	1	G	0
COMBO4 (1)004.nd2	0	0	0,10474809	10,0917	4,087053	0,34732386	0,11788505	8,402663	8,704107	1	32,78954	19,1082	2	0,18198709	1,0388721	0,72979015	1,199154	1	NF	0
COMBO4 (1)004.nd2	1	0	0,03809225	4,1731524	3,5596926	0,5584545	0,038626324	4,2833824	4,287763	1	3,6708894	9,690433	2	0,28960142	1,0012733	0,93731856	1,0473027	1	G	0
COMBO4 (1)004.nd2	1	0	0,038771227	4,683334	3,1090693	0,62217605	0,052462	4,210775	4,193639	1	5,505602	9,725812	2	0,33631107	1,002606	0,9486945	1,2153635	1	G	0
COMBO4 (1)004.nd2	1	0	0,0887271	3,4227865	3,3027034	0,5986224	0,062851	3,7762506	3,811035	1	143,25977	8,476535	2	0,30561054	1,0099293	0,9745258	0,96216375	1	G	0
COMBO4 (1)004.nd2	0	1	0,03159453	6,840453	3,974854	0,53750587	0,006515901	5,6661663	5,6552167	1	111,40782	12,646075	2	0,27127913	1,0005878	0,9725004	1,2869402	1	R	0
COMBO4 (1)004.nd2	1	0	0,10640396	2,55191	2,292427	0,7506841	0,14328255	2,7038226	2,7113876	1	35,225487	6,535954	2	0,44444606	1,006581	0,98242223	1,045671	1	G	0
COMBO4 (1)004.nd2	0	1	0,09880949	7,68872	3,9985585	0,5109981	0,0053341403	6,1746097	6,2341805	1	166,17021	13,750622	2	0,25677052	1,0099964	0,9400461	1,3156273	1	R	0
COMBO4 (1)004.nd2	0	1	0,06595941	8,503765	4,4161	0,45177308	0,031555135	6,9843717	6,9996514	1	164,73228	15,379789	2	0,22195591	1,0086393	0,896034	1,2817719	1	R	0
COMBO4 (1)004.nd2	0	1	0,107954234	6,671999	3,4374294	0,5527842	0,008017158	5,4192824	5,4282765	1	65,37827	12,315586	2	0,2892561	1,0054384	0,9177469	1,316809	1	R	0
COMBO4 (1)004.nd2	0	1	0,063695595	4,910781	3,217914	0,5779086	0,02321311	4,57367	4,57759	1	56,782978	10,333576	2	0,29890355	1,0033128	0,91984904	1,1586816	1	R	0
COMBO4 (1)004.nd2	1	0	0,07228457	2,294886	2,8056133	0,65899175	0,084777035	2,8440812	2,8399768	1	51,32685	6,6152387	2	0,36123294	1,002577	0,9510609	0,89280313	1	G	0
COMBO4 (1)004.nd2	1	0	0,1410891	2,520408	1,5169404	0,9224859	0,14707007	2,220099	2,2235396	1	51,015488	5,859499	2	0,6510829	1,0035963	0,9968884	1,3675686	1	G	0
COMBO4 (1)004.nd2	1	0	0,05162387	2,8597105	2,1933055	0,7793718	0,080817156	2,8213964	2,8268306	1	103,217094	6,790373	2	0,45740822	1,0026172	0,98640335	1,1631969	1	G	0
COMBO4 (1)004.nd2	0	0	0,059913915	2,315969	2,4070888	0,7247906	0,107509054	2,6532595	2,6551435	1	102,78813	6,3367276	2	0,41887403	1,0026985	0,96301264	0,9667952	1	NF	0
COMBO4 (1)004.nd2	1	0	0,04769077	2,8632693	3,129024	0,60898995	0,075673535	3,3537467	3,3293374	1	125,573135	7,6865416	2	0,32412446	1,0037092	0,9741411	0,9158965	1	G	0
COMBO4 (1)004.nd2	1	0	0,006832762	2,2904325	2,0717332	0,8219055	0,010240353	2,3537536	2,3373208	1	116,98734	5,917697	2	0,5263876	1,0000409	0,992819	1,0894339	1	G	0
COMBO4 (1)004.nd2	1	0	0,07659672	2,7851818	2,1337771	0,81248444	0,107501425	2,6655443	2,6608574	1	27,339191	6,5633287	2	0,4991049	1,0038903	0,9945599	1,1916308	1	G	0
COMBO4 (1)004.nd2	1	0	0,063020766	4,366332	3,7132928	0,54749876	0,08106333	4,4371037	4,4565988	1	170,49551	10,010868	2	0,28237596	1,0053223	0,9526482	1,0423859	1	G	0
COMBO4 (1)004.nd2	1	0	0,068278216	2,1376703	1,6668005	0,90596044	0,07956431	2,0946772	2,09445	1	163,28685	5,445286	2	0,62032115	1,0011051	0,998173	1,2043781	1	G	0
COMBO4 (1)004.nd2	0	1	0,045658022	8,025546	3,9442482	0,5353898	0,004068556	6,1963663	6,2039943	1	55,951458	13,724837	2	0,26614022	1,0018326	0,9614345	1,3861202	1	R	0
COMBO4 (1)004.nd2	0	1	0,05115189	6,993507	4,1455393	0,50523245	0,047572743	5,962477	5,9631157	1	16,937963	13,188847	2	0,25046766	1,002848	0,95445144	1,2502387	1	R	0
COMBO4 (1)004.nd2	2	0	0,026104271	3,2525423	2,6357515	0,7146287	0,05502481	3,19141	3,1908166	1	19,64069	7,562688	2	0,40660045	1,0011677	0,98831326	1,1169671	1	G	0
COMBO4 (1)004.nd2	1	0	0,045956004	3,2989953	2,828339	0,6895431	0,058926634	3,3303497	3,3317382	1	110,551025	7,7538085	2	0,37871468	1,0047851	0,9938804	1,0871005	1	G	0
COMBO4 (1)004.nd2	1	0	0,043481007	1,9348339	1,935011	0,8363129	0,06444967	2,1659303	2,1566243	1	33,36067	5,3919067	2	0,52512765	1,0007244	0,9893789	1,0309525	1	G	0
COMBO4 (1)004.nd2	1	0	0,044363193	2,5722723	2,6618588	0,7038721	0,020651557	2,8870585	2,87404	1	37,22008	6,776673	2	0,39293066	1,0010089	0,98096704	0,98704755	1	G	0
COMBO4 (1)004.nd2	0	1	0,098996304	4,085699	2,8437378	0,6467955	0,08327405	3,8540506	3,9171622	1	172,57475	8,909527	2	0,35022056	1,0196946	0,9713415	1,1496059	1	R	0
COMBO4 (1)004.nd2	1	0	0,08679985	1,426057	2,769453	0,6765564	0,1567517	2,2225056	2,230895	1	164,93951	5,146611	2	0,36758798	1,0047426	0,98109967	0,6968217	1	G	0
COMBO4 (1)004.nd2	0	1	0,09259544	5,88671	2,7630813	0,69021773	0,07552643	4,5042706	4,50716	1	162,52553	10,352571	2	0,3694314	1,0124823	0,9918088	1,4464349	1	R	0
COMBO4 (1)004.nd2	0	1	0,054269876	3,1270857	2,0610778	0,828283	0,06522328	2,8377428	2,8179688	1	142,37651	6,887878	2	0,49442893	1,0015337	0,9974773	1,3013554	1	R	0
COMBO4 (1)004.nd2	0	1	0,12289794	2,9970508	1,644395	0,89019537	0,18587084	2,5360265	2,5346122	1	1,502056	6,5044312	2	0,5933304	1,0112575	0,99822545	1,4082675	1	R	0
COMBO4 (1)004.nd2	1	0	0,038372014	5,2819886	4,324935	0,4686927	0,027156953	5,342857	5,3490977	1	57,644035	11,900346	2	0,23559198	1,0014174	0,9191899	1,0462478	1	G	0
COMBO4 (1)004.nd2	1	0	0,057895318	4,0717134	3,6140475	0,50390756	0,02674326	4,420873	4,429964	1	59,25787	10,0766945	2	0,26525962	1,0027901	0,8933007	0,9729619	1	G	0
COMBO4 (1)004.nd2	0	1	0,08238666	10,493049	4,9131317	0,38283148	0,0038019405	8,340515	8,369503	1	93,660095	18,55889	2	0,19205521	1,0038692	0,8817595	1,3106105	1	R	0
COMBO4 (1)004.nd2	0	1	0,05544487	4,126991	2,3493767	0,7258819	0,027227053	3,4507933	3,3950758	1	98,3024	8,452569	2	0,44127133	1,0041778	0,9747916	1,2981952	1	R	0
COMBO4 (1)004.nd2	0	1	0,20120047	3,5948625	2,2787118	0,74581176	0,19701602	3,0989418	3,1170654	1	93,75262	7,782721	2	0,47661266	1,0141681	0,972261	1,2743797	1	R	0
COMBO4 (1)004.nd2	0	1	0,03456534	4,0530653	3,2363362	0,60490763	0,045031156	4,020451	3,954403	1	69,25168	9,175975	2	0,31925976	1,0017844	0,97286385	1,0808278	1	R	0
COMBO4 (1)004.nd2	1	0	0,08438682	2,360112	3,4290285	0,58464605	0,058731623	3,1310115	3,1246758	1	78,23041	7,122373	2	0,30653027	1,0063758	0,960496	0,8085476	1	G	0
COMBO4 (1)004.nd2	0	1	0,07205254	7,211453	3,9344678	0,5523456	0,02778693	5,708166	5,7127457	1	70,22604	12,808871	2	0,28179917	1,0039579	0,9751718	1,3496935	1	R	0
COMBO4 (1)004.nd2	1	0	0,001991181	2,5409288	3,281256	0,62137496	0,006142421	3,0990279	3,0883229	1	69,62398	7,1684346	2	0,33686176	1,0000284	0,9838666	0,879217	1	G	0
COMBO4 (1)004.nd2	1	0	0,0559019	3,2763515	4,5005817	0,44068855	0,015302186	4,443368	4,434413	1	36,06951	9,665722	2	0,2112886	1,0016704	0,9170045	0,77754545	1	G	0
COMBO4 (1)004.nd2	1	0	0,025461907	2,4600108	2,0084145	0,78475195	0,032762133	2,5219672	2,4915822	1	27,67991	6,2763515	2	0,49245694	1,0004772	0,97673035	1,0839171	1	G	0
COMBO4 (1)004.nd2	1	0	0,047244024	4,7803297	4,1573524	0,42590183	0,053564154	5,2303734	5,251273	1	33,404675	11,876244	2	0,22248594	1,0050741	0,8663549	0,9463407	1	G	0
COMBO4 (1)004.nd2	1	0	0,01256893	2,3842542	1,7379819	0,854258	0,008666824	2,3009176	2,2896976	1	39,72543	5,9222493	2	0,57340366	1,0001287	0,9862938	1,2045562	1	G	0
COMBO4 (1)004.nd2	0	1	0,052738406	5,6194806	3,4817874	0,55626404	0,022278106	5,0235696	5,0276365	1	64,86275	11,26711	2	0,28351852	1,0041269	0,9545236	1,1983676	1	R	0
COMBO4 (1)004.nd2	1	0	0,0123056425	2,386585	2,111338	0,82217073	0,008682241	2,4423943	2,4379282	1	0,658347	6,0396585	2	0,509396	1,0000929	0,99843276	1,1183565	1	G	0
COMBO4 (1)004.nd2	1	0	0	2,9171317	3,0068264	0,6633943	0,0022760227	3,199503	3,1945133	1	175,22993	7,4335637	2	0,36282825	1,0000049	0,9760996	0,9943849	1	G	0
COMBO4 (1)004.nd2	0	1	0,044881485	5,573194	3,331809	0,6116233	0,054853667	4,5966606	4,5879593	1	12,661531	10,700769	2	0,33583763	1,003078	0,9641674	1,2901661	1	R	0
COMBO4 (1)004.nd2	0	1	0,08663988	4,088363	2,6563787	0,69628614	0,055428393	3,727504	3,7327392	1	22,49253	8,589854	2	0,37464795	1,0064291	0,9903206	1,2081733	1	R	0
COMBO4 (1)004.nd2	0	1	0,014946972	3,7561991	2,9785538	0,66365826	0,005253281	3,669612	3,6676598	1	6,112315	8,433483	2	0,35515544	1,0001065	0,992914	1,1140194	1	R	0
COMBO4 (1)004.nd2	0	1	0,0033690308	2,570399	2,9518752	0,6614233	0,0063744537	3,1057174	3,0977142	1	40,56497	6,988202	2	0,3393023	1,0000402	0,9887914	0,90313137	1	R	0
COMBO4 (1)004.nd2	0	1	0,039267324	4,2645183	4,1019983	0,48346657	0,04613083	4,7614107	4,7638927	1	33,281178	10,528262	2	0,23950182	1,0023333	0,922991	0,94583994	1	R	0
COMBO4 (1)004.nd2	0	1	0,06939359	6,981602	4,0558496	0,51439834	0,028466458	5,840808	5,8547363	1	2,0564027	13,059686	2	0,26056698	1,0037102	0,951821	1,2694808	1	R	0
COMBO4 (1)004.nd2	0	1	0,023578411	2,4024441	3,2247245	0,60553235	0,047964048	3,140521	3,119384	1	44,304634	7,060946	2	0,31014156	1,0008928	0,98845714	0,821432	1	R	0
COMBO4 (1)004.nd2	0	1	0,037687644	2,1927812	3,4653988	0,5799511	0,07112392	3,0292318	3,0191903	1	63,607826	6,8929777	2	0,3042569	1,0016392	0,9713822	0,7692728	1	R	0
COMBO4 (1)004.nd2	0	1	0,10449914	5,6229353	4,5655255	0,424405	0,007827731	5,840784	5,8571334	1	49,70908	12,903164	2	0,2098606	1,0069968	0,86799544	1,0086721	1	R	0
COMBO4 (1)004.nd2	0	1	0,034483217	5,888042	5,4723096	0,39103937	0,020394804	6,355586	6,358309	1	157,70021	13,755619	2	0,18559651	1,0028282	0,89631224	0,9677746	1	R	0
COMBO4 (1)005.nd2	1	0	0,043172326	2,6735446	2,3312056	0,71573085	0,073691785	2,79699	2,7717938	1	148,3016	6,8513126	2	0,43512672	1,0017478	0,97417814	1,0399511	1	G	0
COMBO4 (1)005.nd2	1	0	0,09992125	4,775834	3,0739365	0,60534066	0,11390277	4,309819	4,349389	1	54,24771	9,957026	2	0,3273718	1,0130249	0,93447685	1,1805274	1	G	0
COMBO4 (1)005.nd2	0	1	0,03265521	7,72972	3,686445	0,56298554	0,011991754	5,814435	5,8080277	1	45,830193	13,135245	2	0,29111114	1,0008122	0,96294475	1,4247963	1	R	0
COMBO4 (1)005.nd2	1	0	0,017952563	3,0797172	2,5679748	0,74598384	0,0072934837	3,0185916	3,0114567	1	29,68445	7,202705	2	0,4303405	1,0001633	0,9975462	1,1307062	1	G	0
COMBO4 (1)005.nd2	0	1	0,04083141	5,962217	4,045542	0,54727954	0,012744134	5,230385	5,2347836	1	70,68082	11,700495	2	0,27749208	1,0013825	0,97682697	1,2193692	1	R	0
COMBO4 (1)005.nd2	0	1	0,05336796	7,305608	5,1097503	0,36075148	0,036167525	7,3406157	7,384196	1	42,663445	15,952511	2	0,17262413	1,0069237	0,82241887	1,0262088	1	R	0
COMBO4 (1)005.nd2	0	1	0,03014239	6,2963166	5,3374624	0,39631033	0,045690015	6,473626	6,4914393	1	5,4887757	14,129621	2	0,19129404	1,0032868	0,9182627	1,0092677	1	R	0
COMBO4 (1)005.nd2	0	1	0,056310274	2,8923962	2,6927967	0,70180684	0,09037376	3,104429	3,107479	1	7,981534	7,1965613	2	0,3821241	1,0072756	0,99511665	1,0276835	1	R	0
COMBO4 (1)005.nd2	0	1	0,069782	7,1625857	3,3441443	0,5581665	0,040373396	5,578604	5,60124	1	177,58711	12,698663	2	0,2930413	1,0046533	0,9261157	1,3581927	1	R	0
COMBO4 (1)005.nd2	0	1	0,028399048	5,536065	3,3086014	0,627807	0,033785805	4,53516	4,5331545	1	178,09904	10,526705	2	0,34270942	1,0012116	0,98133254	1,3137897	1	R	0
COMBO4 (1)005.nd2	0	0	0,29257852	4,045708	1,8085271	0,53471595	0,6167687	3,4886432	4,1441984	1	53,159332	9,750809	2	0,42324477	1,3167545	0,79178244	1,018769	1	NF	0
COMBO4 (1)005.nd2	1	0	0,059066724	3,6099305	3,111599	0,6464141	0,06513401	3,5950694	3,593972	1	153,75194	8,377201	2	0,35562673	1,002462	0,97359616	1,0812875	1	G	0
COMBO4 (1)005.nd2	0	1	0,058183648	7,634941	4,347902	0,48417017	0,008812854	6,3637214	6,3728995	1	175,17961	14,076957	2	0,24004546	1,003534	0,93224096	1,267332	1	R	0
COMBO4 (1)005.nd2	0	1	0,041649293	7,413665	3,9850085	0,5352933	0,01954308	5,8433857	5,8508325	1	159,92773	13,1924515	2	0,27644834	1,0017579	0,95043653	1,3442669	1	R	0
COMBO4 (1)005.nd2	0	1	0,05379554	5,89645	3,5889819	0,5822203	0,07759733	4,965205	4,969934	1	108,51452	11,281233	2	0,30452737	1,0118041	0,961397	1,2754467	1	R	0
COMBO4 (1)005.nd2	1	0	0,039433915	3,2089198	3,272267	0,6300272	0,06945395	3,5152473	3,5180745	1	0	8,000272	2	0,33064133	1,0021172	0,9836676	0,99269086	1	G	0
COMBO4 (1)005.nd2	1	0	0,02604462	3,3954809	3,1373773	0,6194499	0,050763916	3,5795898	3,5801544	1	41,892197	8,299511	2	0,33739987	1,0013385	0,97130406	1,0108646	1	G	0
COMBO4 (1)005.nd2	1	0	0,021267928	2,8886085	2,742053	0,7189134	0,0337475	3,0248117	3,0192997	1	16,140467	7,1057673	2	0,4019778	1,0005621	0,9939558	1,0624946	1	G	0
COMBO4 (1)005.nd2	1	0	0,045518693	2,42771	1,7482178	0,8912002	0,0478332	2,2758121	2,2710967	1	23,50158	5,850806	2	0,59680724	1,0004917	0,9995202	1,2432042	1	G	0
COMBO4 (1)005.nd2	0	1	0,12619697	3,8214664	1,9108055	0,85716933	0,13194981	2,9747028	2,9774857	1	160,49353	7,484911	2	0,54986113	1,0060121	0,99912935	1,4806283	1	R	0
COMBO4 (1)005.nd2	0	1	0,08069801	6,3217697	3,4387243	0,5868342	0,13826314	5,077999	5,1718044	1	147,68274	11,635005	2	0,31215015	1,0320923	0,9595643	1,3212149	1	R	0
COMBO4 (1)005.nd2	0	0	0,042833913	2,2810044	1,9795918	0,83343995	0,054007653	2,3152626	2,316037	1	13,45914	5,864498	2	0,5417959	1,0005473	0,9858064	1,1097255	1	NF	0
COMBO4 (1)005.nd2	0	1	0,07265099	6,058203	3,1208553	0,63071465	0,04887061	4,8192434	4,8351984	1	132,76003	10,986526	2	0,33212093	1,006477	0,96172756	1,3779131	1	R	0
COMBO4 (1)005.nd2	1	0	0,018299174	2,855444	2,219895	0,8018947	0,0200609	2,734795	2,7333047	1	160,90938	6,6893373	2	0,48610958	1,0001574	0,99738294	1,1817391	1	G	0
COMBO4 (1)005.nd2	1	0	0,028481642	4,4524946	3,9027317	0,5375375	0,016252162	4,5521502	4,552863	1	32,120403	10,202398	2	0,27357748	1,0014429	0,9565062	1,0418452	1	G	0
COMBO4 (1)005.nd2	0	1	0,070105955	5,176595	4,1187344	0,47915578	0,056654066	5,259312	5,254507	1	149,61407	11,651683	2	0,23828486	1,0065792	0,88907635	1,0469939	1	R	0
COMBO4 (1)005.nd2	0	1	0,0703039	3,0720582	3,763557	0,5306537	0,07126238	3,8169641	3,8326366	1	134,01065	8,529313	2	0,26847473	1,0049305	0,9332355	0,84436446	1	R	0
COMBO4 (1)005.nd2	0	1	0,07659422	7,6545877	3,8065212	0,5492896	0,027143156	5,922174	5,928759	1	169,46004	13,233209	2	0,2778879	1,0057298	0,9506224	1,3897777	1	R	0
COMBO4 (1)005.nd2	1	0	0,07624038	5,035571	3,9057665	0,4817646	0,037372794	5,011455	5,0303707	1	74,031105	11,460719	2	0,25528845	1,0043418	0,89248246	1,0492536	1	G	0
COMBO4 (1)005.nd2	0	1	0,03320138	5,042231	4,46157	0,4696453	0,047069777	5,296394	5,2943516	1	115,8508	11,615324	2	0,2288613	1,0030576	0,9386022	0,99494684	1	R	0
COMBO4 (1)005.nd2	0	1	0,08271282	5,1324735	3,479511	0,5586703	0,11605678	4,7612615	4,8071556	1	62,18569	10,744606	2	0,28826556	1,0116588	0,9297542	1,1438471	1	R	0
COMBO4 (1)005.nd2	1	0	0,08956466	2,9351966	3,0285618	0,6619904	0,066724524	3,258619	3,2716641	1	116,76563	7,464448	2	0,35194933	1,0079781	0,9835416	0,98263615	1	G	0
COMBO4 (1)005.nd2	1	0	0,036857873	2,7119226	2,1752102	0,81338674	0,031839892	2,640135	2,639708	1	10,308204	6,472842	2	0,49537623	1,0003554	0,99693966	1,1657606	1	G	0
COMBO4 (1)005.nd2	1	0	0,08495351	6,1477375	4,1732607	0,41130453	0,14549509	6,1265635	6,2739215	1	168,07362	13,705057	2	0,20854104	1,0370116	0,79628855	1,0248649	1	G	0
COMBO4 (1)005.nd2	0	1	0,086748004	2,9050968	1,53788	0,8747824	0,084822476	2,4086783	2,407875	1	128,78941	6,46004	2	0,6375484	1,0014262	0,9804797	1,4025393	1	R	0
COMBO4 (1)005.nd2	1	0	0,035088714	3,5320094	3,1078832	0,64308095	0,04272675	3,569906	3,5692296	1	104,503944	8,307742	2	0,35287297	1,001436	0,9735429	1,0697922	1	G	0
COMBO4 (1)005.nd2	1	0	0,084506705	4,5777845	4,3105407	0,45702755	0,080490835	4,9743633	4,985156	1	5,861664	11,219188	2	0,23555396	1,0079838	0,8964331	0,96113497	1	G	0
COMBO4 (1)005.nd2	1	0	0,03962542	4,8026404	4,3412595	0,48207992	0,017525133	5,0151157	5,0146265	1	179,39876	11,188849	2	0,24312425	1,0019649	0,92934465	1,0119269	1	G	0
COMBO4 (1)005.nd2	1	0	0,061410815	6,015247	4,153436	0,44348565	0,106664084	5,8650007	5,9300385	1	43,451275	13,05545	2	0,22265244	1,0219512	0,8596174	1,0630225	1	G	0
COMBO4 (1)005.nd2	1	0	0,083299436	5,275662	3,6302435	0,54720247	0,06279516	4,887205	4,905383	1	43,146492	11,00701	2	0,28123277	1,0047774	0,94754785	1,1523954	1	G	0
COMBO4 (1)005.nd2	0	1	0,04173762	2,5992866	1,6140308	0,90888435	0,014101427	2,286581	2,2847252	1	137,6695	5,9948416	2	0,63298154	1,0003229	0,9988164	1,3477458	1	R	0
COMBO4 (1)005.nd2	0	1	0,36960673	5,1517873	1,9797196	0,76873666	0,22489084	3,6707697	3,7723014	1	49,786312	9,176881	2	0,48680356	1,0431486	0,9541754	1,5068531	1	R	0
COMBO4 (1)005.nd2	1	0	0,0410464	4,062223	3,530342	0,5433328	0,053864796	4,2610908	4,2677646	1	35,97716	9,692903	2	0,28486055	1,0025066	0,90483606	1,0188118	1	G	0
COMBO4 (1)005.nd2	1	0	0,05318212	2,9853127	2,9991205	0,6505071	0,078566976	3,286633	3,289806	1	126,31864	7,5940566	2	0,35188237	1,0037434	0,9711841	0,9924522	1	G	0
COMBO4 (1)005.nd2	0	1	0,030121842	8,644253	5,405427	0,42190722	0,0139729595	7,3270736	7,3303223	1	7,5556226	16,045755	2	0,20501068	1,0007738	0,94386065	1,2306616	1	R	0
COMBO4 (1)005.nd2	0	0	0,1286681	3,135494	1,8191178	0,84537536	0,07159679	2,6325142	2,63569	1	107,67427	6,8270507	2	0,5760692	1,0021396	0,982881	1,3326359	1	NF	0
COMBO4 (1)005.nd2	0	1	0,082746685	5,9828835	4,4626493	0,40966246	0,061583407	6,1063094	6,1455994	1	164,02187	13,547125	2	0,20429751	1,0088915	0,84458786	1,0084987	1	R	0
COMBO4 (1)005.nd2	0	1	0,028219959	2,5725636	3,3299246	0,5572203	0,048876796	3,3950367	3,4000309	1	91,84272	7,6168346	2	0,28417593	1,0019236	0,96267915	0,8029447	1	R	0
COMBO4 (1)005.nd2	0	1	0,06120781	5,6442885	3,9080408	0,5286489	0,015452035	5,2134547	5,225372	1	162,03873	11,583128	2	0,2644041	1,0030979	0,9538548	1,1511158	1	R	0
COMBO4 (1)005.nd2	1	0	0,09072158	3,2503777	2,8073862	0,5914375	0,07487355	3,5807872	3,6154134	1	22,910772	8,310313	2	0,32276535	1,0122255	0,9360376	0,9649025	1	G	0
COMBO4 (1)005.nd2	1	0	0,043172326	2,6735446	2,3312056	0,71573085	0,073691785	2,79699	2,7717938	1	148,3016	6,8513126	2	0,43512672	1,0017478	0,97417814	1,0399511	1	G	0
COMBO4 (1)005.nd2	1	0	0,09992125	4,775834	3,0739365	0,60534066	0,11390277	4,309819	4,349389	1	54,24771	9,957026	2	0,3273718	1,0130249	0,93447685	1,1805274	1	G	0
COMBO4 (1)005.nd2	0	1	0,03265521	7,72972	3,686445	0,56298554	0,011991754	5,814435	5,8080277	1	45,830193	13,135245	2	0,29111114	1,0008122	0,96294475	1,4247963	1	R	0
COMBO4 (1)005.nd2	1	0	0,017952563	3,0797172	2,5679748	0,74598384	0,0072934837	3,0185916	3,0114567	1	29,68445	7,202705	2	0,4303405	1,0001633	0,9975462	1,1307062	1	G	0
COMBO4 (1)005.nd2	0	1	0,04083141	5,962217	4,045542	0,54727954	0,012744134	5,230385	5,2347836	1	70,68082	11,700495	2	0,27749208	1,0013825	0,97682697	1,2193692	1	R	0
COMBO4 (1)005.nd2	0	1	0,05336796	7,305608	5,1097503	0,36075148	0,036167525	7,3406157	7,384196	1	42,663445	15,952511	2	0,17262413	1,0069237	0,82241887	1,0262088	1	R	0
COMBO4 (1)005.nd2	0	1	0,03014239	6,2963166	5,3374624	0,39631033	0,045690015	6,473626	6,4914393	1	5,4887757	14,129621	2	0,19129404	1,0032868	0,9182627	1,0092677	1	R	0
COMBO4 (1)005.nd2	0	1	0,056310274	2,8923962	2,6927967	0,70180684	0,09037376	3,104429	3,107479	1	7,981534	7,1965613	2	0,3821241	1,0072756	0,99511665	1,0276835	1	R	0
COMBO4 (1)005.nd2	0	1	0,069782	7,1625857	3,3441443	0,5581665	0,040373396	5,578604	5,60124	1	177,58711	12,698663	2	0,2930413	1,0046533	0,9261157	1,3581927	1	R	0
COMBO4 (1)005.nd2	0	1	0,028399048	5,536065	3,3086014	0,627807	0,033785805	4,53516	4,5331545	1	178,09904	10,526705	2	0,34270942	1,0012116	0,98133254	1,3137897	1	R	0
COMBO4 (1)005.nd2	0	0	0,29257852	4,045708	1,8085271	0,53471595	0,6167687	3,4886432	4,1441984	1	53,159332	9,750809	2	0,42324477	1,3167545	0,79178244	1,018769	1	NF	0
COMBO4 (1)005.nd2	1	0	0,059066724	3,6099305	3,111599	0,6464141	0,06513401	3,5950694	3,593972	1	153,75194	8,377201	2	0,35562673	1,002462	0,97359616	1,0812875	1	G	0
COMBO4 (1)005.nd2	0	1	0,058183648	7,634941	4,347902	0,48417017	0,008812854	6,3637214	6,3728995	1	175,17961	14,076957	2	0,24004546	1,003534	0,93224096	1,267332	1	R	0
COMBO4 (1)005.nd2	0	1	0,041649293	7,413665	3,9850085	0,5352933	0,01954308	5,8433857	5,8508325	1	159,92773	13,1924515	2	0,27644834	1,0017579	0,95043653	1,3442669	1	R	0
COMBO4 (1)005.nd2	0	1	0,05379554	5,89645	3,5889819	0,5822203	0,07759733	4,965205	4,969934	1	108,51452	11,281233	2	0,30452737	1,0118041	0,961397	1,2754467	1	R	0
COMBO4 (1)005.nd2	1	0	0,039433915	3,2089198	3,272267	0,6300272	0,06945395	3,5152473	3,5180745	1	0	8,000272	2	0,33064133	1,0021172	0,9836676	0,99269086	1	G	0
COMBO4 (1)005.nd2	1	0	0,02604462	3,3954809	3,1373773	0,6194499	0,050763916	3,5795898	3,5801544	1	41,892197	8,299511	2	0,33739987	1,0013385	0,97130406	1,0108646	1	G	0
COMBO4 (1)005.nd2	1	0	0,021267928	2,8886085	2,742053	0,7189134	0,0337475	3,0248117	3,0192997	1	16,140467	7,1057673	2	0,4019778	1,0005621	0,9939558	1,0624946	1	G	0
COMBO4 (1)005.nd2	1	0	0,045518693	2,42771	1,7482178	0,8912002	0,0478332	2,2758121	2,2710967	1	23,50158	5,850806	2	0,59680724	1,0004917	0,9995202	1,2432042	1	G	0
COMBO4 (1)005.nd2	0	1	0,12619697	3,8214664	1,9108055	0,85716933	0,13194981	2,9747028	2,9774857	1	160,49353	7,484911	2	0,54986113	1,0060121	0,99912935	1,4806283	1	R	0
COMBO4 (1)005.nd2	0	1	0,08069801	6,3217697	3,4387243	0,5868342	0,13826314	5,077999	5,1718044	1	147,68274	11,635005	2	0,31215015	1,0320923	0,9595643	1,3212149	1	R	0
COMBO4 (1)005.nd2	0	0	0,042833913	2,2810044	1,9795918	0,83343995	0,054007653	2,3152626	2,316037	1	13,45914	5,864498	2	0,5417959	1,0005473	0,9858064	1,1097255	1	NF	0
COMBO4 (1)005.nd2	0	1	0,07265099	6,058203	3,1208553	0,63071465	0,04887061	4,8192434	4,8351984	1	132,76003	10,986526	2	0,33212093	1,006477	0,96172756	1,3779131	1	R	0
COMBO4 (1)005.nd2	1	0	0,018299174	2,855444	2,219895	0,8018947	0,0200609	2,734795	2,7333047	1	160,90938	6,6893373	2	0,48610958	1,0001574	0,99738294	1,1817391	1	G	0
COMBO4 (1)005.nd2	1	0	0,028481642	4,4524946	3,9027317	0,5375375	0,016252162	4,5521502	4,552863	1	32,120403	10,202398	2	0,27357748	1,0014429	0,9565062	1,0418452	1	G	0
COMBO4 (1)005.nd2	0	1	0,070105955	5,176595	4,1187344	0,47915578	0,056654066	5,259312	5,254507	1	149,61407	11,651683	2	0,23828486	1,0065792	0,88907635	1,0469939	1	R	0
COMBO4 (1)005.nd2	0	1	0,0703039	3,0720582	3,763557	0,5306537	0,07126238	3,8169641	3,8326366	1	134,01065	8,529313	2	0,26847473	1,0049305	0,9332355	0,84436446	1	R	0
COMBO4 (1)005.nd2	0	1	0,07659422	7,6545877	3,8065212	0,5492896	0,027143156	5,922174	5,928759	1	169,46004	13,233209	2	0,2778879	1,0057298	0,9506224	1,3897777	1	R	0
COMBO4 (1)005.nd2	1	0	0,07624038	5,035571	3,9057665	0,4817646	0,037372794	5,011455	5,0303707	1	74,031105	11,460719	2	0,25528845	1,0043418	0,89248246	1,0492536	1	G	0
COMBO4 (1)005.nd2	0	1	0,03320138	5,042231	4,46157	0,4696453	0,047069777	5,296394	5,2943516	1	115,8508	11,615324	2	0,2288613	1,0030576	0,9386022	0,99494684	1	R	0
COMBO4 (1)005.nd2	0	1	0,08271282	5,1324735	3,479511	0,5586703	0,11605678	4,7612615	4,8071556	1	62,18569	10,744606	2	0,28826556	1,0116588	0,9297542	1,1438471	1	R	0
COMBO4 (1)005.nd2	1	0	0,08956466	2,9351966	3,0285618	0,6619904	0,066724524	3,258619	3,2716641	1	116,76563	7,464448	2	0,35194933	1,0079781	0,9835416	0,98263615	1	G	0
COMBO4 (1)005.nd2	1	0	0,036857873	2,7119226	2,1752102	0,81338674	0,031839892	2,640135	2,639708	1	10,308204	6,472842	2	0,49537623	1,0003554	0,99693966	1,1657606	1	G	0
COMBO4 (1)005.nd2	1	0	0,08495351	6,1477375	4,1732607	0,41130453	0,14549509	6,1265635	6,2739215	1	168,07362	13,705057	2	0,20854104	1,0370116	0,79628855	1,0248649	1	G	0
COMBO4 (1)005.nd2	0	1	0,086748004	2,9050968	1,53788	0,8747824	0,084822476	2,4086783	2,407875	1	128,78941	6,46004	2	0,6375484	1,0014262	0,9804797	1,4025393	1	R	0
COMBO4 (1)005.nd2	1	0	0,035088714	3,5320094	3,1078832	0,64308095	0,04272675	3,569906	3,5692296	1	104,503944	8,307742	2	0,35287297	1,001436	0,9735429	1,0697922	1	G	0
COMBO4 (1)005.nd2	1	0	0,084506705	4,5777845	4,3105407	0,45702755	0,080490835	4,9743633	4,985156	1	5,861664	11,219188	2	0,23555396	1,0079838	0,8964331	0,96113497	1	G	0
COMBO4 (1)005.nd2	1	0	0,03962542	4,8026404	4,3412595	0,48207992	0,017525133	5,0151157	5,0146265	1	179,39876	11,188849	2	0,24312425	1,0019649	0,92934465	1,0119269	1	G	0
COMBO4 (1)005.nd2	1	0	0,061410815	6,015247	4,153436	0,44348565	0,106664084	5,8650007	5,9300385	1	43,451275	13,05545	2	0,22265244	1,0219512	0,8596174	1,0630225	1	G	0
COMBO4 (1)005.nd2	1	0	0,083299436	5,275662	3,6302435	0,54720247	0,06279516	4,887205	4,905383	1	43,146492	11,00701	2	0,28123277	1,0047774	0,94754785	1,1523954	1	G	0
COMBO4 (1)005.nd2	0	1	0,04173762	2,5992866	1,6140308	0,90888435	0,014101427	2,286581	2,2847252	1	137,6695	5,9948416	2	0,63298154	1,0003229	0,9988164	1,3477458	1	R	0
COMBO4 (1)005.nd2	0	1	0,36960673	5,1517873	1,9797196	0,76873666	0,22489084	3,6707697	3,7723014	1	49,786312	9,176881	2	0,48680356	1,0431486	0,9541754	1,5068531	1	R	0
COMBO4 (1)005.nd2	1	0	0,0410464	4,062223	3,530342	0,5433328	0,053864796	4,2610908	4,2677646	1	35,97716	9,692903	2	0,28486055	1,0025066	0,90483606	1,0188118	1	G	0
COMBO4 (1)005.nd2	1	0	0,05318212	2,9853127	2,9991205	0,6505071	0,078566976	3,286633	3,289806	1	126,31864	7,5940566	2	0,35188237	1,0037434	0,9711841	0,9924522	1	G	0
COMBO4 (1)005.nd2	0	1	0,030121842	8,644253	5,405427	0,42190722	0,0139729595	7,3270736	7,3303223	1	7,5556226	16,045755	2	0,20501068	1,0007738	0,94386065	1,2306616	1	R	0
COMBO4 (1)005.nd2	0	0	0,1286681	3,135494	1,8191178	0,84537536	0,07159679	2,6325142	2,63569	1	107,67427	6,8270507	2	0,5760692	1,0021396	0,982881	1,3326359	1	NF	0
COMBO4 (1)005.nd2	0	1	0,082746685	5,9828835	4,4626493	0,40966246	0,061583407	6,1063094	6,1455994	1	164,02187	13,547125	2	0,20429751	1,0088915	0,84458786	1,0084987	1	R	0
COMBO4 (1)005.nd2	0	1	0,028219959	2,5725636	3,3299246	0,5572203	0,048876796	3,3950367	3,4000309	1	91,84272	7,6168346	2	0,28417593	1,0019236	0,96267915	0,8029447	1	R	0
COMBO4 (1)005.nd2	0	1	0,06120781	5,6442885	3,9080408	0,5286489	0,015452035	5,2134547	5,225372	1	162,03873	11,583128	2	0,2644041	1,0030979	0,9538548	1,1511158	1	R	0
COMBO4 (1)005.nd2	1	0	0,09072158	3,2503777	2,8073862	0,5914375	0,07487355	3,5807872	3,6154134	1	22,910772	8,310313	2	0,32276535	1,0122255	0,9360376	0,9649025	1	G	0
COMBO4 (1)006.nd2	0	1	0,05722424	8,917206	3,8274155	0,5255832	0,03316798	6,4992237	6,51526	1	41,906864	14,601538	2	0,26879176	1,0033101	0,9343186	1,4442486	1	R	0
COMBO4 (1)006.nd2	1	0	0,01960792	3,2185974	2,24569	0,7989064	0,022455748	2,908164	2,9083877	1	159,4954	7,1152525	2	0,48455045	1,0005968	0,9949368	1,2519069	1	G	0
COMBO4 (1)006.nd2	0	1	0,025424855	6,859559	4,8889937	0,45829967	0,039658584	6,306989	6,3132324	1	16,270103	13,714446	2	0,21956453	1,0023156	0,9520552	1,1494777	1	R	0
COMBO4 (1)006.nd2	1	0	0,067870386	3,2160375	2,4791021	0,75162464	0,077008404	3,1148708	3,120368	1	40,392483	7,332718	2	0,42203757	1,0039085	0,9927149	1,1622677	1	G	0
COMBO4 (1)006.nd2	1	0	0,0140153365	2,2959268	2,121294	0,8241323	0,018231817	2,3964493	2,387171	1	153,38028	5,916781	2	0,5090163	1,0000802	0,99918485	1,0914278	1	G	0
COMBO4 (1)006.nd2	1	0	0,17291373	4,6513352	3,130612	0,6032928	0,074840866	4,2918954	4,3291636	1	30,832237	9,843049	2	0,32150632	1,0096003	0,94365674	1,1663615	1	G	0
COMBO4 (1)006.nd2	0	1	0,07476298	9,457097	5,2274547	0,42283592	0,019931687	7,6117325	7,628002	1	89,32124	16,764782	2	0,20782651	1,0032662	0,92831695	1,2924721	1	R	0
COMBO4 (1)006.nd2	0	0	0,092472695	1,8315634	2,1417608	0,75591767	0,14698969	2,2031832	2,2078116	1	96,104004	5,5179615	2	0,4804308	1,0039418	0,94320655	0,9246167	1	NF	0
COMBO4 (1)006.nd2	1	0	0,024130844	3,8517692	1,9695439	0,852474	0,019930977	3,0551388	3,054874	1	21,935602	7,535195	2	0,5254223	1,0007447	0,9993089	1,482189	1	G	0
COMBO4 (1)006.nd2	0	1	0,049140792	6,8972707	3,904433	0,52519196	0,00599446	5,7236524	5,7318816	1	33,507824	12,846492	2	0,26806548	1,0014566	0,9411464	1,2802726	1	R	0
COMBO4 (1)006.nd2	1	0	0,030651182	2,8188977	2,320287	0,78833115	0,0041124974	2,7911146	2,7808833	1	31,34305	6,7033243	2	0,46071687	1,0002785	0,9987022	1,1483895	1	G	0
COMBO4 (1)006.nd2	0	1	0,2240474	4,2523637	1,8348919	0,86714894	0,23894702	3,0912108	3,1164804	1	117,15386	7,8500657	2	0,5666088	1,0209248	0,9962553	1,5786825	1	R	0
COMBO4 (1)006.nd2	1	0	0,04260155	2,7657015	2,3000197	0,79060006	0,046081476	2,7266784	2,7137015	1	18,83039	6,6302385	2	0,47363913	1,000611	0,9981972	1,1428872	1	G	0
COMBO4 (1)006.nd2	1	0	0,0666549	2,8335614	2,2703462	0,79252833	0,10528405	2,7737029	2,7672496	1	19,546988	6,702917	2	0,46894607	1,0030767	0,99748796	1,1571904	1	G	0
COMBO4 (1)006.nd2	1	0	0,22097017	4,0870314	2,3669739	0,5694866	0,31632185	3,801989	3,9321828	1	74,67974	9,496578	2	0,35999486	1,0904362	0,85487914	1,0979279	1	G	0
COMBO4 (1)006.nd2	1	0	0,021933246	3,6085153	4,253538	0,5112349	0,0009491107	4,300932	4,2992663	1	31,512028	9,418006	2	0,24837823	1,0003594	0,9656048	0,8935686	1	G	0
COMBO4 (1)006.nd2	0	1	0,05627258	6,2293634	4,206614	0,5041826	0,020417724	5,5765796	5,5790076	1	2,6256514	12,460424	2	0,25504568	1,0028434	0,9444641	1,1748601	1	R	0
COMBO4 (1)006.nd2	0	1	0,015016388	6,635702	3,7146091	0,5714996	0,0027199588	5,284009	5,2821846	1	143,70644	12,079262	2	0,30260068	1,0002675	0,9704042	1,3319043	1	R	0
COMBO4 (1)006.nd2	1	0	0,011652864	2,8459537	2,3835323	0,76701635	0,0024937005	2,837845	2,8225365	1	107,17328	6,828362	2	0,44994617	1,0000484	0,99784005	1,120013	1	G	0
COMBO4 (1)006.nd2	0	1	0,031337824	7,476102	4,3671703	0,5075612	0,011110219	6,196092	6,1942234	1	53,933197	13,604993	2	0,2479417	1,000623	0,9659252	1,2868603	1	R	0
COMBO4 (1)006.nd2	1	0	0,035256572	3,6556344	3,502042	0,5946528	0,05907225	3,888894	3,8986635	1	56,137993	8,789306	2	0,30776602	1,0025929	0,97107476	1,0129619	1	G	0
COMBO4 (1)006.nd2	1	0	0,049638636	3,186276	2,597272	0,7317311	0,05254576	3,1213424	3,1229303	1	87,47432	7,3972597	2	0,41639996	1,0013613	0,9927375	1,1310512	1	G	0
COMBO4 (1)006.nd2	1	0	0,021407198	2,9183803	2,4455793	0,7656288	0,021556346	2,8727715	2,8696103	1	173,70901	6,9209666	2	0,450246	1,0001935	0,9992019	1,1333702	1	G	0
COMBO4 (1)006.nd2	1	0	0,10601854	2,4039009	1,9465339	0,8498193	0,17254558	2,405293	2,4053118	1	7,4925222	5,962109	2	0,52904266	1,0071954	0,9995846	1,1590874	1	G	0
COMBO4 (1)006.nd2	1	0	0,0652322	5,704894	4,781036	0,4358511	0,039304122	5,755889	5,7571554	1	166,61694	12,8250675	2	0,2192466	1,0050387	0,8880365	1,0357121	1	G	0
COMBO4 (1)006.nd2	1	0	0,026018118	3,5086164	2,7454798	0,70244956	0,032390192	3,375767	3,3693182	1	85,889	7,922556	2	0,39201355	1,0004767	0,9916706	1,1400558	1	G	0
COMBO4 (1)006.nd2	1	0	0,050185792	4,3795686	3,4230084	0,5735314	0,097563714	4,2466407	4,2543225	1	19,79284	9,795847	2	0,30920777	1,0072956	0,927242	1,0951649	1	G	0
COMBO4 (1)006.nd2	0	1	0,02867419	7,813427	4,611265	0,48077723	0,01970321	6,443497	6,445171	1	174,18178	14,290709	2	0,23961192	1,0012735	0,94635797	1,2756383	1	R	0
COMBO4 (1)006.nd2	1	0	0,050600145	3,9959567	3,6253138	0,5592396	0,103962444	4,254841	4,2643466	1	55,63817	9,47581	2	0,28103748	1,0082747	0,95087165	1,0059408	1	G	0
COMBO4 (1)006.nd2	1	0	0,061630536	5,8297677	4,068172	0,5058373	0,058367696	5,3540645	5,377342	1	71,402794	12,034419	2	0,25893706	1,0055135	0,9299867	1,1489313	1	G	0
COMBO4 (1)006.nd2	1	0	0,041694015	4,8440986	4,013129	0,49541178	0,051765647	4,8900685	4,909341	1	37,252617	11,084809	2	0,25792482	1,0045178	0,9050019	1,0387902	1	G	0
COMBO4 (1)006.nd2	0	1	0,10376664	7,659416	4,227605	0,4703361	0,014643833	6,4115458	6,4759946	1	148,72322	14,305354	2	0,23723584	1,0107962	0,896046	1,2464076	1	R	0
COMBO4 (1)006.nd2	1	0	0,04721581	5,1084976	4,130239	0,45894125	0,11923886	5,3000546	5,344775	1	49,059788	11,826956	2	0,23154888	1,0141491	0,873397	1,0078568	1	G	0
COMBO4 (1)006.nd2	1	0	0,07946785	2,9378605	3,3624537	0,6268856	0,003848911	3,3791714	3,3894758	1	5,1586027	7,674081	2	0,32758263	1,0048795	0,99173784	0,9435786	1	G	0
COMBO4 (1)006.nd2	1	0	0,041830715	3,2533746	2,4303086	0,76709557	0,024470398	3,038107	3,0383785	1	168,78032	7,30041	2	0,44878477	1,001003	0,99693877	1,1963724	1	G	0
COMBO4 (1)006.nd2	1	0	0,023142248	2,8774219	2,0639055	0,8350014	0,02889281	2,66763	2,6618896	1	3,0182726	6,5805635	2	0,5148283	1,0002692	0,9995373	1,2366692	1	G	0
COMBO4 (1)006.nd2	1	0	0,10203948	5,1161566	3,2839432	0,4830476	0,22823533	4,926763	5,083983	1	26,40461	11,536707	2	0,26836792	1,0563773	0,8178431	1,0563297	1	G	0
COMBO4 (1)006.nd2	0	0	0,10892554	2,9936376	1,5592186	0,9111213	0,10078217	2,4753094	2,4503534	1	155,73442	6,4256406	2	0,6220859	1,002577	0,999222	1,4455358	1	NF	0
COMBO4 (1)006.nd2	0	1	0,08450769	6,8816304	4,106872	0,47914037	0,04488419	5,9203176	5,935274	1	23,878494	13,434429	2	0,24998358	1,0060457	0,8824448	1,215609	1	R	0
COMBO4 (1)006.nd2	0	0	0,12744032	5,463472	3,5868552	0,48669028	0,099890836	5,112341	5,1438475	1	21,763126	11,877169	2	0,26615784	1,0127803	0,86713177	1,1094165	1	NF	0
COMBO4 (1)006.nd2	0	0	0,15456715	2,6183505	2,15769	0,75769544	0,19377248	2,6288424	2,6298182	1	21,28999	6,589789	2	0,4824017	1,0137054	0,9482634	1,0876572	1	NF	0
COMBO4 (1)006.nd2	0	1	0,037109446	8,251994	4,1466265	0,49934652	0,020289565	6,3991237	6,3991194	1	95,61017	14,410644	2	0,2565831	1,0016397	0,9400831	1,3543124	1	R	0
COMBO4 (1)006.nd2	0	1	0,04755064	5,7290363	3,9115088	0,5388593	0,010118518	5,1996527	5,2044473	1	98,04622	11,558674	2	0,26980066	1,0019684	0,96859235	1,1794658	1	R	0
COMBO4 (1)006.nd2	1	0	0,013971121	2,230035	2,585636	0,72349	0,0051443707	2,6575625	2,6525786	1	163,11388	6,223641	2	0,40202662	1,0000812	0,99327004	0,9295748	1	G	0
COMBO4 (1)006.nd2	0	1	0,054853015	3,8571804	4,979671	0,429206	0,08728358	4,888825	4,9123726	1	60,01801	10,62691	2	0,20548074	1,0132415	0,9476989	0,8267853	1	R	0
COMBO4 (1)006.nd2	0	1	0,060095083	7,5149794	3,2015505	0,6076192	0,06364556	5,4431095	5,464218	1	59,35427	12,466744	2	0,3229563	1,0132719	0,94099927	1,5158014	1	R	0
COMBO4 (1)006.nd2	1	0	0,13192682	3,8338706	2,5788078	0,6737262	0,030648574	3,520454	3,5066552	1	120,51526	8,45633	2	0,3938676	1,0039265	0,92886245	1,188694	1	G	0
COMBO4 (1)006.nd2	1	0	0,026900608	3,596361	2,8160558	0,6945418	0,0022121372	3,4784508	3,4482734	1	125,330765	8,066542	2	0,37844402	1,0003082	0,9863239	1,1506002	1	G	0
COMBO4 (1)006.nd2	0	0	0,056921616	2,7284892	1,381301	0,9435276	0,07193573	2,1682465	2,121695	1	97,078804	6,028215	2	0,7389501	1,0009593	0,9944022	1,5053672	1	NF	0
COMBO4 (1)006.nd2	1	0	0,04463008	2,7801037	2,353533	0,74894	0,041145664	2,857601	2,8552752	1	116,23516	6,8298616	2	0,4334789	1,0010035	0,981715	1,0968177	1	G	0
COMBO4 (1)006.nd2	0	0	0,5017625	2,4625082	1,4635395	0,9181695	0,69264716	2,1346066	2,1663845	1	104,65038	5,8054028	2	0,6881009	1,1035275	0,9947873	1,3676835	1	NF	0
COMBO4 (1)006.nd2	0	1	0,04541773	4,9015193	3,630861	0,5487528	0,04551603	4,7772326	4,7816486	1	11,700811	10,594536	2	0,2734564	1,004471	0,9593194	1,1041745	1	R	0
COMBO4 (1)006.nd2	1	0	0,050271682	3,7405484	3,9078116	0,5281785	0,0572796	4,2295065	4,2390046	1	103,590836	9,433703	2	0,2662355	1,0032365	0,9475327	0,9375097	1	G	0
COMBO4 (1)006.nd2	1	0	0,12588607	3,0247726	1,8131747	0,8575349	0,11261556	2,675494	2,6722064	1	116,177635	6,657718	2	0,53801566	1,0032812	0,99840623	1,3241907	1	G	0
COMBO4 (1)006.nd2	1	0	0,14413936	4,707237	3,154277	0,5886787	0,10418629	4,348158	4,4093027	1	171,58714	10,0241785	2	0,3170046	1,0217488	0,92443514	1,1499661	1	G	0
COMBO4 (1)006.nd2	1	0	0,03630759	3,9007196	3,3305247	0,5806969	0,074479535	4,002548	3,990271	1	164,90854	9,187611	2	0,3100143	1,0033833	0,941867	1,0491564	1	G	0
COMBO4 (1)006.nd2	1	0	0,09801058	2,107201	1,8108553	0,8599331	0,18166094	2,1638188	2,1742857	1	176,1412	5,549139	2	0,573026	1,0069339	0,9968494	1,1136465	1	G	0
COMBO4 (1)006.nd2	1	0	0,055080295	3,323304	3,9298265	0,5208783	0,09190151	4,0274534	4,037127	1	25,684685	8,954098	2	0,26086703	1,0061076	0,9406664	0,8792114	1	G	0
COMBO4 (1)006.nd2	1	0	0,061215244	4,156544	3,1894977	0,57803625	0,0008549948	4,1098113	4,1157975	1	102,19141	9,505908	2	0,31332767	1,0017959	0,9184034	1,0944768	1	G	0
COMBO4 (1)006.nd2	1	0	0,036361877	3,6706192	2,8408442	0,67721	0,03251856	3,5352533	3,5358274	1	10,084476	8,25302	2	0,37394553	1,0013605	0,99503523	1,1330683	1	G	0
COMBO4 (1)006.nd2	1	0	0,038818303	3,4173753	2,611716	0,72511584	0,028043265	3,2647142	3,2630308	1	35,96261	7,6956906	2	0,40823707	1,000428	0,9915459	1,1619508	1	G	0
COMBO4 (1)006.nd2	1	0	0,09717065	2,8739252	3,1869907	0,617676	0,16082174	3,3092773	3,344548	1	42,068737	7,646493	2	0,33413294	1,0221589	0,95427907	0,9221532	1	G	0
COMBO4 (1)006.nd2	0	1	0,18537405	3,6266637	2,7653713	0,6557503	0,108186215	3,515959	3,5462666	1	174,96758	8,336607	2	0,3735337	1,0094626	0,951179	1,114218	1	R	0
COMBO4 (1)006.nd2	0	1	0,066525966	6,8747106	4,242188	0,49827328	0,018036166	5,9266744	5,9373517	1	7,602157	13,167349	2	0,24919677	1,0033122	0,94433266	1,222314	1	R	0
COMBO4 (1)006.nd2	1	0	0,05424021	3,6802762	2,9813666	0,63572764	0,0753179	3,7204607	3,7231982	1	151,30658	8,529225	2	0,33852994	1,0043961	0,97376597	1,0789022	1	G	0
COMBO4 (1)006.nd2	0	1	0,008885994	5,077529	3,680438	0,5712228	0,0042795157	4,710486	4,7107234	1	174,08476	10,568866	2	0,29136077	1,0001978	0,96781975	1,1615381	1	R	0
COMBO4 (1)006.nd2	1	0	0,019656776	2,5307724	2,730377	0,7147148	0,025270104	2,8511147	2,838965	1	91,56849	6,670603	2	0,39640015	1,0005924	0,9898411	0,9797452	1	G	0
COMBO4 (1)006.nd2	1	0	0,071293734	2,2850213	2,41457	0,76378185	0,12378056	2,566209	2,5742157	1	172,23404	6,131481	2	0,44179037	1,0038269	0,9966594	0,99556684	1	G	0
COMBO4 (1)006.nd2	0	1	0,09548841	6,4934297	3,5792425	0,53783923	0,054695614	5,5122285	5,5533347	1	32,836758	12,3173065	2	0,2721008	1,0078282	0,92923516	1,2521666	1	R	0
COMBO4 (1)006.nd2	0	0	0,056676198	1,843801	2,175329	0,8132955	0,07973271	2,1839159	2,1845574	1	45,74744	5,3374987	2	0,49221215	1,0011154	0,9926497	0,9674538	1	NF	0
COMBO4 (1)006.nd2	0	1	0,012085998	7,745662	5,348997	0,4162391	0,016056089	7,016941	7,0183682	1	47,252422	15,291946	2	0,20029634	1,0004983	0,9347197	1,1553473	1	R	0
COMBO4 (1)006.nd2	1	0	0,11395651	2,1567342	1,8205901	0,8597123	0,1410282	2,2060683	2,1947317	1	127,140945	5,6147017	2	0,5642465	1,0033778	0,98460776	1,1409367	1	G	0
COMBO4 (1)006.nd2	1	0	0,036329832	2,0419755	1,8911438	0,84672016	0,050769478	2,1619396	2,1609583	1	124,15599	5,505037	2	0,55625445	1,0004706	0,9824762	1,0787228	1	G	0
COMBO4 (1)006.nd2	0	1	0,082939506	7,63927	4,5328555	0,46093264	0,022582356	6,5574727	6,582833	1	39,776474	14,431521	2	0,22619812	1,0063289	0,9201059	1,2243743	1	R	0
COMBO4 (1)006.nd2	0	0	0,017791094	1,9819945	1,7972459	0,86619323	0,021783018	2,1138196	2,0993602	1	31,063318	5,3622713	2	0,5647766	1,0001168	0,99665105	1,0740999	1	NF	0
COMBO4 (1)006.nd2	0	1	0,042076524	8,487745	5,3855963	0,39047036	0,032629833	7,5886264	7,6073313	1	128,12964	16,527496	2	0,18766189	1,003692	0,9029687	1,1666237	1	R	0
COMBO4 (1)006.nd2	0	1	0,08124605	5,2130585	3,2973497	0,57469636	0,076752245	4,6839566	4,643324	1	129,38086	10,676576	2	0,30253595	1,0083327	0,9342922	1,1908346	1	R	0
	0	0	0	0	0	0	0	0	0	0	0	0	0	0	0	0	0	1	NF	0
COMBO4 (2)001.nd2	1	0	0	3,154329	2,3861718	0,7711021	0,0008018221	2,97498	2,9636486	1	34,203632	7,169725	2	0,45378378	1,0000361	0,9952392	1,1895931	2	G	0
COMBO4 (2)001.nd2	0	0	0,06847522	2,502624	1,7959822	0,8680963	0,092919976	2,338608	2,3398833	1	168,45142	6,018923	2	0,58262724	1,001847	0,9936845	1,2198418	2	NF	0
COMBO4 (2)001.nd2	1	0	0,05207186	3,1964324	3,135169	0,6554236	0,026764268	3,3932862	3,3928518	1	158,49281	7,828466	2	0,35345542	1,0011677	0,98592854	1,0260898	2	G	0
COMBO4 (2)001.nd2	1	0	0,09600712	3,0899982	2,2887278	0,7838195	0,08314059	2,883723	2,882772	1	174,89557	7,0384336	2	0,47310907	1,0021164	0,9954542	1,1937044	2	G	0
COMBO4 (2)001.nd2	1	0	0	2,2634804	1,9060975	0,8614847	0,010902153	2,2626984	2,2601306	1	18,61834	5,746052	2	0,5629029	1,0000695	0,99942106	1,1447235	2	G	0
COMBO4 (2)001.nd2	1	0	0,05788031	2,6271334	1,8211839	0,8766962	0,05209259	2,4390364	2,436899	1	38,961132	6,13651	2	0,56228393	1,0006288	0,99969906	1,2668873	2	G	0
COMBO4 (2)001.nd2	1	0	0,047305107	1,7205507	1,9511683	0,7936388	0,09111052	2,055075	2,0442195	1	40,833843	5,2194796	2	0,51870716	1,0030324	0,9622637	0,9330391	2	G	0
COMBO4 (2)001.nd2	0	0	0,044451732	1,9899031	1,9068515	0,8182132	0,05237826	2,2501137	2,2430387	1	8,624781	5,5282497	2	0,50041825	1,0005758	0,9844323	1,026157	2	NF	0
COMBO4 (2)001.nd2	1	0	0,0035391233	1,6146163	2,5084872	0,7302123	0,007492997	2,256933	2,2529435	1	2,131639	5,271267	2	0,40359157	1,000036	0,98351926	0,7964135	2	G	0
COMBO4 (2)001.nd2	0	1	0,05097719	3,7698104	4,575125	0,40460715	0,09129587	4,8608007	4,8842688	1	27,977999	10,820515	2	0,2031487	1,0087667	0,8525036	0,8035249	2	R	0
COMBO4 (2)001.nd2	1	0	0,11351554	1,4244753	2,3148026	0,7353673	0,14125337	2,1016843	2,0864642	1	173,5533	4,9337854	2	0,4106105	1,0069603	0,9699014	0,75551313	2	G	0
COMBO4 (2)001.nd2	1	0	0,0585801	1,676054	2,228336	0,7783652	0,09435418	2,1891093	2,180676	1	57,665977	5,2018433	2	0,4453108	1,0016576	0,99094355	0,8640748	2	G	0
COMBO4 (2)001.nd2	1	0	0,032292843	2,1984422	1,9027493	0,8659797	0,027630614	2,2632933	2,2604651	1	145,01747	5,648181	2	0,54644126	1,0002323	0,9985631	1,1420075	2	G	0
COMBO4 (2)001.nd2	1	0	0,024347525	2,5409288	2,1815386	0,80493224	0,032260537	2,5918107	2,5879602	1	48,235023	6,2982736	2	0,4816107	1,0002862	0,9981033	1,1136557	2	G	0
COMBO4 (2)001.nd2	1	0	0,02930776	2,6764584	2,2751935	0,7927644	0,051230922	2,7026553	2,688421	1	39,16795	6,51348	2	0,46654046	1,0006961	0,9985092	1,1290121	2	G	0
COMBO4 (2)001.nd2	1	0	0,035903208	3,0802166	2,355733	0,77284807	0,037270643	2,952569	2,9510508	1	129,1607	7,076988	2	0,44987437	1,0004561	0,99940574	1,1719493	2	G	0
COMBO4 (2)001.nd2	1	0	0,038259204	3,109104	1,9132837	0,85698587	0,029730475	2,700924	2,698634	1	129,22862	6,7520514	2	0,5426511	1,0002457	0,99903697	1,3309035	2	G	0
COMBO4 (2)001.nd2	1	0	0	2,7015996	1,8909417	0,86155933	0,0008724955	2,4791172	2,4767177	1	129,63249	6,2772994	2	0,55967647	1,0000654	1,0000616	1,2490565	2	G	0
COMBO4 (2)001.nd2	0	0	0,023246696	2,4135163	1,4883351	0,9395348	0,00045413664	2,0995142	2,0909593	1	30,0669	5,6816387	2	0,69714427	1,0001253	0,9999655	1,3599253	2	NF	0
COMBO4 (2)001.nd2	1	0	0,037111457	3,957995	3,6570518	0,58400154	0,074676156	4,08625	4,093914	1	158,00105	9,228595	2	0,3018113	1,0041562	0,9810168	1,0374594	2	G	0
COMBO4 (2)001.nd2	2	0	0,062271427	2,015294	2,8815286	0,5632255	0,029706998	2,749981	2,7229378	1	121,17414	6,7055283	2	0,33930418	1,0024402	0,8780559	0,7904294	2	G	0
COMBO4 (2)001.nd2	1	0	0,14941484	1,4668491	2,4281275	0,7055805	0,25076184	2,098226	2,1174614	1	135,29552	5,1112175	2	0,42421985	1,0124937	0,9622631	0,7511885	2	G	0
COMBO4 (2)001.nd2	1	0	0,03634258	1,6057086	2,7518144	0,6662542	0,07086594	2,4212852	2,3989608	1	62,21767	5,503238	2	0,34872654	1,0010543	0,9927939	0,7183647	2	G	0
COMBO4 (2)001.nd2	1	0	0,051216733	2,3096628	2,5777857	0,715827	0,04388577	2,7171848	2,7158923	1	114,47756	6,367592	2	0,39830923	1,001206	0,9794535	0,94351506	2	G	0
COMBO4 (2)001.nd2	1	0	0,008747651	5,160112	4,1204834	0,4988637	0,017903874	5,0589466	5,058898	1	1,0444157	11,401015	2	0,25671372	1,0005189	0,9331005	1,0725281	2	G	0
COMBO4 (2)001.nd2	1	0	0,22118399	5,6573586	2,825981	0,49888432	0,2801182	4,903399	5,2049403	1	166,75705	11,937458	2	0,29959142	1,0862861	0,79892075	1,1555655	2	G	0
COMBO4 (2)001.nd2	1	0	0	2,9656658	2,467473	0,75668937	0,0011565227	2,9317803	2,919197	1	33,683033	7,017901	2	0,4393084	1,0000097	0,99681014	1,1277267	2	G	0
COMBO4 (2)001.nd2	1	0	0,06853851	4,8374386	3,3313508	0,5887971	0,036103386	4,3513026	4,3543425	1	142,53786	10,160845	2	0,32530215	1,001538	0,938558	1,1817942	2	G	0
COMBO4 (2)001.nd2	0	1	0,020870721	6,3737173	3,3694987	0,62021166	0,02410201	4,961907	4,960915	1	35,763313	11,364004	2	0,32961404	1,0004882	0,9786032	1,3883076	2	R	0
COMBO4 (2)001.nd2	0	1	0,114141345	4,9909496	1,7915064	0,8825075	0,07708075	3,3281138	3,3372827	1	76,414474	8,430189	2	0,57371604	1,002886	0,9999333	1,7743814	2	R	0
COMBO4 (2)001.nd2	1	0	0,14455035	4,2100735	2,9911246	0,61932665	0,06557567	3,8943477	3,8988588	1	113,83415	9,242509	2	0,3534519	1,0082338	0,9242635	1,1576265	2	G	0
COMBO4 (2)001.nd2	1	0	0	3,0957842	2,8020442	0,7038843	0,0020260415	3,1452923	3,1434906	1	41,736553	7,4342923	2	0,3984362	1,0000038	0,98909485	1,0769733	2	G	0
COMBO4 (2)001.nd2	1	0	0,26181075	2,6036987	1,7404618	0,8889463	0,29487965	2,3911886	2,3781626	1	68,103966	6,0668397	2	0,5797933	1,0174284	0,99961644	1,2960249	2	G	0
COMBO4 (2)001.nd2	1	0	0,18485104	4,3565917	3,14919	0,61229074	0,033915117	4,0819917	4,118703	1	158,52676	9,455827	2	0,33289918	1,0099845	0,94034356	1,1449639	2	G	0
COMBO4 (2)001.nd2	0	0	0,06360877	5,7385473	2,348551	0,7206076	0,0518266	4,2802405	4,285281	1	81,70333	10,003605	2	0,39881894	1,003748	0,9737019	1,4669584	2	NF	0
COMBO4 (2)001.nd2	1	0	0,058505986	4,359256	3,0894477	0,6430593	0,043630164	4,016723	4,013384	1	31,363474	9,229657	2	0,34401602	1,0030154	0,9784189	1,1781409	2	G	0
COMBO4 (2)001.nd2	0	0	0,18126097	2,1718025	2,5076482	0,6376788	0,28925925	2,7241936	2,76472	1	155,6998	6,5420537	2	0,37261	1,0307056	0,8971114	0,8380279	2	NF	0
COMBO4 (2)001.nd2	1	0	0,2184333	6,2412524	2,2984772	0,5113195	0,3133101	5,0028334	5,468916	1	135,6874	12,38496	2	0,31750444	1,118351	0,7896665	1,2146056	2	G	0
COMBO4 (2)001.nd2	1	0	0,09040828	2,3721282	2,341259	0,7177291	0,074559286	2,744681	2,7477245	1	144,85623	6,444567	2	0,40092638	1,0039933	0,9769095	0,9540866	2	G	0
COMBO4 (2)001.nd2	1	0	0,066409595	3,9475524	3,4408922	0,54903376	0,11142152	4,186022	4,201523	1	171,40591	9,505378	2	0,28683695	1,0095633	0,9371535	1,005699	2	G	0
COMBO4 (2)001.nd2	0	1	0,033279926	2,0251384	2,076191	0,82156116	0,050712675	2,2823637	2,278981	1	95,08911	5,565604	2	0,49498856	1,000481	0,9991067	1,0184263	2	R	0
COMBO4 (2)001.nd2	0	1	0	2,8609593	2,2872808	0,7618854	0,008635525	2,904932	2,8611887	1	151,53511	6,8693547	2	0,431668	1,0000325	0,993359	1,1230812	2	R	0
COMBO4 (2)001.nd2	1	0	0,10755084	2,8650618	2,7737508	0,66758066	0,017032841	3,1333675	3,1187575	1	171,60045	7,3437867	2	0,37155357	1,0054098	0,95100987	1,0051847	2	G	0
COMBO4 (2)001.nd2	1	0	0,23935793	1,5160389	2,5508044	0,6183156	0,3987376	2,2886593	2,371289	1	116,68603	5,5507927	2	0,36851755	1,0364643	0,88481766	0,6874449	2	G	0
COMBO4 (2)001.nd2	1	0	0,06991577	1,7836328	1,9448158	0,84229785	0,114602864	2,0904975	2,0627005	1	107,1359	5,158516	2	0,5196564	1,0023109	0,9910838	1,0003307	2	G	0
COMBO4 (2)001.nd2	1	0	0,13355994	3,3396623	3,0052962	0,47863227	0,24426275	3,9839373	4,1086936	1	61,86995	9,363867	2	0,26790926	1,0413625	0,8088208	0,8580957	2	G	0
COMBO4 (2)001.nd2	1	0	0,027711397	2,1599395	2,2246685	0,79684293	0,05217937	2,409653	2,4069738	1	92,45005	5,8363233	2	0,4736338	1,0006804	0,9956636	1,018031	2	G	0
COMBO4 (2)001.nd2	1	0	0,023855112	2,2203782	2,6111188	0,66257626	0,027959606	2,8230083	2,819863	1	92,73531	6,4893394	2	0,3547421	1,0003198	0,96494275	0,8555236	2	G	0
COMBO4 (2)001.nd2	1	0	0,13073233	1,8115003	1,835862	0,80523586	0,14551236	2,1016307	2,0927992	1	33,94639	5,31695	2	0,5221986	1,004107	0,9685316	0,97612476	2	G	0
COMBO4 (2)001.nd2	1	0	0,015446823	2,3517036	2,1934037	0,7983548	0,015055082	2,483285	2,4815161	1	134,94023	6,084127	2	0,4855563	1,000161	0,98567665	1,0776465	2	G	0
COMBO4 (2)001.nd2	1	0	0,031143809	1,7623833	2,3002033	0,7139955	0,029926457	2,365937	2,3560154	1	113,4839	5,569387	2	0,40087056	1,0003859	0,98678535	0,8167536	2	G	0
COMBO4 (2)001.nd2	0	1	0,07206063	3,3935246	3,7182212	0,48100114	0,056832016	4,1937222	4,2091455	1	166,78596	9,415803	2	0,24567549	1,0049102	0,9093439	0,8410802	2	R	0
COMBO4 (2)001.nd2	1	0	0,107350156	1,8436345	2,323043	0,74233454	0,09106747	2,4145336	2,409815	1	19,772697	5,586535	2	0,40264142	1,0094513	0,9890581	0,85397416	2	G	0
COMBO4 (2)001.nd2	1	0	0,023378491	1,6946602	2,2349107	0,7735836	0,035514977	2,2103403	2,2034001	1	25,33832	5,2467775	2	0,44164622	1,0002419	0,9968293	0,8646309	2	G	0
COMBO4 (2)001.nd2	0	1	0,032821916	4,6723137	4,451953	0,46479967	0,01621493	5,1498647	5,1376896	1	157,70306	11,239268	2	0,22431098	1,0009061	0,93586844	0,951509	2	R	0
COMBO4 (2)001.nd2	1	0	0,06892515	4,6627817	3,8731468	0,4711292	0,09293997	4,925342	4,9754205	1	136,99524	11,152121	2	0,24472731	1,0121632	0,86051404	0,98715633	2	G	0
COMBO4 (2)001.nd2	1	0	0	1,634929	2,3913527	0,7496184	0,0047745365	2,2204566	2,212661	1	126,85057	5,235212	2	0,422206	1,0000106	0,9930222	0,8203001	2	G	0
COMBO4 (2)001.nd2	1	0	0,08986203	1,8607838	2,0339437	0,70529217	0,030564766	2,3348126	2,290063	1	114,59796	5,7579565	2	0,43461224	1,0036954	0,936131	0,8688933	2	G	0
COMBO4 (2)001.nd2	1	0	0,054620165	2,1092823	3,4438863	0,5045304	0,041281875	3,1833072	3,1859636	1	173,61984	7,2481747	2	0,26502553	1,0014476	0,8866531	0,7072835	2	G	0
COMBO4 (2)001.nd2	0	1	0,09779339	5,7339272	5,030994	0,37996912	0,057605565	6,244787	6,3328357	1	25,62722	13,770727	2	0,18720911	1,0202342	0,863055	0,9476132	2	R	0
COMBO4 (2)001.nd2	1	0	0,018516107	3,1390321	2,4597096	0,74746007	0,013859955	3,0998592	3,0899327	1	134,40858	7,2645516	2	0,4159316	1,0000705	0,99221104	1,1395537	2	G	0
COMBO4 (2)001.nd2	1	0	0,003835825	1,5990486	2,0898654	0,7947724	0,003975946	2,0308216	2,0284927	1	179,20064	5,028221	2	0,49366033	1,0000186	0,99020517	0,86988366	2	G	0
COMBO4 (2)001.nd2	1	0	0,08731518	2,785931	2,4920046	0,6772965	0,1560356	3,0057387	2,9642045	1	139,5094	7,189533	2	0,39262506	1,0075244	0,94485855	1,0188619	2	G	0
COMBO4 (2)001.nd2	0	1	0	2,6453233	2,0214238	0,79970986	0,00013848887	2,4937863	2,4047713	1	146,99425	6,4473033	2	0,54158974	1,0000026	0,98620445	1,1842505	2	R	0
COMBO4 (2)001.nd2	0	1	0,06738374	3,808979	2,8342931	0,5959011	0,104343005	3,7696068	3,773675	1	151,59467	8,962355	2	0,34129238	1,0076518	0,92672896	1,0610914	2	R	0
COMBO4 (2)001.nd2	1	0	0,2137165	2,2623775	1,558612	0,8940743	0,2801917	2,1767232	2,1608958	1	136,18185	5,6389813	2	0,6079513	1,0137721	0,99334747	1,2262312	2	G	0
COMBO4 (2)001.nd2	0	1	0,024021288	4,2032886	3,7254343	0,552379	0,038417924	4,382141	4,3810983	1	153,23428	9,778696	2	0,27869332	1,0019764	0,9656231	1,0296996	2	R	0
COMBO4 (2)001.nd2	1	0	0,12745477	2,0892193	2,4136398	0,71003914	0,14671338	2,5111659	2,5251281	1	77,73538	6,0807314	2	0,42183575	1,0233037	0,9538216	0,9106624	2	G	0
COMBO4 (2)001.nd2	1	0	0,1085088	1,7730392	2,2493167	0,7832262	0,08310135	2,2055864	2,203792	1	167,10878	5,333601	2	0,4640666	1,0033182	0,9883063	0,9062117	2	G	0
COMBO4 (2)001.nd2	1	0	0,053303782	2,1126955	1,6534468	0,89148587	0,122181006	2,0681114	2,0607789	1	155,93405	5,4571533	2	0,6289254	1,0028117	0,9877783	1,1913775	2	G	0
COMBO4 (2)001.nd2	1	0	0,0831507	2,7901766	2,4305491	0,7291308	0,17827399	2,9379299	2,936272	1	95,60495	6,9345465	2	0,41158444	1,0120962	0,98943144	1,0532811	2	G	0
COMBO4 (2)001.nd2	0	1	0,03191981	9,02212	5,603112	0,39283052	0,02413844	7,8127522	7,815912	1	152,65863	16,988564	2	0,18819611	1,0016308	0,9260288	1,2030494	2	R	0
COMBO4 (2)001.nd2	0	1	0,008437359	4,8621635	3,0869076	0,6408446	0,013696093	4,2074814	4,1787324	1	153,90234	9,76435	2	0,34969968	1,0001634	0,977735	1,2546978	2	R	0
COMBO4 (2)001.nd2	1	0	0,12017419	1,6836298	1,9312614	0,8101992	0,17091316	2,027904	2,0196946	1	51,55815	5,1101346	2	0,521269	1,0046042	0,9802249	0,9390461	2	G	0
COMBO4 (2)001.nd2	0	1	0,11433439	3,7159898	1,4243461	0,9144914	0,1673693	2,5347483	2,5345583	1	171,45625	7,145825	2	0,73640203	1,014057	0,9969346	1,74378	2	R	0
COMBO4 (2)001.nd2	0	1	0,07635952	5,670637	3,0185006	0,60557324	0,103014596	4,73998	4,7688317	1	83,95732	10,847696	2	0,32135788	1,0115522	0,95230037	1,285338	2	R	0
COMBO4 (2)001.nd2	1	0	0,12171775	2,2713683	1,873703	0,79456466	0,25242385	2,3184977	2,3412695	1	81,18511	5,9935493	2	0,53800255	1,0217781	0,9703393	1,0822552	2	G	0
COMBO4 (2)001.nd2	1	0	0,052753303	3,2881727	3,1580377	0,6258236	0,09496027	3,5053298	3,4772058	1	28,763472	8,125615	2	0,34072733	1,006827	0,968468	1,0092233	2	G	0
COMBO4 (2)001.nd2	1	0	0,12083952	1,8496284	2,1270962	0,7945559	0,17154779	2,205259	2,1945076	1	104,75299	5,4086013	2	0,48425645	1,0050544	0,9869403	0,94236344	2	G	0
COMBO4 (2)001.nd2	0	1	0,084101915	7,3292503	3,7814589	0,50024045	0,047946546	6,073795	6,110027	1	3,298359	13,568921	2	0,25295863	1,0078368	0,9272053	1,278972	2	R	0
COMBO4 (2)001.nd2	0	1	0,051032774	3,7991557	1,811057	0,79640365	0,09929973	3,0816774	2,9955277	1	132,91095	7,7425113	2	0,5093577	1,0043261	0,9704832	1,4248699	2	R	0
COMBO4 (2)001.nd2	0	1	0,0030650261	4,8274484	2,7528822	0,70801955	0,0038366762	4,0393515	4,036213	1	128,60435	9,256379	2	0,37670764	1,0001143	0,9966314	1,3468151	2	R	0
COMBO4 (2)002.nd2	1	0	0,026798787	1,8952372	2,6862633	0,6270725	0,018002775	2,6539686	2,653864	1	83,93407	6,1627965	2	0,3425959	1,0003108	0,91293323	0,8051188	2	G	0
COMBO4 (2)002.nd2	0	1	0,28452447	2,794486	1,9264109	0,71234155	0,516031	2,6215513	2,6386209	1	94,418755	7,021207	2	0,5177205	1,0784764	0,8984644	1,102959	2	R	0
COMBO4 (2)002.nd2	0	0	0,15472932	3,7000556	2,0671134	0,6963159	0,060004927	3,3105817	3,3090932	1	110,9903	8,171577	2	0,42984286	1,0064816	0,92417735	1,2351955	2	NF	0
COMBO4 (2)002.nd2	1	0	0,3387598	1,6627134	1,9439999	0,7394002	0,57265013	2,0706728	2,1384947	1	135,48743	5,3158636	2	0,49374712	1,0626755	0,9303823	0,85011494	2	G	0
COMBO4 (2)002.nd2	0	0	0,038082875	2,0365095	3,0925934	0,5751562	0,07972075	2,9541805	2,9539678	1	39,458553	6,670452	2	0,29711363	1,0019542	0,94829744	0,73802245	2	NF	0
COMBO4 (2)002.nd2	2	0	0,20763355	1,7805668	2,2578669	0,72028214	0,32830173	2,2253952	2,2646847	1	40,375362	5,5735607	2	0,45777714	1,0284402	0,9432399	0,85564166	2	G	0
COMBO4 (2)002.nd2	0	1	0,052314974	2,9893086	3,3078701	0,58797014	0,06385193	3,5412457	3,5333378	1	0	7,9930525	2	0,303507	1,00291	0,9472282	0,91442794	2	R	0
COMBO4 (2)002.nd2	0	1	0,027994866	3,2192738	3,429165	0,5593199	0,05755606	3,788516	3,7888007	1	2,633324	8,504597	2	0,2855813	1,0022883	0,94372654	0,9269118	2	R	0
COMBO4 (2)002.nd2	0	4	0,019715337	4,49645	3,6651473	0,4897474	0,020573795	4,8617	4,8622713	1	108,54599	10,741223	2	0,24221641	1,0006143	0,91136134	0,97356975	2	R	0
COMBO4 (2)002.nd2	0	1	0,021109678	1,653993	2,4476433	0,73357266	0,032272395	2,2801743	2,277908	1	128,93391	5,322923	2	0,40504915	1,0002226	0,99110186	0,8061655	2	R	0
COMBO4 (2)002.nd2	0	1	0,03049368	3,3611197	3,1543972	0,60380155	0,039976764	3,772857	3,766406	1	135,82446	8,363727	2	0,3006446	1,0022627	0,97096664	0,9568041	2	R	0
COMBO4 (2)002.nd2	1	0	0,06954768	2,1030385	2,719857	0,68427837	0,07043772	2,711109	2,7004771	1	116,46632	6,2145853	2	0,3643036	1,0016508	0,9824411	0,85893226	2	G	0
COMBO4 (2)002.nd2	1	0	0,0039633317	1,2974163	2,2615507	0,70006573	0,012006619	2,0273328	2,0217173	1	175,94695	4,8258653	2	0,40191978	1,000073	0,9539688	0,7001559	2	G	0
COMBO4 (2)002.nd2	0	0	0,08564519	2,7042637	3,1643891	0,5306018	0,18632655	3,526755	3,5720763	1	69,802864	8,002857	2	0,27682707	1,0169848	0,8961845	0,8049687	2	NF	0
COMBO4 (2)002.nd2	0	1	0,18301205	2,8123834	2,518015	0,683596	0,0016843213	3,020799	3,0588014	1	38,701336	7,190224	2	0,39241084	1,0218675	0,94327676	1,0130315	2	R	0
COMBO4 (2)002.nd2	1	0	0,08883624	1,3502587	2,7394989	0,6725334	0,1472676	2,153728	2,137483	1	162,24442	5,0229225	2	0,37063417	1,0037342	0,9726253	0,6834341	2	G	0
COMBO4 (2)002.nd2	0	0	0,06865387	2,6013677	4,8023977	0,40608582	0,06359775	4,049408	4,040758	1	59,368626	8,9721575	2	0,20198952	1,00659	0,85387546	0,6629975	2	NF	0
COMBO4 (2)002.nd2	0	1	0,13086045	2,3938694	1,511073	0,87913346	0,0044703824	2,1156492	2,1110477	1	168,22308	5,8496213	2	0,6809625	1,002794	0,97071534	1,3576977	2	R	0
COMBO4 (2)002.nd2	0	0	0,04535617	1,4778379	2,6304052	0,6441908	0,06799603	2,355837	2,3546593	1	63,791286	5,369219	2	0,33903646	1,0009968	0,9601255	0,67636144	2	NF	0
COMBO4 (2)002.nd2	0	0	0,045560908	2,2654994	2,3611863	0,704889	0,049992006	2,6393974	2,6153486	1	140,67973	6,3551607	2	0,41406116	1,0008788	0,9626963	0,93843246	2	NF	0
COMBO4 (2)002.nd2	0	0	0,08665784	2,7014332	2,7624848	0,5614402	0,13731675	3,3821604	3,4096947	1	144,03772	7,775893	2	0,3006879	1,0100493	0,9048575	0,84668034	2	NF	0
COMBO4 (2)002.nd2	0	2	0,07336113	2,809657	3,7814188	0,50079584	0,10980846	3,769517	3,7827773	1	157,07384	8,396557	2	0,25176305	1,018	0,89120674	0,78371805	2	R	0
COMBO4 (2)002.nd2	0	1	0,1015448	2,38005	3,001276	0,614676	0,08569318	3,0653844	3,0661685	1	25,526503	6,975492	2	0,3224975	1,0050586	0,9533806	0,8412777	2	R	0
COMBO4 (2)002.nd2	0	0	0,11543081	2,782268	2,37099	0,6722077	0,11244065	3,04272	3,0539753	1	178,74658	7,2119493	2	0,38263535	1,0070789	0,94088006	1,0013782	2	NF	0
COMBO4 (2)002.nd2	0	0	0,011282588	3,217359	1,9679946	0,85137725	0,012157588	2,7829132	2,773435	1	4,6258774	6,891181	2	0,5289448	1,0000646	0,9996621	1,3447207	2	NF	0
COMBO4 (2)002.nd2	0	0	0,028290728	6,2143683	3,4560375	0,60683453	0,002317703	5,0098805	5,0110593	1	177,9881	11,344053	2	0,315248	1,0003629	0,9790078	1,3455509	2	NF	0
COMBO4 (2)002.nd2	1	0	0,4371432	2,0672417	1,5879333	0,661612	0,8096157	2,2856839	2,386952	1	100,06854	6,2661223	2	0,50381255	1,1478611	0,87510574	0,90578216	2	G	0
COMBO4 (2)002.nd2	0	1	0,08440927	2,7529643	2,667168	0,6143378	0,049673475	3,2734396	3,2749786	1	172,39645	7,504152	2	0,3271162	1,0042925	0,93876684	0,91467106	2	R	0
COMBO4 (2)002.nd2	1	0	0,08092657	1,2472379	3,0539043	0,6186858	0,080449186	2,1434777	2,128963	1	68,82938	5,0332036	2	0,34563804	1,0029668	0,93473923	0,62193394	2	G	0
COMBO4 (2)002.nd2	1	0	0,039039332	1,6603199	2,5721183	0,6731076	0,08218771	2,3521032	2,3396227	1	60,187366	5,5674787	2	0,3821107	1,001734	0,93792325	0,78804106	2	G	0
COMBO4 (2)002.nd2	1	0	0	1,2219303	2,8334372	0,6544189	0,0013133009	2,0929103	2,085921	1	99,577896	4,8439565	2	0,35518557	1,0000283	0,9565954	0,6385221	2	G	0
COMBO4 (2)002.nd2	0	1	0,0016875529	5,7415237	2,3457108	0,7675236	0,00147997	4,0960608	4,093453	1	49,959682	9,695555	2	0,435717	1,0000603	0,99588466	1,5850916	2	R	0
COMBO4 (2)002.nd2	1	0	0,10925493	2,5738955	2,9059887	0,52798766	0,19783886	3,3892255	3,3801494	1	98,81896	7,8268766	2	0,28529888	1,0293081	0,87492216	0,8124202	2	G	0
COMBO4 (2)002.nd2	1	0	0,09628647	1,8512934	3,279383	0,5677418	0,1476492	2,806398	2,7731688	1	28,242975	6,4012847	2	0,29928634	1,0120624	0,9262746	0,7065956	2	G	0
COMBO4 (2)002.nd2	1	0	0,04220782	1,4388773	2,179682	0,66474724	0,075816944	2,1587675	2,034282	1	176,7993	5,215411	2	0,39311728	1,0008869	0,9179945	0,7362849	2	G	0
COMBO4 (2)002.nd2	0	0	0,074617825	5,7987156	2,4380946	0,75630903	0,0068632546	4,1420712	4,145267	1	85,198746	9,815699	2	0,43033516	1,0019585	0,9935244	1,5812699	2	NF	0
COMBO4 (2)002.nd2	0	0	0,025675828	6,8550634	3,6076872	0,5868506	0,01985787	5,3190427	5,312373	1	137,46638	12,115656	2	0,30849966	1,0007201	0,98129034	1,3789548	2	NF	0
COMBO4 (2)002.nd2	1	0	0,049696155	1,3724446	3,0774908	0,63460153	0,027095621	2,2686298	2,267401	1	160,113	5,2131686	2	0,33952963	1,0007856	0,968739	0,65311784	2	G	0
COMBO4 (2)002.nd2	0	0	0,11013504	2,518618	3,0793333	0,54176766	0,13364889	3,3027823	3,3360448	1	18,301409	7,643276	2	0,29397646	1,0141484	0,892659	0,7990379	2	NF	0
COMBO4 (2)002.nd2	0	0	0,09460637	2,3526194	3,5689971	0,5398586	0,14076681	3,2907457	3,3254004	1	179,11816	7,400154	2	0,27661335	1,0167056	0,94420314	0,75620663	2	NF	0
COMBO4 (2)002.nd2	0	0	0,101390995	6,832087	3,119699	0,64621913	0,031214789	4,9798865	4,94819	1	148,59003	11,526348	2	0,35077175	1,0080715	0,97188604	1,4936396	2	NF	0
COMBO4 (2)002.nd2	0	0	0,105068326	2,2374027	3,2601733	0,580619	0,1901011	3,0377944	3,079166	1	59,76306	6,9587526	2	0,30870065	1,0199449	0,93775296	0,7745634	2	NF	0
COMBO4 (2)002.nd2	0	0	0,09060348	6,7257776	2,7440937	0,7040127	0,024153018	4,680206	4,6956687	1	159,34062	10,956856	2	0,3909513	1,0071332	0,988644	1,5804765	2	NF	0
COMBO4 (2)002.nd2	0	1	0,09436115	2,2700365	2,6551473	0,60904187	0,030998707	2,82889	2,8178928	1	51,987034	6,843807	2	0,36116925	1,0048766	0,8823453	0,8522296	2	R	0
COMBO4 (2)002.nd2	0	1	0,01675565	2,7920082	4,071259	0,4890726	0,04055969	3,7863593	3,7768753	1	91,803055	8,469868	2	0,24796088	1,000938	0,93405	0,7739623	2	R	0
COMBO4 (2)002.nd2	0	0	0,034103326	5,051805	2,052422	0,82929623	0,024834258	3,5518122	3,5515525	1	47,48492	8,749301	2	0,5098668	1,0002974	0,99927545	1,6319696	2	NF	0
COMBO4 (2)002.nd2	0	1	0,054956097	2,5520842	3,3383765	0,5637289	0,11999185	3,342264	3,3451211	1	101,96724	7,542534	2	0,29088655	1,0069729	0,94244957	0,81333095	2	R	0
COMBO4 (2)002.nd2	0	1	0,060187772	3,7453768	4,2977586	0,4384026	0,072102554	4,6871395	4,7149043	1	85,19836	10,361345	2	0,21706502	1,0101302	0,8521479	0,8344963	2	R	0
COMBO4 (2)002.nd2	0	1	0,07384519	3,3960636	5,058892	0,34567034	0,09820373	5,1095853	5,1946607	1	84,062805	11,11122	2	0,16562071	1,0170226	0,7864965	0,67918396	2	R	0
COMBO4 (2)002.nd2	0	1	0,020499459	2,2080991	2,1787882	0,7941753	0,019023752	2,4399714	2,4384515	1	174,99176	5,9109325	2	0,47223607	1,0002288	0,98280716	1,0399622	2	R	0
COMBO4 (2)002.nd2	0	1	0,10519058	1,6516621	2,6962395	0,7090359	0,19889916	2,3160563	2,3342311	1	90,28096	5,4104257	2	0,39204246	1,0091367	0,9822755	0,7918063	2	R	0
COMBO4 (2)002.nd2	0	0	0,02833549	7,963775	4,140049	0,52065253	0,009143992	6,2020383	6,201593	1	112,06606	13,864059	2	0,263609	1,0013167	0,9500079	1,3647658	2	NF	0
COMBO4 (2)002.nd2	0	1	0,0014779516	3,1659632	3,1890612	0,6124527	0,0012751956	3,53817	3,5219855	1	73,80442	8,059751	2	0,322002	1,0000137	0,9792965	0,9594885	2	R	0
COMBO4 (2)002.nd2	0	1	0,08251809	1,9441994	3,4831154	0,5452091	0,08735995	2,961701	2,964115	1	12,53617	6,694124	2	0,2822075	1,0041175	0,90914047	0,7124896	2	R	0
COMBO4 (2)002.nd2	0	0	0,025032751	2,5138729	1,4566638	0,9451129	0,023841627	2,1061642	2,1012428	1	46,19716	5,781423	2	0,72155434	1,000339	0,9996028	1,408567	2	NF	0
COMBO4 (2)002.nd2	0	1	0,060216922	3,7613606	4,7671413	0,39286038	0,07285993	4,9264994	4,908532	1	10,045457	10,96878	2	0,19732323	1,0123395	0,82641935	0,7884733	2	R	0
COMBO4 (2)002.nd2	0	1	0,06318422	2,6355	4,152825	0,47784925	0,019784367	3,7008624	3,6914785	1	13,646891	8,3251295	2	0,24500065	1,0037936	0,9227585	0,74457115	2	R	0
COMBO4 (2)002.nd2	0	2	0,03864457	5,7781534	4,422435	0,46514904	0,035261236	5,6970983	5,6949906	1	5,9964747	12,494055	2	0,22666879	1,002121	0,94884485	1,0648116	2	R	0
COMBO4 (2)002.nd2	0	1	0,04733004	2,3005056	3,6187363	0,568883	0,036766067	3,2014642	3,2037966	1	29,702545	7,128614	2	0,28578278	1,0049131	0,9656835	0,7727955	2	R	0
COMBO4 (2)002.nd2	0	1	0,06347638	3,02394	3,6961255	0,5270109	0,03680139	3,7922428	3,8128607	1	62,923817	8,491447	2	0,2677263	1,0079603	0,93315524	0,84522676	2	R	0
COMBO4 (2)002.nd2	0	2	0,04772957	3,7646906	4,856501	0,40809643	0,010178668	4,9725637	4,986367	1	173,9337	10,766838	2	0,19385575	1,0038157	0,867585	0,7893	2	R	0
COMBO4 (2)002.nd2	0	0	0,046455372	3,59403	2,6400182	0,72253466	0,049580827	3,325102	3,3206692	1	161,04753	7,906175	2	0,41388708	1,0011603	0,98865855	1,1920918	2	NF	0
COMBO4 (2)002.nd2	0	0	0,16489585	7,1852293	2,587231	0,6940792	0,03099601	4,7651596	4,77735	1	15,31764	11,405668	2	0,40289864	1,0088847	0,9468384	1,6469861	2	NF	0
COMBO4 (2)002.nd2	0	0	0,06069731	2,4188857	1,7861996	0,88577	0,06886762	2,3068352	2,2898047	1	98,791245	5,858037	2	0,57875174	1,0009	0,9991747	1,2402453	2	NF	0
COMBO4 (2)002.nd2	0	0	0,079929106	3,132164	3,349683	0,54499334	0,023445783	3,79422	3,7847905	1	174,5402	8,498291	2	0,27701902	1,0060629	0,94703984	0,87299603	2	NF	0
COMBO4 (2)002.nd2	0	0	0,003792566	2,9666648	2,5641792	0,7464564	0,0049994113	2,9937706	2,992821	1	138,13145	7,0670304	2	0,42144564	1,0000615	1,0002246	1,1086696	2	NF	0
COMBO4 (2)002.nd2	0	0	0,035099525	6,834085	3,1069725	0,6502418	0,0242299	5,015218	5,019198	1	103,06569	11,492319	2	0,34594807	1,0009943	0,99392205	1,4843656	2	NF	0
COMBO4 (2)002.nd2	0	0	0,10540133	6,6739135	3,1023161	0,40222916	0,20311698	6,15574	6,4741564	1	176,68808	14,43971	2	0,22424881	1,0637238	0,75442296	1,0770106	2	NF	0
COMBO4 (2)002.nd2	0	0	0,058656648	5,7415237	3,0097685	0,66768676	0,07425719	4,4972644	4,501409	1	113,84166	10,395183	2	0,36144352	1,0054404	0,9808294	1,4011161	2	NF	0
COMBO4 (2)002.nd2	0	0	0,08197223	2,678623	2,0218642	0,83729494	0,09332552	2,5766094	2,57859	1	2,7323446	6,340471	2	0,51371765	1,0026603	0,9998757	1,20402	2	NF	0
COMBO4 (2)002.nd2	0	0	0,04488429	7,8836894	3,6922405	0,5133281	0,027245475	6,060007	5,963511	1	102,4058	13,892237	2	0,27333382	1,0027033	0,91089225	1,3882178	2	NF	0
COMBO4 (2)002.nd2	0	0	0,0031129662	2,9666648	2,292883	0,7905034	0,0030089864	2,8447413	2,8376381	1	23,323206	6,8673205	2	0,46675938	1,0000194	0,9988788	1,1793715	2	NF	0
COMBO4 (2)002.nd2	0	0	0	3,0009634	2,021632	0,84194404	0,008907335	2,6892593	2,6873631	1	9,523975	6,6925817	2	0,52833027	1,0000486	0,99855953	1,2828323	2	NF	0
COMBO4 (2)002.nd2	0	0	0,12083161	2,8286378	2,0172899	0,838166	0,11547937	2,62297	2,6210651	1	11,498137	6,5122128	2	0,52348083	1,003668	0,9990591	1,2371825	2	NF	0
COMBO4 (2)002.nd2	0	0	0,13774438	3,7219007	2,6141043	0,6043203	0,22718641	3,7247903	3,8234754	1	168,84679	8,797388	2	0,3415633	1,0319785	0,8981839	1,0448235	2	NF	0
COMBO4 (2)002.nd2	0	0	0,019120714	2,6007018	1,5560156	0,92846525	0,038829733	2,2603106	2,2540588	1	22,18161	5,9329047	2	0,64813346	1,0004255	0,99987197	1,387422	2	NF	0
COMBO4 (2)002.nd2	0	0	0,03238523	1,731113	2,8439276	0,65676516	0,057367746	2,4950697	2,4814827	1	54,549103	5,7552285	2	0,3540545	1,0015813	0,96962404	0,7665532	2	NF	0
COMBO4 (2)002.nd2	1	0	0,055426728	2,2237551	2,165444	0,67024624	0,11262262	2,5629628	2,349623	1	88,25994	6,4570065	2	0,43103492	1,0025327	0,90539676	0,9932737	2	G	0
COMBO4 (2)002.nd2	1	0	0,15386501	1,8630686	1,7775757	0,83041674	0,2201502	2,1848025	2,1932678	1	108,89514	5,309716	2	0,4969522	1,009487	0,9915506	0,9985853	2	G	0
COMBO4 (2)002.nd2	0	0	0,02533097	1,4433625	2,5705905	0,6604402	0,046335455	2,1781447	2,1416185	1	135,36385	5,240538	2	0,38735762	1,0004238	0,9452361	0,7167502	2	NF	0
COMBO4 (2)002.nd2	1	0	0,092391536	1,7820718	3,2914095	0,5350639	0,18718143	2,8064268	2,8314137	1	4,095239	6,46941	2	0,28808978	1,0142887	0,92111576	0,6646207	2	G	0
COMBO4 (2)002.nd2	0	0	0,13513789	1,5530639	2,777747	0,6561495	0,2491358	2,3260794	2,3562033	1	139,72115	5,4537873	2	0,36546886	1,0141275	0,9615682	0,7256438	2	NF	0
COMBO4 (2)002.nd2	0	0	0,101362035	2,7433074	3,6417842	0,46454057	0,14337884	3,7855973	3,7631845	1	124,66518	8,614506	2	0,24373381	1,0205033	0,85282093	0,7488315	2	NF	0
COMBO4 (2)002.nd2	1	0	0,07345123	1,6467503	3,4536602	0,5811994	0,039413974	2,6435654	2,648458	1	60,95421	5,967003	2	0,30002522	1,0047358	0,9553731	0,67012423	2	G	0
COMBO4 (2)002.nd2	0	0	0,14117007	2,652774	2,7172737	0,6434068	0,24750027	2,9650657	2,976811	1	146,79889	7,1980066	2	0,38418618	1,0723373	0,9446878	0,95506364	2	NF	0
COMBO4 (2)002.nd2	0	0	0,15301178	1,5767223	1,9336684	0,7957493	0,19985007	2,0260808	2,0107944	1	162,54219	4,989929	2	0,48904836	1,0058967	0,9711355	0,8922099	2	NF	0
COMBO4 (2)002.nd2	1	0	0,14172259	1,8405126	2,2497795	0,77094626	0,20380124	2,2532828	2,22626	1	143,91321	5,4772463	2	0,46154875	1,0074081	0,98981464	0,8968597	2	G	0
COMBO4 (2)002.nd2	0	0	0,11683999	1,7991794	2,104791	0,7954997	0,18321382	2,176189	2,1878853	1	4,432214	5,3311653	2	0,48371705	1,0069128	0,97738785	0,9345032	2	NF	0
COMBO4 (2)002.nd2	0	1	0,10312805	5,4368734	3,5765133	0,4811113	0,1531422	5,262345	5,4385934	1	96,321106	11,916721	2	0,24997741	1,0547287	0,88399273	1,0555323	2	R	0
COMBO4 (2)002.nd2	1	0	0,069694944	1,6228995	1,9862075	0,79084665	0,07850991	2,0276685	2,0167863	1	117,17396	5,0781393	2	0,5025831	1,0012408	0,9747494	0,8840258	2	G	0
COMBO4 (2)002.nd2	1	0	0,09016935	2,2930963	2,5450191	0,66718376	0,05802978	2,7570322	2,719394	1	72,67344	6,5719366	2	0,38410395	1,0040917	0,95903766	0,8937517	2	G	0
COMBO4 (2)002.nd2	1	0	0,11862898	1,8917109	2,0673654	0,8012558	0,20102116	2,2298179	2,2322924	1	142,98178	5,4468665	2	0,48442444	1,007357	0,9888166	0,9640529	2	G	0
COMBO4 (2)002.nd2	0	3	0,08156001	4,8675747	3,8075218	0,42896673	0,004921261	5,391706	5,410375	1	162,43619	11,94124	2	0,21319172	1,0048898	0,8372413	0,938626	2	R	0
COMBO4 (2)002.nd2	0	0	0,11510637	2,4467325	2,5853574	0,6648737	0,22428729	2,827495	2,8771846	1	72,35653	6,800308	2	0,38966635	1,0362527	0,97303426	0,95507944	2	NF	0
COMBO4 (2)002.nd2	0	0	0,04226573	1,6163645	2,328465	0,74785846	0,071239084	2,1808414	2,1610336	1	67,00273	5,2115254	2	0,43271428	1,0012335	0,98488384	0,83202356	2	NF	0
COMBO4 (2)002.nd2	0	0	0,12236904	1,9878635	2,4478698	0,70478517	0,18107612	2,452616	2,4279761	1	163,54062	5,9534655	2	0,42076308	1,0094913	0,9505394	0,88338935	2	NF	0
COMBO4 (2)002.nd2	1	0	0,12784924	3,5350063	2,973306	0,61762	0,16685267	3,6451495	3,65586	1	13,219851	8,480849	2	0,3387425	1,0292649	0,92941254	1,0547701	2	G	0
COMBO4 (2)002.nd2	1	0	0,02633429	1,5888922	1,9491903	0,8020607	0,054162044	2,0648384	2,0635006	1	147,19771	4,9894023	2	0,47449583	1,0005168	0,9863311	0,8764947	2	G	0
COMBO4 (2)002.nd2	1	0	0,11550944	1,4067016	2,34266	0,75584173	0,19931412	2,0523355	2,0516856	1	0	4,8360467	2	0,42522165	1,0066688	0,9914337	0,7615478	2	G	0
COMBO4 (2)002.nd2	0	0	0	2,2812333	1,5529177	0,8951695	0,007858741	2,0643425	2,055279	1	58,93425	5,658967	2	0,6815792	1,0000137	0,9921343	1,2523682	2	NF	0
COMBO4 (2)002.nd2	0	0	0,13613676	3,1524768	3,3903825	0,5610866	0,013307254	3,6502159	3,6525948	1	43,914146	8,402643	2	0,30124852	1,0109026	0,9350095	0,9216598	2	NF	0
COMBO4 (2)002.nd2	1	0	0,03372496	3,1113517	2,712337	0,708665	0,050474137	3,1607456	3,1552432	1	5,577457	7,427779	2	0,39653373	1,002784	0,9832029	1,0884767	2	G	0
COMBO4 (2)002.nd2	3	0	0,06801418	4,12953	3,8345878	0,5203572	0,07886277	4,41975	4,4461117	1	6,9393635	9,986297	2	0,26916295	1,0069857	0,9130811	0,99003154	2	G	0
COMBO4 (2)002.nd2	0	1	0,15720828	2,0633287	2,1144464	0,72832185	0,14319189	2,420333	2,4575577	1	97,23422	5,9666076	2	0,4484648	1,0327349	0,96088237	0,9393878	2	R	0
COMBO4 (2)002.nd2	1	0	0,062814385	3,232396	2,4191206	0,76485884	0,049013633	3,065764	3,0742362	1	162,42294	7,2874665	2	0,43788216	1,0035758	0,99840575	1,1855366	2	G	0
COMBO4 (2)002.nd2	0	0	0	2,3047097	1,6458657	0,9143209	0,007183355	2,1417418	2,1381721	1	56,3956	5,6281247	2	0,6397233	1,0001278	0,9986653	1,2676705	2	NF	0
COMBO4 (2)002.nd2	1	0	0,04534304	1,4573587	2,7762601	0,6489382	0,09194327	2,28274	2,2689064	1	36,43957	5,312348	2	0,35609317	1,0016176	0,9519304	0,6984658	2	G	0
COMBO4 (2)002.nd2	1	0	0,06369566	2,4097283	2,9440906	0,53630954	0,043764595	3,243908	3,2351787	1	121,538666	7,5141735	2	0,29156888	1,0029116	0,89157885	0,77941525	2	G	0
COMBO4 (2)002.nd2	1	0	0,07775456	2,392579	3,5839233	0,5204861	0,080784805	3,3733854	3,3852837	1	66,47907	7,6003485	2	0,2676976	1,00395	0,8990803	0,75058043	2	G	0
COMBO4 (2)002.nd2	1	0	0,07715848	2,669965	2,7606733	0,66591984	0,13973723	3,0710986	3,0739	1	57,444717	7,0981755	2	0,36043602	1,0084299	0,9749514	0,9437587	2	G	0
COMBO4 (2)002.nd2	1	0	0,036022577	1,6909556	2,6054225	0,6038427	0,045602936	2,4705238	2,4623427	1	110,25027	5,9321094	2	0,3527477	1,0007373	0,8884612	0,72644365	2	G	0
COMBO4 (2)002.nd2	1	0	0,0635767	2,0134625	1,9826776	0,81381524	0,09173633	2,201329	2,167768	1	161,22636	5,5758853	2	0,5290343	1,0014943	0,98750615	1,0273883	2	G	0
COMBO4 (2)002.nd2	0	0	0,03082606	1,8631147	2,0588286	0,7637479	0,081164725	2,234006	2,2150111	1	155,23007	5,536684	2	0,47531456	1,0018659	0,97025925	0,9449518	2	NF	0
COMBO4 (2)002.nd2	1	0	0,08237228	1,5153	1,8859564	0,71582603	0,17505985	2,0003164	2,0190883	1	21,7406	5,157634	2	0,48218247	1,0141839	0,91762453	0,821175	2	G	0
COMBO4 (2)002.nd2	1	0	0,14498007	2,3742642	2,2647102	0,73563474	0,15999395	2,6120515	2,6130424	1	78,18135	6,3685174	2	0,44307342	1,0216438	0,9545485	1,0026009	2	G	0
COMBO4 (2)002.nd2	0	0	0,13194162	5,448154	3,2080395	0,6017294	0,09888496	4,675782	4,7448096	1	151,4983	10,666674	2	0,31728604	1,0288246	0,9475986	1,248788	2	NF	0
COMBO4 (2)002.nd2	0	1	0,033131026	4,226973	3,0435035	0,6459063	0,08405485	3,9042878	3,9471772	1	146,41212	9,068488	2	0,35306603	1,0150851	0,97539186	1,1902564	2	R	0
COMBO4 (2)002.nd2	0	0	0,07967078	4,539407	5,907569	0,3183901	0,055753298	6,1450553	6,1603613	1	13,920923	13,385195	2	0,15305854	1,0078148	0,8291214	0,7578367	2	NF	0
COMBO4 (2)002.nd2	0	0	0,069447	3,1531427	2,7770145	0,6296197	0,029829156	3,3729997	3,3557603	1	10,689917	7,9330025	2	0,3528752	1,0017676	0,9268794	1,0093873	2	NF	0
COMBO4 (2)002.nd2	0	0	0,090700366	2,6263425	2,5275373	0,67417365	0,13260123	2,9467127	2,9753911	1	34,17375	6,9967237	2	0,38511094	1,0137054	0,9523062	0,97000057	2	NF	0
COMBO4 (2)002.nd2	2	0	0,056813106	3,2010942	3,6896172	0,53113705	0,010718277	3,9377022	3,9339497	1	16,17628	8,702637	2	0,262859	1,0019133	0,9645312	0,86698425	2	G	0
COMBO4 (2)002.nd2	0	0	0,0958181	3,7884998	3,2107897	0,5918144	0,013958822	3,9310086	3,929697	1	164,69359	8,969037	2	0,31215435	1,0127559	0,9514133	1,0429591	2	NF	0
COMBO4 (2)002.nd2	0	0	0,09534414	5,4250107	3,644983	0,54053277	0,10766573	5,0377655	5,0934267	1	172,74353	11,230374	2	0,2721666	1,0145084	0,9519677	1,1328171	2	NF	0
COMBO4 (2)002.nd2	1	0	0,028021405	2,2142594	2,3797624	0,69569874	0,049649425	2,725979	2,7274253	1	176,99178	6,3242435	2	0,37939674	1,0008054	0,9844548	0,88761395	2	G	0
COMBO4 (2)002.nd2	0	0	0,09388624	2,7851818	2,953256	0,61964947	0,17765069	3,1653597	3,1409686	1	8,789083	7,5155134	2	0,35393012	1,0126138	0,9529452	0,9255166	2	NF	0
COMBO4 (2)002.nd2	1	0	0,1028152	2,0487602	2,393199	0,7134897	0,10217022	2,5111778	2,4961588	1	20,85874	6,006986	2	0,41366267	1,0065415	0,9580349	0,89302534	2	G	0
COMBO4 (2)002.nd2	1	0	0,12061634	2,3441281	1,7069719	0,8526487	0,1032672	2,2599247	2,2597055	1	13,904014	5,8777423	2	0,584391	1,0029933	0,9823472	1,2038759	2	G	0
COMBO4 (2)002.nd2	0	0	0,2020821	1,7638818	1,9945002	0,8064115	0,3029152	2,0898628	2,0492346	1	30,275331	5,2427764	2	0,5142142	1,0150924	0,9875093	0,9609351	2	NF	0
COMBO4 (2)002.nd2	1	0	0,11823831	2,4491885	2,1479447	0,78458554	0,033522386	2,631051	2,636146	1	168,59328	6,2631946	2	0,4504782	1,0036538	0,9856607	1,075933	2	G	0
COMBO4 (2)002.nd2	1	0	0,15189548	2,3311412	2,4542794	0,6859932	0,17107031	2,796657	2,8241146	1	160,27841	6,534755	2	0,37948993	1,0220469	0,9573333	0,9145803	2	G	0
COMBO4 (2)002.nd2	0	0	0,06253239	5,6725936	3,8308432	0,53212076	0,014533771	5,224664	5,226162	1	85,39837	11,574191	2	0,26459095	1,0028778	0,9666345	1,1374378	2	NF	0
COMBO4 (2)002.nd2	0	0	0,077218935	7,5824943	5,3975115	0,3668612	0,0016748236	7,3069773	7,361373	1	78,1962	16,116104	2	0,18082011	1,0075179	0,8659137	1,0722847	2	NF	0
COMBO4 (2)002.nd2	1	0	0,04418608	3,003794	2,2907543	0,7700623	0,036611877	2,911361	2,828098	1	74,011604	7,0012736	2	0,45121974	1,0011914	0,9873037	1,1761926	2	G	0
COMBO4 (2)002.nd2	0	0	0,075871676	1,9428674	3,2846231	0,54235053	0,11905105	2,8860621	2,9023714	1	88,05208	6,709443	2	0,29699007	1,0070089	0,9082347	0,7000837	2	NF	0
COMBO4 (2)002.nd2	0	0	0,06333755	5,799299	5,0468116	0,35858157	0,034232542	6,55956	6,5937076	1	48,812466	14,256033	2	0,17160748	1,0061718	0,850387	0,9100181	2	NF	0
COMBO4 (2)002.nd2	1	0	0,103531	2,4505203	1,6638411	0,83615875	0,19052914	2,3323739	2,299372	1	31,271805	6,068617	2	0,57355106	1,0068562	0,98421824	1,1813277	2	G	0
COMBO4 (2)002.nd2	0	0	0,053735245	1,7825296	3,342097	0,56096524	0,108235784	2,7584217	2,7154787	1	10,860302	6,3191013	2	0,29828098	1,0032266	0,95139074	0,68732417	2	NF	0
COMBO4 (2)002.nd2	0	0	0,04524982	1,3001844	3,2006202	0,5749769	0,048951548	2,2850366	2,2740645	1	24,932745	5,3306746	2	0,3170507	1,001551	0,9338675	0,59278387	2	NF	0
COMBO4 (2)002.nd2	1	0	0,046331212	1,200452	3,0783036	0,6492995	0,08696865	2,1126494	2,11476	1	50,297504	4,820086	2	0,34245226	1,001587	0,98713034	0,6109113	2	G	0
COMBO4 (2)002.nd2	1	0	0,30921733	2,124517	1,8146893	0,80532247	0,50252426	2,1803443	2,314284	1	27,642282	5,7577143	2	0,5690103	1,0708858	0,9595428	1,0310504	2	G	0
COMBO4 (2)002.nd2	0	0	0,101837106	2,7948387	2,704736	0,5960206	0,052118424	3,3415217	3,2994344	1	40,548885	7,676313	2	0,31869724	1,0068722	0,9186231	0,9040185	2	NF	0
COMBO4 (2)002.nd2	0	0	0,15418227	4,915859	2,9950514	0,5884828	0,016058322	4,401538	4,411323	1	34,307446	10,245608	2	0,32307297	1,007308	0,9255486	1,2018248	2	NF	0
COMBO4 (2)002.nd2	0	2	0,08643251	6,9035144	4,6136413	0,39742613	0,05882798	6,69975	6,7043815	1	153,7267	14,774468	2	0,19582276	1,0112302	0,8436527	1,068228	2	R	0
COMBO4 (2)002.nd2	0	1	0,16962653	2,680954	2,6336439	0,685487	0,039334867	3,0774972	3,0896475	1	155,44232	7,010516	2	0,36041605	1,0136583	0,9851934	0,94300616	2	R	0
COMBO4 (2)002.nd2	0	1	0,09713526	2,6644707	3,252558	0,59126514	0,18508488	3,3429933	3,353637	1	158,151	7,5252213	2	0,30356383	1,018162	0,9622971	0,8488281	2	R	0
COMBO4 (2)002.nd2	1	0	0,2576837	2,9663317	2,1535406	0,74388677	0,27295554	2,9021173	2,9128814	1	26,183702	7,0788283	2	0,44843546	1,0281819	0,96868205	1,138542	2	G	0
COMBO4 (2)002.nd2	0	1	0,079596624	1,5081407	2,9294693	0,6679024	0,039418645	2,327485	2,3206177	1	26,10368	5,326836	2	0,35446894	1,0018044	0,9724101	0,7164697	2	R	0
COMBO4 (2)002.nd2	0	2	0,055721235	3,3919013	2,6750553	0,5511094	0,10127949	3,7651217	3,6941981	1	4,5960407	8,794429	2	0,30464587	1,0086223	0,87912655	0,9641758	2	R	0
COMBO4 (2)002.nd2	0	0	0,074021436	4,0608907	2,784268	0,6601458	0,008847969	3,8037887	3,8071828	1	1,5124353	8,792161	2	0,35735404	1,0030352	0,9705531	1,162473	2	NF	0
COMBO4 (2)002.nd2	1	0	0,10153472	2,1002083	2,249364	0,7441698	0,1687847	2,504992	2,48863	1	52,67915	5,955251	2	0,42614737	1,0088729	0,97722346	0,9329629	2	G	0
COMBO4 (2)002.nd2	0	0	0,05595208	4,302147	4,417582	0,47420546	0,0066302298	4,83715	4,834613	1	88,55763	10,677369	2	0,23410796	1,0049862	0,96778905	0,9246154	2	NF	0
COMBO4 (2)002.nd2	0	1	0,05779395	5,5505505	4,3138185	0,44577414	0,03768179	5,6833196	5,703938	1	6,557124	12,508797	2	0,21879731	1,0048478	0,91429436	1,0098315	2	R	0
COMBO4 (2)002.nd2	0	0	0,07251749	2,571398	2,039006	0,78593665	0,052860796	2,532009	2,478204	1	176,94612	6,412034	2	0,51068014	1,0015095	0,9660349	1,1480894	2	NF	0
COMBO4 (2)002.nd2	0	1	0,08467555	3,4585836	1,3868519	0,9440171	0,0923435	2,541225	2,525954	1	179,30632	6,7852235	2	0,6819023	1,0026536	0,99943465	1,6840076	2	R	0
COMBO4 (2)002.nd2	0	1	0,029562542	1,6892906	2,0786452	0,76474345	0,020078916	2,1280224	2,0857756	1	84,90195	5,2686486	2	0,47496554	1,0005095	0,974359	0,8900723	2	R	0
COMBO4 (2)002.nd2	0	0	0,033561975	3,912541	2,5171769	0,7244579	0,008623609	3,399695	3,329148	1	103,1348	8,238114	2	0,4310118	1,0003779	0,98914003	1,268868	2	NF	0
COMBO4 (2)002.nd2	0	0	0,06927404	4,843266	2,6827958	0,6853915	0,04951222	4,034189	4,015093	1	99,31757	9,423337	2	0,37890986	1,0021224	0,9740164	1,3182491	2	NF	0
COMBO4 (2)002.nd2	0	0	0,038951486	3,4197063	2,3413322	0,7526609	0,036001623	3,1696134	3,1575816	1	113,18406	7,556134	2	0,43339744	1,0009009	0,99337393	1,2012771	2	NF	0
COMBO4 (2)002.nd2	0	1	0,056528043	3,7190702	3,0024533	0,62398654	0,0023681533	3,7799935	3,7748814	1	53,252632	8,654351	2	0,33140755	1,0017638	0,96114457	1,0684452	2	R	0
COMBO4 (2)002.nd2	0	1	0,07643611	5,6138196	3,462269	0,4697232	0,022411032	5,517506	5,5307097	1	169,88046	12,254995	2	0,2347918	1,0052099	0,8750162	1,0745988	2	R	0
COMBO4 (2)002.nd2	0	1	0,020012762	2,2453947	3,368424	0,5860978	0,010461484	3,1063173	3,1069958	1	45,136913	6,9385104	2	0,29628605	1,000336	0,96287304	0,7765995	2	R	0
COMBO4 (2)002.nd2	0	0	0,0491471	5,5806866	4,710138	0,4430843	0,008898866	5,7204247	5,7238693	1	35,014122	12,580722	2	0,21714066	1,0036485	0,91459286	1,0256296	2	NF	0
COMBO4 (2)002.nd2	2	0	0,09458433	3,7846704	2,9236922	0,60314167	0,18393715	3,7751691	3,7926686	1	37,98718	8,879925	2	0,3381157	1,0220286	0,91311157	1,0695689	2	G	0
COMBO4 (2)002.nd2	0	0	0,0334933	3,5657253	3,4239182	0,5754885	0,009444908	3,8852994	3,8856287	1	155,29031	8,823899	2	0,30075234	1,001534	0,9573108	0,978499	2	NF	0
COMBO4 (2)002.nd2	1	0	0,075875424	2,0778975	2,1086593	0,8221104	0,12044664	2,3500533	2,32292	1	10,586051	5,6357527	2	0,47904775	1,003249	0,9994394	1,042506	2	G	0
COMBO4 (2)002.nd2	1	0	0	1,7179283	2,328459	0,7794995	0,0034160153	2,1962116	2,1934893	1	6,5966897	5,26259	2	0,45348907	1,0000579	0,9890721	0,9017213	2	G	0
COMBO4 (2)002.nd2	0	0	0,017603436	2,6180177	3,2179072	0,628438	0,013148132	3,224083	3,2159688	1	119,97406	7,2353578	2	0,3206788	1,0005554	0,98682064	0,8826506	2	NF	0
COMBO4 (2)002.nd2	0	0	0,20029946	2,1867874	1,6163813	0,88094145	0,22790131	2,0744622	2,0798886	1	124,52792	5,585148	2	0,64700204	1,0083605	0,98117435	1,1941596	2	NF	0
COMBO4 (2)002.nd2	0	0	0,14304174	2,1921153	2,1787138	0,7744582	0,217948	2,4241693	2,4199271	1	15,857731	5,9639997	2	0,4749497	1,0104246	0,9816582	1,042174	2	NF	0
COMBO4 (2)002.nd2	1	0	0,093408346	2,2357378	1,6785475	0,882393	0,13190994	2,1563401	2,1521642	1	24,41721	5,642666	2	0,61220443	1,0032103	0,995404	1,1973723	2	G	0
COMBO4 (2)002.nd2	1	0	0,31856042	1,6889577	1,9822406	0,8202063	0,4631982	2,032165	2,072923	1	174,1203	5,086895	2	0,520728	1,0350559	0,99314666	0,9262865	2	G	0
COMBO4 (2)002.nd2	0	0	0,04071303	5,71555	3,3589895	0,56467205	0,037085157	5,0292068	5,0327644	1	38,445423	11,278096	2	0,2877194	1,0015198	0,94333607	1,220836	2	NF	0
COMBO4 (2)002.nd2	0	0	0,0094493795	1,5907238	2,108098	0,8191227	0,016951075	2,0141375	2,0084844	1	42,12758	4,94001	2	0,4992599	1,0000546	0,9983281	0,90184325	2	NF	0
COMBO4 (2)002.nd2	0	0	0,03564201	6,9629545	4,5887523	0,46266866	0,009099322	6,2433896	6,2467856	1	44,56934	13,752026	2	0,22743788	1,0015213	0,9316936	1,1759063	2	NF	0
COMBO4 (2)002.nd2	0	0	0,058622606	2,1601474	2,061029	0,83125776	0,07486379	2,2959068	2,2879689	1	68,31282	5,714507	2	0,5217771	1,0010338	0,99907595	1,0716815	2	NF	0
COMBO4 (2)002.nd2	0	0	0	2,2114289	1,7601514	0,85594976	0,0069702803	2,1634738	2,1305609	1	65,60233	5,6979327	2	0,6015612	1,0000404	0,99237895	1,1439712	2	NF	0
COMBO4 (2)002.nd2	0	0	0,011030399	2,499471	2,109139	0,81144595	0,016761856	2,5357192	2,5300786	1	82,06208	6,221558	2	0,4949438	1,0000952	0,98776156	1,1295081	2	NF	0
COMBO4 (2)002.nd2	0	1	0,06274672	3,2703576	2,3051925	0,7546087	0,055306334	3,0245667	2,9999511	1	12,426481	7,3797503	2	0,45517564	1,0015655	0,9757576	1,1988119	2	R	0
COMBO4 (2)002.nd2	1	0	0,4252724	1,7861927	1,7212021	0,81374985	0,6822488	2,012476	2,129021	1	21,34001	5,2519865	2	0,5615352	1,085015	0,96318907	0,92103076	2	G	0
COMBO4 (2)002.nd2	0	0	0,06743492	6,921663	3,4837456	0,55283684	0,070876196	5,4412932	5,5089116	1	72,269066	12,543296	2	0,29765713	1,0160236	0,9346223	1,3495551	2	NF	0
COMBO4 (2)002.nd2	0	0	0,031496946	8,032872	3,8791924	0,5006852	0,02373867	6,1022725	6,0862274	1	69,197235	14,199007	2	0,2746615	1,001279	0,91033626	1,3673545	2	NF	0
COMBO4 (2)002.nd2	1	0	0,15484308	2,9326992	2,369567	0,6895069	0,2589393	3,0760477	3,1497862	1	41,80033	7,3108754	2	0,39463133	1,0354679	0,9533449	1,0101329	2	G	0
COMBO4 (2)002.nd2	0	0	0,0063929427	1,9520248	1,8636115	0,8133791	0,0020674753	2,1683867	2,1532695	1	106,705536	5,4916277	2	0,5285938	1,0001802	0,96972704	1,0460682	2	NF	0
COMBO4 (2)002.nd2	0	0	0,07053624	3,317976	3,1262665	0,63944566	0,14199938	3,4505715	3,4277923	1	160,93655	8,074948	2	0,3548144	1,0118582	0,9766712	1,0322875	2	NF	0
COMBO4 (2)002.nd2	0	0	0,038528003	6,263662	3,442175	0,59739417	0,0064469045	5,1083865	5,0996	1	158,82411	11,478592	2	0,3056124	1,0032213	0,97340095	1,3267795	2	NF	0
COMBO4 (2)002.nd2	0	0	0,103291936	6,798787	3,7422564	0,5420994	0,033695746	5,5842285	5,6196494	1	168,63017	12,553973	2	0,27759728	1,0077149	0,93309265	1,291429	2	NF	0
COMBO4 (2)002.nd2	0	0	0,13423055	4,84876	1,9485828	0,80314803	0,0816241	3,4469523	3,4437745	1	169,90082	8,710087	2	0,51960135	1,0030947	0,9783646	1,5814353	2	NF	0
COMBO4 (2)002.nd2	0	0	0,10125138	3,9969556	2,3296328	0,71897393	0,1578525	3,5390542	3,547464	1	172,63977	8,358205	2	0,40631706	1,0178763	0,9706453	1,2406557	2	NF	0
COMBO4 (2)002.nd2	0	0	0,10788091	7,03355	3,6547186	0,52777123	0,015877603	5,7596936	5,810821	1	8,550472	12,941045	2	0,2699516	1,0114441	0,923568	1,30203	2	NF	0
COMBO4 (2)003.nd2	0	1	0,12523025	3,6429908	2,3258913	0,6694841	0,16061479	3,206511	3,239831	1	109,37573	8,269207	2	0,45113108	1,0138925	0,948828	1,2522156	2	R	0
COMBO4 (2)003.nd2	1	0	0,017233625	1,5373403	2,355624	0,7577682	0,0017864425	2,1409204	2,120447	1	53,084915	5,0491905	2	0,42705035	1,0003021	0,9965194	0,8017209	2	G	0
COMBO4 (2)003.nd2	1	0	0,13172165	2,1705954	3,0821817	0,51816034	0,26115742	3,1259897	3,1376722	1	1,6231498	7,2554154	2	0,28282246	1,026636	0,86249703	0,73173946	2	G	0
COMBO4 (2)003.nd2	0	1	0,19487688	2,6648452	2,062348	0,7109682	0,362548	2,6823356	2,778503	1	170,49135	6,863029	2	0,4715805	1,0381522	0,9126756	1,0512434	2	R	0
COMBO4 (2)003.nd2	1	0	0,15992413	2,417741	2,584316	0,6720073	0,24050738	2,8140922	2,8423722	1	12,22732	6,723924	2	0,3887257	1,0178647	0,92518497	0,95127445	2	G	0
COMBO4 (2)003.nd2	1	0	0,06462776	1,442915	2,9611168	0,66168946	0,11708185	2,311395	2,3108993	1	50,446507	5,234777	2	0,34387657	1,0026563	0,9945774	0,6787506	2	G	0
COMBO4 (2)003.nd2	1	0	0,043274116	1,3813939	2,649374	0,67239976	0,08853734	2,1392446	2,1322942	1	8,138125	5,0810084	2	0,38433218	1,0017004	0,9502362	0,69606346	2	G	0
COMBO4 (2)003.nd2	0	1	0,049001638	2,9203157	3,406246	0,47529644	0,096113585	3,910022	3,8727944	1	32,17135	8,786938	2	0,24321005	1,0075471	0,8430182	0,798298	2	R	0
COMBO4 (2)003.nd2	1	0	0,7431264	2,5184517	1,1590405	0,7650053	0,6802869	2,1257408	2,220749	1	113,308174	6,4319034	2	0,7096155	1,0887356	0,909479	1,2502939	2	G	0
COMBO4 (2)003.nd2	1	0	0,07858527	1,8397425	2,2107594	0,5659485	0,15717725	2,5153146	2,347012	1	27,021828	6,3913856	2	0,37023935	1,0052557	0,8430806	0,8010558	2	G	0
COMBO4 (2)003.nd2	0	1	0,0025440075	5,9235063	2,2600973	0,7942829	0,005355717	4,032751	4,032118	1	127,79692	9,680699	2	0,4637524	1,0001482	0,9981273	1,6765715	2	R	0
COMBO4 (2)003.nd2	1	0	0,045706674	1,4129869	3,9996831	0,5362208	0,04506626	2,578907	2,553909	1	42,106712	5,7544284	2	0,27050596	1,0011656	0,964512	0,5853066	2	G	0
COMBO4 (2)003.nd2	1	0	0,2784752	1,8121039	2,375057	0,561706	0,50343186	2,4580255	2,5432446	1	118,179886	6,367104	2	0,38187435	1,0651829	0,8271096	0,75405896	2	G	0
COMBO4 (2)003.nd2	0	1	0,08305319	4,8962746	3,0583363	0,6229526	0,060580797	4,327219	4,372388	1	9,017226	9,938259	2	0,332934	1,031283	0,9635365	1,2309127	2	R	0
COMBO4 (2)003.nd2	0	1	0,07450773	2,0808113	3,3503993	0,5425949	0,15169351	3,0941389	3,0979037	1	169,07263	6,941981	2	0,27673444	1,0092633	0,93035805	0,71148384	2	R	0
COMBO4 (2)003.nd2	1	0	0,04763779	1,7791997	2,3331819	0,6508175	0,09433732	2,3751879	2,3493347	1	39,32481	5,861215	2	0,4015493	1,0019674	0,883323	0,82194775	2	G	0
COMBO4 (2)003.nd2	1	0	0,116204314	1,9619731	2,9555645	0,56467026	0,23195447	2,831415	2,8334513	1	169,24133	6,607756	2	0,31159908	1,0197394	0,8743114	0,74016905	2	G	0
COMBO4 (2)003.nd2	1	0	0,20154151	1,4971517	2,7786868	0,61396724	0,245959	2,3892455	2,401001	1	52,093113	5,535607	2	0,3339292	1,018963	0,9305599	0,6716433	2	G	0
COMBO4 (2)003.nd2	1	0	0,2407885	1,403663	2,3783984	0,66737586	0,43837652	2,029717	2,0165174	1	44,053417	5,1410413	2	0,43381247	1,030835	0,93500805	0,72442687	2	G	0
COMBO4 (2)003.nd2	0	3	0,07429073	3,1166797	4,8663945	0,42282075	0,0007384494	4,3344245	4,3577266	1	38,815163	9,624383	2	0,21122213	1,0100831	0,89470416	0,74405503	2	R	0
COMBO4 (2)003.nd2	0	2	0,055918105	2,0371885	4,0414886	0,51523	0,08878266	3,1400924	3,1373956	1	48,87795	7,048878	2	0,26306105	1,0040979	0,95154953	0,68553454	2	R	0
COMBO4 (2)003.nd2	0	0	0,040991716	6,627544	3,6247797	0,5769145	0,030466238	5,3166165	5,313986	1	139,25972	12,015048	2	0,2985328	1,0012873	0,9729066	1,3359075	2	NF	0
COMBO4 (2)003.nd2	0	1	0,05720956	2,7734437	3,1621907	0,5671109	0,07624552	3,3918886	3,4178965	1	45,2442	7,8393598	2	0,30693492	1,0085597	0,9212964	0,86583483	2	R	0
COMBO4 (2)003.nd2	0	1	0,15516956	1,7944343	3,0455484	0,6014069	0,10195405	2,6431782	2,6561117	1	20,250322	6,123286	2	0,3270279	1,0087603	0,9325517	0,722	2	R	0
COMBO4 (2)003.nd2	0	0	0,13328478	2,1459951	2,688058	0,68999386	0,26051682	2,6568274	2,7063158	1	112,60824	6,2516794	2	0,38709018	1,0241433	0,97636545	0,88468075	2	NF	0
COMBO4 (2)003.nd2	0	1	0,0321158	7,265981	3,2617998	0,63927585	0,028543398	5,2176275	5,2147803	1	43,49752	11,951101	2	0,33982724	1,0010551	0,98574686	1,5208931	2	R	0
COMBO4 (2)003.nd2	0	0	0,05073725	8,705358	3,8332627	0,5185958	0,059480496	6,4760528	6,5049195	1	30,581303	14,523916	2	0,2642871	1,007065	0,9205916	1,4188937	2	NF	0
COMBO4 (2)003.nd2	0	0	0,013866574	2,7680326	1,4825228	0,9419226	0,0042494987	2,2495315	2,2476473	1	47,517605	6,0769114	2	0,6964616	1,0000546	0,9998196	1,4612825	2	NF	0
COMBO4 (2)003.nd2	0	0	0,113739185	5,375082	1,949758	0,85257673	0,14130831	3,5882998	3,5710254	1	76,8472	8,900835	2	0,53151774	1,0167218	0,9976668	1,7697687	2	NF	0
COMBO4 (2)003.nd2	0	2	0	7,3984303	2,9999864	0,65324086	0,0013188298	5,095579	5,084607	1	33,579784	11,9299345	2	0,3627961	1,0000557	0,9655798	1,5825456	2	R	0
COMBO4 (2)003.nd2	0	2	0,051900674	6,9546294	4,6128364	0,44819397	0,036651	6,3470507	6,3574114	1	165,3328	13,96397	2	0,21980633	1,0029826	0,9362532	1,1461245	2	R	0
COMBO4 (2)003.nd2	0	1	0,11089442	2,0529227	3,289336	0,58539546	0,02896318	2,9582765	2,9656732	1	37,272293	6,6384478	2	0,29867935	1,0053928	0,9563329	0,7461739	2	R	0
COMBO4 (2)003.nd2	0	1	0,021758646	4,8053875	2,5676985	0,73883855	0,0038595207	3,8547027	3,8460438	1	1,6517559	9,04054	2	0,41177198	1,000235	0,9890172	1,4069567	2	R	0
COMBO4 (2)003.nd2	1	0	0,07663223	2,9633348	2,3256912	0,78485245	0,091568425	2,8699307	2,8590207	1	63,835453	6,888129	2	0,45808703	1,0026524	0,9956366	1,1738143	2	G	0
COMBO4 (2)003.nd2	0	1	0,10640798	2,2823572	3,599678	0,50788796	0,15544467	3,2966185	3,3228126	1	165,48898	7,5147195	2	0,2673969	1,015086	0,8638225	0,73075455	2	R	0
COMBO4 (2)003.nd2	0	1	0,04522792	2,4048998	2,5494592	0,71491	0,08209844	2,799558	2,802513	1	143,68958	6,5017123	2	0,39068633	1,0021937	0,991012	0,9515707	2	R	0
COMBO4 (2)003.nd2	0	1	0,04913053	5,3106265	5,169851	0,3945699	0,0052803783	5,9522023	5,969454	1	15,876893	13,005163	2	0,19085367	1,003851	0,9122526	0,921792	2	R	0
COMBO4 (2)003.nd2	0	1	0,047311954	4,777749	2,5880842	0,7038501	0,009655177	3,8861098	3,877349	1	1,143196	9,235842	2	0,40281284	1,0014869	0,95942694	1,3543965	2	R	0
COMBO4 (2)003.nd2	0	1	0,044719826	2,8419576	3,148055	0,6228657	0,08680143	3,303638	3,3311865	1	39,197926	7,572103	2	0,33154526	1,0089442	0,97620815	0,9198888	2	R	0
COMBO4 (2)003.nd2	0	1	0,035477936	3,230731	3,4363348	0,59739226	0,070312515	3,6588097	3,6539497	1	154,52194	8,243764	2	0,30727786	1,0031441	0,96426976	0,9488611	2	R	0
COMBO4 (2)003.nd2	0	1	0,02469401	6,062116	3,446949	0,60484093	0,012173759	4,9987273	4,9952507	1	3,430822	11,222676	2	0,30889824	1,0003072	0,9910718	1,3170372	2	R	0
COMBO4 (2)003.nd2	0	2	0,06473491	3,869418	3,621264	0,50689507	0,0910299	4,400055	4,419761	1	167,24837	9,794194	2	0,25447175	1,0084611	0,9184319	0,91298884	2	R	0
COMBO4 (2)003.nd2	0	1	0,06598738	1,9773325	2,893457	0,6627183	0,038408127	2,6695266	2,673216	1	163,643	6,123226	2	0,35328186	1,0025142	0,9863787	0,8115394	2	R	0
COMBO4 (2)003.nd2	0	0	0,012589942	5,246358	3,2398355	0,63043815	0,023251595	4,4694004	4,4602365	1	8,569045	10,226162	2	0,33440247	1,0007387	0,97678167	1,2782624	2	NF	0
COMBO4 (2)003.nd2	0	0	0,2300562	3,310983	1,6318972	0,8998656	0,24365184	2,638162	2,599335	1	46,857735	6,7997756	2	0,6057092	1,0147058	0,9979926	1,4981706	2	NF	0
COMBO4 (2)003.nd2	0	0	0,031017466	4,565547	1,9396759	0,85229784	0,026413558	3,2835884	3,2727213	1	152,10117	8,204566	2	0,53914493	1,0005027	0,9977078	1,6128328	2	NF	0
COMBO4 (2)003.nd2	1	0	0,052582093	1,3922579	2,6530523	0,71443546	0,053963087	2,1147733	2,1147323	1	98,33128	4,948611	2	0,3963713	1,0013193	0,9865503	0,72997546	2	G	0
COMBO4 (2)003.nd2	1	0	0,1019229	1,3363144	2,847934	0,6864018	0,1765416	2,133283	2,1434567	1	55,24919	4,946182	2	0,37387112	1,006442	0,9906196	0,6832668	2	G	0
COMBO4 (2)003.nd2	1	0	0,07751418	1,3493013	3,186945	0,60146475	0,12995264	2,343259	2,3187401	1	10,035402	5,3095083	2	0,3128805	1,00377	0,9661421	0,62054443	2	G	0
COMBO4 (2)003.nd2	1	0	0,11392903	1,4335494	2,8362467	0,67034155	0,22289836	2,201593	2,1987622	1	15,810269	5,1839786	2	0,3765726	1,0114263	0,9609375	0,702929	2	G	0
COMBO4 (2)003.nd2	1	0	0,18348266	1,7032765	2,1589563	0,78212184	0,24507293	2,1717882	2,165063	1	41,499813	5,231308	2	0,45979083	1,0111067	0,98252016	0,8873412	2	G	0
COMBO4 (2)003.nd2	0	0	0,06481449	4,6509604	1,8617523	0,8615765	0,060194105	3,2945764	3,2822511	1	57,231953	8,236246	2	0,54557395	1,0021391	0,9962552	1,6491642	2	NF	0
COMBO4 (2)003.nd2	0	0	0,16920598	2,5336862	1,9197088	0,8216285	0,16875142	2,5165546	2,4600332	1	27,803637	6,225061	2	0,5093898	1,0063716	0,99317974	1,1369511	2	NF	0
COMBO4 (2)003.nd2	0	1	0,14138632	3,5820422	2,4039907	0,6658625	0,15746072	3,3768773	3,340704	1	136,2204	8,22201	2	0,3999542	1,0104457	0,90383565	1,1568134	2	R	0
COMBO4 (2)003.nd2	0	0	0,049848575	5,0169234	3,1244383	0,61762154	0,022488765	4,4043484	4,3847184	1	148,58885	10,103282	2	0,32929435	1,0018895	0,9568752	1,234673	2	NF	0
COMBO4 (2)003.nd2	1	0	0,03217091	1,5833979	2,4303865	0,7554616	0,050764717	2,1827793	2,1811686	1	14,128987	5,132084	2	0,42313656	1,000459	0,9879493	0,8147879	2	G	0
COMBO4 (2)003.nd2	1	0	0,09607124	1,6729218	2,2890615	0,76433295	0,051175512	2,230633	2,2255757	1	172,64235	5,244468	2	0,42808452	1,0034631	0,99403936	0,829703	2	G	0
COMBO4 (2)003.nd2	0	1	0,13910928	1,1237535	2,8003151	0,6199567	0,12768123	2,0080874	2,0031805	1	159,89607	4,772652	2	0,35482645	1,0075408	0,92664224	0,59516525	2	R	0
COMBO4 (2)003.nd2	0	1	0,06546491	2,5597432	3,2422972	0,60418457	0,0075292154	3,2500107	3,252234	1	158,1139	7,2965627	2	0,30855808	1,002445	0,97517115	0,84825325	2	R	0
COMBO4 (2)003.nd2	0	1	0,108643144	2,6322114	4,106561	0,4400086	0,09711934	3,929867	3,9552455	1	173,56345	8,670312	2	0,21700773	1,0206263	0,8728786	0,6960858	2	R	0
COMBO4 (2)003.nd2	0	1	0,02616427	2,623637	1,7141023	0,7342671	0,014340132	2,5303798	2,444933	1	144,71881	6,700848	2	0,521726	1,0007265	0,8890002	1,1875471	2	R	0
COMBO4 (2)003.nd2	1	0	0,28078943	1,8088156	2,2732751	0,6430781	0,54951155	2,4245052	2,0553753	1	173,85051	5,945251	2	0,39179432	1,0496287	0,8847344	0,85303813	2	G	0
COMBO4 (2)003.nd2	0	1	0,08114023	2,3898318	2,7636297	0,66343373	0,03156318	2,912398	2,8918316	1	141,24081	6,72806	2	0,3587368	1,0019988	0,97148854	0,8911037	2	R	0
COMBO4 (2)003.nd2	0	1	0,13251245	1,7238182	2,1613297	0,6774464	0,2460143	2,2988648	2,2858243	1	147,05493	5,654747	2	0,4153122	1,0133295	0,91893184	0,81430423	2	R	0
COMBO4 (2)003.nd2	0	2	0,097655736	1,8448	3,4950235	0,52883154	0,17827879	2,9230905	2,9384584	1	35,715878	6,6209593	2	0,2749001	1,0140731	0,90894175	0,6643502	2	R	0
COMBO4 (2)003.nd2	1	0	0,2679885	2,4946008	1,9279344	0,5464492	0,5424498	2,7425423	2,8742049	1	64,23653	7,574092	2	0,42228392	1,0968881	0,8237825	0,911795	2	G	0
COMBO4 (2)003.nd2	0	1	0,09254271	3,4589374	2,7717102	0,6007885	0,023420382	3,7240634	3,7146018	1	153,16132	8,505806	2	0,3175548	1,003358	0,9328996	1,0109899	2	R	0
COMBO4 (2)003.nd2	0	0	0,08012616	6,106758	3,6227608	0,56644154	0,051176757	5,160658	5,1692114	1	59,842957	11,639458	2	0,29195148	1,0052474	0,9560334	1,2697542	2	NF	0
COMBO4 (2)003.nd2	1	0	0,041850325	2,2141554	1,9989954	0,81736463	0,09324395	2,4015691	2,405264	1	161,75609	5,8344655	2	0,48879647	1,0023983	0,995406	1,0586376	2	G	0
COMBO4 (2)003.nd2	1	0	0,08212699	2,1436434	1,9202824	0,782065	0,08655334	2,4812474	2,4712567	1	153,65356	5,8689413	2	0,44332534	1,0025758	0,9828993	0,9705791	2	G	0
COMBO4 (2)003.nd2	0	1	0,14687596	2,407335	2,454514	0,67038834	0,05030956	2,7395196	2,7362561	1	120,78492	6,7175355	2	0,40841135	1,0145905	0,9382929	0,9498151	2	R	0
COMBO4 (2)003.nd2	0	1	0,16038923	1,790813	2,2300448	0,7345889	0,29207778	2,2297294	2,2194438	1	96,37011	5,5348754	2	0,45862314	1,0150223	0,9652364	0,8598563	2	R	0
COMBO4 (2)003.nd2	0	1	0,076092936	3,2935007	2,2273376	0,7554495	0,13988018	3,0483856	3,0377145	1	108,750496	7,401694	2	0,4512613	1,0076745	0,97758776	1,1923039	2	R	0
COMBO4 (2)003.nd2	0	1	0,17632322	3,9246955	2,21839	0,74737376	0,1617002	3,3582222	3,3898096	1	111,847885	8,123422	2	0,44309536	1,034153	0,9667292	1,3009101	2	R	0
COMBO4 (2)003.nd2	1	0	0,12938671	1,9337933	2,3699615	0,6990341	0,1528408	2,472916	2,486844	1	77,8341	5,8960447	2	0,40262568	1,0114396	0,9504112	0,854793	2	G	0
COMBO4 (2)003.nd2	0	2	0,048482243	3,0301838	4,1309285	0,44670317	0,03316439	4,0474825	3,9946544	1	68,82384	9,232725	2	0,23550987	1,0023649	0,8635587	0,7778936	2	R	0
COMBO4 (2)003.nd2	1	0	0,04270818	2,2032707	2,9145834	0,6558588	0,07691229	2,8471336	2,8373141	1	38,64118	6,497311	2	0,34606862	1,0022881	0,97065943	0,8531495	2	G	0
COMBO4 (2)003.nd2	1	0	0,10815014	1,9883214	3,2171195	0,53162915	0,028582273	3,0110352	3,0029325	1	167,2591	6,855574	2	0,27923188	1,0045618	0,9049369	0,69686365	2	G	0
COMBO4 (2)003.nd2	1	0	0,09545628	1,7642149	2,0170255	0,8144833	0,12845838	2,0896342	2,067731	1	128,11542	5,217225	2	0,51442385	1,0027846	0,98686785	0,95523465	2	G	0
COMBO4 (2)003.nd2	1	0	0,11939796	1,835476	2,2707539	0,76749134	0,20484875	2,25348	2,2692266	1	170,97261	5,4820447	2	0,46020514	1,0084941	0,98578197	0,9031277	2	G	0
COMBO4 (2)003.nd2	1	0	0,07917561	2,610192	2,4189517	0,72463804	0,15705766	2,8107307	2,7989206	1	163,31958	6,7279167	2	0,4206725	1,0096521	0,972398	1,0222553	2	G	0
COMBO4 (2)003.nd2	1	0	0,13380922	1,8601178	1,8606068	0,8620934	0,15356398	2,0409768	2,0405798	1	166,15672	5,2071247	2	0,56855756	1,0035061	0,99946326	1,0438439	2	G	0
COMBO4 (2)003.nd2	0	0	0,09868321	2,2513053	1,9283539	0,83425075	0,12104131	2,3646421	2,3623366	1	157,9109	5,8233624	2	0,5126414	1,0031774	0,9941549	1,10343	2	NF	0
COMBO4 (2)003.nd2	0	1	0,024567945	3,4481776	2,1696815	0,7926325	0,021248568	2,9858913	2,9837227	1	46,208168	7,3937335	2	0,4924382	1,0001704	0,9901037	1,2887433	2	R	0
COMBO4 (2)003.nd2	1	0	0,12363687	2,299673	1,7228677	0,8781077	0,13194646	2,2565036	2,2502937	1	30,012892	5,736726	2	0,5750481	1,0029321	0,9957465	1,2053385	2	G	0
COMBO4 (2)003.nd2	0	1	0,15021817	2,6469882	2,10277	0,802164	0,08086277	2,6758509	2,6899846	1	22,172096	6,439459	2	0,47069362	1,0102966	0,9939356	1,1320462	2	R	0
COMBO4 (2)003.nd2	0	1	0,07713386	3,6614618	1,6706389	0,88066584	0,34327433	2,723391	2,7766085	1	118,08843	7,228141	2	0,62855685	1,0549514	0,9925976	1,5450977	2	R	0
COMBO4 (2)003.nd2	0	1	0,012236727	4,3605046	2,3306239	0,77583814	0,013098698	3,4590425	3,4500902	1	93,250626	8,404033	2	0,4640182	1,0001222	0,99110675	1,4174429	2	R	0
COMBO4 (2)003.nd2	0	1	0,058440603	2,957091	1,3968413	0,9303238	0,07936057	2,2830865	2,2771702	1	38,57517	6,320046	2	0,7223207	1,0014251	0,99806124	1,5245962	2	R	0
COMBO4 (2)003.nd2	0	1	0,1355588	4,936172	2,198097	0,7810249	0,1464783	3,7451065	3,7400186	1	54,67251	8,911845	2	0,44809702	1,0159851	0,9923184	1,506057	2	R	0
COMBO4 (2)003.nd2	0	0	0,013686329	2,945686	3,3380556	0,56687415	0,030468244	3,6090248	3,6113899	1	141,07422	8,080809	2	0,28794983	1,0007623	0,9550337	0,8777998	2	NF	0
COMBO4 (2)003.nd2	0	1	0,113038436	2,066409	3,0358937	0,59813654	0,14034688	2,8623095	2,8659198	1	166,84618	6,5889	2	0,32113916	1,0160698	0,93386006	0,7710493	2	R	0
COMBO4 (2)003.nd2	0	1	0,06480297	3,1954334	3,2627943	0,56681603	0,067167014	3,6981182	3,705959	1	36,159172	8,416834	2	0,29749405	1,0027133	0,9525984	0,90609604	2	R	0
COMBO4 (2)003.nd2	0	1	0,11349741	4,9454956	3,2038333	0,5500523	0,097958274	4,6785946	4,736413	1	38,254982	10,629378	2	0,2876664	1,0150847	0,8987292	1,1011627	2	R	0
COMBO4 (2)003.nd2	0	1	0,018377397	4,871404	4,058432	0,50358284	0,03873393	4,9798827	4,967987	1	13,881135	11,025455	2	0,2501071	1,001434	0,94536173	1,0338867	2	R	0
COMBO4 (2)003.nd2	0	1	0,06908271	3,7981567	2,7143242	0,68890613	0,043265954	3,5617425	3,5484147	1	143,81883	8,323603	2	0,38120443	1,0013034	0,97105396	1,1761465	2	R	0
COMBO4 (2)003.nd2	0	1	0,149359	4,1606236	2,0795188	0,8176204	0,14738768	3,2243636	3,2236218	1	137,59862	7,9966536	2	0,5095426	1,0082992	0,98397386	1,4713651	2	R	0
COMBO4 (2)003.nd2	0	2	0,071386665	8,555842	4,103755	0,4639946	0,055005364	6,786172	6,841295	1	165,4771	15,222286	2	0,23655014	1,0086046	0,8659028	1,3275095	2	R	0
COMBO4 (2)003.nd2	2	0	0,045541234	4,8337755	3,8064132	0,52968717	0,015850963	4,7216883	4,7212267	1	14,1721735	10,708742	2	0,27605903	1,0011634	0,92387986	1,0853577	2	G	0
COMBO4 (2)003.nd2	1	0	0,05687959	2,7991676	2,6355224	0,7167951	0,09239741	2,953337	2,95231	1	14,808725	7,005222	2	0,4086138	1,0027926	0,99267834	1,0409641	2	G	0
COMBO4 (2)003.nd2	0	1	0,009933005	3,7805912	1,3837388	0,94417405	0,024922434	2,5925312	2,584551	1	143,24449	7,09347	2	0,7161794	1,0003304	0,99857074	1,7388785	2	R	0
COMBO4 (2)003.nd2	0	1	0,119403474	3,1255872	1,3853344	0,94444597	0,16228573	2,3574612	2,3513956	1	120,9296	6,4488487	2	0,7160653	1,0056305	0,9972376	1,5949839	2	R	0
COMBO4 (2)003.nd2	0	1	0,062218077	4,4832134	2,3330648	0,7437419	0,054738335	3,7303011	3,7298818	1	120,375916	8,703391	2	0,4102152	1,0016593	0,989472	1,3534926	2	R	0
COMBO4 (2)003.nd2	0	1	0,170498	4,6603675	1,88374	0,85684884	0,14957704	3,2160294	3,2113788	1	93,26194	8,267285	2	0,57370716	1,0082043	0,9940161	1,6422008	2	R	0
COMBO4 (2)003.nd2	1	0	0,018424194	1,5034786	2,1515954	0,77116036	0,047445014	2,0792193	2,0683124	1	124,43118	4,9497266	2	0,44279915	1,0004232	0,9838745	0,81476116	2	G	0
COMBO4 (2)003.nd2	0	1	0,049696602	2,761206	3,0051503	0,6527705	0,09423901	3,1499503	3,140688	1	166,01459	7,2907815	2	0,3543248	1,0030217	0,98188275	0,95079404	2	R	0
COMBO4 (2)003.nd2	0	1	0,042969305	2,8161504	3,1769772	0,63062733	0,06956893	3,3065548	3,3047981	1	160,91368	7,491115	2	0,3279552	1,002073	0,990629	0,9150568	2	R	0
COMBO4 (2)003.nd2	0	0	0,14521456	1,3892609	3,0205963	0,6212243	0,24551927	2,3040388	2,298549	1	92,22235	5,301181	2	0,33320716	1,0144345	0,95556575	0,6460437	2	NF	0
COMBO4 (2)003.nd2	1	0	0,09384987	2,7202475	3,1703258	0,61406493	0,004775783	3,2546864	3,2596302	1	64,335754	7,461085	2	0,32696423	1,0055052	0,96548873	0,8887166	2	G	0
COMBO4 (2)003.nd2	1	0	0,1191573	2,1508236	2,338435	0,7188487	0,12214141	2,6235993	2,602844	1	150,67543	6,1318083	2	0,3978505	1,0068662	0,9674955	0,9237081	2	G	0
COMBO4 (2)003.nd2	0	0	0,060160324	5,258679	4,0582933	0,48604664	0,06140358	5,221401	5,233132	1	104,103165	11,660154	2	0,24559109	1,0075788	0,90234846	1,0582705	2	NF	0
COMBO4 (2)003.nd2	0	1	0,103171825	2,55941	3,9802456	0,4868994	0,10489244	3,714469	3,7248251	1	36,813972	8,127468	2	0,2361873	1,0170709	0,9584736	0,7230345	2	R	0
COMBO4 (2)003.nd2	0	0	0,14714585	3,9230304	2,6369374	0,6400663	0,08099294	3,7967732	3,7504487	1	35,092342	8,7761345	2	0,3464994	1,0213175	0,94165134	1,1435537	2	NF	0
COMBO4 (2)003.nd2	0	0	0,08047244	2,480823	3,3335629	0,5431494	0,10764042	3,3152149	3,331776	1	31,863108	7,576056	2	0,2873972	1,0085971	0,92615616	0,7845191	2	NF	0
COMBO4 (2)003.nd2	0	0	0,07164017	8,941619	4,7245283	0,42730254	0,03236025	7,327667	7,33984	1	153,61664	16,216057	2	0,21202876	1,008161	0,8711959	1,272484	2	NF	0
COMBO4 (2)003.nd2	0	0	0,044067558	6,192734	3,871119	0,52401847	0,08038887	5,4194565	5,458635	1	158,82275	12,186328	2	0,2684609	1,012189	0,9632008	1,2044564	2	NF	0
COMBO4 (2)003.nd2	0	0	0,046155322	7,2896237	4,799717	0,4375084	0,026288243	6,624374	6,617591	1	123,73965	14,469858	2	0,21150741	1,0031645	0,9228921	1,1622968	2	NF	0
COMBO4 (2)003.nd2	2	0	0,17513016	3,3859072	2,6271858	0,5898765	0,32557547	3,54969	3,5891337	1	87,67881	8,493016	2	0,34214038	1,056079	0,874441	0,99765867	2	G	0
COMBO4 (2)003.nd2	0	0	0,11308474	4,989285	3,697254	0,53648823	0,026528459	4,7556963	4,771649	1	19,943127	10,810455	2	0,2808796	1,0087268	0,9244771	1,1094486	2	NF	0
COMBO4 (2)003.nd2	0	0	0,06923198	4,9356723	3,3464694	0,562822	0,05321404	4,6111884	4,620775	1	113,63173	10,497662	2	0,2955498	1,0042539	0,92922074	1,1476207	2	NF	0
COMBO4 (2)003.nd2	2	0	0,11500817	2,0562527	2,6536324	0,56460667	0,014216286	2,855749	2,8294625	1	45,787422	6,765037	2	0,3210307	1,0056441	0,89298624	0,7710954	2	G	0
COMBO4 (2)003.nd2	1	0	0	1,8820956	2,3224015	0,7396503	0,0032597573	2,3415203	2,3303356	1	73,04184	5,654739	2	0,43707493	1,0000731	0,9748189	0,88802826	2	G	0
COMBO4 (2)003.nd2	1	0	0	2,5111258	2,6932402	0,6218153	0,0023055987	3,0174115	3,0088747	1	38,244892	7,1237464	2	0,35116363	1,0000111	0,9613717	0,87696034	2	G	0
COMBO4 (2)003.nd2	0	0	0,04514735	4,2573586	4,0120425	0,4937196	0,104948014	4,6603265	4,665524	1	98,1023	10,40962	2	0,24958456	1,0092803	0,9195857	0,95842785	2	NF	0
COMBO4 (2)003.nd2	1	0	0,2315002	2,0755665	2,5003233	0,6060698	0,47969395	2,7091064	2,789633	1	120,691025	6,5601225	2	0,36007634	1,0875955	0,892852	0,7925605	2	G	0
COMBO4 (2)003.nd2	0	0	0,12667073	5,3594103	2,7810025	0,5919449	0,10299616	4,464978	4,516713	1	166,24278	10,666521	2	0,34228548	1,0155847	0,8892972	1,2744082	2	NF	0
COMBO4 (2)003.nd2	0	0	0,055677686	2,390914	1,664393	0,88211286	0,032669786	2,2308674	2,224331	1	128,97449	5,836128	2	0,61168325	1,0004156	0,9777354	1,2755076	2	NF	0
COMBO4 (2)004.nd2	0	1	0,03805037	6,306167	3,9445918	0,555247	0,019233631	5,42899	5,43212	1	81,12823	11,946607	2	0,27241907	1,0023853	0,9837232	1,2582649	2	R	0
COMBO4 (2)004.nd2	0	1	0,06308378	4,8520684	3,220587	0,6291842	0,07955916	4,33915	4,357074	1	140,38788	9,844178	2	0,32811624	1,0041924	0,9767164	1,215759	2	R	0
COMBO4 (2)004.nd2	1	0	0,32993656	5,255328	1,9325904	0,68837464	0,42640296	3,8368587	4,05471	1	19,858387	9,794729	2	0,4545256	1,124765	0,9073159	1,413173	2	G	0
COMBO4 (2)004.nd2	0	1	0,1559101	3,633282	3,2626462	0,5923763	0,037876703	3,8863776	3,9418783	1	168,0446	8,779215	2	0,30628043	1,0181139	0,96057534	1,0020489	2	R	0
COMBO4 (2)004.nd2	0	1	0,27912152	1,983545	1,6406798	0,8684889	0,41359964	2,0525715	2,0752563	1	3,6944578	5,3572736	2	0,59945357	1,0283484	0,99052674	1,090469	2	R	0
COMBO4 (2)004.nd2	1	0	0,025332576	3,313647	2,4991996	0,7402412	0,021791229	3,0937197	3,0859473	1	161,12755	7,5001755	2	0,44081303	1,0001895	0,98655397	1,1753639	2	G	0
COMBO4 (2)004.nd2	0	1	0,045444895	4,2989416	3,1155653	0,5968385	0,078507036	4,245174	4,246933	1	20,59741	9,513872	2	0,3037251	1,0039705	0,9763474	1,0840646	2	R	0
COMBO4 (2)004.nd2	0	1	0,025388658	1,8557056	3,6347184	0,59002	0,045183465	2,7771626	2,7728078	1	2,3207912	6,286749	2	0,30634907	1,0005513	0,9895237	0,71388793	2	R	0
COMBO4 (2)004.nd2	0	1	0,073833264	2,528275	2,7428963	0,7000148	0,022801423	2,9043133	2,9072049	1	178,97765	6,7369523	2	0,38163438	1,0025927	0,98986346	0,94474816	2	R	0
COMBO4 (2)004.nd2	0	1	0,051807396	7,354808	3,8770642	0,5322221	0,06472215	5,864002	5,872104	1	166,8048	13,177837	2	0,27232856	1,0062913	0,9335256	1,3358542	2	R	0
COMBO4 (2)004.nd2	0	1	0,121177144	1,8358091	2,357572	0,6753949	0,08004659	2,4226346	2,4106064	1	144,93614	5,8443985	2	0,39825547	1,0064372	0,92298675	0,81888694	2	R	0
COMBO4 (2)004.nd2	0	1	0,12277766	1,8793484	3,1260393	0,62347424	0,035441387	2,7383103	2,74268	1	90,80637	6,154593	2	0,31911856	1,0060302	0,9777383	0,7376229	2	R	0
COMBO4 (2)004.nd2	0	1	0,0008840767	7,8210444	3,9278638	0,55968034	0,0013297469	5,934409	5,932122	1	139,44894	13,251569	2	0,28276128	1,0000433	0,98426396	1,415171	2	R	0
COMBO4 (2)004.nd2	0	1	0,0718302	1,5780699	2,4093504	0,74603105	0,02734596	2,1996768	2,1904507	1	50,100548	5,155723	2	0,4152586	1,0015175	0,9854952	0,803085	2	R	0
COMBO4 (2)004.nd2	0	1	0,03407823	8,974835	4,255886	0,47556975	0,047212396	6,8194685	6,847313	1	155,34018	15,399657	2	0,2457172	1,006203	0,92012876	1,3867737	2	R	0
COMBO4 (2)004.nd2	0	1	0,022741018	1,9132308	3,0901313	0,6433149	0,034791566	2,672075	2,6653955	1	90,41568	6,1133156	2	0,3411773	1,0005689	0,98394483	0,7814796	2	R	0
COMBO4 (2)004.nd2	1	0	0,030927766	2,7870133	2,298846	0,7846347	0,0559959	2,8215532	2,8189542	1	25,492435	6,680988	2	0,44573084	1,0009282	0,9989854	1,1306262	2	G	0
COMBO4 (2)004.nd2	0	1	0,06272492	2,3372183	4,3770156	0,4495003	0,13392468	3,6836483	3,6847703	1	162,74025	8,083317	2	0,21930729	1,0097593	0,90195006	0,6660929	2	R	0
COMBO4 (2)004.nd2	0	1	0,23423742	1,4670156	2,1754549	0,74059916	0,38613102	2,0067713	2,0267851	1	165,55002	4,9891973	2	0,46381953	1,0237832	0,9366927	0,788847	2	R	0
COMBO4 (2)004.nd2	0	1	0,16125308	3,4591665	3,0506103	0,5619944	0,081765056	3,900604	3,949236	1	145,45059	8,794774	2	0,28947952	1,0131295	0,91949546	0,93291837	2	R	0
COMBO4 (2)004.nd2	0	1	0,08482142	1,920973	3,396382	0,5335009	0,059463564	2,9373202	2,9296973	1	155,97673	6,7266364	2	0,28348413	1,0044221	0,9060745	0,688962	2	R	0
COMBO4 (2)004.nd2	0	1	0,026716115	1,6671464	2,8838925	0,6169214	0,044018526	2,5397503	2,5285077	1	82,61072	5,8274274	2	0,32908022	1,0006126	0,9431545	0,70782256	2	R	0
COMBO4 (2)004.nd2	0	1	0,10715639	2,6881132	4,4866705	0,43790144	0,06180333	3,9462922	3,9613402	1	175,22989	8,782952	2	0,21977548	1,0082945	0,8932721	0,7036499	2	R	0
COMBO4 (2)004.nd2	0	1	0,061066285	2,6409943	3,8999026	0,4634358	0,11522949	3,7921252	3,780737	1	72,693504	8,462406	2	0,23383649	1,0081952	0,877032	0,7223916	2	R	0
COMBO4 (2)004.nd2	0	1	0,058682337	5,9225073	2,7845452	0,70454377	0,046714436	4,4529495	4,4639587	1	15,006697	10,2778845	2	0,3802946	1,0038397	0,9959681	1,48349	2	R	0
COMBO4 (2)004.nd2	0	1	0,09566232	3,2060893	3,289853	0,49866942	0,039113246	3,9516025	3,9724154	1	40,711292	8,988482	2	0,26142025	1,0074598	0,8968376	0,8524457	2	R	0
COMBO4 (2)004.nd2	0	1	0,07228588	2,387584	2,9065943	0,6217622	0,11358804	2,9892416	2,986125	1	123,30564	6,946597	2	0,34020972	1,004008	0,9196434	0,8667913	2	R	0
COMBO4 (2)004.nd2	0	1	0,09931445	7,710656	3,2250168	0,6122169	0,05618283	5,5031157	5,5150585	1	63,81774	12,580502	2	0,3241785	1,0079943	0,9648726	1,5127851	2	R	0
COMBO4 (2)004.nd2	0	1	0,04465668	9,575478	4,16578	0,51756305	0,010760852	6,8482804	6,8557386	1	45,501045	15,247671	2	0,25996056	1,0024673	0,9641893	1,484562	2	R	0
COMBO4 (2)004.nd2	0	1	0,05212575	4,9439974	2,288653	0,7953298	0,010048231	3,6610086	3,65746	1	7,8173194	8,838334	2	0,46966353	1,0009174	0,9988227	1,5367506	2	R	0
COMBO4 (2)004.nd2	0	1	0,036273494	5,5907598	2,1456313	0,7686028	0,005480215	3,9029553	3,906026	1	127,296646	9,560693	2	0,46729782	1,0017403	0,99026793	1,5809665	2	R	0
COMBO4 (2)004.nd2	0	1	0,08687441	9,184373	4,2718773	0,47054636	0,013088111	6,981591	7,0164027	1	174,28067	15,6613245	2	0,23991136	1,0051109	0,9166168	1,3822875	2	R	0
COMBO4 (2)004.nd2	0	1	0,05626802	1,7345781	3,0638702	0,61896145	0,108845554	2,6129632	2,6234756	1	124,83788	5,9343076	2	0,32347253	1,0048991	0,96462965	0,7163757	2	R	0
COMBO4 (2)004.nd2	0	1	0,098498486	7,3492303	2,8631291	0,6508327	0,094801426	5,0956745	5,126568	1	96,54577	11,912178	2	0,36036998	1,0099602	0,9605467	1,5507728	2	R	0
COMBO4 (2)004.nd2	0	1	0,076528504	4,6770177	1,9483373	0,856581	0,0771181	3,330954	3,3309731	1	55,126617	8,283335	2	0,53671265	1,003543	0,99886215	1,6424959	2	R	0
COMBO4 (2)004.nd2	0	1	0,26884773	8,89733	2,7186718	0,5239831	0,21640004	5,9909706	6,4010396	1	77,6898	14,607509	2	0,31562793	1,082653	0,8267529	1,4984659	2	R	0
COMBO4 (2)004.nd2	0	1	0	5,3006363	2,6582694	0,7261533	0,00048827575	4,11121	4,097902	1	38,406387	9,577558	2	0,3992996	1,0000157	0,9973059	1,441863	2	R	0
COMBO4 (2)004.nd2	0	1	0,044814464	7,038711	2,5832586	0,64961547	0,012139113	4,8055925	4,8077903	1	51,656326	11,668723	2	0,3880694	1,0007129	0,91936153	1,6039382	2	R	0
COMBO4 (2)004.nd2	0	1	0,1584979	7,4374743	2,9571579	0,60678977	0,03786472	5,264409	5,2741814	1	58,416485	12,410765	2	0,3416932	1,0077423	0,9273022	1,5404524	2	R	0
COMBO4 (2)004.nd2	0	1	0,066668466	6,2117147	2,8478177	0,68903154	0,005599177	4,5961285	4,60002	1	118,912155	10,643663	2	0,37440124	1,0018264	0,98641	1,4938797	2	R	0
COMBO4 (2)004.nd2	0	1	0,06969326	2,108273	2,9445808	0,6704229	0,13862549	2,7661567	2,7700512	1	164,13708	6,286283	2	0,35081923	1,0057504	0,9962174	0,83242184	2	R	0
COMBO4 (2)004.nd2	0	1	0,0788918	4,176035	2,9906547	0,584535	0,06756758	4,0966735	4,0607004	1	162,27928	9,475055	2	0,31681922	1,005333	0,94518334	1,0866941	2	R	0
COMBO4 (2)004.nd2	1	0	0,102303304	2,0492182	2,6589897	0,71451575	0,18086459	2,583751	2,575666	1	79,16781	6,0033426	2	0,3908382	1,0085758	0,9923979	0,87796795	2	G	0
COMBO4 (2)004.nd2	1	0	0,05006545	2,0241601	1,9347383	0,84188485	0,0060765627	2,2028217	2,1856523	1	78,84208	5,496687	2	0,5311245	1,0007854	0,9906696	1,0951293	2	G	0
COMBO4 (2)004.nd2	1	0	0,06330365	1,9152079	2,3903966	0,70057845	0,11040965	2,4111702	2,4082177	1	170,17209	5,8611727	2	0,41944048	1,0024928	0,9547044	0,8627898	2	G	0
COMBO4 (2)004.nd2	1	0	0,15971388	3,941574	2,7774305	0,6324233	0,117537364	3,7594953	3,7830422	1	168,45647	8,849849	2	0,35507554	1,0179785	0,9233931	1,1560084	2	G	0
COMBO4 (2)004.nd2	1	0	0,20616281	1,3198311	2,2480326	0,7081	0,33829096	2,0232396	2,0193126	1	165,9417	4,839682	2	0,4105196	1,0192518	0,952135	0,70525146	2	G	0
COMBO4 (2)004.nd2	0	1	0,15880959	2,3351371	2,0489252	0,7165451	0,25768164	2,565164	2,5851612	1	176,75398	6,3994017	2	0,45184788	1,0209823	0,93820554	1,0092678	2	R	0
COMBO4 (2)004.nd2	0	1	0,117737316	4,7831182	2,4350975	0,63115263	0,0940321	4,1810274	4,204342	1	37,583538	9,75873	2	0,34838158	1,0076077	0,9399288	1,238511	2	R	0
COMBO4 (2)004.nd2	0	1	0,09727364	3,25966	2,1438258	0,7972236	0,1346063	2,9793031	2,9734244	1	58,43937	7,16805	2	0,4675769	1,0073862	0,9834976	1,2656536	2	R	0
COMBO4 (2)004.nd2	1	0	0,25496262	1,9751681	2,2720404	0,6809129	0,39172307	2,4700515	2,5134745	1	109,23367	6,0375557	2	0,41219443	1,0370035	0,9153196	0,8497726	2	G	0
COMBO4 (2)004.nd2	0	1	0,06527865	1,6709758	4,0766525	0,51117194	0,08522482	2,8309476	2,8427155	1	47,80616	6,40924	2	0,2654707	1,0065012	0,94239163	0,61758846	2	R	0
COMBO4 (2)004.nd2	0	1	0,12218198	4,314967	2,724163	0,6395278	0,036014672	3,9590495	3,9678345	1	1,8626912	9,207972	2	0,3505143	1,0091374	0,9458394	1,1845146	2	R	0
COMBO4 (2)004.nd2	0	1	0,09707145	4,765678	2,6529164	0,6783149	0,15466511	4,0152307	4,0497217	1	133,56343	9,396186	2	0,37636894	1,032113	0,95183146	1,3028697	2	R	0
COMBO4 (2)004.nd2	1	0	0,17150378	2,0715704	1,9372642	0,79620606	0,025269592	2,342906	2,3569	1	13,088572	5,7179723	2	0,48050743	1,0070978	0,9736286	0,9791949	2	G	0
COMBO4 (2)004.nd2	1	0	0,2333448	1,7049415	2,0742698	0,7968694	0,39606544	2,089225	2,1313744	1	92,17317	5,185207	2	0,49733514	1,0288237	0,9925366	0,90853435	2	G	0
COMBO4 (2)004.nd2	0	1	0,028929258	1,6696439	3,426497	0,5232992	0,05157067	2,7743528	2,7612298	1	19,212513	6,332013	2	0,27619165	1,0011153	0,8902699	0,6332917	2	R	0
COMBO4 (2)004.nd2	0	1	0,01508531	1,5357794	2,355122	0,7368956	0,025453504	2,1666396	2,138017	1	56,9508	5,1176	2	0,41654852	1,0001304	0,9886388	0,7797938	2	R	0
COMBO4 (2)004.nd2	0	1	0,10895945	2,3129928	2,4549305	0,6685059	0,20537427	2,819854	2,8146598	1	59,4381	6,593856	2	0,37036604	1,0127194	0,9489719	0,8818409	2	R	0
COMBO4 (2)004.nd2	1	0	0,09039666	2,4911458	3,2551441	0,6120662	0,010227707	3,1739998	3,1788492	1	4,2179217	7,151634	2	0,31484404	1,0062985	0,96243405	0,8488677	2	G	0
COMBO4 (2)004.nd2	1	0	0,22700606	1,57141	2,013106	0,78102875	0,28920513	1,9890857	2,011509	1	123,134094	5,028242	2	0,50569963	1,0126568	0,9510278	0,87877405	2	G	0
COMBO4 (2)004.nd2	1	0	0,04600245	1,6959506	3,1240509	0,59460354	0,049194764	2,601143	2,5967655	1	123,4398	5,9868417	2	0,31915	1,0008398	0,92963403	0,69789886	2	G	0
COMBO4 (2)004.nd2	0	1	0,07044193	4,752025	2,4909384	0,7030668	0,034940615	3,8234398	3,848634	1	43,289074	9,216074	2	0,41388556	1,0138102	0,95263684	1,3768325	2	R	0
COMBO4 (2)004.nd2	0	1	0,04695355	2,3288102	2,144531	0,7235162	0,0020422265	2,718291	2,7180157	1	57,834846	6,359864	2	0,40128446	1,0010884	0,96943444	0,9522889	2	R	0
COMBO4 (2)004.nd2	0	1	0,09363622	1,7327467	3,0213068	0,5846757	0,15806189	2,6959243	2,688524	1	113,12721	6,1026006	2	0,3035497	1,0065331	0,9182917	0,69430935	2	R	0
COMBO4 (2)004.nd2	1	0	0,072535455	1,9638462	1,8806151	0,816385	0,123832114	2,1835072	2,1269517	1	138,4256	5,498081	2	0,5244552	1,0027826	0,9678346	1,0297945	2	G	0
COMBO4 (2)004.nd2	1	0	0,12107349	2,2650414	2,075112	0,79913074	0,23975672	2,4993458	2,4978096	1	12,974401	5,9680724	2	0,46167207	1,014654	0,9946626	1,0405014	2	G	0
COMBO4 (2)004.nd2	0	1	0,12837765	3,264197	2,461465	0,69595075	0,14698277	3,2564824	3,3132076	1	114,43167	7,677218	2	0,39191243	1,0264142	0,95206875	1,0872259	2	R	0
COMBO4 (2)004.nd2	0	1	0,057260238	4,818791	3,429867	0,5171595	0,05970288	4,805843	4,7799206	1	104,55069	10,820858	2	0,26564953	1,0043466	0,93988895	1,0729134	2	R	0
COMBO4 (2)004.nd2	0	1	0,09599601	4,625653	3,239494	0,6079074	0,0010959033	4,252683	4,2588277	1	98,20564	9,778511	2	0,32565454	1,002791	0,9634151	1,1711414	2	R	0
COMBO4 (2)004.nd2	0	1	0,1331348	2,7995007	1,8574713	0,8393563	0,17790906	2,5689557	2,5193512	1	162,3468	6,47399	2	0,5401041	1,0081604	0,98477215	1,2659222	2	R	0
COMBO4 (2)004.nd2	0	1	0,1398745	2,8416247	1,714204	0,82421035	0,13306697	2,6279747	2,6304657	1	98,61017	6,5821724	2	0,5238832	1,0045077	0,979511	1,2730075	2	R	0
COMBO4 (2)004.nd2	0	1	0,16386165	3,41954	2,12569	0,7846728	0,21868265	3,038881	3,1029673	1	41,958733	7,400217	2	0,471466	1,0368625	0,9846582	1,1970961	2	R	0
COMBO4 (2)004.nd2	1	0	0,017927945	2,0592496	1,6263826	0,9158801	0,010397145	2,0183773	2,0012221	1	61,66552	5,315451	2	0,64359766	1,0001704	0,9993536	1,2093546	2	G	0
COMBO4 (2)004.nd2	0	1	0,24341276	1,9963133	1,6811525	0,7444	0,35350433	2,2305338	2,1592636	1	173,01825	5,8051853	2	0,5108827	1,0222301	0,9115098	0,9911724	2	R	0
COMBO4 (2)004.nd2	1	0	0,07792488	2,2790272	2,9611623	0,5580316	0,1677831	3,017477	3,0439155	1	154,51503	7,163913	2	0,3186924	1,0139456	0,8604476	0,7950453	2	G	0
COMBO4 (2)004.nd2	0	1	0,42324117	1,4701791	2,0242605	0,7559765	0,67304987	1,9887619	2,0947735	1	111,00852	4,943516	2	0,4732763	1,0789169	0,9726812	0,76448864	2	R	0
COMBO4 (2)004.nd2	1	0	0,05755784	1,746899	3,1884396	0,6263026	0,09657995	2,6392486	2,644695	1	97,859764	5,920341	2	0,31931356	1,0039355	0,9875753	0,7182676	2	G	0
COMBO4 (2)005.nd2	0	0	0,09263668	1,4108706	2,7476563	0,6814751	0,15372708	2,2008038	2,1568356	1	112,64803	5,1006265	2	0,37088108	1,0042582	0,97632384	0,70575094	2	NF	0
COMBO4 (2)005.nd2	1	0	0,0804256	1,5346035	2,7121868	0,6953842	0,13960323	2,280199	2,2876675	1	163,49297	5,266118	2	0,37580347	1,0056802	0,9904894	0,7366575	2	G	0
COMBO4 (2)005.nd2	0	0	0,040014822	3,603666	2,8135948	0,6917391	0,036176547	3,4710011	3,4678655	1	31,256184	8,091071	2	0,38084227	1,0009345	0,9883781	1,1434741	2	NF	0
COMBO4 (2)005.nd2	0	1	0,060759712	1,6779271	2,2314491	0,7630466	0,114167556	2,2032185	2,208108	1	9,994393	5,2567334	2	0,4401169	1,0029155	0,9873371	0,85850525	2	R	0
COMBO4 (2)005.nd2	0	0	0,034599986	2,4064815	1,2959211	0,9182346	0,047429692	2,0827932	2,0688462	1	81,98676	5,7387776	2	0,7063181	1,0005364	0,9820288	1,4767867	2	NF	0
COMBO4 (2)005.nd2	0	1	0,1019305	4,765012	4,832472	0,41635877	0,04511715	5,4442515	5,479414	1	26,041462	11,992316	2	0,20469053	1,0110707	0,8938829	0,91473955	2	R	0
COMBO4 (2)005.nd2	1	0	0,039405536	1,7436523	2,4270403	0,68824935	0,00644621	2,4172049	2,412655	1	31,21374	5,6423755	2	0,37996453	1,0003389	0,9507058	0,7900369	2	G	0
COMBO4 (2)005.nd2	0	0	0,035086166	4,8313003	2,256145	0,7972788	0,0064360583	3,626232	3,6169217	1	108,15933	8,726334	2	0,46780297	1,0002844	0,9965814	1,5243444	2	NF	0
COMBO4 (2)005.nd2	1	0	0,19393088	1,2936077	2,5978522	0,6877656	0,31645536	2,105404	2,1033058	1	130,78163	4,8616757	2	0,371571	1,0181708	0,97313374	0,66985035	2	G	0
COMBO4 (2)005.nd2	1	0	0,054159936	2,7834334	2,0553148	0,8193549	0,058793113	2,700074	2,7001033	1	79,49194	6,5337024	2	0,4861157	1,0010116	0,99979067	1,1691167	2	G	0
COMBO4 (2)005.nd2	1	0	0,10570399	1,5639175	2,1335325	0,77159274	0,1737879	2,04941	2,0379972	1	53,639835	5,0468197	2	0,47409588	1,004703	0,96875	0,8434919	2	G	0
COMBO4 (2)005.nd2	1	0	0,06336808	1,8025094	3,0082648	0,6755536	0,009461138	2,5107436	2,5026147	1	81,57227	5,7904696	2	0,36406833	1,0017081	0,9882697	0,7904799	2	G	0
COMBO4 (2)005.nd2	1	0	0,05236668	1,6743891	1,9867306	0,8158497	0,08394587	2,107793	2,0998015	1	62,338963	5,078413	2	0,47985557	1,0021656	0,9921567	0,9143743	2	G	0
COMBO4 (2)005.nd2	1	0	0,33469278	2,1341739	1,8838708	0,51867723	0,66514874	2,6579623	3,0492752	1	77,676056	7,190701	2	0,3846292	1,1871737	0,7647515	0,7236414	2	G	0
COMBO4 (2)005.nd2	0	0	0,026479872	3,338039	1,8313022	0,8077041	0,031104011	2,7840674	2,7815053	1	88,57715	7,206502	2	0,54833007	1,0002522	0,9720249	1,3217359	2	NF	0
COMBO4 (2)005.nd2	1	0	0,08020028	1,2941072	3,0029423	0,62502867	0,108112395	2,1676662	2,162189	1	166,09709	5,100821	2	0,3506675	1,0040501	0,93240166	0,639718	2	G	0
COMBO4 (2)005.nd2	0	0	0,09121862	4,972739	2,4370105	0,70161676	0,12569398	3,8072796	3,8282979	1	102,4097	9,437409	2	0,43679357	1,013744	0,94311315	1,4010627	2	NF	0
COMBO4 (2)005.nd2	2	0	0,12661618	5,167563	3,0997767	0,5785527	0,07093271	4,496681	4,525655	1	124,88779	10,594399	2	0,3253956	1,0072466	0,90382725	1,2213888	2	G	0
COMBO4 (2)005.nd2	0	1	0,12053593	2,2249985	2,5888634	0,5631723	0,12106051	3,0108743	3,0297005	1	95,28958	7,046106	2	0,3125033	1,0072358	0,89615744	0,7680934	2	R	0
COMBO4 (2)005.nd2	1	0	0,101892896	1,4352144	2,7736259	0,68878025	0,18783621	2,1810546	2,1338868	1	160,17375	5,1170893	2	0,38414383	1,0073884	0,97621745	0,7273078	2	G	0
COMBO4 (2)005.nd2	1	0	0,12990169	1,3051794	2,7911248	0,6462737	0,24625365	2,1520307	2,1349156	1	94,676994	5,037694	2	0,3588256	1,0109055	0,9505275	0,6447567	2	G	0
COMBO4 (2)005.nd2	1	0	0,09540546	2,3419635	2,8439891	0,63460827	0,04138683	2,9376416	2,9360187	1	118,93958	6,809922	2	0,3455355	1,0024065	0,9260649	0,8646402	2	G	0
COMBO4 (2)005.nd2	0	1	0,037568312	10,132321	5,151171	0,44308576	0,0018220472	7,7299423	7,732306	1	154,84943	16,951788	2	0,21590693	1,0006979	0,95555943	1,3743212	2	R	0
COMBO4 (2)005.nd2	0	1	0,2635633	2,5674853	1,975714	0,7527728	0,34320262	2,551179	2,479435	1	94,12932	6,546768	2	0,50226885	1,0350456	0,9480204	1,1505502	2	R	0
COMBO4 (2)005.nd2	1	0	0,010136409	1,8664447	2,6991446	0,64972544	0,023255987	2,5947068	2,5914674	1	87,866295	6,008244	2	0,35297883	1,0001378	0,96779764	0,77228343	2	G	0
COMBO4 (2)005.nd2	0	1	0,07154467	2,3877506	3,6532977	0,5227541	0,090629645	3,3508935	3,3457546	1	76,563194	7,576187	2	0,27075583	1,0058888	0,91788274	0,76001644	2	R	0
COMBO4 (2)005.nd2	0	1	0,04342228	3,1357436	4,0821457	0,5108003	0,07404357	3,912927	3,9287531	1	50,6681	8,783136	2	0,26076373	1,0054544	0,9615797	0,8406185	2	R	0
COMBO4 (2)005.nd2	0	1	0,19475357	1,9981449	1,9703346	0,73648304	0,26349965	2,3796608	2,326654	1	21,731424	5,8389807	2	0,44926947	1,0127348	0,9415503	0,95000124	2	R	0
COMBO4 (2)005.nd2	1	0	0,069452696	1,5009812	2,3937016	0,71999353	0,044181235	2,181379	2,1760006	1	22,107294	5,11833	2	0,40162715	1,0021453	0,96872985	0,76283824	2	G	0
COMBO4 (2)005.nd2	1	0	0,08732487	1,2773741	3,292618	0,59220463	0,1636758	2,242059	2,24069	1	37,099186	5,206287	2	0,32354462	1,0053445	0,94482756	0,60302013	2	G	0
COMBO4 (2)005.nd2	1	0	0,075210646	1,3749421	2,3516488	0,70602804	0,037633624	2,0954173	2,1016726	1	10,588075	4,946934	2	0,39870661	1,0034987	0,9587832	0,7240991	2	G	0
COMBO4 (2)005.nd2	0	1	0,116184406	2,2573824	2,6125042	0,6893105	0,12407011	2,8017817	2,8159647	1	176,6955	6,4150505	2	0,3661396	1,0157332	0,9841039	0,88210225	2	R	0
COMBO4 (2)005.nd2	1	0	0,0046422053	2,609193	2,1640115	0,8175213	0,0054057892	2,5872567	2,585879	1	107,0719	6,332986	2	0,49629202	1,0000302	0,9995535	1,149816	2	G	0
COMBO4 (2)005.nd2	1	0	0,1013608	2,0487602	3,3009937	0,5890512	0,07179671	2,926283	2,9143665	1	64,824265	6,611104	2	0,30462715	1,0036621	0,9524731	0,75550485	2	G	0
COMBO4 (2)005.nd2	0	1	0,1363435	1,6073736	1,8531635	0,8029649	0,17336205	2,004125	2,0295887	1	143,8847	5,0155096	2	0,5095388	1,0153606	0,9627044	0,9126562	2	R	0
COMBO4 (2)005.nd2	0	1	0,023422755	3,2981627	3,515179	0,58710504	0,014425817	3,7734997	3,7561889	1	35,376064	8,402007	2	0,29491276	1,0006138	0,9653979	0,95178586	2	R	0
COMBO4 (2)005.nd2	1	0	0,03973231	1,3243266	2,5368378	0,70864516	0,018245522	2,0858998	2,066711	1	128,30727	4,846052	2	0,38754165	1,0009283	0,9848935	0,7092963	2	G	0
COMBO4 (2)005.nd2	0	1	0,046714693	2,475412	1,9479088	0,73390794	0,033629745	2,732327	2,7305834	1	4,8072925	6,510403	2	0,42217472	1,0010251	0,9626404	1,0232952	2	R	0
COMBO4 (2)005.nd2	1	0	0,09127241	1,5391093	3,0793524	0,5843685	0,16001794	2,4867275	2,4896586	1	156,36084	5,753025	2	0,3169007	1,0099752	0,92690265	0,65346116	2	G	0
COMBO4 (2)005.nd2	1	0	0,012197178	1,4137361	2,798303	0,69666326	0,016624155	2,1806993	2,1739554	1	56,974552	5,0498405	2	0,37851834	1,0001047	0,9930994	0,71096975	2	G	0
COMBO4 (2)005.nd2	3	0	0,044046633	3,2111673	2,3122418	0,7902039	0,05429942	2,9405808	2,9337597	1	164,44461	7,1460624	2	0,47283196	1,0015793	0,9965381	1,2301157	2	G	0
COMBO4 (2)005.nd2	1	0	0,041839503	1,4606886	2,5104039	0,71304387	0,044165432	2,1645753	2,161761	1	135,4603	5,07371	2	0,39693767	1,0012301	0,97749305	0,7451951	2	G	0
COMBO4 (2)005.nd2	1	0	0,049194165	1,981162	3,879919	0,51205814	0,11598852	3,0422828	3,0681195	1	136,56021	6,972769	2	0,27254042	1,0104612	0,90000755	0,67686695	2	G	0
COMBO4 (2)005.nd2	0	1	0,08213673	9,815526	4,399472	0,4470222	0,07046829	7,495716	7,562243	1	107,67625	16,611053	2	0,22243209	1,0127159	0,8857483	1,3651147	2	R	0
COMBO4 (2)005.nd2	0	0	0,021502959	2,768532	1,3851136	0,91826004	0,024836712	2,1967187	2,1030302	1	110,11608	6,1552663	2	0,73048407	1,0004075	0,9909416	1,5146735	2	NF	0
COMBO4 (2)005.nd2	0	1	0,25184518	5,9981804	2,2656453	0,6308813	0,30806482	4,29328	4,510054	1	37,18113	10,930521	2	0,41433463	1,0794995	0,87589353	1,43239	2	R	0
COMBO4 (2)005.nd2	2	0	0,15678838	5,103669	3,1275444	0,5283452	0,04955983	4,514414	4,525398	1	123,25326	11,017608	2	0,31885254	1,0081378	0,8687507	1,1907649	2	G	0
COMBO4 (2)005.nd2	0	0	0,08943179	5,444491	3,7172446	0,5554901	0,0067490307	4,897085	4,8873816	1	170,3739	11,098018	2	0,2890627	1,0022411	0,94503206	1,1901703	2	NF	0
COMBO4 (2)005.nd2	0	0	0,042411856	3,433609	2,475721	0,74886405	0,03730275	3,1825294	3,1752903	1	121,98634	7,590648	2	0,43163446	1,0005302	0,9894447	1,2043066	2	NF	0
COMBO4 (2)005.nd2	2	0	0,11151414	5,062544	2,98282	0,56066823	0,14680725	4,4796224	4,5266533	1	20,9193	10,652127	2	0,32121524	1,0182817	0,8864723	1,1951431	2	G	0
COMBO4 (2)005.nd2	0	0	0,043926712	3,1861928	2,6510987	0,733093	0,0021045085	3,1634803	3,1651216	1	8,405525	7,390289	2	0,40537027	1,0009133	0,99459475	1,1303511	2	NF	0
COMBO4 (2)005.nd2	0	0	0,010399749	4,3962183	2,845235	0,6930011	0,014650822	3,8288395	3,8245296	1	49,80049	8,928481	2	0,3818168	1,0001744	0,993528	1,2605187	2	NF	0
COMBO4 (2)005.nd2	0	1	0,06904474	9,235176	4,3310237	0,42710868	0,0680925	7,3759556	7,4544673	1	11,523176	16,483837	2	0,21613184	1,0111216	0,8522587	1,2991072	2	R	0
COMBO4 (2)005.nd2	0	0	0,0067059826	3,0279362	1,7032903	0,90410215	0,0011303074	2,4958482	2,494653	1	12,966929	6,487383	2	0,61890006	1,0000374	0,99945045	1,4256916	2	NF	0
COMBO4 (2)005.nd2	0	1	0,040598646	5,5620384	2,6268952	0,7259649	0,016789353	4,1673474	4,169736	1	70,23414	9,812149	2	0,40777886	1,0010823	0,98781717	1,4899598	2	R	0
COMBO4 (2)005.nd2	0	1	0,0727275	9,42413	4,1160917	0,47228292	0,07254404	7,1127048	7,1702504	1	98,54191	15,835233	2	0,23718207	1,010929	0,89648074	1,3879137	2	R	0
COMBO4 (2)005.nd2	0	1	0,073561125	9,83638	3,959484	0,4335505	0,06850662	7,4223056	7,4743285	1	6,680247	16,885065	2	0,22733575	1,0166442	0,85019	1,3715655	2	R	0
COMBO4 (2)005.nd2	0	0	0,04077796	4,5866923	3,9502904	0,54769796	0,025693817	4,5945945	4,597811	1	33,48952	10,258507	2	0,27664024	1,0017148	0,9709573	1,0672795	2	NF	0
COMBO4 (2)005.nd2	0	1	0,09577304	5,660106	2,1480813	0,80766535	0,03819069	3,8423028	3,845834	1	1,8137324	9,384292	2	0,488148	1,0117674	0,99226505	1,7059346	2	R	0
COMBO4 (2)005.nd2	0	1	0,011034046	5,7717433	3,046813	0,65848804	0,000311151	4,553296	4,5528026	1	178,32367	10,495049	2	0,35445845	1,0000858	0,99086046	1,3846138	2	R	0
COMBO4 (2)005.nd2	0	0	0,15354884	2,8890767	1,6549686	0,7655308	0,13349849	2,5184877	2,5166314	1	25,535393	6,8865724	2	0,5799486	1,0049692	0,9723187	1,337618	2	NF	0
COMBO4 (2)005.nd2	0	1	0	3,655135	1,410527	0,95335114	0,0010806762	2,5669658	2,56514	1	92,73494	6,94113	2	0,7062743	1,0001202	0,99995446	1,7130013	2	R	0
COMBO4 (2)005.nd2	0	0	0,19875911	2,4683878	1,7204026	0,8615033	0,27664456	2,3508105	2,3500679	1	48,892334	6,0004406	2	0,5687066	1,014781	0,98118436	1,2427306	2	NF	0
COMBO4 (2)005.nd2	0	0	0,05544146	2,729271	2,4106503	0,7290511	0,091980346	2,866652	2,8731413	1	53,193695	6,8588176	2	0,42286995	1,0027313	0,97605044	1,0545974	2	NF	0
COMBO4 (2)005.nd2	0	0	0,112400904	3,563622	2,3256261	0,6718667	0,09772298	3,370799	3,3721986	1	134,9071	8,164117	2	0,39933372	1,0050821	0,93434554	1,1553056	2	NF	0
COMBO4 (2)005.nd2	0	0	0	2,8905752	2,7115345	0,6759431	0,00042827593	3,2023323	3,1976879	1	175,09038	7,3306417	2	0,35889024	1,000003	0,97016263	0,9912543	2	NF	0
COMBO4 (2)005.nd2	0	0	0,108675376	1,6022537	2,4361398	0,71577436	0,20530944	2,2570696	2,2755969	1	129,82062	5,3037434	2	0,40045297	1,0093145	0,9808758	0,77030367	2	NF	0
COMBO4 (2)005.nd2	0	0	0,040632516	1,8397322	1,9299258	0,80353403	0,07263996	2,0823352	2,062666	1	0,5848952	5,363893	2	0,5402111	1,0017759	0,98372996	0,99091727	2	NF	0
COMBO4 (2)005.nd2	1	0	0,11184893	1,8493578	2,0715675	0,736289	0,20557146	2,1856103	2,1838138	1	176,19557	5,618123	2	0,49293044	1,0074825	0,9319782	0,9271868	2	G	0
COMBO4 (2)005.nd2	0	0	0,054221667	2,6805897	2,7391071	0,6880075	0,0738203	2,9727437	2,9589763	1	169,70741	6,9971876	2	0,38621178	1,0020938	0,966582	0,9962771	2	NF	0
COMBO4 (2)005.nd2	1	0	0,07109951	1,6930993	2,9035223	0,6291448	0,053850748	2,486729	2,4813697	1	84,40841	5,815283	2	0,34860665	1,0018536	0,95372695	0,7333059	2	G	0
COMBO4 (2)005.nd2	0	0	0,06999923	3,1533718	2,8968945	0,5839884	0,10630772	3,50985	3,5251558	1	48,711403	8,237405	2	0,32591787	1,0048707	0,91010934	0,9609531	2	NF	0
COMBO4 (2)005.nd2	0	1	0,10139478	6,1289234	3,8642547	0,3716504	0,11869129	6,463939	6,6644692	1	84,785164	14,395598	2	0,18676683	1,0311717	0,7429086	0,95300275	2	R	0
COMBO4 (2)005.nd2	0	1	0,32168806	2,0277815	1,8685194	0,8041777	0,5045223	2,2162292	2,2840393	1	92,51712	5,629107	2	0,5256564	1,0505155	0,97157043	1,0114709	2	R	0
COMBO4 (2)005.nd2	0	1	0,047343813	4,8660345	3,3774726	0,54167247	0,08570431	4,682878	4,717068	1	39,68086	10,624883	2	0,28252676	1,0084178	0,9081538	1,1035529	2	R	0
COMBO4 (2)005.nd2	1	0	0,017605435	3,0593834	2,17555	0,8045432	0,010697276	2,821959	2,8021479	1	96,66576	6,912692	2	0,48915064	1,0004491	0,9943652	1,2397789	2	G	0
COMBO4 (2)005.nd2	0	1	0,057163805	8,279794	4,380774	0,45004967	0,060443565	6,897623	6,929801	1	154,23537	15,204931	2	0,22158009	1,0068246	0,909571	1,2591969	2	R	0
COMBO4 (2)005.nd2	0	1	0,05985686	3,2056313	3,0848227	0,6502817	0,030515814	3,4067795	3,4079797	1	149,60052	7,8706565	2	0,35167024	1,0015341	0,97464764	1,0248072	2	R	0
COMBO4 (2)005.nd2	1	0	0,18955041	1,7743504	1,7239299	0,8152988	0,2940455	2,0574138	2,0583007	1	171,30125	5,229573	2	0,53371114	1,013682	0,9801566	0,9486803	2	G	0
COMBO4 (2)005.nd2	3	0	0,078340486	4,015312	2,7713432	0,678003	0,12713686	3,6921039	3,7076712	1	38,305702	8,6267805	2	0,37504345	1,0131074	0,9652581	1,1968458	2	G	0
COMBO4 (2)005.nd2	1	0	0,005847215	1,8778915	2,2694664	0,78354186	0,0059764283	2,2562034	2,2480075	1	40,07224	5,4879365	2	0,46970388	1,0000324	0,9973251	0,93329906	2	G	0
COMBO4 (2)005.nd2	0	0	0,124008276	2,2319083	1,9379189	0,7168938	0,22600788	2,453271	2,4870691	1	83,02047	6,2548327	2	0,4721668	1,014408	0,9295472	0,99531627	2	NF	0
COMBO4 (2)005.nd2	0	0	0,14009283	2,726075	1,6170394	0,7004383	0,29035407	2,6258285	2,419563	1	117,04691	6,993408	2	0,5034023	1,0244879	0,92190313	1,220718	2	NF	0
COMBO4 (2)005.nd2	0	1	0,078329965	6,944036	3,8008296	0,51619077	0,10690239	5,737719	5,871826	1	75,677124	13,001869	2	0,26856136	1,030151	0,93706924	1,2651268	2	R	0
COMBO4 (2)005.nd2	0	1	0,3122604	1,7762443	1,8636731	0,8186331	0,4740866	2,0556731	2,0667453	1	61,976185	5,221697	2	0,53518593	1,0368087	0,973947	0,96049625	2	R	0
COMBO4 (2)005.nd2	0	1	0,3599718	1,8137689	1,6942468	0,8591146	0,55753577	1,978011	2,040999	1	81,07042	5,1507487	2	0,59024817	1,0543982	0,9852243	1,0335218	2	R	0
COMBO4 (2)005.nd2	1	0	0,069206096	2,030612	3,3564863	0,59799206	0,13815819	2,8753133	2,893683	1	166,22379	6,5323687	2	0,312728	1,0087782	0,96678555	0,7540628	2	G	0
COMBO4 (2)005.nd2	0	1	0,1272302	3,8107274	3,6259594	0,49610272	0,027824838	4,397401	4,395001	1	136,03517	9,824785	2	0,25091457	1,0058656	0,91281635	0,91496694	2	R	0
COMBO4 (2)005.nd2	0	1	0,045510195	1,5041447	2,2783937	0,7252538	0,069458716	2,0476096	2,0437653	1	145,04564	5,1051054	2	0,45677832	1,0008445	0,97066724	0,784661	2	R	0
COMBO4 (2)005.nd2	0	1	0,08804475	2,102539	4,339133	0,45077702	0,1724112	3,4650366	3,4919658	1	8,251369	7,655897	2	0,22296594	1,0193313	0,8880138	0,6312756	2	R	0
COMBO4 (2)005.nd2	0	1	0,06638532	1,2107749	2,6503246	0,6702251	0,121437356	2,0370069	2,009348	1	54,8628	4,7645984	2	0,3715254	1,0026424	0,96856683	0,64792866	2	R	0
COMBO4 (2)005.nd2	0	1	0,10614981	6,8791227	3,6929402	0,5168204	0,04265367	5,749779	5,807633	1	52,35712	12,93307	2	0,26493588	1,0181048	0,93627703	1,2726042	2	R	0
COMBO4 (2)005.nd2	0	1	0,085595936	2,8964858	1,8624794	0,81137466	0,0845753	2,5916016	2,5571644	1	18,231295	6,6977654	2	0,54909194	1,0018055	0,9724419	1,2680442	2	R	0
COMBO4 (2)005.nd2	0	1	0,109563105	2,3735983	2,3473098	0,66879624	0,09371114	2,8093178	2,8090348	1	139,74078	6,6782336	2	0,3829266	1,0043083	0,9529412	0,9196036	2	R	0
COMBO4 (2)005.nd2	0	1	0,116486646	4,380068	2,9328918	0,6063893	0,14882727	4,0244865	4,066853	1	2,2122846	9,527295	2	0,34432614	1,0597523	0,9427005	1,1708462	2	R	0
COMBO4 (2)005.nd2	1	0	0	1,1538324	3,2738175	0,6071795	0,00024791562	2,122206	2,0942304	1	146,33583	4,8867235	2	0,32619536	1,0000246	0,95652175	0,58694154	2	G	0
COMBO4 (2)005.nd2	1	0	0,06423198	1,6060416	2,2714667	0,7708882	0,05486437	2,175309	2,1723778	1	127,820984	5,1166725	2	0,43214053	1,0019057	0,9925911	0,8341428	2	G	0
COMBO4 (2)005.nd2	1	0	0	1,8020099	2,5028934	0,72497284	0,0018899627	2,3164954	2,2898257	1	34,022778	5,5888524	2	0,42756718	1,0000068	0,9859707	0,847115	2	G	0
COMBO4 (2)005.nd2	0	1	0,053569153	1,7463995	1,9969339	0,7022939	0,11160697	2,2391422	2,0360458	1	126,86313	5,5900707	2	0,44349673	1,003103	0,92740935	0,8957504	2	R	0
COMBO4 (2)005.nd2	0	1	0,1214595	3,835286	4,332328	0,45122674	0,10208258	4,6537867	4,772679	1	154,32135	10,334903	2	0,2254732	1,0268131	0,9063902	0,85309505	2	R	0
COMBO4 (2)005.nd2	1	0	0,011178029	1,5910567	2,2806563	0,7636389	0,0030823068	2,1330519	2,130905	1	77,122475	5,1168623	2	0,4452387	1,0000993	0,98252106	0,8365227	2	G	0
COMBO4 (2)005.nd2	0	1	0,15084685	1,9796635	3,0755112	0,4964069	0,17432104	3,0701585	3,1130843	1	121,5204	7,0791597	2	0,26741138	1,0203097	0,8526965	0,67045474	2	R	0
COMBO4 (2)005.nd2	0	1	0,060448576	7,4305644	3,459223	0,5659931	0,049440756	5,680539	5,699152	1	81,24553	12,8442955	2	0,29319245	1,0036975	0,945479	1,4034911	2	R	0
COMBO4 (2)005.nd2	0	1	0,009627085	2,5109591	2,8345103	0,68342316	0,018572105	2,9553318	2,951914	1	78,29023	6,794851	2	0,36604735	1,0001725	0,99357647	0,9272621	2	R	0
COMBO4 (2)005.nd2	2	0	0,09573163	4,1105075	2,8595996	0,64483374	0,060751483	3,8096783	3,8154902	1	15,718648	8,950118	2	0,36060268	1,0092652	0,9588317	1,1681414	2	G	0
COMBO4 (2)005.nd2	0	0	0,071333185	5,215223	4,6376	0,4465387	0,06453816	5,501925	5,548155	1	15,4310055	12,114676	2	0,2193581	1,009785	0,9208855	0,9927546	2	NF	0
COMBO4 (2)005.nd2	1	0	0,008819542	2,1060357	2,027115	0,829954	0,013030448	2,2327516	2,2229624	1	14,592975	5,6469088	2	0,537892	1,0000495	0,9955923	1,056993	2	G	0
COMBO4 (2)005.nd2	0	1	0,056967773	4,1542964	3,4545057	0,5924369	0,083453275	4,154728	4,1517754	1	17,388882	9,387125	2	0,30642372	1,0055987	0,9544046	1,0810444	2	R	0
COMBO4 (2)005.nd2	0	1	0,039899305	7,6998754	4,3253765	0,49910262	0,0083389385	6,2452135	6,251551	1	45,766376	13,92361	2	0,2513618	1,0013547	0,9361538	1,3052224	2	R	0
COMBO4 (2)005.nd2	0	1	0,06624901	8,059345	4,183534	0,49943978	0,034007955	6,40884	6,4307547	1	9,158094	14,240107	2	0,24983367	1,0036938	0,9377361	1,3296492	2	R	0
COMBO4 (2)005.nd2	0	1	0,05838418	8,847548	4,2134166	0,5040835	0,00027226226	6,6216445	6,657506	1	119,82179	14,851322	2	0,256922	1,006038	0,9357929	1,4131628	2	R	0
COMBO4 (2)005.nd2	0	1	0,074087754	3,8885653	3,0713797	0,6384878	0,069658995	3,8378882	3,8570724	1	164,48033	8,748293	2	0,3361359	1,0055293	0,9888226	1,1003084	2	R	0
COMBO4 (2)005.nd2	0	0	0,05163519	3,683273	3,8118548	0,5478735	0,089899965	4,128132	4,145277	1	24,546268	9,1914015	2	0,2751927	1,0080862	0,9497682	0,95865315	2	NF	0
COMBO4 (2)005.nd2	0	1	0,04856686	5,719213	3,409428	0,6045117	0,06410228	4,880928	4,89523	1	29,055723	10,903621	2	0,3056621	1,0046247	0,9804761	1,2710706	2	R	0
COMBO4 (2)005.nd2	0	1	0,083022945	3,9320214	3,2307925	0,61173385	0,04648658	3,9650998	3,9737182	1	29,194965	8,987349	2	0,31843275	1,0055625	0,9654158	1,0751652	2	R	0
COMBO4 (2)005.nd2	0	1	0,07296532	4,318963	3,1417055	0,6259317	0,011842423	4,053395	4,0528936	1	77,143036	9,311748	2	0,334697	1,0021778	0,9670444	1,1589602	2	R	0
COMBO4 (2)005.nd2	0	1	0,06282947	7,0825	4,5684566	0,45397955	0,041202143	6,34357	6,388184	1	127,60689	14,0016775	2	0,22409348	1,0088397	0,90990376	1,1659108	2	R	0
COMBO4 (2)005.nd2	0	1	0,0949274	3,8261285	2,465834	0,7132548	0,048627358	3,478518	3,4787488	1	86,19174	8,210363	2	0,40260687	1,0022178	0,96684617	1,2252431	2	R	0
COMBO4 (2)005.nd2	0	1	0,06375672	4,0156035	2,5338068	0,7307768	0,038529847	3,5198343	3,5189717	1	70,48296	8,30975	2	0,41268292	1,0029022	0,9852929	1,3093209	2	R	0
COMBO4 (2)006.nd2	1	0	0,36933514	2,7907698	1,4136922	0,75662494	0,35055926	2,395219	2,395508	1	50,470497	6,8081107	2	0,6193607	1,0279403	0,906061	1,3167835	2	G	0
COMBO4 (2)006.nd2	1	0	0,009004069	3,43945	2,7027848	0,7218045	0,015919076	3,2756631	3,2731025	1	26,684835	7,7381945	2	0,40813202	1,0001836	0,99589354	1,1578444	2	G	0
COMBO4 (2)006.nd2	1	0	0,026810985	3,774946	3,1520784	0,646131	0,038062558	3,6857295	3,6874447	1	33,6444	8,568405	2	0,35381308	1,0012438	0,9800683	1,106884	2	G	0
COMBO4 (2)006.nd2	0	0	0	3,0553668	2,0755723	0,8122883	2,479493e-06	2,7849703	2,7797728	1	9,8000145	6,875139	2	0,5015709	1,0000453	0,9941357	1,2343749	2	NF	0
COMBO4 (2)006.nd2	1	0	0,05438718	3,718987	2,6025667	0,7274687	0,06140308	3,3677797	3,372294	1	63,966106	8,015121	2	0,4174913	1,0019642	0,99133444	1,2100313	2	G	0
COMBO4 (2)006.nd2	0	1	0,06076754	7,183336	4,800718	0,45406166	0,0625956	6,439052	6,4774284	1	175,08359	14,099724	2	0,22059332	1,0093653	0,93402666	1,16913	2	R	0
COMBO4 (2)006.nd2	0	1	0,032190964	6,0967474	3,7917256	0,56107044	0,03275216	5,198269	5,1811485	1	35,488125	11,685447	2	0,2872704	1,0014905	0,9611066	1,2591069	2	R	0
COMBO4 (2)006.nd2	1	0	0,04107741	4,6649466	3,702634	0,5636349	0,017705856	4,578685	4,5833745	1	47,63558	10,198337	2	0,28331873	1,0018306	0,9619089	1,0911357	2	G	0
COMBO4 (2)006.nd2	1	0	0,08103483	4,0891957	3,412199	0,5850333	0,059152406	4,0372796	4,0443983	1	44,94608	9,372028	2	0,3194261	1,0034627	0,95116377	1,0810943	2	G	0
COMBO4 (2)006.nd2	1	0	0,028522119	3,1721237	2,2276201	0,80492294	0,024488568	2,893884	2,889175	1	123,28384	7,0372477	2	0,4822786	1,0002408	0,99727803	1,2452844	2	G	0
COMBO4 (2)006.nd2	1	0	0,57879436	2,5079622	1,6248922	0,8770931	0,7217301	2,2712216	2,2860754	1	20,472334	5,994357	2	0,61903054	1,1155524	0,9790069	1,2828983	2	G	0
COMBO4 (2)006.nd2	0	1	0,045968097	8,677386	4,9116397	0,43700063	0,0019524464	7,184244	7,2110043	1	174,60889	15,796409	2	0,21406068	1,0054175	0,92911774	1,2655212	2	R	0
COMBO4 (2)006.nd2	1	0	0	3,047916	2,0215516	0,8323136	0,0037351816	2,730775	2,7293432	1	178,68127	6,7836423	2	0,52040476	1,0000063	0,9958655	1,2742106	2	G	0
COMBO4 (2)006.nd2	0	1	0,008051936	3,8198016	2,5121224	0,73088014	0,010460185	3,3821223	3,3758752	1	61,5333	8,104053	2	0,42517948	1,0000956	0,9730257	1,2530665	2	R	0
COMBO4 (2)006.nd2	0	0	0,0823678	1,9054053	1,9337431	0,78341156	0,1633389	2,2022936	2,1473098	1	85,00074	5,528453	2	0,5002039	1,0054022	0,9767839	0,9545771	2	NF	0
COMBO4 (2)006.nd2	1	0	0	2,6356664	1,9390676	0,85079384	0,0034220691	2,5062885	2,495615	1	35,825993	6,2393303	2	0,5342425	1,0000038	0,999558	1,2142264	2	G	0
COMBO4 (2)006.nd2	1	0	0,010522694	2,5570793	1,5405217	0,9326244	0,024460182	2,1928053	2,1903965	1	84,29618	5,8698044	2	0,67710215	1,0001422	1,0001303	1,3703849	2	G	0
COMBO4 (2)006.nd2	1	0	0,1691698	3,0485818	2,208097	0,78740674	0,16192491	2,8466337	2,846997	1	171,38748	6,975162	2	0,47901025	1,0077398	0,98578656	1,1999052	2	G	0
COMBO4 (2)006.nd2	0	1	0,027884008	8,901784	5,035145	0,4119238	0,023076937	7,597103	7,6048284	1	112,77896	16,479158	2	0,19637723	1,0021548	0,9134628	1,2259452	2	R	0
COMBO4 (2)006.nd2	0	1	0,10570448	10,343034	4,387636	0,4000438	0,03764109	8,108768	8,217772	1	28,624083	18,024996	2	0,20028491	1,0167652	0,8240499	1,3194557	2	R	0
COMBO4 (2)006.nd2	0	1	0,013018946	5,128977	2,7211843	0,6819929	0,0010726895	4,1000915	4,0968156	1	50,85038	9,721435	2	0,38846666	1,000103	0,98333704	1,3525463	2	R	0
COMBO4 (2)006.nd2	0	1	0,06921859	12,035322	6,3539605	0,31917822	0,028355578	10,006664	10,056347	1	58,393574	21,767931	2	0,15303443	1,0051382	0,85391784	1,2290213	2	R	0
COMBO4 (2)006.nd2	1	0	0,0073818103	1,2757092	2,4476416	0,7294112	0,00828535	2,0040944	2,0022862	1	107,95689	4,688075	2	0,4044133	1,0000231	0,9894112	0,7048973	2	G	0
COMBO4 (2)006.nd2	0	1	0,023171317	2,6639712	3,1372561	0,63768345	0,021651784	3,2203186	3,2099016	1	69,70586	7,245479	2	0,32707095	1,000532	0,98607177	0,9035466	2	R	0
COMBO4 (2)006.nd2	0	1	0,06733031	2,116525	2,9924624	0,65964156	0,12788367	2,7739234	2,7747307	1	76,593285	6,349838	2	0,35022295	1,0065079	0,9901854	0,8354368	2	R	0
COMBO4 (2)006.nd2	0	1	0,07248815	6,848029	3,6672208	0,49022752	0,12152476	5,8603005	5,962587	1	119,45818	13,249177	2	0,25388438	1,0193214	0,8743244	1,2095428	2	R	0
COMBO4 (2)006.nd2	1	0	0,020301675	1,7339122	1,8263552	0,83403695	0,027191905	2,0781531	2,0679486	1	128,96385	5,1112347	2	0,5111897	1,0003561	0,9921875	0,9672825	2	G	0
COMBO4 (2)006.nd2	0	1	0,042794738	5,895243	3,785751	0,55804	0,043854386	5,0927153	5,0973125	1	55,69723	11,521873	2	0,28940967	1,0019696	0,95936406	1,2339866	2	R	0
COMBO4 (2)006.nd2	1	0	0	3,3599336	2,995468	0,6722293	0,0011365368	3,426417	3,4143465	1	32,206684	7,9252243	2	0,36438486	1,0000019	0,9905753	1,0735563	2	G	0
COMBO4 (2)006.nd2	0	1	0,028282467	6,968782	4,190624	0,5093692	0,026330171	5,8373284	5,8314586	1	90,576195	13,111942	2	0,26039866	1,0014895	0,92945015	1,2581049	2	R	0
COMBO4 (2)006.nd2	0	1	0,044325385	6,336255	3,9977713	0,54656917	0,0047719395	5,38248	5,3903813	1	23,263578	12,069762	2	0,27846968	1,0019735	0,9658393	1,2541413	2	R	0
COMBO4 (2)006.nd2	0	1	0,09561121	5,3872156	2,260345	0,7948731	0,106249504	3,8158593	3,823904	1	13,566158	9,228651	2	0,47107467	1,0078766	0,99535483	1,6081631	2	R	0
COMBO4 (2)006.nd2	1	0	0,056363367	4,4867935	2,3086965	0,792692	0,022680834	3,5034838	3,4898782	1	108,66837	8,43375	2	0,46542096	1,0005965	0,99859184	1,4568033	2	G	0
COMBO4 (2)006.nd2	1	0	0,016968653	2,6416602	2,1851997	0,7852741	0,012374078	2,7162988	2,7121713	1	78,04319	6,5017877	2	0,45586056	1,000164	0,9982383	1,0861387	2	G	0
COMBO4 (2)006.nd2	0	1	0,060829356	6,2770653	4,680921	0,42826784	0,025560739	6,1234126	6,1565866	1	44,308796	13,571427	2	0,21314725	1,0062586	0,8587422	1,0674845	2	R	0
COMBO4 (2)006.nd2	1	0	0,045104094	3,1647975	1,9374157	0,8091747	0,04958535	2,7570574	2,7575848	1	88,66684	7,0106254	2	0,5301081	1,0006173	0,9879418	1,272617	2	G	0
COMBO4 (2)006.nd2	0	1	0,06826631	6,4755044	5,405893	0,38955596	0,0042345286	6,651502	6,668477	1	64,34569	14,45296	2	0,18635637	1,0029023	0,9043995	1,0197874	2	R	0
COMBO4 (2)006.nd2	0	1	0,04885968	5,4222584	4,457173	0,47736618	0,034949064	5,517282	5,5257835	1	62,086143	11,947285	2	0,22679839	1,0024587	0,96294653	1,0367436	2	R	0
COMBO4 (2)006.nd2	0	1	0,06588776	3,162987	3,3806193	0,57816887	0,0441658	3,6500134	3,6329525	1	61,39358	8,291369	2	0,3022864	1,0054816	0,9527592	0,92854905	2	R	0
COMBO4 (2)006.nd2	1	0	0,019343743	1,8543203	2,1916444	0,78776294	0,025788285	2,2740293	2,271553	1	38,716908	5,4387555	2	0,45656517	1,0001327	0,9971566	0,9190575	2	G	0
COMBO4 (2)006.nd2	1	0	0,105943754	2,1936033	3,3025155	0,52539736	0,08817624	3,0881712	3,1275494	1	46,664333	7,2433596	2	0,29286364	1,0162659	0,8753348	0,74386936	2	G	0
COMBO4 (2)006.nd2	1	0	0,07024694	2,4952667	2,202291	0,7352496	0,13548146	2,7259784	2,7145834	1	175,84024	6,5304937	2	0,42754546	1,0053891	0,9820173	1,0052006	2	G	0
COMBO4 (2)006.nd2	1	0	0,095970355	3,0297053	3,9882834	0,4980118	0,06514295	3,9958923	4,011337	1	178,94864	8,7435	2	0,24159221	1,0057144	0,9544644	0,7965169	2	G	0
COMBO4 (2)006.nd2	1	0	0,10276373	2,7237856	2,885702	0,60606384	0,08705375	3,2179663	3,212114	1	7,602678	7,5150557	2	0,3349038	1,0069126	0,92886955	0,90632695	2	G	0
COMBO4 (2)006.nd2	1	0	0,0707003	3,8271222	3,2819734	0,5935577	0,12616724	3,9434037	3,9477694	1	158,11745	9,00139	2	0,3133574	1,0141433	0,93565243	1,0485383	2	G	0
COMBO4 (2)006.nd2	1	0	0,092951976	2,504778	2,011049	0,8301757	0,09946821	2,475577	2,4798694	1	165,28697	6,1575017	2	0,52038705	1,0023589	0,98999727	1,1543802	2	G	0
COMBO4 (2)006.nd2	1	0	0,09719261	2,8770418	2,9600565	0,66115004	0,06106921	3,2102513	3,2214293	1	171,08029	7,394827	2	0,3554498	1,0039213	0,96711683	0,98200756	2	G	0
COMBO4 (2)006.nd2	1	0	0,1083543	2,8513024	2,70543	0,68773127	0,091202095	3,0479686	3,0394757	1	139,90141	7,218005	2	0,3907801	1,0080796	0,9668793	1,0335522	2	G	0
COMBO4 (2)006.nd2	1	0	0,036902335	2,6062794	2,4741862	0,7122774	0,0615968	2,8494244	2,8329744	1	141,06259	6,780955	2	0,4087115	1,0012627	0,9666533	1,02715	2	G	0
COMBO4 (2)006.nd2	0	1	0,06631901	4,1718645	2,888904	0,62011176	0,07225096	3,9261715	3,9224622	1	105,82609	9,194647	2	0,3445893	1,0053235	0,9418935	1,1344517	2	R	0
COMBO4 (2)006.nd2	1	0	0,0740048	1,7123923	2,0874608	0,74904287	0,1471308	2,1436422	2,139338	1	69,60377	5,3598576	2	0,47447	1,0051154	0,9660217	0,86045545	2	G	0
COMBO4 (2)006.nd2	0	1	0,17103073	3,1019447	2,1713982	0,77014637	0,15279634	2,9324956	2,9527102	1	142,07913	7,1143513	2	0,45927143	1,0071262	0,98858815	1,1789718	2	R	0
COMBO4 (2)006.nd2	0	1	0,114398174	5,116729	2,3935347	0,7592615	0,19795445	3,8563237	3,9223492	1	28,733278	9,202492	2	0,43808213	1,0353187	0,99693036	1,4974557	2	R	0
COMBO4 (2)006.nd2	1	0	0,058684707	3,4231195	2,0362518	0,7797136	0,034998227	3,0432544	3,0409985	1	128,67908	7,4275985	2	0,4706041	1,0026238	0,9751002	1,2769777	2	G	0
COMBO4 (2)006.nd2	1	0	0,18977712	2,3064995	2,7509215	0,55221	0,24227118	2,9706395	3,0376146	1	4,7935157	7,2448516	2	0,33278486	1,0320191	0,86273897	0,8001309	2	G	0
COMBO4 (2)006.nd2	1	0	0,07996238	2,0842245	3,5778806	0,5203692	0,11533278	3,1233852	3,1271772	1	133,19594	7,0944934	2	0,27202165	1,0050489	0,9234287	0,7074822	2	G	0
COMBO4 (2)006.nd2	1	0	0,08694599	1,7998455	2,5608716	0,706088	0,1352841	2,4154525	2,43712	1	39,138573	5,659696	2	0,39277905	1,0123403	0,9834425	0,80599004	2	G	0
COMBO4 (2)006.nd2	1	0	0,039276656	1,6047096	2,1724696	0,77571917	0,06914289	2,1159713	2,1097243	1	5,496413	5,0985994	2	0,45633838	1,0007999	0,9814664	0,85788953	2	G	0
COMBO4 (2)006.nd2	1	0	0,084986955	1,745234	2,8620398	0,67738444	0,02778523	2,4465694	2,4491177	1	173,28008	5,690025	2	0,3712348	1,0038278	0,9684035	0,777894	2	G	0
COMBO4 (2)006.nd2	0	1	0,06401391	7,719189	4,617702	0,42641953	0,05938595	6,869641	6,909217	1	153,72511	15,082462	2	0,20826377	1,007337	0,8902758	1,173829	2	R	0
COMBO4 (2)006.nd2	1	0	0,024537686	3,6239996	3,180727	0,64062816	0,045164917	3,6439056	3,6444418	1	39,36706	8,431328	2	0,3475074	1,0009791	0,9767546	1,072238	2	G	0
COMBO4 (2)006.nd2	1	0	0,059785284	2,0386038	2,1243808	0,8037439	0,09156978	2,2777534	2,2645566	1	39,64533	5,6456313	2	0,500299	1,0015466	0,9872601	1,0150082	2	G	0
COMBO4 (2)006.nd2	1	0	0,04474919	3,0712256	3,0604448	0,6391572	0,08572112	3,3928547	3,3971107	1	43,604774	7,770643	2	0,3396967	1,0030155	0,964749	0,99604475	2	G	0
COMBO4 (2)006.nd2	1	0	0,031548075	1,9190582	2,5664048	0,71609163	0,028306918	2,500116	2,4940603	1	49,111057	5,803162	2	0,39091098	1,000443	0,98901665	0,8455495	2	G	0
COMBO4 (2)006.nd2	1	0	0,004962699	1,7901886	2,3820922	0,7699323	0,01135978	2,2815566	2,2806427	1	29,250505	5,4054027	2	0,43787125	1,000025	0,996663	0,8932611	2	G	0
COMBO4 (2)006.nd2	1	0	0,043475714	2,2344058	2,4430866	0,7306415	0,07341291	2,5989592	2,5914574	1	150,76506	6,1991735	2	0,4211853	1,0025051	0,9847373	0,952387	2	G	0
COMBO4 (2)006.nd2	1	0	0,04209037	3,954998	3,556137	0,5594398	0,05006505	4,1421742	4,1199536	1	53,52646	9,425435	2	0,29349428	1,002446	0,9151641	1,028379	2	G	0
COMBO4 (2)006.nd2	1	0	0,15384473	1,9926504	2,1097217	0,7994091	0,25238845	2,240054	2,2483566	1	40,708168	5,5967503	2	0,50562	1,0153106	0,99270076	0,99964625	2	G	0
COMBO4 (2)006.nd2	1	0	0,05126035	2,2280788	2,3123014	0,7397112	0,03685558	2,4881263	2,4393845	1	59,177	6,152323	2	0,458243	1,0009266	0,9796486	0,97367424	2	G	0
	0	0	0	0	0	0	0	0	0	0	0	0	0	0	0	0	0	2	NF	0
COMBO4 (1)001.nd2	0	0	0,06293494	1,9092348	2,1297164	0,8029347	0,091197796	2,2704973	2,267575	1	99,24442	5,466313	2	0,47154966	1,0021583	0,9913333	0,96807164	1	NF	2
COMBO4 (1)001.nd2	1	0	0,03893144	3,9116254	2,941703	0,6716572	0,06918205	3,7324162	3,7223616	1	61,889324	8,554797	2	0,35750923	1,002771	0,9912451	1,147729	1	G	2
COMBO4 (1)001.nd2	1	0	0,069309734	3,5498247	3,1176443	0,6142004	0,13017245	3,7143166	3,719328	1	123,607475	8,522231	2	0,32761157	1,0090352	0,9379069	1,0318402	1	G	2
COMBO4 (1)001.nd2	1	0	0,029648723	5,9749904	5,100764	0,42350593	0,040626742	6,1373377	6,1564326	1	84,81468	13,315081	2	0,20197022	1,0034266	0,9381811	1,0203556	1	G	2
COMBO4 (1)001.nd2	0	0	0	2,5122912	2,1541545	0,8032379	0,005296606	2,526743	2,5244598	1	87,156235	6,2692823	2	0,5010233	1,0000231	0,9895724	1,1122794	1	NF	2
COMBO4 (1)001.nd2	0	0	0,027732786	3,206006	1,6013074	0,8165023	0,007608106	2,516662	2,5072193	1	102,15636	7,0243864	2	0,64450264	1,0023317	0,93680215	1,4094313	1	NF	2
COMBO4 (1)001.nd2	0	0	0,101097666	2,1461618	1,8484437	0,8747702	0,15328613	2,2265286	2,2346094	1	89,059166	5,5525074	2	0,5512087	1,0042616	1	1,1474496	1	NF	2
COMBO4 (1)001.nd2	1	0	0,05389295	5,545056	5,041155	0,42094406	0,048691582	5,8752613	5,9026675	1	60,669983	12,866064	2	0,20453219	1,0087886	0,9197713	0,9874062	1	G	2
COMBO4 (1)001.nd2	0	0	0,043335382	3,592906	1,5628378	0,9258316	0,012012381	2,6632957	2,6589172	1	76,495674	6,983319	2	0,64493686	1,0002439	0,99987257	1,60683	1	NF	2
COMBO4 (1)001.nd2	1	0	0,067767374	7,0168996	4,929242	0,457949	0,0017688449	6,34973	6,384502	1	100,381294	13,87615	2	0,22158732	1,007256	0,95176154	1,166876	1	G	2
COMBO4 (1)001.nd2	1	0	0,15084994	5,2148066	2,3998878	0,5042152	0,3015806	4,5418735	4,767355	1	58,84935	11,400294	2	0,32186833	1,0945659	0,7948256	1,1376394	1	G	2
COMBO4 (1)001.nd2	0	1	0,09779035	5,259678	3,0627346	0,6578314	0,04816756	4,410913	4,4219756	1	57,39468	10,023681	2	0,34420115	1,004356	0,99461603	1,3098075	1	R	2
COMBO4 (1)001.nd2	1	0	0,06572883	5,4524827	3,8009758	0,41533083	0,111137345	5,7069025	5,7798543	1	76,983315	12,844139	2	0,2131589	1,0152607	0,8164955	0,9926885	1	G	2
COMBO4 (1)001.nd2	0	0	0,06479242	2,7142534	2,0841484	0,8271449	0,06944141	2,5762634	2,5745938	1	127,326454	6,421542	2	0,5206909	1,0015831	0,9949951	1,1996922	1	NF	2
COMBO4 (1)001.nd2	0	1	0,05683869	9,960505	5,0857615	0,34050906	0,0768675	8,882598	9,029868	1	99,40199	19,172611	2	0,16073535	1,0182143	0,810065	1,1466768	1	R	2
COMBO4 (1)001.nd2	0	1	0,21187878	2,4838617	2,5038385	0,63592917	0,40235898	2,868322	2,940329	1	97,9983	7,005905	2	0,38439855	1,069818	0,89841914	0,8968921	1	R	2
COMBO4 (1)001.nd2	1	0	0,051454727	3,2288995	3,1099358	0,6491614	0,07453969	3,4740324	3,4838204	1	102,639465	7,9059825	2	0,34064102	1,004971	0,9882287	1,0204234	1	G	2
COMBO4 (1)001.nd2	1	0	0,07629878	3,7666886	3,0212855	0,6521367	0,04624799	3,7301471	3,7284324	1	100,20541	8,519527	2	0,34468144	1,0041816	0,9746252	1,1113745	1	G	2
COMBO4 (1)002.nd2	0	1	0,03949454	9,2481	6,3907704	0,2738253	0,055501644	9,7440195	9,852346	1	72,551285	20,60129	2	0,12401847	1,0137078	0,790636	0,9662682	1	R	2
COMBO4 (1)002.nd2	1	0	0,06907726	5,9307075	4,9245462	0,3698024	0,09647543	6,5155206	6,6535935	1	62,20252	14,196239	2	0,1778764	1,0295339	0,8340099	0,9275274	1	G	2
COMBO4 (1)002.nd2	0	0	0,09480325	3,4781888	2,7286463	0,7021533	0,14275414	3,323633	3,3613358	1	39,199078	7,889792	2	0,40090102	1,0122567	0,99400467	1,1447634	1	NF	2
COMBO4 (1)002.nd2	1	0	0,06535833	7,1630855	4,4626803	0,43616074	0,062257968	6,6068773	6,6567674	1	136,82411	14,365862	2	0,20893814	1,0082392	0,91514754	1,1311876	1	G	2
COMBO4 (1)002.nd2	0	0	0,061009362	4,920188	2,7158895	0,7152389	0,03714303	3,9187505	3,9199986	1	37,93071	9,297586	2	0,40794027	1,0022916	0,99008274	1,3807658	1	NF	2
COMBO4 (1)002.nd2	1	0	0,083657555	5,2381997	3,574215	0,5264718	0,16840862	4,8764353	4,9672947	1	80,19858	11,181714	2	0,28047055	1,0308456	0,88667494	1,118714	1	G	2
COMBO4 (1)002.nd2	0	0	0,04491253	10,112767	5,1816654	0,28723517	0,08214397	9,638106	9,849202	1	171,75954	21,033964	2	0,13861069	1,0283891	0,7077536	1,0558757	1	NF	2
COMBO4 (1)002.nd2	1	0	0,031178216	8,542054	7,2948933	0,280392	0,029909153	9,089407	9,124132	1	108,2216	19,566055	2	0,1316441	1,0049053	0,8211142	0,95923615	1	G	2
COMBO4 (1)002.nd2	1	0	0,0720933	1,759376	2,0923498	0,69466877	0,26056173	2,210228	2,181738	1	109,36615	5,64151	2	0,4585584	1,0237132	0,9238146	0,8774519	1	G	2
COMBO4 (1)002.nd2	0	0	0,028389731	2,8021646	2,8298855	0,66711587	0,0053241346	3,1068058	3,0687768	1	82,18502	7,2652593	2	0,36963707	1,0008757	0,9812839	0,9798972	1	NF	2
COMBO4 (1)002.nd2	0	0	0,085428566	2,2975085	2,3494422	0,7120946	0,16475222	2,649809	2,6661298	1	63,673767	6,367437	2	0,41661808	1,0152311	0,9718974	0,9515548	1	NF	2
COMBO4 (1)002.nd2	0	0	0,6653401	2,7582715	1,5522597	0,68189436	1,2355887	2,4356358	2,667901	1	11,7104645	7,1295953	2	0,592001	1,6620718	0,8875874	1,0529995	1	NF	2
COMBO4 (1)002.nd2	1	0	0,093920305	4,3589225	3,9444559	0,3802046	0,185917	5,338263	5,5383997	1	146,03435	12,002891	2	0,19475533	1,0489893	0,7245655	0,81820387	1	G	2
COMBO4 (1)002.nd2	1	0	0,072236665	4,295986	3,4362156	0,54527056	0,09511754	4,456952	4,4662557	1	155,69266	9,950167	2	0,2753576	1,0097722	0,94305557	1,0246842	1	G	2
COMBO4 (1)002.nd2	1	0	0,05971045	4,4788013	4,632033	0,46722338	0,036813136	4,9933496	5,0283933	1	43,309536	10,975481	2	0,22871149	1,0094184	0,95641047	0,9233048	1	G	2
COMBO4 (1)002.nd2	0	0	0,09467812	4,1115065	2,7971895	0,67025715	0,017301247	3,850083	3,8426256	1	137,14323	8,779801	2	0,3531595	1,0037457	0,98918444	1,1691468	1	NF	2
COMBO4 (1)002.nd2	0	0	0,24581328	4,538907	1,8914737	0,6523324	0,42847425	3,5452554	3,5347986	1	131,24663	9,350742	2	0,45979726	1,1242657	0,8488557	1,3545538	1	NF	2
COMBO4 (1)003.nd2	1	0	0,07961386	3,4057205	2,78576	0,70210505	0,016110783	3,320727	3,3225834	1	76,01244	7,8074355	2	0,39323553	1,0029632	0,98390424	1,129006	1	G	2
COMBO4 (1)003.nd2	1	0	0,05468815	4,3293066	4,245817	0,50322336	0,010264925	4,6918583	4,693416	1	74,507355	10,3976145	2	0,25040254	1,0026753	0,94667214	0,9794483	1	G	2
COMBO4 (1)003.nd2	0	1	0,06997512	13,8814535	6,8570814	0,29464012	0,005395554	11,403771	11,483687	1	131,01704	24,331924	2	0,13590896	1,0072615	0,8329241	1,2443914	1	R	2
COMBO4 (1)003.nd2	1	0	0,046900414	4,436511	3,9784591	0,5262211	0,09471503	4,6526437	4,675186	1	84,21883	10,292991	2	0,2609469	1,0080382	0,95800674	1,0127828	1	G	2
COMBO4 (1)003.nd2	0	0	0,07491505	2,614771	2,2266138	0,77180755	0,056044154	2,6297035	2,6282048	1	79,647156	6,5248003	2	0,48142672	1,0018218	0,96995246	1,1099136	1	NF	2
COMBO4 (1)003.nd2	0	0	0,018483447	2,106868	1,7901828	0,87850994	0,031754177	2,1181374	2,1147306	1	64,97302	5,489721	2	0,5979147	1,0002955	0,99278206	1,1397753	1	NF	2
COMBO4 (1)003.nd2	0	0	0,014078591	2,700018	2,0168087	0,84025586	0,017219128	2,4960718	2,4952834	1	57,79655	6,354516	2	0,55177575	1,000103	0,9953964	1,2158393	1	NF	2
COMBO4 (1)003.nd2	1	0	0,07373073	5,733365	4,3373857	0,46997622	0,01490065	5,472258	5,4735856	1	171,39934	12,381458	2	0,24377356	1,0023123	0,9213871	1,0984617	1	G	2
COMBO4 (1)003.nd2	0	0	0,08942238	16,229412	5,147148	0,22953227	0,06115512	13,763236	14,255171	1	44,8228	29,80811	2	0,10908669	1,0373447	0,6074458	1,1624216	1	NF	2
COMBO4 (1)003.nd2	1	0	0,06520307	5,8530774	5,108739	0,37245718	0,08480975	6,474857	6,572853	1	62,974762	14,052671	2	0,17776	1,0227104	0,853501	0,9281641	1	G	2
COMBO4 (1)003.nd2	1	0	0,07669247	7,4707737	4,7102385	0,36355427	0,06870225	7,3630395	7,4801908	1	90,84087	16,069527	2	0,17545326	1,0182574	0,82493746	1,037865	1	G	2
COMBO4 (1)003.nd2	0	1	0,045999195	6,229197	4,385021	0,50025356	0,04297537	5,677993	5,6812596	1	124,18281	12,509094	2	0,24600984	1,0027165	0,94800454	1,1704341	1	R	2
COMBO4 (1)003.nd2	1	0	0,024292348	8,581983	7,0490594	0,32627204	0,010939727	8,545344	8,555908	1	51,765068	18,180626	2	0,1496369	1,001329	0,9194763	1,0371501	1	G	2
COMBO4 (1)003.nd2	1	0	0,07411611	4,165452	3,0867176	0,5993264	0,13738042	4,036267	4,070363	1	62,959606	9,345538	2	0,32554612	1,0169625	0,9279329	1,0979806	1	G	2
COMBO4 (1)003.nd2	1	0	0	4,5300827	4,2592545	0,51040214	0,0007275349	4,7644396	4,758505	1	57,704662	10,560921	2	0,25409296	1,0000012	0,96154934	1,0129296	1	G	2
COMBO4 (1)003.nd2	1	0	0,062127538	5,3660703	4,269676	0,45003027	0,09147109	5,5663767	5,6055927	1	82,339745	12,240869	2	0,22050646	1,0139532	0,8885611	1,0088047	1	G	2
COMBO4 (1)003.nd2	0	0	0,07401975	3,3729203	2,7375994	0,71079624	0,13190183	3,2902846	3,3228836	1	39,68053	7,7221	2	0,39668816	1,011057	0,99616444	1,134345	1	NF	2
COMBO4 (1)003.nd2	0	0	0,23220432	7,750283	2,4246309	0,5373916	0,25243533	5,3603535	5,6869063	1	17,545692	13,46227	2	0,34343207	1,096534	0,843798	1,4515661	1	NF	2
COMBO4 (1)003.nd2	1	0	0,040787406	7,348564	6,747018	0,30499852	0,016676974	8,152118	8,171838	1	107,3943	17,400324	2	0,14078997	1,0032737	0,8731848	0,9293046	1	G	2
COMBO4 (1)003.nd2	0	0	0,0059250193	2,02595	1,8627323	0,84113675	0,003576843	2,1416347	2,1341782	1	129,3133	5,5015616	2	0,5624035	1,0000465	0,9803416	1,0685654	1	NF	2
COMBO4 (1)003.nd2	1	0	0,14285967	7,340905	3,258584	0,38929445	0,24738957	6,4597907	6,7043796	1	42,320904	15,393616	2	0,223987	1,1907666	0,7417564	1,0953909	1	G	2
COMBO4 (1)003.nd2	1	0	0,02892408	4,8644114	3,6457539	0,51975566	0,071274	4,7734776	4,778988	1	41,08693	10,844773	2	0,27181324	1,0047781	0,9022296	1,0717852	1	G	2
COMBO4 (1)003.nd2	0	1	0,056295693	6,2536044	3,7820032	0,57251096	0,05818989	5,314197	5,3172812	1	58,816864	11,71597	2	0,28194556	1,0058535	0,98899025	1,2680135	1	R	2
COMBO4 (1)003.nd2	0	1	0,09305216	6,4912744	4,06429	0,515878	0,03020763	5,6796784	5,7211614	1	177,32805	12,574664	2	0,25620794	1,0150375	0,95126754	1,2056568	1	R	2
COMBO4 (1)003.nd2	1	0	0,07529302	2,345481	2,6633024	0,72466195	0,13198386	2,677763	2,66894	1	145,804	6,3775396	2	0,41648343	1,005146	0,99649847	0,9630058	1	G	2
COMBO4 (1)003.nd2	1	0	0,014211305	2,237153	2,0950103	0,8268153	0,011918931	2,3639266	2,362648	1	130,41943	5,8310738	2	0,5097272	1,0000708	0,9972539	1,086521	1	G	2
COMBO4 (1)003.nd2	1	0	0,035820983	2,008884	2,5655918	0,72772455	0,014978091	2,4654732	2,4619167	1	132,43787	5,8897767	2	0,42078897	1,0004772	0,981274	0,8975692	1	G	2
COMBO4 (1)003.nd2	1	0	0,001093236	4,3019805	4,1024504	0,5155457	0,0072057154	4,6776805	4,6754684	1	103,02263	10,240131	2	0,2503326	1,0000701	0,9902652	0,97367394	1	G	2
COMBO4 (1)003.nd2	1	0	0,0406293	4,047904	3,8315349	0,52955204	0,058092296	4,4056125	4,4071956	1	112,830765	9,800895	2	0,26553866	1,0028694	0,9623941	0,9736286	1	G	2
COMBO4 (1)003.nd2	0	3	0,062141623	14,125874	5,653617	0,3150339	0,05403046	10,943468	11,056681	1	102,77945	23,737444	2	0,15018116	1,0170492	0,8093585	1,3164899	1	R	2
COMBO4 (1)003.nd2	0	0	0,062288653	4,416864	2,0554123	0,8007559	0,1002043	3,4108071	3,4174237	1	105,068665	8,32553	2	0,48340353	1,0054858	0,97910976	1,5101314	1	NF	2
COMBO4 (1)004.nd2	0	3	0,072065964	11,053372	5,0101895	0,42068043	0,025062682	8,366258	8,415032	1	98,99415	18,170889	2	0,20106778	1,0066067	0,936397	1,3788921	1	R	2
COMBO4 (1)004.nd2	1	0	0,06419964	5,1138153	4,2590137	0,4591374	0,10538205	5,370575	5,424998	1	147,36905	11,830582	2	0,22574261	1,0166587	0,89732224	0,99488306	1	G	2
COMBO4 (1)004.nd2	1	0	0,010682845	3,955331	2,3008623	0,7616926	0,029876968	3,4802501	3,4769807	1	127,14114	8,078049	2	0,41578808	1,0007768	0,99815124	1,2891454	1	G	2
COMBO4 (1)004.nd2	0	1	0,07355477	11,692211	4,793797	0,33340892	0,08065783	9,642749	9,851256	1	162,03616	20,992523	2	0,16010506	1,0289996	0,7643643	1,2307879	1	R	2
COMBO4 (1)004.nd2	1	0	0,030069197	7,1888924	6,8127136	0,34209377	0,0030298948	7,6133575	7,6222258	1	82,26344	16,250374	2	0,15791366	1,0016232	0,93228686	0,98206574	1	G	2
COMBO4 (1)004.nd2	1	0	0,04055934	5,182464	4,5365667	0,4659559	0,047651816	5,3892264	5,3990693	1	156,73169	11,822265	2	0,22719228	1,0045161	0,9408391	1,0108492	1	G	2
COMBO4 (1)004.nd2	0	0	0,062239546	12,4916935	5,0256567	0,34231904	0,06717125	9,921971	10,047657	1	30,024395	21,414112	2	0,16156062	1,0175105	0,8219145	1,2952859	1	NF	2
COMBO4 (1)004.nd2	0	1	0,07814274	7,344402	4,0467215	0,4892324	0,06695866	6,2430353	6,278973	1	69,78302	13,734901	2	0,2399247	1,008231	0,9407738	1,2419828	1	R	2
COMBO4 (1)004.nd2	0	1	0,019318648	7,163751	5,197487	0,41423246	0,022933828	6,699149	6,6988244	1	42,974228	14,741888	2	0,20324099	1,0008215	0,9177901	1,1232924	1	R	2
COMBO4 (1)004.nd2	0	1	0,026654763	7,2673545	6,164338	0,34391513	0,029358732	7,628917	7,643124	1	65,8269	16,295492	2	0,15898666	1,0035094	0,8825272	0,98862034	1	R	2
COMBO4 (1)004.nd2	1	0	0,074123405	9,204686	4,196399	0,34080014	0,10960028	8,223449	8,47477	1	116,84287	18,422966	2	0,173305	1,0367442	0,7213089	1,1205853	1	G	2
COMBO4 (1)004.nd2	1	0	0,067039296	5,8778024	4,283159	0,45870316	0,08112598	5,781599	5,845165	1	119,992256	12,68956	2	0,22388715	1,0138636	0,8993122	1,0628284	1	G	2
COMBO4 (1)004.nd2	1	0	0,047264427	3,8215497	4,414809	0,43730778	0,098041855	4,7750297	4,8155794	1	121,70709	10,479271	2	0,2134015	1,0110022	0,8859404	0,8318847	1	G	2
COMBO4 (1)004.nd2	0	1	0,04886483	6,4677887	3,638159	0,58781284	0,069505714	5,3027906	5,307685	1	58,953297	11,758808	2	0,29285794	1,008008	0,9905146	1,3216958	1	R	2
COMBO4 (1)004.nd2	0	1	0,085051656	6,8713803	3,8694746	0,5410077	0,012937091	5,6912932	5,7253933	1	177,17819	12,633545	2	0,2701047	1,0097128	0,9594104	1,2839177	1	R	2
COMBO4 (1)004.nd2	1	0	0,0635656	4,4411726	4,4353185	0,42582887	0,069755286	5,1157475	5,1351485	1	140,9188	11,4481735	2	0,2160676	1,00813	0,86345977	0,9028442	1	G	2
COMBO4 (1)004.nd2	0	0	0,29206014	2,0066361	2,0848887	0,666836	0,4898506	2,3467877	2,3050077	1	134,0177	6,1493573	2	0,46390724	1,0628564	0,9187376	0,92147034	1	NF	2
COMBO4 (1)004.nd2	1	0	0,08172211	3,4117978	2,9726374	0,6537233	0,000756867	3,5454855	3,5590222	1	88,77125	8,098407	2	0,3455747	1,0043595	0,9947692	1,0371109	1	G	2
COMBO4 (1)004.nd2	0	1	0,044068336	3,8757448	4,1446333	0,5178119	0,03842294	4,4125996	4,4177556	1	86,26075	9,69832	2	0,25344065	1,0027273	0,9712927	0,9363507	1	R	2
COMBO4 (1)004.nd2	0	1	0,035919063	5,530071	5,0698237	0,42315212	0,05006678	5,885322	5,892727	1	87,1234	12,815101	2	0,20328265	1,0049514	0,9210249	0,9817672	1	R	2
COMBO4 (1)005.nd2	1	0	0,058189213	4,958202	4,4870014	0,43964112	0,055550415	5,365872	5,3939776	1	102,38058	11,904684	2	0,21925713	1,0053254	0,88935614	0,96467626	1	G	2
COMBO4 (1)005.nd2	0	1	0,04032642	9,432705	4,5831184	0,48253036	0,01236779	7,134693	7,1469927	1	108,83974	15,67331	2	0,23593685	1,0027229	0,9670927	1,396916	1	R	2
COMBO4 (1)005.nd2	1	0	0,07411969	4,617536	3,7108681	0,50519687	0,11605825	4,763641	4,8133545	1	91,60885	10,71716	2	0,25908503	1,014295	0,89873046	1,0163379	1	G	2
COMBO4 (1)005.nd2	1	0	0,040709123	5,4045315	4,7999573	0,43301243	0,055959817	5,7280254	5,7391763	1	77,0931	12,523732	2	0,2097289	1,0044342	0,9241544	0,98646855	1	G	2
COMBO4 (1)005.nd2	0	0	0,08866046	6,2243686	2,7120113	0,699082	0,031250827	4,5412636	4,50585	1	153,73265	10,577634	2	0,38428375	1,0049964	0,9799727	1,5290297	1	NF	2
COMBO4 (1)005.nd2	1	0	0,0621842	5,2538505	4,2758183	0,45870584	0,11711376	5,4351463	5,4998083	1	94,0855	11,99711	2	0,22644635	1,0210583	0,8974368	1,0048409	1	G	2
COMBO4 (1)005.nd2	1	0	0,029338213	5,9812813	5,394347	0,40356308	0,045132723	6,204586	6,220809	1	96,21537	13,647287	2	0,19782388	1,0033373	0,924304	1,0015459	1	G	2
COMBO4 (1)005.nd2	1	0	0,062438134	5,4846168	3,7051125	0,5163716	0,069118656	5,188654	5,218222	1	1,0733759	11,553057	2	0,2593863	1,0072308	0,92158127	1,1146605	1	G	2
COMBO4 (1)005.nd2	1	0	0,024668833	6,3242674	5,0065055	0,41579726	0,057559893	6,2942386	6,313125	1	95,50642	13,82513	2	0,20325159	1,0052633	0,88988847	1,0401562	1	G	2
COMBO4 (1)005.nd2	0	1	0,106640145	4,7408695	3,0699632	0,61949176	0,122449026	4,27798	4,3136544	1	44,629417	9,806548	2	0,32983038	1,0100865	0,9532641	1,1856191	1	R	2
COMBO4 (1)005.nd2	0	0	0,056728918	2,2801929	2,1683712	0,80150896	0,058817953	2,4216151	2,4244971	1	14,032152	5,97911	2	0,49507552	1,0012991	0,99074006	1,0589575	1	NF	2
COMBO4 (1)005.nd2	0	0	0,020639557	2,206767	1,8874468	0,86194265	0,010911508	2,2240975	2,220174	1	54,217693	5,6721015	2	0,5680139	1,0000616	0,9961668	1,1367602	1	NF	2
COMBO4 (1)005.nd2	1	0	0,053730316	4,252031	3,5997076	0,57742643	0,08024977	4,2891726	4,303489	1	71,679214	9,619551	2	0,2942791	1,0076663	0,9700676	1,0554557	1	G	2
COMBO4 (1)005.nd2	1	0	0,025447076	4,083202	3,2911632	0,598836	0,03023132	4,108499	4,109957	1	61,97067	9,256598	2	0,30799565	1,0013086	0,96248037	1,0694926	1	G	2
COMBO4 (1)006.nd2	1	0	0,06962949	6,373746	4,72121	0,42890003	0,042971615	6,2776184	6,3135643	1	140,02008	13,665461	2	0,20592783	1,006829	0,8976261	1,0613047	1	G	2
COMBO4 (1)006.nd2	0	1	0,079691194	11,193757	5,671955	0,31863514	0,05389057	9,756369	9,932395	1	105,66822	21,010967	2	0,14973027	1,0271851	0,8060728	1,1635605	1	R	2
COMBO4 (1)006.nd2	1	0	0,03837459	5,3013024	5,292047	0,3908589	0,08186469	6,0303326	6,0898147	1	29,512793	13,055281	2	0,18561377	1,0110607	0,88162816	0,9080082	1	G	2
COMBO4 (1)006.nd2	0	0	0,11998569	6,760992	2,532826	0,38384935	0,29543322	5,844887	6,6523414	1	60,45748	14,877493	2	0,2519813	1,1657794	0,67122334	1,0432737	1	NF	2
COMBO4 (1)006.nd2	0	1	0,10445648	7,5203905	4,2118034	0,5117985	0,021403657	6,114966	6,1366115	1	95,53855	13,588628	2	0,2560722	1,0083827	0,95692885	1,3080049	1	R	2
COMBO4 (1)006.nd2	1	0	0,04822867	5,8354287	4,665994	0,42698532	0,0018873026	5,869061	5,88505	1	45,386803	13,104934	2	0,21569778	1,003029	0,8866851	1,0394154	1	G	2
COMBO4 (1)006.nd2	0	1	0,035207305	5,6862464	4,589888	0,41960856	0,0809561	6,0019836	6,0406866	1	74,401215	13,049552	2	0,20097692	1,0090325	0,8923495	0,9872734	1	R	2
COMBO4 (1)006.nd2	0	0	0,0817876	6,9586253	2,7708764	0,69822985	0,038155116	4,8464847	4,8560777	1	139,9576	11,190963	2	0,37720713	1,0031201	0,99450326	1,5900129	1	NF	2
COMBO4 (1)006.nd2	1	0	0,16245422	3,975727	2,816414	0,57639325	0,31060454	3,9146736	4,0820055	1	107,72252	9,310088	2	0,33032054	1,0749092	0,87221026	1,0495405	1	G	2
COMBO4 (1)006.nd2	1	0	0,12046681	4,0262594	3,0672789	0,6240376	0,22457743	3,825824	3,9047835	1	114,4741	9,00431	2	0,3502369	1,0470598	0,95171005	1,1285025	1	G	2
COMBO4 (1)006.nd2	1	0	0,028793842	4,0601416	3,624469	0,5816896	0,020503685	4,2366533	4,225921	1	118,09133	9,365477	2	0,28800857	1,0012355	0,9918046	1,0342954	1	G	2
COMBO4 (1)006.nd2	1	0	0,002391881	3,6777785	3,265329	0,63002026	0,009408548	3,815866	3,8137994	1	90,20435	8,564864	2	0,32159513	1,0000541	0,9973361	1,0416769	1	G	2
COMBO4 (1)006.nd2	1	0	0,052299567	8,012226	5,9148345	0,33101305	0,03656723	8,046969	8,080492	1	21,071215	17,440502	2	0,15754282	1,005565	0,8514757	1,020247	1	G	2
COMBO4 (1)006.nd2	1	0	0,042591598	3,1548078	2,8179884	0,6626961	0,0504204	3,3798254	3,38072	1	22,177258	7,7345343	2	0,35163695	1,0012767	0,99131525	1,0227666	1	G	2
COMBO4 (1)007.nd2	1	0	0,06540816	5,572338	3,9132566	0,49569958	0,07028182	5,370491	5,4110856	1	106,04534	11,885416	2	0,2459912	1,0077924	0,925035	1,0898799	1	G	2
COMBO4 (1)007.nd2	0	1	0,057249997	9,93056	5,9802094	0,3331677	0,054827236	9,085201	9,149135	1	75,39921	19,353537	2	0,15318447	1,0097557	0,87965643	1,1259897	1	R	2
COMBO4 (1)007.nd2	1	0	0,06374591	5,0910983	4,7508736	0,45964125	0,020071466	5,404846	5,4266057	1	83,40955	11,797804	2	0,22189881	1,0047759	0,94082445	0,99223673	1	G	2
COMBO4 (1)007.nd2	1	0	0,03558762	5,5503836	4,5581217	0,4501949	0,066828676	5,629752	5,645327	1	80,03466	12,447042	2	0,2229742	1,0050972	0,92004526	1,0378486	1	G	2
COMBO4 (1)007.nd2	0	1	0,06414286	7,03946	3,58538	0,5732672	0,052413765	5,5716586	5,5907826	1	93,084885	12,42213	2	0,2887224	1,0038719	0,962944	1,3586594	1	R	2
COMBO4 (1)007.nd2	1	0	0,037086487	6,108569	5,7090197	0,37750626	0,012016108	6,5925446	6,600039	1	69,82531	14,259772	2	0,17895484	1,0040115	0,9059672	0,96312565	1	G	2
COMBO4 (1)007.nd2	1	0	0,030771649	7,5098596	7,477845	0,30552524	0,020436352	8,223597	8,247328	1	97,55256	17,575079	2	0,14138986	1,0037777	0,89268607	0,93869245	1	G	2
COMBO4 (1)007.nd2	0	1	0,025836406	10,2115	5,1280665	0,39988315	0,00799593	8,098041	8,07706	1	126,39445	17,913612	2	0,19826216	1,0008767	0,8852755	1,3218058	1	R	2
COMBO4 (1)007.nd2	1	0	0,07323836	4,5802402	3,5911505	0,5709703	0,04518751	4,410546	4,417998	1	67,34838	10,040198	2	0,29978764	1,0034121	0,95162606	1,1027831	1	G	2
COMBO4 (1)007.nd2	0	0	0,09795325	3,1999288	1,689252	0,73179895	0,088052906	2,7422907	2,7076924	1	4,4963145	7,4127474	2	0,5417806	1,0021484	0,9136243	1,2820061	1	NF	2
COMBO4 (1)007.nd2	0	1	0,03765434	11,410454	4,466399	0,461831	0,032535743	8,0866585	8,110994	1	104,866295	17,620363	2	0,22216457	1,004729	0,9541126	1,4857281	1	R	2
COMBO4 (1)007.nd2	1	0	0,030932814	3,3552716	4,454613	0,47868806	0,042299036	4,276619	4,2824564	1	106,7074	9,385177	2	0,23358053	1,0022054	0,9379567	0,82992595	1	G	2
COMBO4 (1)007.nd2	1	0	0,07130304	2,350455	2,7833722	0,6739434	0,10351989	2,7892509	2,661438	1	57,938965	6,6201706	2	0,38466874	1,0037507	0,9774285	0,93287134	1	G	2
COMBO4 (1)007.nd2	0	0	1,180072	2,5190344	1,3808037	0,88075924	1,3230274	2,1455624	2,1206641	1	112,130066	5,9950576	2	0,69672585	1,4187312	0,9699641	1,3579322	1	NF	2
COMBO4 (1)007.nd2	0	0	0,06182672	3,3322947	3,9041202	0,52633524	0,0907528	3,9739294	3,9686887	1	87,79651	8,919601	2	0,26866636	1,0069873	0,9479468	0,8887742	1	NF	2
COMBO4 (1)007.nd2	0	0	0,018936764	4,8485937	3,0221937	0,6626321	0,041745808	4,222792	4,2025313	1	86,0609	9,589072	2	0,34619957	1,0032712	0,9885935	1,2787563	1	NF	2
COMBO4 (1)007.nd2	1	0	0,04369318	3,8563478	4,7787557	0,39934462	0,065956324	5,0125465	5,0213404	1	21,9077	11,015878	2	0,1954202	1,0044343	0,8814195	0,7934298	1	G	2
COMBO4 (1)007.nd2	1	0	0,108476706	8,01772	3,4925623	0,51987	0,025043499	6,285027	6,3542795	1	43,63813	13,921403	2	0,25843224	1,0122459	0,9215386	1,3439595	1	G	2
COMBO4 (1)007.nd2	1	0	0,11332007	3,2979963	3,1912687	0,5993871	0,21791115	3,6208298	3,6893184	1	101,579254	8,315269	2	0,3202905	1,0263804	0,9461215	0,9632493	1	G	2
COMBO4 (1)007.nd2	1	0	0,03926943	3,427199	3,522511	0,59730554	0,015986558	3,7679524	3,7572448	1	162,52422	8,491342	2	0,30735382	1,0013341	0,98262364	0,9843353	1	G	2
COMBO4 (1)008.nd2	1	0	0,041363228	5,267238	6,0502224	0,37825	0,022278415	6,1463304	6,1440015	1	102,78889	13,228389	2	0,1775257	1,0025936	0,9244088	0,89238423	1	G	2
COMBO4 (1)008.nd2	1	0	0,049629167	4,1457453	4,833962	0,46418333	0,021644393	4,8763814	4,8816147	1	104,02245	10,594036	2	0,22198182	1,0030327	0,94829977	0,89613414	1	G	2
COMBO4 (1)008.nd2	1	0	0,05164376	1,8753433	1,796711	0,8792367	0,08173733	2,0387163	2,034142	1	77,247475	5,17717	2	0,57448316	1,0011506	0,9999209	1,0678895	1	G	2
COMBO4 (1)008.nd2	1	0	0,040154498	4,8105493	6,4634223	0,329817	0,016910018	6,3478875	6,3494596	1	95,49939	13,53835	2	0,15200095	1,0028236	0,8779246	0,78510636	1	G	2
COMBO4 (1)008.nd2	1	0	0,04148324	6,159018	5,607847	0,35328257	0,07557638	6,900204	6,9706554	1	86,279106	14,80129	2	0,16470157	1,0112338	0,851113	0,9198374	1	G	2
COMBO4 (1)008.nd2	0	0	0,028148321	3,1139534	1,8332074	0,85440445	0,008985178	2,6694806	2,669082	1	82,32778	6,767515	2	0,55637634	1,0001519	0,9876153	1,3430502	1	NF	2
COMBO4 (1)008.nd2	1	0	0,054870043	3,6026878	3,9718807	0,5462948	0,014727536	4,088609	4,089074	1	82,21755	9,103423	2	0,27440092	1,0027925	0,9768408	0,9427422	1	G	2
COMBO4 (1)008.nd2	0	0	0,04333692	2,0786467	1,6384875	0,9132839	0,017758224	2,031434	2,0300264	1	42,36504	5,348012	2	0,64133555	1,0003647	0,9982409	1,2009234	1	NF	2
COMBO4 (1)008.nd2	0	1	0,03362746	6,82526	5,5601926	0,39172822	0,055902638	6,928362	6,954872	1	117,113106	14,796947	2	0,18103737	1,0076177	0,9366403	1,0271387	1	R	2
COMBO4 (1)008.nd2	1	0	0,060718365	5,691699	4,838338	0,44030294	0,024888327	5,8336687	5,8661175	1	29,623384	12,745301	2	0,21294554	1,0067841	0,92617124	1,0193546	1	G	2
COMBO4 (1)008.nd2	1	0	0,04010594	5,906357	4,494824	0,44028193	0,07364213	5,905859	5,9524746	1	97,94835	12,9837265	2	0,21560739	1,0087404	0,8960117	1,0440638	1	G	2
COMBO4 (1)008.nd2	1	0	0,022331107	5,061878	3,925921	0,5325122	0,040867016	4,9204354	4,920498	1	52,28871	10,929392	2	0,26620412	1,0018301	0,96548	1,0966934	1	G	2
COMBO4 (1)008.nd2	0	0	0,07718702	3,486139	2,9160848	0,6675041	0,11489777	3,5015085	3,4984531	1	104,248375	8,101218	2	0,3620299	1,008684	0,97277457	1,0937622	1	NF	2
COMBO4 (1)008.nd2	1	0	0,047744025	7,259654	5,900647	0,35100955	0,012004501	7,4574347	7,480342	1	130,23726	16,121426	2	0,16620617	1,0038304	0,86055166	1,0036192	1	G	2
COMBO4 (1)008.nd2	1	0	0,049925324	4,7685084	4,5777197	0,483356	0,017624486	5,0532503	5,0639744	1	73,3391	11,134293	2	0,23776668	1,0030746	0,95574987	0,99551666	1	G	2
COMBO4 (1)008.nd2	0	0	0,06223352	2,6196826	1,6592745	0,89348835	0,06970282	2,3126779	2,2719753	1	98,21071	6,069946	2	0,6236322	1,0008478	0,9986037	1,3234233	1	NF	2
COMBO4 (1)008.nd2	1	0	0,040728033	4,0773745	4,08244	0,50905937	0,04075596	4,512022	4,515718	1	106,00668	10,032542	2	0,25500473	1,0016851	0,93325204	0,9600512	1	G	2
COMBO4 (1)008.nd2	0	1	0,19653864	2,8919904	2,2348223	0,72539	0,3652505	2,858455	2,9363427	1	165,80606	7,078114	2	0,45065507	1,0681267	0,98077357	1,0965348	1	R	2
COMBO4 (1)008.nd2	0	1	0,03051163	5,0473094	3,0657697	0,60695124	0,020555023	4,4503813	4,4477115	1	11,047873	10,222521	2	0,32447082	1,0009484	0,9528966	1,2668036	1	R	2
COMBO4 (1)008.nd2	1	0	0,10034925	3,9370162	3,151696	0,5914935	0,17762744	4,0502944	4,12018	1	101,860634	9,145629	2	0,30556536	1,0223287	0,9403484	1,0328023	1	G	2
COMBO4 (1)008.nd2	1	0	0,055793695	4,6499615	3,7165158	0,56638855	0,00040813797	4,5198927	4,515395	1	43,35077	10,157162	2	0,28980324	1,0035392	0,97042984	1,101532	1	G	2
COMBO4 (1)008.nd2	1	0	0,066577844	4,141143	4,529279	0,4489257	0,09309306	4,8819942	4,9182873	1	93,699974	10,766581	2	0,22122581	1,0085458	0,91246605	0,88715285	1	G	2
COMBO4 (1)009.nd2	1	0	0,024240011	5,1112394	7,0113444	0,31175366	0,051702775	6,799487	6,829261	1	86,52745	14,353647	2	0,14076155	1,0052985	0,8787098	0,77450794	1	G	2
COMBO4 (1)009.nd2	1	0	0,19672646	3,925031	2,2636297	0,77408105	0,24229874	3,3368227	3,3758118	1	75,94294	7,9823956	2	0,44883522	1,0275756	0,9881286	1,3201379	1	G	2
COMBO4 (1)009.nd2	1	0	0,02146521	4,2582226	3,8976622	0,54104704	0,022223584	4,4435167	4,4393754	1	119,07904	9,944927	2	0,27459008	1,0008767	0,97188514	1,0200423	1	G	2
COMBO4 (1)009.nd2	1	0	0,09730734	7,5500894	3,037322	0,6016712	0,10011228	5,368328	5,3491483	1	81,245964	12,557447	2	0,33356783	1,0118947	0,9261474	1,4968063	1	G	2
COMBO4 (1)009.nd2	1	0	0,08784721	6,4129486	4,54036	0,3604189	0,11376623	6,78568	6,948982	1	115,22428	14,953058	2	0,17732957	1,028789	0,7763179	0,96020067	1	G	2
COMBO4 (1)009.nd2	1	0	0,049453553	4,4866266	4,671297	0,45778748	0,028332293	5,0198603	5,0392747	1	58,839912	11,097699	2	0,22669752	1,006452	0,91355056	0,93665564	1	G	2
COMBO4 (1)009.nd2	1	0	0	3,0377595	4,819917	0,4742446	0,00080348	4,110003	4,1057587	1	90,2171	8,971818	2	0,22897036	1,0000093	0,9614523	0,7742772	1	G	2
COMBO4 (1)009.nd2	1	0	0,0049284883	4,017768	6,344609	0,36535913	0,009474693	5,524835	5,5225186	1	75,628426	11,755399	2	0,16759315	1,0001861	0,9227563	0,7591038	1	G	2
COMBO4 (1)009.nd2	1	0	0,021844387	4,344687	5,095787	0,42820492	0,031710878	5,1619134	5,1673636	1	93,67134	11,291675	2	0,2076095	1,0012815	0,91665787	0,8812633	1	G	2
COMBO4 (1)009.nd2	0	1	0,0076883202	6,4572163	5,627688	0,35062146	0,015750878	7,1107597	7,1132913	1	133,07608	15,212771	2	0,1626011	1,0007074	0,87235	0,9463185	1	R	2
COMBO4 (1)009.nd2	1	0	0,023845274	6,5962524	5,2769303	0,41785628	0,022761235	6,473298	6,479549	1	9,419011	14,084456	2	0,20042698	1,0013546	0,937158	1,0629199	1	G	2
COMBO4 (1)009.nd2	1	0	0,036756396	5,7651663	7,179249	0,30923697	0,009662454	7,2758093	7,304449	1	55,086147	15,306121	2	0,13866259	1,004177	0,88786894	0,81484014	1	G	2
COMBO4 (1)009.nd2	0	1	0,058460254	6,699096	5,962721	0,3285006	0,03719762	7,5110154	7,572341	1	133,49747	16,008291	2	0,15119208	1,0089458	0,85396945	0,9175934	1	R	2
COMBO4 (1)009.nd2	1	0	0,01646012	5,2448177	4,969458	0,45139304	0,031581264	5,5377307	5,5444646	1	44,58372	12,083499	2	0,21775936	1,0018917	0,9508369	0,99692124	1	G	2
COMBO4 (1)009.nd2	0	1	0,046437036	7,265315	3,543231	0,57650554	0,042555723	5,6008043	5,613299	1	78,309425	12,584339	2	0,29489252	1,0032216	0,9763498	1,3927659	1	R	2
COMBO4 (1)009.nd2	1	0	0,059159648	5,988607	5,286106	0,41517565	0,04325917	6,1971817	6,228167	1	103,20153	13,463312	2	0,19853976	1,005062	0,9272971	1,0128033	1	G	2
COMBO4 (1)009.nd2	1	0	0,049859375	4,714563	3,8414748	0,5457791	0,08058001	4,6287346	4,6348953	1	69,91119	10,418788	2	0,28017345	1,007594	0,948562	1,0835736	1	G	2
COMBO4 (1)009.nd2	0	1	0,04496832	10,162883	6,2959847	0,3341343	0,041635383	9,171412	9,241687	1	151,2607	19,550274	2	0,1538348	1,0087953	0,896357	1,1426797	1	R	2
COMBO4 (1)009.nd2	1	0	0,05999979	5,323509	2,99756	0,55048585	0,05754504	4,6768184	4,6724367	1	57,33175	11,0237875	2	0,3098897	1,0040474	0,88026667	1,2056382	1	G	2
COMBO4 (1)009.nd2	1	0	0,033170525	7,2901235	6,0747747	0,3532859	0,019630283	7,545925	7,5553966	1	17,69126	16,10309	2	0,16301216	1,0022479	0,9131768	1,0020717	1	G	2
COMBO4 (1)009.nd2	1	0	0,029920507	6,4799848	5,4154563	0,36991313	0,054479912	6,8033547	6,8307953	1	94,34243	14,836862	2	0,17825343	1,005941	0,86178416	0,98269355	1	G	2
COMBO4 (1)009.nd2	1	0	0,02792656	4,1707797	5,8332176	0,37986693	0,031542346	5,4605722	5,4487133	1	106,29571	11,746212	2	0,17809471	1,0016625	0,90518177	0,7974715	1	G	2
COMBO4 (1)009.nd2	1	0	0,003720924	3,9762273	4,3805103	0,5091364	0,009994385	4,507049	4,5050907	1	175,5268	9,906573	2	0,24922796	1,0001215	0,9715196	0,9395765	1	G	2
COMBO4 (1)009.nd2	0	1	0,13591467	10,122091	3,3143375	0,5658797	0,12821145	6,5888963	6,724728	1	106,86751	14,992637	2	0,29686227	1,0343807	0,92470795	1,6248411	1	R	2
COMBO4 (1)009.nd2	1	0	0,025917524	5,5545464	4,608238	0,46638578	0,030891417	5,526287	5,5314255	1	121,306404	12,2336645	2	0,23157509	1,0027252	0,94400114	1,0501343	1	G	2
COMBO4 (1)009.nd2	0	0	0,048967753	2,3957424	2,0951653	0,7986864	0,08152443	2,441363	2,433069	1	75,27682	6,1395545	2	0,5117826	1,0019768	0,9764191	1,1030958	1	NF	2
COMBO4 (1)009.nd2	1	0	0,079169996	4,4711423	4,0055914	0,4800148	0,16113266	4,8809114	4,9566813	1	96,593666	10,818994	2	0,23896088	1,0281065	0,89293075	0,9539684	1	G	2
COMBO4 (1)009.nd2	0	1	0,018045578	7,9682703	6,600254	0,30871132	0,049094707	8,543463	8,586666	1	100,99913	18,009874	2	0,13899729	1,0060476	0,8827609	0,95897293	1	R	2
COMBO4 (1)009.nd2	1	0	0,04545102	4,232384	5,049495	0,39661443	0,095419906	5,3191223	5,353012	1	110,25176	11,580124	2	0,190465	1,0105116	0,8648612	0,8214449	1	G	2
COMBO4 (1)009.nd2	1	0	0,07860399	6,188759	5,33435	0,38531518	0,006058685	6,4981685	6,5223947	1	73,33401	14,206878	2	0,18660864	1,0081757	0,8773652	0,9879221	1	G	2
COMBO4 (1)009.nd2	1	0	0,07182013	4,802807	3,845546	0,43350336	0,16618074	5,3222733	5,456844	1	72,769966	11,7993	2	0,21587923	1,0331413	0,8152733	0,9239557	1	G	2
COMBO4 (1)009.nd2	1	0	0,022559162	1,7459	3,1605947	0,6341779	0,035882253	2,52428	2,499483	1	6,0453663	5,881784	2	0,34886262	1,000304	0,9855263	0,7413585	1	G	2
COMBO4 (1)009.nd2	0	1	0,044624813	8,231338	5,1833363	0,33026156	0,022345759	8,10665	8,123323	1	108,46546	17,697468	2	0,15947683	1,0034498	0,8161588	1,040873	1	R	2
COMBO4 (1)011.nd2	2	0	0,026367785	6,094072	5,5119567	0,39298928	0,0012678773	6,3591228	6,3560605	1	125,119484	13,959452	2	0,19187714	1,001186	0,90404665	0,993814	1	G	2
COMBO4 (1)011.nd2	0	1	0,039441817	6,2789383	5,1112146	0,41246113	0,060011115	6,423063	6,4574018	1	86,30478	13,831094	2	0,19378136	1,0066342	0,912256	1,0204887	1	R	2
COMBO4 (1)011.nd2	1	0	0,03422427	4,7956576	5,4282293	0,40677065	0,015579567	5,6220417	5,6170135	1	143,03137	12,171783	2	0,19318356	1,0008925	0,9278683	0,8934871	1	G	2
COMBO4 (1)011.nd2	1	0	0,041134514	2,699893	3,5161734	0,5825627	0,07631274	3,3799782	3,379518	1	76,61738	7,631447	2	0,30090463	1,0024602	0,9437501	0,86232924	1	G	2
COMBO4 (1)011.nd2	1	0	0,045712944	5,0600047	5,0666	0,42674527	0,049600203	5,625762	5,646946	1	123,22358	12,206637	2	0,20356277	1,0074829	0,9254786	0,9421103	1	G	2
COMBO4 (1)011.nd2	1	0	0,03256389	2,7597075	2,8001177	0,70296067	0,030177126	3,0109792	3,0106218	1	92,79872	7,023781	2	0,3875767	1,0006664	0,99264127	1,0131365	1	G	2
COMBO4 (1)011.nd2	1	0	0,03855132	4,762764	4,8510575	0,44745865	0,08204004	5,3017535	5,3207045	1	86,622765	11,56533	2	0,21573971	1,00807	0,92281014	0,9439229	1	G	2
COMBO4 (1)011.nd2	1	0	0,025499705	3,032473	3,6196373	0,58347607	0,049317222	3,6307492	3,6299088	1	94,822075	8,081498	2	0,29289678	1,0014058	0,9833306	0,9046873	1	G	2
COMBO4 (1)011.nd2	0	0	0,09002213	2,486099	2,5015986	0,7260972	0,14710325	2,745788	2,7646387	1	55,880913	6,5594397	2	0,41985035	1,0078294	0,98167074	0,99477863	1	NF	2
COMBO4 (1)011.nd2	1	0	0,02197041	6,685069	6,3038235	0,28885	0,064510696	8,030624	8,096143	1	117,026596	17,05382	2	0,13198282	1,0104793	0,80895776	0,8523473	1	G	2
COMBO4 (1)011.nd2	1	0	0,07025441	3,687269	4,1697044	0,47355247	0,08440341	4,518646	4,512661	1	120,25546	9,891754	2	0,22993144	1,0082428	0,9089267	0,86318356	1	G	2
COMBO4 (1)011.nd2	1	0	0,03126429	3,1128502	4,7025537	0,48115408	0,03450305	4,13357	4,137959	1	85,04591	9,0165825	2	0,23196249	1,0014427	0,9582778	0,7950158	1	G	2
COMBO4 (1)011.nd2	0	1	0,026815493	5,461474	7,0380087	0,3140643	0,028929833	7,004176	7,0240865	1	56,414364	14,782592	2	0,14174438	1,0034955	0,8970751	0,80503374	1	R	2
COMBO4 (1)011.nd2	0	0	0,070745066	7,700125	3,766515	0,54747677	0,051007293	6,001892	6,029756	1	92,04657	13,294468	2	0,27216452	1,0058433	0,96263725	1,3693864	1	NF	2
COMBO4 (1)011.nd2	1	0	0,08943521	5,3166203	3,7128844	0,5085286	0,07085203	5,087101	5,157228	1	109,37293	11,462123	2	0,2615803	1,0143064	0,90174735	1,0915833	1	G	2
COMBO4 (1)011.nd2	1	0	0,056715246	7,1749067	5,203785	0,40009707	0,031966973	7,001196	7,0489554	1	122,074585	15,011717	2	0,18637253	1,0109763	0,9215487	1,0638843	1	G	2
COMBO4 (1)011.nd2	1	0	0,045807336	4,300648	4,8848042	0,43314466	0,058001082	5,1022153	5,1304975	1	127,50423	11,170058	2	0,21034224	1,0057464	0,9078129	0,8824338	1	G	2
COMBO4 (1)011.nd2	0	0	0,055914298	6,304121	2,8664742	0,66394335	0,035993382	4,7818427	4,785553	1	72,79686	10,923245	2	0,3510299	1,0021842	0,9839401	1,45534	1	NF	2
COMBO4 (1)011.nd2	1	0	0,072937995	4,9093657	4,5587916	0,4353096	0,030840028	5,5177836	5,5367146	1	114,85016	11,904701	2	0,20530814	1,0045446	0,9228506	0,9312227	1	G	2
COMBO4 (1)011.nd2	1	0	0,069295846	4,4974494	4,994057	0,36212248	0,1183975	5,76433	5,8592663	1	96,482216	12,492815	2	0,17233707	1,0243286	0,81356543	0,7999181	1	G	2
COMBO4 (1)011.nd2	1	0	0,077558	4,951323	4,421236	0,35190827	0,16233362	6,066901	6,257163	1	1,8877983	13,296913	2	0,1712764	1,0455363	0,74093086	0,8181003	1	G	2
COMBO4 (1)011.nd2	1	0	0,025361056	4,996278	6,1545835	0,35436168	0,05715521	6,2378154	6,2572966	1	86,907295	13,310821	2	0,16349018	1,0060812	0,8910797	0,8314285	1	G	2
COMBO4 (1)011.nd2	2	0	0,040500704	6,004591	8,153626	0,2547096	0,0058065495	8,17639	8,218344	1	118,28863	17,211708	2	0,114359014	1,0052799	0,820121	0,7512123	1	G	2
COMBO4 (1)011.nd2	1	0	0,08799773	5,0272465	4,237145	0,48822683	0,04707746	5,120897	5,1504884	1	8,533171	11,375204	2	0,24408899	1,0067711	0,92733413	1,0354501	1	G	2
COMBO4 (1)011.nd2	1	0	0,03316569	4,1847653	4,1167016	0,52219874	0,059954017	4,520888	4,53555	1	33,48394	10,03512	2	0,26069564	1,0037545	0,95911163	0,9814917	1	G	2
COMBO4 (1)011.nd2	0	1	0,053781025	3,7385504	5,383044	0,30368552	0,119634904	5,7583857	5,8114276	1	10,99266	12,437827	2	0,14355285	1,0217601	0,7453981	0,6573152	1	R	2
COMBO4 (1)011.nd2	1	0	0,08640871	2,9187133	4,7159715	0,4411809	0,06185202	4,15492	4,187189	1	118,76284	9,1178465	2	0,2152664	1,0097016	0,9191485	0,73456454	1	G	2
COMBO4 (1)011.nd2	1	0	0,036316972	2,3323066	4,7329016	0,4658576	0,017574828	3,5764422	3,5551875	1	111,065834	7,9317894	2	0,23216318	1,0013766	0,9561775	0,67895496	1	G	2
COMBO4 (1)011.nd2	1	0	0,048558977	8,953024	4,700241	0,26534495	0,11669321	9,435123	9,8614	1	93,31204	20,59133	2	0,1280515	1,0532883	0,6207181	0,933155	1	G	2
COMBO4 (1)011.nd2	1	0	0,036408033	6,5784373	5,273366	0,3683929	0,07401879	6,988063	7,055987	1	84,02991	14,97996	2	0,17152177	1,0126239	0,86591494	0,97150284	1	G	2
COMBO4 (1)011.nd2	0	0	0,1502062	3,5752156	2,178629	0,77359354	0,088359915	3,1143653	3,1375704	1	39,609127	7,620784	2	0,46932456	1,0262184	0,97154105	1,3147471	1	NF	2
COMBO4 (1)011.nd2	0	0	0,024255807	2,2746983	2,7940292	0,6890446	0,0053940904	2,7757359	2,7627988	1	54,556618	6,44085	2	0,37590462	1,0001997	0,98016286	0,9024861	1	NF	2
COMBO4 (1)011.nd2	0	1	0,11102164	8,374026	3,5471926	0,5297279	0,00016381408	6,184969	6,1620893	1	94,706314	14,094371	2	0,27872083	1,0059953	0,92788357	1,4271942	1	R	2
COMBO4 (1)011.nd2	0	1	0,07817549	10,441102	5,6901956	0,36334872	0,0039659943	8,967691	9,026166	1	94,419106	19,002743	2	0,16530849	1,006731	0,90786695	1,2050391	1	R	2
COMBO4 (1)011.nd2	1	0	0,05442502	4,5461917	5,9921365	0,36089724	0,051083345	5,863584	5,8870397	1	87,22141	12,581633	2	0,16835715	1,0071846	0,9133856	0,8020969	1	G	2
COMBO4 (1)011.nd2	1	0	0,022406578	5,8818817	5,2902927	0,41523364	0,033878166	6,1417303	6,149614	1	87,63778	13,341873	2	0,19853857	1,0016438	0,9294989	0,9994731	1	G	2
COMBO4 (1)011.nd2	0	0	0,123365834	5,3256526	2,7560291	0,67280805	0,1765669	4,2530417	4,3111553	1	61,269344	9,973458	2	0,3748726	1,0288473	0,95508426	1,3580996	1	NF	2
COMBO4 (1)011.nd2	1	0	0,18039578	2,7982519	2,0186014	0,8021468	0,007754806	2,7554417	2,780654	1	76,71926	6,620967	2	0,46926105	1,0116633	0,9873544	1,1681471	1	G	2
COMBO4 (1)012.nd2	0	1	0,036499802	8,4432745	5,963712	0,3464763	0,04029643	8,167808	8,255847	1	105,86511	17,499418	2	0,16114247	1,0134029	0,8901013	1,0629358	1	R	2
COMBO4 (1)012.nd2	0	0	0,21637428	2,8296762	1,9861481	0,7650846	0,39829203	2,7317376	2,8225617	1	84,1098	6,8173966	2	0,4828018	1,050963	0,9685761	1,0833839	1	NF	2
COMBO4 (1)012.nd2	0	0	0,12902795	6,8602667	2,8405397	0,44745642	0,20440981	5,964741	6,316717	1	42,66072	13,880339	2	0,24550925	1,0631976	0,7896898	1,1348314	1	NF	2
COMBO4 (1)012.nd2	1	0	0,15022199	3,5417912	2,6219535	0,71187407	0,14764458	3,3640914	3,3813515	1	4,0815706	7,907056	2	0,3984717	1,0087746	0,97429967	1,1636382	1	G	2
COMBO4 (1)012.nd2	2	0	0,067660056	7,5660315	4,339149	0,31979436	0,11395583	7,822518	8,082732	1	80,02918	17,242634	2	0,15742914	1,0437629	0,7123888	0,96830285	1	G	2
COMBO4 (1)012.nd2	1	0	0,05050787	5,27075	4,004342	0,52322686	0,019139294	5,0206747	5,032002	1	79,23987	11,251129	2	0,26623082	1,0031855	0,9522112	1,1150411	1	G	2
COMBO4 (1)012.nd2	0	1	0,043340065	11,539615	6,6264772	0,27100646	0,041829493	10,86636	11,029681	1	97,587814	23,13187	2	0,12443235	1,0172715	0,77902323	1,0745409	1	R	2
COMBO4 (1)012.nd2	1	0	0,03000787	3,8337874	4,2514157	0,51793456	0,0665964	4,386601	4,400097	1	32,730946	9,64454	2	0,25367746	1,0034864	0,9676823	0,92597884	1	G	2
COMBO4 (1)012.nd2	1	0	0,03582148	6,013353	5,335905	0,4187301	0,008456064	6,0832086	6,084011	1	75,44912	13,433717	2	0,20690043	1,0007129	0,9298134	1,0279866	1	G	2
COMBO4 (1)012.nd2	1	0	0,06963108	5,084688	4,2512646	0,3610074	0,16365919	6,001741	6,187504	1	92,86262	13,303903	2	0,17972974	1,0421145	0,7514518	0,8527501	1	G	2
COMBO4 (1)012.nd2	1	0	0,0305302	7,308105	6,5224457	0,34271926	0,01491633	7,687248	7,7076902	1	44,4492	16,3696	2	0,15746103	1,002873	0,8990046	0,9837438	1	G	2
COMBO4 (1)012.nd2	1	0	0,086304404	5,7663736	3,459393	0,4252884	0,19598486	5,6709223	5,918078	1	110,81154	13,053126	2	0,22829977	1,0570973	0,7720684	1,0222288	1	G	2
COMBO4 (1)012.nd2	1	0	0,051034443	5,171434	4,458377	0,48341662	0,018784143	5,275067	5,2859263	1	101,97732	11,594437	2	0,23662747	1,0024637	0,9414261	1,039655	1	G	2
COMBO4 (1)012.nd2	1	0	0,04085181	6,465458	5,5609875	0,3360359	0,066059425	7,2446756	7,314938	1	42,510944	15,549332	2	0,1568453	1,0118084	0,81374687	0,91541284	1	G	2
COMBO4 (1)012.nd2	0	1	0,0431105	10,175703	5,326532	0,41280743	5,548198e-05	8,103102	8,078514	1	103,956215	17,600029	2	0,19732039	1,0014758	0,9390326	1,3152603	1	R	2
COMBO4 (1)012.nd2	1	0	0,039579477	5,9356604	6,6341033	0,33067614	0,017115278	7,040286	7,0567555	1	99,9126	15,018896	2	0,15247497	1,0036682	0,8921421	0,87253034	1	G	2
COMBO4 (1)012.nd2	1	0	0,053055134	7,5919847	5,720612	0,32508036	0,022499705	7,966386	8,045988	1	83,372765	17,131178	2	0,15231504	1,0178989	0,8201706	0,9731445	1	G	2
COMBO4 (1)012.nd2	2	0	0,081268944	6,3497415	4,184113	0,4203524	0,1268047	6,1720004	6,298065	1	108,61685	13,777683	2	0,21223368	1,0247926	0,83976305	1,0564296	1	G	2
COMBO4 (1)012.nd2	1	0	0,13835976	4,17182	3,4655225	0,53940105	0,14472674	4,316539	4,3630314	1	102,18722	9,858522	2	0,28507847	1,0291477	0,9129041	1,0183483	1	G	2
COMBO4 (1)012.nd2	1	0	0,040525053	4,6862583	3,6954808	0,5863917	0,039922986	4,431165	4,4282165	1	80,19848	10,021301	2	0,3038788	1,0024377	0,979332	1,1351376	1	G	2
COMBO4 (1)012.nd2	0	1	0,069913685	9,658216	5,075619	0,36792558	0,04444532	8,451771	8,519861	1	117,676895	18,162407	2	0,17215183	1,0092065	0,8778449	1,1806614	1	R	2
COMBO4 (1)012.nd2	0	0	0	1,7069395	2,4757326	0,7238167	0,00016519807	2,2191045	2,211634	1	131,45087	5,443769	2	0,4413394	1,0000002	0,9679003	0,84408295	1	NF	2
COMBO4 (1)012.nd2	0	1	0,04065906	9,460427	6,6091256	0,29838282	0,042668883	9,356946	9,471733	1	69,78955	19,96059	2	0,13757916	1,0146303	0,82126445	1,0300268	1	R	2
COMBO4 (1)012.nd2	1	0	0,11170621	4,394387	2,1286724	0,79983175	0,07361306	3,378444	3,3589435	1	42,523457	8,309114	2	0,49020186	1,0028499	0,98485017	1,4921364	1	G	2
COMBO4 (1)012.nd2	0	0	0,039408285	5,2501874	3,7825158	0,5708846	0,0046857316	4,7299833	4,7280836	1	76,01979	10,75024	2	0,29878977	1,0005519	0,9782831	1,1869494	1	NF	2
COMBO4 (1)012.nd2	0	1	0,042888604	7,0528636	6,7356124	0,35255447	0,0059189545	7,4751005	7,4820085	1	107,21094	15,855303	2	0,16070949	1,0012759	0,9432198	0,981062	1	R	2
COMBO4 (1)012.nd2	1	0	0,081935845	5,797467	2,7989514	0,6647919	0,04025002	4,5433435	4,557838	1	88,40316	10,468422	2	0,35759977	1,003309	0,96899873	1,406381	1	G	2
COMBO4 (1)012.nd2	1	0	0,020033373	5,1126184	4,203001	0,5161441	0,026773088	4,9880705	4,9819207	1	78,28172	11,156838	2	0,26163048	1,0007895	0,95286375	1,0840725	1	G	2
COMBO4 (1)012.nd2	1	0	0,0065974505	6,436487	6,275678	0,37152204	0,0033023746	6,859728	6,8531237	1	122,7038	14,754928	2	0,17415872	1,000219	0,94763935	0,9759695	1	G	2
COMBO4 (1)012.nd2	1	0	0,0169485	5,96921	5,361977	0,429281	0,01652893	6,1292424	6,128965	1	84,05459	13,218815	2	0,20230815	1,0011733	0,956997	1,0240507	1	G	2
COMBO4 (1)012.nd2	1	0	0,055967174	7,7055364	4,9994383	0,3050868	0,093188636	8,258429	8,43213	1	102,94345	17,815363	2	0,14385274	1,0259732	0,71979594	0,9433971	1	G	2
COMBO4 (1)012.nd2	0	1	0,01636727	7,473771	4,401253	0,49726948	0,02752156	6,1684594	6,1709933	1	115,60011	13,742917	2	0,2500901	1,0021129	0,95906335	1,27591	1	R	2
COMBO4 (1)012.nd2	1	0	0,032393716	6,715871	4,8915086	0,42711115	0,037165314	6,4905825	6,5076165	1	70,45899	14,056773	2	0,20297621	1,0039417	0,9307305	1,0881468	1	G	2
COMBO4 (1)012.nd2	5	0	0,03776501	6,1626806	6,3205156	0,33365044	0,047719385	7,137653	7,1685944	1	117,9918	15,235051	2	0,1540171	1,0059202	0,87539613	0,89102435	1	G	2
COMBO4 (1)012.nd2	1	0	0,11006291	5,36324	3,3980262	0,5994384	0,012901663	4,7142296	4,7222276	1	90,15651	10,603427	2	0,30726695	1,0035754	0,96558756	1,2317901	1	G	2
COMBO4 (1)012.nd2	1	0	0,08751116	3,8387823	3,8375819	0,551004	0,038750302	4,1835837	4,1948752	1	106,63774	9,356734	2	0,2792587	1,0049728	0,9588289	0,98150104	1	G	2
COMBO4 (1)012.nd2	1	0	0,052319277	6,800452	4,3362675	0,42569453	0,07842443	6,4926915	6,55371	1	81,58908	14,1685295	2	0,205399	1,0123014	0,8888019	1,0878482	1	G	2
COMBO4 (1)012.nd2	5	0	0,05153311	8,132355	7,7882657	0,2703555	0,0040189903	9,122178	9,150872	1	116,43584	19,442204	2	0,1244312	1,0041986	0,8475581	0,90780115	1	G	2
COMBO4 (1)012.nd2	1	0	0,052765906	5,1121607	4,4099646	0,47671452	0,070504285	5,3023987	5,3120766	1	81,158775	11,60855	2	0,23151006	1,0078689	0,9481225	1,0166775	1	G	2
COMBO4 (1)012.nd2	1	0	0,044782445	3,7741811	3,304629	0,6101472	0,046892155	3,8788078	3,8878891	1	73,41254	8,816557	2	0,31940106	1,0027812	0,9716245	1,0530208	1	G	2
COMBO4 (1)012.nd2	1	0	0,07089737	5,311292	3,6152246	0,5002633	0,14539732	5,103357	5,153721	1	95,49768	11,5506315	2	0,25965604	1,0249081	0,87030065	1,0795443	1	G	2
COMBO4 (1)012.nd2	1	0	0,04077931	4,4994473	4,2220845	0,5248408	0,0086830305	4,686699	4,693448	1	89,22109	10,379364	2	0,26081657	1,002048	0,9654187	1,0228003	1	G	2
COMBO4 (1)012.nd2	0	0	0,047878966	7,49142	3,3203242	0,6137993	0,0396605	5,4164586	5,4168787	1	48,83816	12,384367	2	0,3251198	1,001734	0,9766442	1,4922609	1	NF	2
COMBO4 (1)012.nd2	1	0	0,0874482	6,0502114	4,7094903	0,4452611	0,0030948613	5,9519725	5,9983487	1	69,4497	13,067208	2	0,2174497	1,0101539	0,90967804	1,0628846	1	G	2
COMBO4 (1)012.nd2	0	1	0,079150535	5,7031665	2,5688553	0,683571	0,089994386	4,368872	4,393963	1	132,31955	10,239321	2	0,38044113	1,0062983	0,9743149	1,4309123	1	R	2
COMBO4 (1)012.nd2	1	0	0,061739143	8,094268	4,711838	0,24776453	0,11503605	9,234735	9,638974	1	92,57498	20,26162	2	0,12084783	1,0506773	0,5904488	0,86079395	1	G	2
COMBO4 (1)012.nd2	1	0	0,07085738	6,0551023	5,063887	0,3790259	0,07949647	6,536548	6,607582	1	81,89901	14,168739	2	0,18044077	1,0186865	0,86056894	0,95386964	1	G	2
COMBO4 (1)012.nd2	0	1	0,042071644	11,816637	5,893947	0,3547837	0,03307053	9,580137	9,609224	1	22,474714	20,458324	2	0,16393079	1,0051924	0,8915591	1,278033	1	R	2
COMBO4 (1)012.nd2	0	1	0,10576462	5,185149	2,019328	0,7751512	0,010904257	3,7054017	3,6881068	1	114,636	9,168375	2	0,4808402	1,0080348	0,9555184	1,6135174	1	R	2
COMBO4 (1)012.nd2	0	1	0,102458715	1,933939	1,4495119	0,77696306	0,19495581	2,0921533	2,04702	1	85,1722	5,592759	2	0,5625561	1,0066123	0,9316243	1,0349138	1	R	2
COMBO4 (1)012.nd2	0	1	0,09450371	7,7344236	3,6837623	0,529126	0,004415475	6,1065044	6,1372843	1	92,644035	13,5531225	2	0,26409045	1,0061221	0,9357324	1,3627833	1	R	2
COMBO4 (1)012.nd2	1	0	0,07441482	4,386645	3,1659565	0,61910254	0,05684614	4,1645083	4,1798716	1	40,651215	9,436042	2	0,32204387	1,0043216	0,9903629	1,1279575	1	G	2
COMBO4 (1)012.nd2	1	0	0,065555885	3,7512875	3,1925466	0,6151679	0,02933187	3,856904	3,866592	1	45,384003	8,753833	2	0,32107967	1,0046437	0,97873586	1,0409722	1	G	2
COMBO4 (1)012.nd2	1	0	0,06652992	3,7125766	6,3598313	0,32447007	0,048014317	5,582283	5,6054683	1	88,89416	11,990998	2	0,15169172	1,0068238	0,8571868	0,6809321	1	G	2
COMBO4 (1)012.nd2	1	0	0,027961832	5,8977823	5,031956	0,42747232	0,035393376	5,949824	5,9532337	1	85,470146	13,167256	2	0,21212439	1,0023217	0,9230078	1,0406077	1	G	2
COMBO4 (1)012.nd2	1	0	0,09499441	6,4500985	4,9580517	0,3383456	0,093053676	7,062837	7,265945	1	89,611275	15,477751	2	0,16463345	1,0388662	0,8024764	0,91931874	1	G	2
COMBO4 (1)012.nd2	0	0	0,11089803	5,5103407	2,727246	0,6609907	0,116185196	4,4002924	4,4410286	1	57,43487	10,235204	2	0,36234772	1,0114022	0,9570014	1,3767811	1	NF	2
COMBO4 (1)012.nd2	1	0	0,057735305	2,558994	1,9074112	0,8202909	0,050971482	2,5655904	2,5660343	1	77,98594	6,261172	2	0,49499944	1,0025749	0,98229635	1,175234	1	G	2
COMBO4 (1)012.nd2	1	0	0,077004105	1,6921211	1,9547428	0,79687977	0,14467984	2,0433023	2,0302076	1	76,72113	5,1656413	2	0,51603156	1,0036294	0,98669904	0,90745395	1	G	2
COMBO4 (1)012.nd2	1	0	0,06756049	1,6180295	2,99004	0,6601903	0,1245537	2,4262583	2,4084582	1	76,084305	5,549624	2	0,34996325	1,0034885	0,9734549	0,7333821	1	G	2
COMBO4 (1)012.nd2	0	1	0,04932358	13,774229	6,290203	0,33959976	0,0044398406	10,278632	10,257273	1	99,088135	22,57641	2	0,1659995	1,0051941	0,8850956	1,3643187	1	R	2
COMBO4 (1)012.nd2	1	0	0,02865991	5,0751977	6,172532	0,329984	0,03232613	6,5048413	6,506134	1	84,382904	13,902246	2	0,1527178	1,0021518	0,8759195	0,8078624	1	G	2
COMBO4 (1)012.nd2	1	0	0,06315401	2,0078018	1,9160284	0,77480006	0,1447615	2,2829366	2,2114537	1	94,515564	5,706509	2	0,49050474	1,004635	0,9766745	0,98680264	1	G	2
COMBO4 (1)012.nd2	1	0	0,0873084	2,5705657	3,4810991	0,5609493	0,08603021	3,3380318	3,351243	1	76,77124	7,5885262	2	0,2937365	1,008366	0,94514847	0,81506574	1	G	2
COMBO4 (1)012.nd2	1	0	0,023594096	2,3519535	2,299384	0,67437464	0,04604503	2,6624923	2,511562	1	85,66001	6,620163	2	0,42243716	1,0005007	0,94754493	0,96454513	1	G	2
COMBO4 (1)012.nd2	1	0	0,044651754	2,9789855	3,1241055	0,6209686	0,08737975	3,3754146	3,3714764	1	74,629265	7,764336	2	0,33290806	1,0036656	0,9631783	0,95033246	1	G	2
COMBO4 (1)012.nd2	0	1	0,061909232	9,081862	5,1272097	0,35956433	0,070130855	8,203971	8,337608	1	99,190155	17,815748	2	0,1718054	1,018516	0,8507176	1,1352609	1	R	2
COMBO4 (1)012.nd2	0	1	0,06415218	11,568212	5,170595	0,37332052	0,03664084	9,168189	9,252665	1	43,51779	19,733181	2	0,1752303	1,0102133	0,8883881	1,3030847	1	R	2
COMBO4 (1)012.nd2	1	0	0,11220829	3,743712	2,9788156	0,62024283	0,03595629	3,866386	3,8837175	1	64,26425	8,70914	2	0,31886154	1,0084325	0,96724236	1,047508	1	G	2
COMBO4 (1)012.nd2	1	0	0,060059827	3,387822	3,3741162	0,60732716	0,030195454	3,7301357	3,743638	1	93,37355	8,372475	2	0,3100141	1,0036819	0,97899824	0,98790246	1	G	2
COMBO4 (1)012.nd2	1	0	0,05943163	3,0945354	3,2213857	0,60802996	0,09218897	3,5632548	3,5758514	1	82,0648	7,9972405	2	0,31032148	1,0057877	0,97851956	0,935631	1	G	2
COMBO4 (1)012.nd2	1	0	0,0725633	2,9444373	2,8037493	0,66054434	0,1479928	3,212131	3,2323823	1	85,664856	7,4843674	2	0,36335063	1,0107164	0,9667359	1,0015857	1	G	2
COMBO4 (1)012.nd2	0	1	0,08909448	9,217174	4,993027	0,38958067	0,06263491	7,9531784	8,060922	1	75,0724	17,242693	2	0,18553525	1,0199037	0,87109566	1,1985552	1	R	2
COMBO4 (1)012.nd2	0	1	0,0657338	14,302029	5,3865156	0,3642181	0,03108486	10,329433	10,421603	1	150,63062	22,213806	2	0,17066903	1,011223	0,895033	1,4289342	1	R	2
COMBO4 (1)012.nd2	1	0	0,061913062	6,5503716	4,7988462	0,3448769	0,1022175	7,037037	7,1451297	1	98,43059	15,449195	2	0,16842107	1,0204939	0,7744793	0,9462052	1	G	2
COMBO4 (1)012.nd2	1	0	0,051057115	6,8347507	4,8609743	0,39457387	0,07787033	6,7521706	6,8215804	1	89,735596	14,753739	2	0,19087365	1,0137675	0,8644653	1,0495843	1	G	2
COMBO4 (1)012.nd2	0	0	0,18948978	2,7925076	2,161083	0,6061425	0,36374828	3,0329885	2,9912143	1	99,31323	7,608775	2	0,38651198	1,0507045	0,865339	0,97446275	1	NF	2
COMBO4 (1)012.nd2	2	0	0,2514683	4,017268	2,301692	0,5166224	0,5036232	3,8139627	4,3282433	1	147,40788	9,88516	2	0,35163176	1,2356712	0,7566008	0,9690784	1	G	2
COMBO4 (1)012.nd2	1	0	0,1604108	2,8323007	3,2739882	0,45703816	0,15886211	3,4124825	3,4945638	1	80,18125	8,824668	2	0,3096768	1,029008	0,9471076	0,8804891	1	G	2
COMBO4 (1)012.nd2	2	0	0,0547104	4,5078135	5,0802712	0,37512088	0,046879593	5,6247697	5,6217885	1	102,636566	12,288597	2	0,18141223	1,0093602	0,8481443	0,8267047	1	G	2
COMBO4 (1)012.nd2	0	0	0,075832225	9,256863	4,4688897	0,4621187	0,050000228	7,2301297	7,2710056	1	140,72461	15,86573	2	0,22546636	1,0059154	0,94154644	1,3433028	1	NF	2
COMBO4 (1)012.nd2	1	0	0,0719018	4,1008506	4,0309057	0,5151991	0,0015200528	4,5152636	4,526015	1	67,02854	10,001251	2	0,25610486	1,0040509	0,9446916	0,96430486	1	G	2
COMBO4 (1)012.nd2	1	0	0,052774373	5,2053995	4,168908	0,4974341	0,046739865	5,2098145	5,2195406	1	66,52589	11,46738	2	0,24418537	1,0037262	0,942084	1,062924	1	G	2
COMBO4 (1)012.nd2	1	0	0,08778798	4,695915	5,296117	0,35144323	0,0017132498	5,9766827	6,0339894	1	32,508938	12,957985	2	0,16738246	1,0112406	0,8311918	0,80414253	1	G	2
COMBO4 (1)012.nd2	1	0	0,026654879	6,835084	5,249841	0,40080595	0,028750936	6,7227097	6,7347465	1	34,2419	14,638945	2	0,19255963	1,0019499	0,90879303	1,0622103	1	G	2
	0	0	0	0	0	0	0	0	0	0	0	0	0	0	0	0	0	1	NF	2
COMBO4 (2)001.nd2	1	0	0,0739137	5,1068325	4,425547	0,37707302	0,13635905	5,8845525	6,0656176	1	56,1229	13,045719	2	0,18777373	1,0383906	0,7830083	0,8780596	2	G	2
COMBO4 (2)001.nd2	0	1	0,036755666	8,85171	7,908163	0,28927523	0,009828772	9,302991	9,323737	1	51,28952	19,609337	2	0,13022432	1,0036455	0,9009015	0,97766316	2	R	2
COMBO4 (2)001.nd2	0	3	0,30580547	3,2502112	1,9281331	0,8014729	0,36058816	2,8420756	2,894793	1	77,11153	7,1386533	2	0,5123308	1,0491376	0,9852125	1,2840885	2	R	2
COMBO4 (2)001.nd2	0	1	0,05500359	12,038153	5,4466853	0,24388617	0,054753993	11,529508	11,881783	1	135,12819	24,90527	2	0,11530507	1,0326589	0,6678428	1,0380812	2	R	2
COMBO4 (2)001.nd2	1	0	0,063572116	5,6682644	4,8168945	0,39533105	0,04660406	6,1401305	6,2196302	1	71,49902	13,422998	2	0,1914278	1,0172883	0,8608056	0,951066	2	G	2
COMBO4 (2)001.nd2	1	0	0,0247959	4,8617473	5,058007	0,4477667	0,03713574	5,3597336	5,3650527	1	151,3492	11,680871	2	0,21548453	1,002804	0,9485447	0,9555905	2	G	2
COMBO4 (2)001.nd2	1	0	0,039227866	7,0287213	4,7604356	0,35431072	0,097711526	7,2348204	7,3539543	1	141,1115	15,788866	2	0,17097434	1,0188031	0,7890507	0,9917636	2	G	2
COMBO4 (2)001.nd2	0	0	0,12185957	7,067848	2,361467	0,34816512	0,30819896	6,2236724	7,4250693	1	75,43862	15,971875	2	0,23232923	1,2307663	0,60497665	0,9861192	2	NF	2
COMBO4 (2)001.nd2	1	0	0,030169478	6,0342274	3,9448855	0,55376846	0,024373561	5,2426624	5,2501783	1	1,0588359	11,701773	2	0,27952975	1,0016962	0,98270065	1,2342741	2	G	2
COMBO4 (2)001.nd2	1	0	0,108827636	4,9373374	4,37963	0,38501117	0,07412054	5,7291274	5,8546977	1	138,5938	12,694472	2	0,19152522	1,0247751	0,84720874	0,87958753	2	G	2
COMBO4 (2)001.nd2	1	0	0,079116195	4,903039	3,7590642	0,3824136	0,19741678	5,6463227	5,8175116	1	57,619125	12,693194	2	0,19581413	1,0481791	0,73593324	0,8705319	2	G	2
COMBO4 (2)001.nd2	1	0	0,13237901	2,4803236	3,4044318	0,53771216	0,19370176	3,2483027	3,1970015	1	164,16408	7,613497	2	0,29929912	1,0263284	0,9300743	0,8208994	2	G	2
COMBO4 (2)001.nd2	0	1	0,07732613	3,983719	2,585147	0,7317234	0,07881588	3,5233023	3,5309134	1	83,1257	8,271338	2	0,40860063	1,003041	0,99302745	1,2624843	2	R	2
COMBO4 (2)002.nd2	1	0	0,03348391	7,902462	7,7073045	0,27775705	0,01841123	8,942763	8,965728	1	88,16645	18,908348	2	0,12581402	1,002795	0,8784965	0,9081003	2	G	2
COMBO4 (2)002.nd2	0	1	0,066800795	14,745809	5,619497	0,31254348	0,03103484	11,305953	11,415123	1	109,815674	24,349161	2	0,14688058	1,0137004	0,80515355	1,3286945	2	R	2
COMBO4 (2)002.nd2	0	0	0,050725494	8,107588	5,0893545	0,2934128	0,09079	8,59405	8,78046	1	140,90134	18,63422	2	0,13976742	1,0239272	0,72019273	0,95130396	2	NF	2
COMBO4 (2)002.nd2	0	1	0,008089282	2,0317774	1,8810279	0,8447245	0,010208394	2,1503372	2,146873	1	101,80101	5,497756	2	0,55946517	1,000047	0,98047566	1,0709825	2	R	2
COMBO4 (2)002.nd2	0	1	0,03983305	5,3898587	1,9567115	0,842488	0,009412351	3,6278229	3,6355581	1	13,062469	8,966269	2	0,5214292	1,0024937	0,9968859	1,7276342	2	R	2
COMBO4 (2)002.nd2	0	1	0,06317838	8,313254	6,575809	0,27989566	0,047155514	8,966587	9,076586	1	149,45284	19,319344	2	0,1316518	1,017016	0,77937686	0,9415647	2	R	2
COMBO4 (2)002.nd2	1	0	0,05154143	6,403354	4,421104	0,44179496	0,048632957	6,111815	6,125966	1	30,570332	13,49579	2	0,21826153	1,0048399	0,9019042	1,0996783	2	G	2
COMBO4 (2)002.nd2	0	1	0,31840143	2,3579473	1,7705525	0,8049583	0,5395209	2,2970858	2,3986049	1	37,961803	6,0671577	2	0,5689706	1,0722736	0,97668964	1,1139904	2	R	2
COMBO4 (2)002.nd2	0	1	0,060333125	9,390498	6,1922836	0,22829708	0,05975999	10,766458	10,932694	1	85,12689	22,735214	2	0,10314616	1,0168043	0,68936855	0,87784266	2	R	2
COMBO4 (2)002.nd2	0	1	0,04058323	4,6316466	4,726836	0,45393416	0,07438517	5,1501074	5,194248	1	67,86594	11,323383	2	0,22233762	1,0125147	0,9385924	0,9458236	2	R	2
COMBO4 (2)002.nd2	1	0	0,04248704	5,0149255	4,0974917	0,50286967	0,07280205	5,0490365	5,0722876	1	124,403564	11,194623	2	0,25047112	1,0049312	0,93464905	1,0545166	2	G	2
COMBO4 (2)002.nd2	0	1	0,052707776	4,1065116	4,0748186	0,5088739	0,07048412	4,5888004	4,6087966	1	89,94318	10,07016	2	0,24830462	1,0049337	0,9377947	0,94579124	2	R	2
COMBO4 (2)002.nd2	0	0	0,14223859	4,4617352	1,8237169	0,74994856	0,08431026	3,2245908	3,2120907	1	163,48439	8,646515	2	0,54634213	1,0035546	0,95154816	1,5888946	2	NF	2
COMBO4 (2)002.nd2	1	0	0,06823193	11,227722	3,695204	0,26694027	0,12378637	10,170134	10,826324	1	137,61122	22,990252	2	0,13821287	1,0666782	0,58100885	1,0647433	2	G	2
COMBO4 (2)002.nd2	0	1	0,10616164	7,5130644	3,669131	0,31606552	0,15935455	7,4392495	7,8661637	1	23,765936	17,283232	2	0,17284985	1,0642918	0,65845615	0,9820846	2	R	2
COMBO4 (2)002.nd2	0	1	0,049854487	1,700446	3,3965793	0,5674488	0,08278196	2,7340405	2,7331991	1	154,0413	6,1365323	2	0,28964305	1,0031497	0,965951	0,6632585	2	R	2
COMBO4 (2)002.nd2	0	1	0,102731876	4,98712	2,976013	0,59771615	0,044244975	4,363322	4,3088627	1	87,5251	10,239585	2	0,3335228	1,0061203	0,92556083	1,2179053	2	R	2
COMBO4 (2)002.nd2	0	1	0,028070495	4,2275558	6,7046294	0,3274696	0,034630813	5,9672556	5,9626756	1	82,41527	12,736911	2	0,15116462	1,003314	0,8989874	0,72873855	2	R	2
COMBO4 (2)002.nd2	0	1	0,15927151	6,6009874	3,1021702	0,56315297	0,16590707	5,202132	5,306192	1	80,25042	12,136577	2	0,31056768	1,032528	0,8874116	1,3271769	2	R	2
COMBO4 (2)002.nd2	0	1	0,127984	1,7828627	2,3011224	0,69951195	0,23398167	2,249249	2,1889184	1	74,550446	5,659347	2	0,4486968	1,0100027	0,9317786	0,8483496	2	R	2
COMBO4 (2)002.nd2	0	1	0,049387254	3,5743833	4,18214	0,47382432	0,0363008	4,4807587	4,47809	1	33,505474	9,736364	2	0,22667733	1,0037959	0,93648577	0,8448144	2	R	2
COMBO4 (2)003.nd2	1	0	0,0764706	7,4740624	4,3723984	0,43313968	0,063066125	6,6387796	6,684654	1	95,35744	14,725474	2	0,21591872	1,0085403	0,88788617	1,173406	2	G	2
COMBO4 (2)003.nd2	0	1	0,06575878	12,118654	5,4617615	0,21602955	0,03637423	12,172178	12,7078905	1	89,69463	26,550674	2	0,10414249	1,0527908	0,6292867	0,973064	2	R	2
COMBO4 (2)003.nd2	0	1	0,048148874	9,609527	4,950474	0,4614767	0,030650439	7,409442	7,4309025	1	42,022484	16,176369	2	0,22286461	1,0044583	0,96586895	1,3645076	2	R	2
COMBO4 (2)003.nd2	1	0	0,07638222	6,05479	3,8524306	0,3876253	0,17233163	6,276721	6,4934244	1	111,20278	14,010331	2	0,1956787	1,0495377	0,7595768	0,97255874	2	G	2
COMBO4 (2)003.nd2	0	1	0,054780323	5,4934416	4,644682	0,41819772	0,07614699	5,846945	5,8800726	1	34,429432	12,848024	2	0,20459576	1,0072023	0,88334984	0,9803504	2	R	2
COMBO4 (2)003.nd2	1	0	0,04927649	4,048029	2,8675523	0,6953259	0,059634656	3,6724908	3,6741648	1	90,632545	8,553277	2	0,3821486	1,0028385	0,9937616	1,2161636	2	G	2
COMBO4 (2)003.nd2	0	1	0,01540699	7,4035087	6,050131	0,36129057	0,033656333	7,444505	7,4603086	1	38,0096	16,047058	2	0,17008893	1,0025281	0,90481037	1,0338439	2	R	2
COMBO4 (2)003.nd2	0	1	0,049061134	7,187061	6,5063334	0,32992893	0,035106715	7,717508	7,744678	1	104,859634	16,545137	2	0,15364106	1,0059335	0,8793058	0,96301466	2	R	2
COMBO4 (2)003.nd2	0	1	0,106489584	8,445455	5,3489304	0,37948027	0,022734987	7,604857	7,653477	1	31,76938	16,723295	2	0,18593068	1,0066234	0,88038045	1,1464956	2	R	2
COMBO4 (2)003.nd2	1	0	0,011439425	4,542107	4,7682858	0,45948932	0,014373772	5,06594	5,065134	1	56,61975	11,145407	2	0,22534475	1,0002662	0,93359613	0,94775724	2	G	2
COMBO4 (2)003.nd2	0	1	0,079184346	5,6770887	4,1734858	0,42690498	0,15205164	5,799335	5,914626	1	104,20648	12,927132	2	0,2149213	1,0329654	0,83904225	1,0137138	2	R	2
COMBO4 (2)003.nd2	1	0	0,078177184	5,1970744	5,646809	0,38635415	0,02271986	5,995397	6,0279107	1	100,55385	13,001445	2	0,18409124	1,0081367	0,89793456	0,9018824	2	G	2
COMBO4 (2)003.nd2	0	1	0,03304015	5,818779	5,318524	0,3946519	0,05148499	6,229169	6,249848	1	81,421005	13,611744	2	0,19093332	1,0037429	0,9165967	0,9781341	2	R	2
COMBO4 (2)003.nd2	1	0	0,04093137	5,6096573	5,9549522	0,3604615	0,021631116	6,507933	6,5205407	1	52,450264	13,984393	2	0,16863987	1,0024395	0,89785475	0,8941981	2	G	2
COMBO4 (2)003.nd2	0	1	0,050830737	8,020551	4,7263713	0,452303	0,035133187	6,830614	6,855598	1	74,67651	14,927679	2	0,21887432	1,0041964	0,9270264	1,2330837	2	R	2
COMBO4 (2)003.nd2	1	0	0,041795302	7,721187	6,964781	0,27794144	0,03590878	8,798554	8,869817	1	29,359108	18,684021	2	0,12699057	1,009181	0,8020408	0,894169	2	G	2
COMBO4 (2)003.nd2	1	0	0,11295692	2,5219064	3,4224565	0,5465426	0,14455768	3,3860962	3,4104586	1	106,626465	7,614781	2	0,28005317	1,0152808	0,91175455	0,79140264	2	G	2
COMBO4 (2)003.nd2	0	1	0,033267934	8,210691	7,065011	0,29104808	0,024699861	8,847885	8,877129	1	30,13958	18,828358	2	0,13353987	1,0040885	0,8522397	0,9521807	2	R	2
COMBO4 (2)003.nd2	0	1	0,04700466	8,576322	5,502595	0,29623285	0,0643355	8,8632555	9,002956	1	169,63576	19,073872	2	0,13900316	1,0181596	0,7715236	0,9834266	2	R	2
COMBO4 (2)003.nd2	1	0	0,087902784	3,8104777	4,0970893	0,46614352	0,16017681	4,5697994	4,630193	1	170,08911	10,135258	2	0,23232462	1,0248522	0,8742455	0,8681212	2	G	2
COMBO4 (2)003.nd2	1	0	0,09458856	6,468205	3,6808457	0,42868108	0,13584086	6,1453867	6,3049197	1	24,426933	13,769864	2	0,21806979	1,032803	0,8285736	1,0800713	2	G	2
COMBO4 (2)003.nd2	1	0	0,049534887	6,616222	5,9399014	0,35776314	0,016053647	7,061159	7,0879045	1	84,97654	15,244464	2	0,1689539	1,0043458	0,9043479	0,9712524	2	G	2
COMBO4 (2)003.nd2	1	0	0,0540887	4,8464293	5,673804	0,3826399	0,02296157	5,8200707	5,826394	1	80,54745	12,6159725	2	0,18216942	1,003708	0,91370815	0,8664561	2	G	2
COMBO4 (2)003.nd2	1	0	0,035842054	6,677743	4,8968525	0,43284085	0,057255026	6,3030334	6,334691	1	85,07848	13,923732	2	0,21401322	1,0070901	0,9122069	1,1034948	2	G	2
COMBO4 (2)003.nd2	1	0	0,03256488	4,722305	4,112643	0,49057916	0,027424645	4,897762	4,901457	1	83,85532	10,998346	2	0,25065067	1,0014963	0,9177466	1,0168902	2	G	2
COMBO4 (2)003.nd2	1	0	0,06742551	2,744473	3,3230321	0,56021553	0,082192436	3,4143648	3,4084463	1	10,9637785	7,846154	2	0,29974315	1,0066268	0,94008785	0,8497244	2	G	2
COMBO4 (2)003.nd2	1	0	0,07735928	4,408123	5,37661	0,378786	0,05446984	5,550475	5,6031113	1	15,381279	12,093021	2	0,18218118	1,0130765	0,8845216	0,81675726	2	G	2
COMBO4 (2)003.nd2	1	0	0,047968704	4,6890054	4,1101155	0,5141192	0,006942274	4,8239183	4,8255334	1	151,64589	10,705658	2	0,2565612	1,0035143	0,95763946	1,0207206	2	G	2
COMBO4 (2)003.nd2	1	0	0,031397652	6,691562	5,7697306	0,35941628	0,04092894	7,070802	7,079931	1	137,01166	15,295716	2	0,17041203	1,0042336	0,88947415	0,9807518	2	G	2
COMBO4 (2)003.nd2	1	0	0,007858981	3,4471786	4,150768	0,51446706	0,010052561	4,1146245	4,110765	1	43,01803	9,176098	2	0,25924683	1,0001739	0,9651652	0,88670313	2	G	2
COMBO4 (2)003.nd2	1	0	0,06730101	2,7873878	2,8812463	0,66623753	0,12563781	3,0882185	3,1055138	1	42,772892	7,2508526	2	0,37212726	1,0060595	0,9760666	0,9759384	2	G	2
COMBO4 (2)003.nd2	1	0	0,1861464	1,5451865	2,2169406	0,77444744	0,26673496	2,0372877	2,0337458	1	50,409027	5,0072517	2	0,47400865	1,0109549	0,9850604	0,8331481	2	G	2
COMBO4 (2)004.nd2	0	0	0,0429443	4,475534	2,2549224	0,7849614	0,04915871	3,4770253	3,4770503	1	151,34	8,464537	2	0,47134542	1,0012921	0,99419785	1,4458914	2	NF	2
COMBO4 (2)004.nd2	0	1	0,05548556	6,8607454	5,296647	0,3668546	0,050814483	7,0342326	7,0924606	1	63,51141	15,330051	2	0,17654197	1,0095724	0,8630165	1,0062605	2	R	2
COMBO4 (2)004.nd2	1	0	0,042927597	5,5458674	4,980517	0,40287158	0,06567581	6,000101	6,025453	1	90,68686	13,152441	2	0,19613834	1,0062046	0,8971997	0,96251905	2	G	2
COMBO4 (2)004.nd2	0	1	0,046902325	10,155724	4,714591	0,4112682	0,06258363	8,062708	8,141193	1	136,92517	17,615614	2	0,19891115	1,0104375	0,8801954	1,3042198	2	R	2
COMBO4 (2)004.nd2	2	0	0,06662401	5,939906	5,959052	0,3763213	0,0008220164	6,5332294	6,551319	1	107,20986	14,083653	2	0,17718783	1,0049404	0,9222437	0,9482553	2	G	2
COMBO4 (2)004.nd2	1	0	0,031430695	5,513421	4,3389916	0,47025478	0,04377565	5,4135885	5,416915	1	83,86671	12,13805	2	0,23953049	1,0037336	0,9187997	1,0669417	2	G	2
COMBO4 (2)004.nd2	2	0	0,077712566	7,5042114	4,5681195	0,3208315	0,1093396	7,7194753	7,931719	1	86,60242	17,144268	2	0,16033916	1,0291395	0,7429819	0,9792124	2	G	2
COMBO4 (2)004.nd2	0	1	0,014682435	3,4933403	4,3211174	0,5054037	0,025642892	4,2166433	4,211517	1	44,902706	9,319791	2	0,25015965	1,0007236	0,96082294	0,8754087	2	R	2
COMBO4 (2)004.nd2	0	1	0,031586315	3,3802047	2,9260216	0,6703071	0,061562646	3,4425228	3,4437885	1	28,211668	7,9604845	2	0,3631612	1,0017024	0,9909214	1,0749879	2	R	2
COMBO4 (2)004.nd2	0	1	0,100040495	2,9061844	3,2557344	0,5901635	0,19514617	3,490261	3,5510104	1	49,543858	7,866478	2	0,3037508	1,0227278	0,96591175	0,87457335	2	R	2
COMBO4 (2)004.nd2	0	1	0,0696487	8,984492	5,2045145	0,28001463	0,079297364	9,279311	9,527367	1	80,29505	20,07989	2	0,13285325	1,0366069	0,693343	0,9699863	2	R	2
COMBO4 (2)004.nd2	2	0	0,074160986	7,0939054	4,5119376	0,3320721	0,10887687	7,4656367	7,6501765	1	38,296345	16,384434	2	0,16205476	1,0257478	0,74629754	0,9619294	2	G	2
COMBO4 (2)004.nd2	0	1	0,04947403	10,34191	6,8735003	0,28226328	0,021656703	10,044204	10,167644	1	30,000776	21,45745	2	0,13052084	1,0147626	0,8255318	1,0448343	2	R	2
COMBO4 (2)004.nd2	0	1	0,05861908	7,0347567	4,2545414	0,3536988	0,12672661	7,1657033	7,3856835	1	44,710106	15,809301	2	0,17443818	1,0328748	0,76103693	0,99153274	2	R	2
COMBO4 (2)004.nd2	1	0	0,061047237	3,9162872	3,1003928	0,615008	0,12846291	3,8310187	3,8259163	1	56,57993	8,945442	2	0,3397474	1,0087036	0,9409541	1,0889411	2	G	2
COMBO4 (2)004.nd2	1	0	0,008029359	4,5131	3,7211313	0,56575376	0,016555157	4,445017	4,433326	1	27,7317	10,01218	2	0,29082936	1,0002787	0,97279644	1,088701	2	G	2
COMBO4 (2)004.nd2	0	0	0,106264964	2,434037	1,3590747	0,9559058	0,06291198	2,059683	2,043052	1	46,0568	5,6566715	2	0,7305274	1,0010334	0,99924815	1,4147376	2	NF	2
COMBO4 (2)004.nd2	1	0	0,08113582	7,3605523	4,960523	0,39717722	0,03132631	6,9595046	6,9913445	1	132,94106	15,260471	2	0,19349238	1,0053632	0,89760613	1,1010826	2	G	2
COMBO4 (2)004.nd2	1	0	0,051197946	4,637474	3,6896117	0,55703086	0,02017463	4,499447	4,508442	1	104,28014	10,228361	2	0,29165763	1,00239	0,9547854	1,102921	2	G	2
COMBO4 (2)004.nd2	0	1	0,072724864	10,41979	4,4691734	0,37662244	0,07549386	8,381718	8,541979	1	67,57625	18,645813	2	0,18884392	1,0228999	0,8199088	1,2775679	2	R	2
COMBO4 (2)004.nd2	1	0	0,06502728	8,281037	6,0506167	0,3794936	0,005614797	7,6721325	7,687955	1	49,9859	16,559418	2	0,17912768	1,0027765	0,9296781	1,1221154	2	G	2
COMBO4 (2)004.nd2	0	1	0,06252646	5,612737	4,5512443	0,41295144	0,095708005	5,9879603	6,045759	1	19,813696	13,069014	2	0,19930905	1,0119623	0,876679	0,9739399	2	R	2
COMBO4 (2)004.nd2	1	0	0,033919573	5,3568296	4,800996	0,4560536	0,03362423	5,5358777	5,5461245	1	10,491043	12,14929	2	0,22255889	1,0040095	0,94419664	1,0143064	2	G	2
COMBO4 (2)004.nd2	0	0	0,085634194	2,810656	2,1833692	0,7937281	0,11302351	2,650582	2,6524782	1	64,73388	6,670723	2	0,5093723	1,0037869	0,9848317	1,1669402	2	NF	2
COMBO4 (2)004.nd2	0	1	0,032123115	6,258667	6,2262588	0,36717328	0,02919255	6,8191614	6,8281817	1	73,86953	14,635593	2	0,17136812	1,0043793	0,92517847	0,9552608	2	R	2
COMBO4 (2)004.nd2	0	0	0	3,072724	1,4437889	0,92806745	0,009464318	2,286782	2,2673311	1	112,74616	6,450256	2	0,7481422	1,0009464	0,9981611	1,5717684	2	NF	2
COMBO4 (2)004.nd2	0	1	0,055929277	9,114611	5,4227486	0,2961295	0,09105958	9,108923	9,317102	1	118,11441	19,666775	2	0,13986665	1,0294844	0,73588204	1,0087972	2	R	2
COMBO4 (2)004.nd2	0	1	0,0823557	3,126836	4,296388	0,44309703	0,06123729	4,213527	4,18369	1	120,39739	9,416903	2	0,22424543	1,0059408	0,89642006	0,77174217	2	R	2
COMBO4 (2)004.nd2	1	0	0,061758883	5,919344	4,146598	0,38953885	0,030731117	6,194713	6,235189	1	124,19416	13,818672	2	0,1963999	1,009094	0,81691176	0,9883209	2	G	2
COMBO4 (2)004.nd2	1	0	0,07335901	3,226069	2,4364102	0,7567986	0,012933115	3,094932	3,1028216	1	24,098186	7,3189974	2	0,4288264	1,0034307	0,9953765	1,1676092	2	G	2
COMBO4 (2)004.nd2	0	1	0,05506691	1,7971815	2,0558944	0,80375814	0,08554165	2,1996617	2,1998448	1	133,5116	5,3007607	2	0,47292277	1,001565	0,99538916	0,91604584	2	R	2
COMBO4 (2)004.nd2	0	1	0,052060198	6,92774	5,0439043	0,3292956	0,10457643	7,5050526	7,676489	1	110,06931	16,259521	2	0,15660089	1,030978	0,75195175	0,9343412	2	R	2
COMBO4 (2)004.nd2	0	0	0,095004566	2,6967921	2,069783	0,81684625	0,13481553	2,5862224	2,5813065	1	82,48513	6,441077	2	0,5133645	1,0044084	0,9828949	1,1775392	2	NF	2
COMBO4 (2)004.nd2	1	0	0,08370529	6,3156095	4,6468544	0,45684683	0,027363982	6,016459	6,0309777	1	139,91661	13,18036	2	0,22214855	1,0035794	0,94311285	1,1085799	2	G	2
COMBO4 (2)004.nd2	0	1	0,027485562	6,6990547	7,0189943	0,3381153	0,0044866563	7,37265	7,3724375	1	75,26341	15,778993	2	0,1569193	1,0007162	0,93071944	0,94343	2	R	2
COMBO4 (2)004.nd2	0	1	0,038748227	2,7853482	5,359931	0,40520883	0,07340508	4,2965994	4,3005643	1	57,1251	9,294055	2	0,19210556	1,0047503	0,9086416	0,6760941	2	R	2
COMBO4 (2)004.nd2	1	0	0,045951676	3,609681	2,6616683	0,7216771	0,015276256	3,3784187	3,3761406	1	119,38524	7,928077	2	0,4026725	1,0011417	0,99281037	1,1882079	2	G	2
COMBO4 (2)004.nd2	1	0	0,06245419	5,2929773	4,816571	0,43781897	0,019069716	5,587369	5,625182	1	68,90998	12,325588	2	0,21587159	1,0103432	0,90813005	0,9858866	2	G	2
COMBO4 (2)004.nd2	2	0	0,04023778	10,242636	7,920671	0,20616083	0,027615856	11,945516	12,062878	1	74,91578	24,986631	2	0,09139281	1,0099684	0,74203897	0,86668503	2	G	2
COMBO4 (2)004.nd2	1	0	0,057821527	5,597669	5,313314	0,39405972	0,025762198	6,1039777	6,096395	1	55,90313	13,360648	2	0,19128963	1,0035568	0,90732443	0,95020115	2	G	2
COMBO4 (2)004.nd2	1	0	0,11283874	5,6039963	3,4516535	0,530371	0,14018472	5,0722475	5,1557555	1	73,965614	11,522958	2	0,2773365	1,0188334	0,9027465	1,1672084	2	G	2
COMBO4 (2)004.nd2	1	0	0,04735706	5,5763574	4,9554834	0,44054645	0,01847992	5,7617383	5,7683425	1	96,49963	12,612012	2	0,21387188	1,0025139	0,94450086	1,0188544	2	G	2
COMBO4 (2)004.nd2	0	0	0,24886833	2,2224178	1,6563606	0,8453596	0,3829186	2,1662884	2,1778884	1	126,83509	5,747739	2	0,60298055	1,0268545	0,9629202	1,1390463	2	NF	2
COMBO4 (2)004.nd2	0	1	0,070361964	6,1523995	5,1660256	0,31380713	0,10218388	7,2545614	7,351387	1	18,413834	15,696246	2	0,14884433	1,0235761	0,76513964	0,8641951	2	R	2
COMBO4 (2)004.nd2	1	0	0,06644838	6,724503	4,346455	0,31318557	0,13943096	7,444714	7,7940063	1	98,11563	16,426088	2	0,15448073	1,0553812	0,67265147	0,88667685	2	G	2
COMBO4 (2)004.nd2	1	0	0,18788318	3,943905	2,2011745	0,69445354	0,28037837	3,337244	3,3960392	1	132,78055	8,447857	2	0,45087966	1,0471834	0,9241104	1,2693669	2	G	2
COMBO4 (2)004.nd2	0	1	0,05935433	6,5147414	4,402688	0,39611438	0,023453252	6,5650954	6,602134	1	41,494514	14,37617	2	0,19245324	1,0060946	0,8660661	1,0161071	2	R	2
COMBO4 (2)004.nd2	1	0	0,019880809	6,8631387	4,997211	0,42081636	0,03752485	6,485247	6,4908686	1	8,130905	14,315945	2	0,20776857	1,0024776	0,9033739	1,0982043	2	G	2
COMBO4 (2)004.nd2	1	0	0,04525129	6,480276	6,433335	0,28566197	0,05813204	7,9025116	7,965981	1	7,1453176	16,884005	2	0,13212146	1,0130583	0,8012146	0,8374299	2	G	2
COMBO4 (2)004.nd2	0	1	0,03941168	4,6301484	4,6927466	0,46448568	0,0026182071	5,0320306	4,9955997	1	137,73868	11,19222	2	0,23281904	1,0008552	0,93860537	0,9673697	2	R	2
COMBO4 (2)004.nd2	0	2	0,093125746	8,3963375	3,365047	0,53026986	0,10738243	6,139618	6,099183	1	153,5626	14,10592	2	0,28360724	1,0312765	0,94633037	1,4517992	2	R	2
COMBO4 (2)004.nd2	0	1	0,05172365	4,9370046	3,9725015	0,5421281	0,028802766	4,6881375	4,6895094	1	169,89633	10,697585	2	0,28600454	1,0047785	0,97864616	1,1106141	2	R	2
COMBO4 (2)004.nd2	1	0	0,054355193	5,936826	4,5994234	0,4116188	0,101725034	6,1328697	6,182205	1	19,93351	13,462772	2	0,20097266	1,0145499	0,86915296	1,0014333	2	G	2
COMBO4 (2)004.nd2	1	0	0,06549826	2,541262	3,5110197	0,5450233	0,09485105	3,3648462	3,3749597	1	67,96552	7,654593	2	0,2857782	1,0061427	0,941986	0,7910146	2	G	2
COMBO4 (2)004.nd2	1	0	0,066512935	5,838925	2,9612107	0,6119593	0,019985931	4,594707	4,5866075	1	84,86931	10,9499	2	0,35214978	1,0016978	0,94477224	1,3497981	2	G	2
COMBO4 (2)004.nd2	1	0	0,07346474	5,152453	3,2314472	0,572318	0,08361779	4,6354985	4,639032	1	12,64275	10,636365	2	0,30530313	1,0068225	0,93861085	1,186503	2	G	2
COMBO4 (2)004.nd2	1	0	0,040647175	4,53591	3,7480607	0,5499604	0,08119816	4,598923	4,614154	1	96,040344	10,180555	2	0,27306262	1,0050899	0,9692086	1,0496062	2	G	2
COMBO4 (2)004.nd2	1	0	0,06267626	4,5785336	3,7534888	0,53200597	0,124170996	4,649592	4,695952	1	105,08183	10,399439	2	0,269654	1,0161096	0,93597686	1,0396838	2	G	2
COMBO4 (2)004.nd2	1	0	0,06315927	6,9201646	4,0283165	0,30717096	0,15790679	7,6028676	7,9475846	1	77,56959	16,825697	2	0,15243043	1,0583694	0,6554024	0,898733	2	G	2
COMBO4 (2)004.nd2	1	0	0,049164254	4,6018434	4,6573925	0,40443993	0,1074618	5,483726	5,53834	1	69,84159	11,957595	2	0,19484553	1,0149653	0,84149796	0,87067115	2	G	2
COMBO4 (2)004.nd2	0	1	0	2,9829817	3,157385	0,63136697	0,009204019	3,3305185	3,3250043	1	129,25371	7,7052956	2	0,34240255	1,0000379	0,9854785	0,9605981	2	R	2
COMBO4 (2)004.nd2	0	1	0,0722418	3,7212346	2,3974094	0,75256485	0,229937	3,212234	3,2415113	1	153,1648	7,882727	2	0,45917982	1,0428426	0,9942171	1,280283	2	R	2
COMBO4 (2)004.nd2	0	1	0,097270355	9,886995	4,0325146	0,46918675	0,0051851505	7,393771	7,4232106	1	93,26134	16,272873	2	0,23027271	1,0045544	0,91157776	1,4179889	2	R	2
COMBO4 (2)004.nd2	0	1	0,052283373	5,894702	3,1344059	0,6077185	0,04766794	4,8684144	4,87275	1	74,63367	11,040395	2	0,31666267	1,002573	0,9798788	1,3028039	2	R	2
COMBO4 (2)004.nd2	0	1	0,043382987	2,9225428	4,4862905	0,46101302	0,08372886	4,064683	4,0800934	1	128,35088	8,925423	2	0,22522555	1,0046102	0,92413396	0,7528983	2	R	2
COMBO4 (2)004.nd2	1	0	0,0530902	5,157448	4,1611323	0,43847442	0,12452788	5,470842	5,5558314	1	135,27252	12,157667	2	0,21940002	1,0187665	0,8664615	0,9791849	2	G	2
COMBO4 (2)004.nd2	0	1	0,0958719	5,148957	3,477492	0,58735245	0,11313126	4,6914415	4,723896	1	97,86954	10,4957905	2	0,2978631	1,0133106	0,9799727	1,1745284	2	R	2
COMBO4 (2)004.nd2	0	1	0,039520044	5,4406614	3,758431	0,57547504	0,046544056	4,875459	4,879963	1	75,66894	10,8997755	2	0,29142767	1,0020185	0,98389137	1,198441	2	R	2
COMBO4 (2)004.nd2	1	0	0,057057187	3,7914968	4,030069	0,49338147	0,09498069	4,403063	4,4289427	1	62,553883	9,826953	2	0,24900672	1,0074792	0,9214956	0,90796334	2	G	2
COMBO4 (2)004.nd2	0	1	0,37623835	2,2254148	1,8759845	0,64829654	0,7376562	2,3552902	2,5302298	1	65,43037	6,5678554	2	0,5107781	1,1618232	0,8802687	0,9293793	2	R	2
COMBO4 (2)004.nd2	0	0	0,020180266	3,8114767	2,7875772	0,6945374	0,0230475	3,5669897	3,5489614	1	33,177845	8,304314	2	0,38141668	1,0002713	0,97912747	1,1863556	2	NF	2
COMBO4 (2)005.nd2	1	0	0,051539265	5,8264713	5,207428	0,43296957	0,015637003	5,969979	5,9958477	1	66,29449	13,004063	2	0,208147	1,0066898	0,94413304	1,0212	2	G	2
COMBO4 (2)005.nd2	1	0	0,09240282	5,4051247	3,7951157	0,52960885	0,040715728	5,059366	5,088897	1	35,229023	11,32479	2	0,2688584	1,0078353	0,9352672	1,1297208	2	G	2
COMBO4 (2)005.nd2	1	0	0,03788341	4,030859	3,37608	0,6265191	0,00965957	3,954753	3,9390895	1	49,717415	8,991591	2	0,3281474	1,0008675	0,9879514	1,1122123	2	G	2
COMBO4 (2)005.nd2	1	0	0,0297376	4,107531	2,0757735	0,8288762	0,012057609	3,2560039	3,2543702	1	171,45546	7,891336	2	0,49331143	1,0003797	0,9986894	1,4671141	2	G	2
COMBO4 (2)005.nd2	1	0	0,06280229	6,5722666	4,9835935	0,4076093	0,02895343	6,5370626	6,5888968	1	44,7895	14,234443	2	0,19582133	1,0080125	0,89985526	1,0444787	2	G	2
COMBO4 (2)005.nd2	4	0	0,05049598	6,0363917	4,6393976	0,45592028	0,023107886	5,7399487	5,7444987	1	89,384926	12,898797	2	0,23327678	1,004482	0,91887164	1,0969794	2	G	2
COMBO4 (2)005.nd2	2	0	0,05519108	4,754772	3,7820156	0,5417267	0,025172276	4,671037	4,686866	1	131,26726	10,502185	2	0,27746817	1,003699	0,9424451	1,0889703	2	G	2
COMBO4 (2)005.nd2	0	0	0	2,5375988	1,5548956	0,92569387	0,0051627234	2,2069752	2,189686	1	130,05563	5,8692517	2	0,663343	1,0000268	0,9997376	1,3591712	2	NF	2
COMBO4 (2)005.nd2	2	0	0,0903926	4,577202	3,6470463	0,5454458	0,032926343	4,4987297	4,5121827	1	71,96562	10,269024	2	0,2879588	1,0042683	0,9414081	1,0817089	2	G	2
COMBO4 (2)005.nd2	2	0	0,06098186	5,283154	4,5627694	0,45697743	0,012009232	5,448795	5,4678593	1	170,94452	12,053251	2	0,22657003	1,0062553	0,9115484	1,0200758	2	G	2
COMBO4 (2)005.nd2	0	0	0,043455124	4,8063035	4,3432655	0,48296565	0,08250591	5,044696	5,0934625	1	108,214516	11,182847	2	0,24046469	1,0109096	0,9400635	0,9985946	2	NF	2
COMBO4 (2)005.nd2	1	0	0,013927864	5,9149313	5,164915	0,44756922	0,0029795908	5,926385	5,926511	1	98,612206	12,886936	2	0,21442734	1,0002372	0,96752274	1,053189	2	G	2
COMBO4 (2)005.nd2	1	0	0,038681794	5,100506	3,4202754	0,56128645	0,05446605	4,6818905	4,6838098	1	50,64338	10,686101	2	0,2962653	1,002524	0,92807806	1,1489755	2	G	2
COMBO4 (2)005.nd2	0	0	0,026492704	3,0840461	1,2161218	0,9822149	0,036084544	2,196495	2,157891	1	143,40257	6,2814817	2	0,8138989	1,0003394	0,999973	1,7090529	2	NF	2
COMBO4 (2)005.nd2	1	0	0,06433613	3,632408	3,1192825	0,6121426	0,13938165	3,7016625	3,7104924	1	98,18627	8,63527	2	0,337529	1,0096745	0,93998146	1,0423516	2	G	2
COMBO4 (2)005.nd2	0	0	0	4,10314	2,1537359	0,79444367	0,004007497	3,2721086	3,2706873	1	127,55657	8,056224	2	0,4879452	1,0000538	0,98212594	1,4314125	2	NF	2
COMBO4 (2)005.nd2	1	0	0,08495577	4,4721413	3,2477336	0,59101343	0,10897992	4,1717544	4,2865176	1	87,61591	9,751333	2	0,32718107	1,0324203	0,94222474	1,1407094	2	G	2
COMBO4 (2)005.nd2	0	0	0	2,0817268	1,7017484	0,892288	0,0030450947	2,0852714	2,0604935	1	32,268936	5,4145737	2	0,60954905	1,0000032	0,9982435	1,1594734	2	NF	2
COMBO4 (2)005.nd2	0	1	0,09768738	13,491015	5,0501404	0,26649833	0,07242032	11,468399	11,968745	1	105,42386	25,222029	2	0,1306018	1,0545819	0,63189584	1,1598414	2	R	2
COMBO4 (2)005.nd2	1	0	0,08126563	3,6426475	2,8768604	0,6539725	0,14572866	3,6277993	3,65467	1	97,768074	8,366306	2	0,35240397	1,0133673	0,9642133	1,0912714	2	G	2
COMBO4 (2)005.nd2	1	0	0,14354183	5,9659634	2,8275306	0,556676	0,15931168	4,888402	4,8393803	1	4,289864	11,604969	2	0,3178754	1,0297575	0,8408504	1,2986916	2	G	2
COMBO4 (2)005.nd2	1	0	0,06015839	4,941666	3,731286	0,51019144	0,117695555	4,871408	4,934346	1	109,74763	11,032528	2	0,26513958	1,0152444	0,89999396	1,0628157	2	G	2
COMBO4 (2)005.nd2	1	0	0,062472526	3,6263306	1,915654	0,8621932	0,0619441	2,9317427	2,9277048	1	102,86447	7,270032	2	0,53718746	1,0012903	0,99972457	1,4553161	2	G	2
COMBO4 (2)005.nd2	0	0	0,040658757	2,489148	1,6255276	0,9186566	0,012802963	2,2226682	2,2201393	1	102,55982	5,835172	2	0,641522	1,0003054	0,99986625	1,3241422	2	NF	2
COMBO4 (2)005.nd2	0	1	0,045322392	8,069501	5,2101293	0,39728895	0,057154566	7,3778977	7,4222775	1	125,677025	15,976256	2	0,18875201	1,0063118	0,8884693	1,136861	2	R	2
COMBO4 (2)005.nd2	1	0	0,065665476	5,547054	3,83002	0,5240594	0,07289689	5,1759853	5,2016377	1	142,16635	11,533094	2	0,2636249	1,0059378	0,94065166	1,1366285	2	G	2
COMBO4 (2)005.nd2	0	0	0,06660556	5,471963	3,836101	0,52871066	0,011992577	5,1192365	5,1424155	1	139,08386	11,404269	2	0,26585382	1,0079376	0,95988435	1,1371386	2	NF	2
COMBO4 (2)005.nd2	0	0	0,06896118	5,2380333	4,1635895	0,47431192	0,05696127	5,3319654	5,3838277	1	124,26617	11,780318	2	0,23458688	1,0104971	0,90364647	1,0274416	2	NF	2
COMBO4 (2)005.nd2	0	0	0,08472593	6,4564877	3,5036578	0,43489748	0,18741734	5,9346986	6,076894	1	120,642	13,658709	2	0,23340446	1,049571	0,78161514	1,0980675	2	NF	2
COMBO4 (2)005.nd2	0	1	0,08164207	13,660542	6,2462583	0,33990467	0,03905364	10,511191	10,60847	1	25,173637	22,472963	2	0,15742518	1,011832	0,88363755	1,3400881	2	R	2
COMBO4 (2)005.nd2	0	1	0,022345694	2,3200326	4,472134	0,46400765	0,03307308	3,6011348	3,5877242	1	95,14617	7,9266453	2	0,22778518	1,0006474	0,9417819	0,6748951	2	R	2
COMBO4 (2)005.nd2	0	1	0,052774936	5,324113	2,647283	0,6985664	0,105695985	4,0929155	4,1368937	1	67,4455	9,786439	2	0,4046614	1,0139096	0,98562115	1,4298712	2	R	2
COMBO4 (2)005.nd2	0	1	0,04098636	4,558658	2,6412523	0,6969346	0,013740456	3,7261374	3,717179	1	61,524525	9,066245	2	0,41805115	1,0010052	0,96549064	1,315432	2	R	2
COMBO4 (2)005.nd2	0	1	0,031083561	3,4057205	3,594338	0,5847193	0,018764509	3,7869928	3,7594888	1	121,83369	8,555309	2	0,30236408	1,0005814	0,9819382	0,9707399	2	R	2
COMBO4 (2)005.nd2	0	1	0,04486232	2,5323646	3,188804	0,5654031	0,08143207	3,274031	3,279788	1	128,71893	7,502206	2	0,3007951	1,0032299	0,92331654	0,819272	2	R	2
COMBO4 (2)005.nd2	1	0	0,063081965	2,9070585	3,144588	0,635185	0,10547859	3,2477396	3,2476602	1	75,99155	7,5837097	2	0,35091466	1,0053077	0,9643745	0,95778644	2	G	2
COMBO4 (2)005.nd2	1	0	0,04342093	4,036832	3,6534874	0,5766836	0,04433561	4,1687493	4,1744833	1	78,215416	9,378999	2	0,29575986	1,0020082	0,9760668	1,0401952	2	G	2
COMBO4 (2)005.nd2	1	0	0,044240456	2,7778559	3,4042208	0,5769531	0,07393725	3,467432	3,476135	1	72,90962	7,7783866	2	0,29417375	1,0061224	0,98332053	0,85495615	2	G	2
COMBO4 (2)005.nd2	0	1	0,05994375	11,533163	5,151216	0,4125259	0,016871024	8,704389	8,726103	1	122,08643	18,743624	2	0,19381261	1,0050054	0,9358273	1,3872147	2	R	2
COMBO4 (2)005.nd2	0	1	0,12115874	6,704466	4,5504723	0,4520432	0,0064435075	6,2056265	6,2601705	1	119,09274	13,652024	2	0,22166803	1,0103596	0,90837824	1,1289814	2	R	2
COMBO4 (2)005.nd2	0	1	0,06855815	5,556378	4,693896	0,37880197	0,056999728	6,150655	6,121709	1	7,421919	13,5767145	2	0,18700758	1,0146922	0,806233	0,9381988	2	R	2
COMBO4 (2)005.nd2	0	1	0,055866312	6,579592	3,456807	0,57603943	0,027654832	5,309847	5,296168	1	177,00009	11,980593	2	0,29712903	1,0020816	0,9531821	1,3356764	2	R	2
COMBO4 (2)005.nd2	0	1	0,068730004	1,2623061	2,6928413	0,6457178	0,13011953	2,0370338	2,0355713	1	80,20623	4,9563947	2	0,38732746	1,003139	0,9521507	0,6478061	2	R	2
COMBO4 (2)005.nd2	0	1	0,07557965	15,854791	5,2540355	0,3312255	0,038917653	11,309019	11,448777	1	12,356652	24,525806	2	0,15784134	1,012473	0,80146956	1,4318299	2	R	2
COMBO4 (2)005.nd2	0	1	0,0068979734	6,214212	5,408363	0,38674283	0,01663352	6,519296	6,497813	1	146,88216	14,209763	2	0,18616359	1,0004659	0,9114953	0,9868942	2	R	2
COMBO4 (2)005.nd2	0	1	0,107758075	12,126105	5,9888062	0,2972841	0,007076274	10,43758	10,579989	1	162,38458	22,640173	2	0,14172022	1,0162097	0,78162074	1,1826345	2	R	2
COMBO4 (2)005.nd2	0	1	0,1343709	4,8980436	2,7402763	0,54199606	0,25192508	4,481501	4,6026616	1	3,084691	10,656589	2	0,31051728	1,0575246	0,84324884	1,1152505	2	R	2
COMBO4 (2)005.nd2	0	1	0,052392833	4,426573	4,919288	0,41386062	0,025126988	5,256949	5,2689962	1	127,186646	11,593423	2	0,20394367	1,0035493	0,8960445	0,87216467	2	R	2
COMBO4 (2)005.nd2	0	1	0,0579272	7,00025	4,729344	0,42255312	0,062977076	6,5900884	6,636542	1	140,74918	14,428495	2	0,20523016	1,0079246	0,8975322	1,1093515	2	R	2
COMBO4 (2)005.nd2	0	1	0,045533586	6,1301303	5,821599	0,3574105	0,0450149	6,869315	6,894711	1	133,09958	14,681017	2	0,16540664	1,0059954	0,88495237	0,9240617	2	R	2
COMBO4 (2)005.nd2	0	1	0,05459246	2,4004045	2,122425	0,7848658	0,031018749	2,4717448	2,4464986	1	141,84105	6,199397	2	0,5002502	1,0012074	0,99335104	1,0880858	2	R	2
COMBO4 (2)005.nd2	0	1	0,13852048	2,4905632	2,2699244	0,7836607	0,07417573	2,5814588	2,597062	1	147,03117	6,319601	2	0,47585794	1,0079174	0,9935902	1,0899554	2	R	2
COMBO4 (2)005.nd2	0	1	0,16010727	6,1531487	3,8848042	0,47907326	0,014928889	5,6338553	5,692147	1	136,29031	12,704357	2	0,24682896	1,0138865	0,8650124	1,1460481	2	R	2
COMBO4 (2)005.nd2	0	1	0,0623941	2,4763691	3,0612326	0,64302546	0,16869609	2,950683	3,001686	1	151,74768	6,9566245	2	0,36214322	1,0231003	0,98223513	0,91116655	2	R	2
COMBO4 (2)005.nd2	3	0	0,09530827	4,1974196	3,5572135	0,5326074	0,11884223	4,422664	4,472818	1	89,88662	9,9515915	2	0,27322763	1,018855	0,9031796	1,0018942	2	G	2
COMBO4 (2)005.nd2	2	0	0,13090196	4,7799964	3,56311	0,43710223	0,18211688	5,093521	5,3238616	1	132,40497	11,722689	2	0,23458567	1,0652982	0,80013937	0,94212645	2	G	2
COMBO4 (2)005.nd2	0	1	0,06425707	4,30581	4,344966	0,46405235	0,022221241	4,907701	4,9252615	1	165,69847	10,798138	2	0,22761916	1,0069942	0,9079132	0,9284026	2	R	2
COMBO4 (2)005.nd2	0	1	0,12765512	8,376857	3,5772743	0,54247797	0,035708282	6,2565007	6,3133273	1	169,10759	13,930107	2	0,272476	1,010779	0,93591535	1,4321052	2	R	2
COMBO4 (2)005.nd2	1	0	0,05107652	5,8221087	3,653417	0,5841829	0,014026441	4,9847684	4,983206	1	73,625244	11,191046	2	0,29833242	1,001622	0,9805395	1,2629279	2	G	2
COMBO4 (2)005.nd2	0	1	0,046542626	8,773456	7,209384	0,29854974	0,011318383	9,031791	9,065286	1	123,9758	19,216839	2	0,13694087	1,004937	0,89135104	0,99648106	2	R	2
COMBO4 (2)005.nd2	0	1	0,090597756	2,9683297	2,6951344	0,69456893	0,18734339	3,0261765	3,067688	1	127,68892	7,3283014	2	0,4126993	1,0149124	0,9777071	1,0511471	2	R	2
COMBO4 (2)005.nd2	0	1	0,08979702	2,95809	2,8098574	0,67377406	0,1744071	3,1400778	3,1474168	1	123,193825	7,4276853	2	0,38198006	1,0138906	0,97736275	1,0199275	2	R	2
COMBO4 (2)005.nd2	0	1	0,05659435	7,7405844	3,9274514	0,49910638	0,08808813	6,2611036	6,312354	1	144,07541	13,960316	2	0,25140974	1,0106802	0,9119539	1,2963303	2	R	2
COMBO4 (2)005.nd2	0	1	0,04841631	5,6940303	5,1910343	0,3269021	0,07903564	6,8708453	6,9490204	1	149,18767	14,794693	2	0,15357111	1,0129076	0,78444695	0,84979874	2	R	2
COMBO4 (2)005.nd2	1	0	0,060643688	5,2001963	4,155912	0,48146304	0,045984175	5,167967	5,1801934	1	37,526352	11,650198	2	0,24790794	1,0045575	0,9201394	1,0523201	2	G	2
COMBO4 (2)005.nd2	2	0	0,060692523	4,527752	4,81032	0,4264373	0,034899227	5,223595	5,233192	1	3,4679391	11,550976	2	0,21127774	1,0029688	0,9137155	0,897989	2	G	2
COMBO4 (2)005.nd2	3	0	0,04654226	7,359886	5,255563	0,37383106	0,056175336	7,259381	7,31386	1	0	15,72906	2	0,17782058	1,0102321	0,87480706	1,0502472	2	G	2
COMBO4 (2)005.nd2	0	1	0,05724682	5,1970744	4,0413275	0,48933172	0,008939798	5,3172565	5,327561	1	105,48047	11,552679	2	0,23404203	1,0044949	0,94035065	1,0317338	2	R	2
COMBO4 (2)005.nd2	1	0	0,08990569	3,5084498	3,3505378	0,57044655	0,1801802	3,8839045	3,8929136	1	99,03585	8,79134	2	0,29613402	1,0214915	0,9228748	0,9652155	2	G	2
COMBO4 (2)005.nd2	1	0	0,061586075	4,793483	4,163959	0,4640311	0,12304989	5,1262817	5,190649	1	93,763336	11,393496	2	0,23225035	1,0172211	0,87919134	0,97398615	2	G	2
COMBO4 (2)005.nd2	0	1	0,08242042	4,569543	3,6543503	0,52808255	0,11981637	4,6016603	4,688119	1	128,77559	10,427745	2	0,2747602	1,0221999	0,96045494	1,0449605	2	R	2
COMBO4 (2)005.nd2	1	0	0,06029759	5,455813	5,319278	0,4076623	0,014523306	5,990456	5,9938264	1	139,29352	12,96834	2	0,19357523	1,0073943	0,9136739	0,9501367	2	G	2
COMBO4 (2)005.nd2	0	0	0,10644865	6,9133377	2,9916	0,34377685	0,17855434	6,7468123	7,171533	1	142,99019	15,896829	2	0,19337516	1,0781301	0,6649052	0,9991193	2	NF	2
COMBO4 (2)005.nd2	0	0	0,77876204	2,4548492	1,1817956	0,9227253	1,0944924	1,9768841	2,1008215	1	53,427258	5,7820406	2	0,7997837	1,24599	0,99072707	1,5147088	2	NF	2
COMBO4 (2)005.nd2	1	0	0,013612395	6,2318606	5,004339	0,43967518	0,019288873	6,14642	6,1502514	1	88,92949	13,345899	2	0,210031	1,0013947	0,9686845	1,06324	2	G	2
COMBO4 (2)005.nd2	1	0	0,002057777	3,906547	3,912402	0,52586555	0,009289819	4,281874	4,2738748	1	89,38506	9,661935	2	0,271291	1,0000786	0,9628611	0,96077436	2	G	2
COMBO4 (2)005.nd2	2	0	0,07273845	5,4691324	3,2202616	0,57335	0,023016777	4,7259765	4,718706	1	163,8634	10,94849	2	0,31177798	1,0016861	0,9456472	1,2246089	2	G	2
COMBO4 (2)005.nd2	1	0	0,06925291	2,9197123	3,843508	0,554878	0,13066773	3,6236587	3,629941	1	165,9371	8,131604	2	0,28311026	1,0133309	0,9627759	0,8586406	2	G	2
COMBO4 (2)005.nd2	1	0	0,030742252	2,579057	3,0152466	0,66018116	0,038757797	3,0404503	3,0353186	1	13,779718	7,0065436	2	0,35521823	1,000869	0,99742436	0,92260516	2	G	2
COMBO4 (2)005.nd2	1	0	0,13924801	1,9243861	2,362366	0,73171914	0,19834787	2,422304	2,4334524	1	112,70101	5,7488217	2	0,41758513	1,0112945	0,98023915	0,86744237	2	G	2
COMBO4 (2)005.nd2	0	1	0,12601702	7,566344	3,0869958	0,6142469	0,11187714	5,4378796	5,495996	1	91,97347	12,441607	2	0,32578945	1,0249082	0,9631231	1,4905429	2	R	2
COMBO4 (2)006.nd2	1	0	0,09692958	7,908331	3,4593194	0,5453131	0,0475664	5,903363	5,946025	1	91,120865	13,499708	2	0,28893223	1,009033	0,9202542	1,4120003	2	G	2
COMBO4 (2)006.nd2	1	0	0,057762392	5,785167	3,9182744	0,5398035	0,0056849997	5,210129	5,213974	1	175,95975	11,604997	2	0,27134958	1,0015002	0,9628333	1,1866027	2	G	2
COMBO4 (2)006.nd2	1	0	0,0318834	4,518969	4,1618066	0,5265895	0,016240804	4,7074184	4,71057	1	21,537163	10,38457	2	0,25964737	1,0013428	0,96975464	1,0234859	2	G	2
COMBO4 (2)006.nd2	1	0	0,062318478	2,3548672	2,9125173	0,63964146	0,07877576	3,0204651	3,024503	1	22,788527	6,801737	2	0,32864642	1,0041518	0,9736512	0,84937567	2	G	2
COMBO4 (2)006.nd2	1	0	0,096896246	4,437135	3,24654	0,5443765	0,18629946	4,385442	4,4743366	1	93,83458	10,120607	2	0,29375553	1,029933	0,8978648	1,0591651	2	G	2
COMBO4 (2)006.nd2	0	0	0,037355985	2,1020396	2,1089895	0,77208006	0,032054123	2,3389337	2,3385613	1	179,02342	5,8491697	2	0,48923242	1,000331	0,9683976	0,99703246	2	NF	2
COMBO4 (2)006.nd2	0	1	0,0258951	6,9787717	3,1320374	0,64634424	0,030435022	5,165914	5,154119	1	137,78076	11,648298	2	0,33296204	1,0009832	0,9964815	1,4818962	2	R	2
COMBO4 (2)006.nd2	0	1	0,05411189	4,90487	2,4163704	0,75904846	0,0488299	3,855638	3,851219	1	122,03897	9,011227	2	0,42009267	1,0014712	0,9981703	1,4340351	2	R	2
COMBO4 (2)006.nd2	1	0	0,056194622	1,614533	2,9336674	0,64288634	0,07942383	2,4659114	2,463513	1	95,89031	5,6177354	2	0,33806652	1,0021429	0,97535706	0,7060934	2	G	2
COMBO4 (2)006.nd2	1	0	0,017188353	3,7438784	2,6931221	0,7058971	0,029788168	3,5019262	3,4984956	1	107,654785	8,163852	2	0,388703	1,0008279	0,99548435	1,1830374	2	G	2
COMBO4 (2)006.nd2	0	1	0,06887607	11,274092	5,300381	0,39388615	0,041804995	8,69334	8,814127	1	89,43578	18,965328	2	0,18994083	1,0179782	0,9067936	1,330879	2	R	2
COMBO4 (2)006.nd2	0	1	0,04013797	8,492574	6,0085096	0,2923822	0,050947938	8,976429	9,050946	1	13,913109	19,105091	2	0,13419683	1,0103977	0,79231405	0,9669903	2	R	2
COMBO4 (2)006.nd2	0	0	0,14628981	7,286294	2,8373485	0,6343288	0,16933979	5,077466	5,1631117	1	156,97632	12,014372	2	0,35985103	1,0338818	0,92668	1,536491	2	NF	2
COMBO4 (2)006.nd2	0	1	0,08553708	7,804769	3,658018	0,56001353	0,006556622	5,8877773	5,9137278	1	126,38572	13,233834	2	0,28666022	1,0048971	0,96120405	1,4254613	2	R	2
COMBO4 (2)006.nd2	1	0	0,07238231	7,0761733	4,777585	0,3924132	0,04836148	6,8716536	6,9429035	1	20,578379	15,053322	2	0,19080338	1,0129231	0,8686943	1,0649186	2	G	2
COMBO4 (2)006.nd2	0	0	0,04182544	9,138753	3,7061694	0,5514654	0,046952836	6,40067	6,4199624	1	143,43373	14,430761	2	0,28401822	1,0037707	0,95905226	1,5252593	2	NF	2
COMBO4 (2)006.nd2	1	0	0,059052005	8,632265	5,9320474	0,3136523	0,0010846808	8,549494	8,694002	1	131,1113	18,597008	2	0,15036754	1,0215532	0,7936746	1,0251982	2	G	2
COMBO4 (2)006.nd2	0	1	0,059694692	11,375406	4,439406	0,45093268	0,010837133	8,057339	8,099472	1	175,9014	17,804613	2	0,22309703	1,0054541	0,92663825	1,4840872	2	R	2
COMBO4 (2)006.nd2	0	1	0,11671908	7,2273536	3,6735735	0,5133203	0,05380927	5,970552	6,0465307	1	60,76963	13,301492	2	0,25814307	1,0134667	0,9166702	1,2776468	2	R	2
COMBO4 (2)006.nd2	1	0	0,05506089	6,3795447	3,7757814	0,42101985	0,090504184	6,040897	5,962236	1	178,10918	13,799028	2	0,22258554	1,0157983	0,8116077	1,0962819	2	G	2
COMBO4 (2)006.nd2	1	0	0,023592087	7,572005	5,398958	0,37385765	0,058290254	7,332242	7,3722415	1	39,1639	15,953546	2	0,17932771	1,0064874	0,86148894	1,0684637	2	G	2
COMBO4 (2)006.nd2	1	0	0,0188416	5,182589	5,121427	0,4307996	0,028124925	5,6361537	5,6425686	1	41,29335	12,295344	2	0,2077262	1,001969	0,94338536	0,9612276	2	G	2
COMBO4 (2)006.nd2	0	1	0,0492802	9,142124	5,8887663	0,32022628	0,035322785	8,7407	8,82904	1	134,77805	18,940874	2	0,15235786	1,012387	0,85681015	1,0703098	2	R	2
COMBO4 (2)006.nd2	1	0	0,1436884	5,6076593	3,5552726	0,5591841	0,04710219	4,9480977	4,973283	1	177,406	11,225827	2	0,2916186	1,0130343	0,9396535	1,2035053	2	G	2
COMBO4 (2)006.nd2	0	0	0,022636615	2,5041327	1,3243194	0,9372376	0,0047174585	2,065336	2,049377	1	154,29807	5,794404	2	0,7474567	1,0002961	0,9960265	1,4977512	2	NF	2
COMBO4 (2)006.nd2	1	0	0,10881565	5,4867344	4,316859	0,40635574	0,07294816	5,9593554	6,012408	1	106,807495	13,025929	2	0,19670957	1,0183494	0,85317624	0,9529232	2	G	2
COMBO4 (2)006.nd2	1	0	0,15640058	3,3409579	2,128554	0,7984003	0,16174874	3,0170672	2,9904208	1	115,3618	7,2515373	2	0,46731654	1,0137177	0,98901796	1,3140926	2	G	2
COMBO4 (2)006.nd2	1	0	0,10985305	4,8902807	3,8619664	0,43052533	0,11017245	5,272489	5,2729406	1	118,625275	11,947374	2	0,22398171	1,0212241	0,81302315	0,9569931	2	G	2
COMBO4 (2)006.nd2	0	1	0,061165042	2,9345515	4,3001375	0,47581434	0,12052365	3,9675937	3,9886916	1	93,203606	8,803534	2	0,2373545	1,0115339	0,9210424	0,7719355	2	R	2
COMBO4 (2)006.nd2	0	1	0,054086726	14,361913	6,218849	0,3313981	0,0028058856	10,984159	11,047688	1	89,82822	23,33652	2	0,15156145	1,0063415	0,8874961	1,3483075	2	R	2
COMBO4 (2)006.nd2	0	1	0,042418476	3,1831644	3,950825	0,53808016	0,07541593	3,9231484	3,9305987	1	91,77011	8,622059	2	0,26332963	1,003279	0,96935636	0,863072	2	R	2
COMBO4 (2)006.nd2	1	0	0,013132722	3,4360025	1,3684509	0,90528065	0,012191442	2,4926455	2,4753087	1	126,49247	6,906214	2	0,7041133	1,0001768	0,9792518	1,7622628	2	G	2
COMBO4 (2)006.nd2	1	0	0,104594424	4,7922707	2,811153	0,58729655	0,09171742	4,3598814	4,3937163	1	124,997475	10,126209	2	0,32099786	1,0097485	0,9200359	1,1535864	2	G	2
COMBO4 (2)006.nd2	1	0	0,033984393	3,9254653	3,431863	0,6061272	0,060972806	4,0341554	4,036489	1	133,4546	9,02129	2	0,30711147	1,0021415	0,98189527	1,0542729	2	G	2
COMBO4 (2)006.nd2	1	0	0,05652468	3,2646809	2,9093556	0,65013707	0,10945846	3,419201	3,433063	1	30,901247	7,9437003	2	0,3555508	1,0051646	0,97127295	1,0322526	2	G	2
COMBO4 (2)006.nd2	1	0	0,030878862	3,6081302	3,1409943	0,6306531	0,06112425	3,6854732	3,7073326	1	136,04497	8,479119	2	0,33822507	1,0073347	0,99347866	1,052774	2	G	2
COMBO4 (2)006.nd2	1	0	0,046335194	3,5446632	3,7179894	0,5362875	0,07190709	4,1046085	4,1128855	1	95,18316	9,113676	2	0,26788083	1,0046253	0,96374005	0,9215855	2	G	2
COMBO4 (2)006.nd2	1	0	0,09495721	3,842695	2,5119684	0,6635843	0,17457573	3,6385572	3,6920214	1	84,124596	8,530507	2	0,36956227	1,0233996	0,9681811	1,1425396	2	G	2
COMBO4 (2)006.nd2	1	0	0,11645389	4,8862224	3,1383057	0,57489175	0,025624694	4,5835476	4,586319	1	36,69277	10,334715	2	0,29612824	1,0052195	0,93824834	1,1528556	2	G	2
COMBO4 (2)006.nd2	0	1	0,080686666	5,337391	2,9979782	0,6022635	0,1176168	4,409956	3,8472168	1	119,568756	10,553005	2	0,3494384	1,0103945	0,93730444	1,3603299	2	R	2
COMBO4 (2)006.nd2	0	1	0,33817106	2,6033657	1,5322845	0,7689197	0,5291965	2,4165614	2,5583122	1	114,65034	6,5227695	2	0,56760955	1,0724741	0,94154483	1,1820444	2	R	2
COMBO4 (2)006.nd2	1	0	0,07751256	3,6557176	3,286758	0,5450086	0,053969637	4,0083485	4,026762	1	166,99718	9,180991	2	0,2897022	1,0125633	0,9118148	0,967706	2	G	2
COMBO4 (2)006.nd2	0	0	0,14384793	1,8969139	2,2109008	0,7745903	0,23740467	2,2658231	2,2841492	1	1,1426644	5,547441	2	0,47044155	1,0106021	0,9918168	0,91857	2	NF	2
COMBO4 (2)006.nd2	1	0	0,115691885	7,3400726	4,3735523	0,41904482	0,07256335	6,70541	6,7971897	1	19,03542	14,836275	2	0,20785469	1,0149496	0,8608502	1,1435229	2	G	2
COMBO4 (2)006.nd2	1	0	0,0668273	4,1641197	4,222631	0,40181398	0,05019622	5,039002	5,059716	1	6,4428964	11,411797	2	0,20880662	1,0058883	0,8304004	0,8749055	2	G	2
COMBO4 (2)006.nd2	1	0	0,09673503	2,61552	2,794621	0,65228236	0,18376164	3,1248913	3,1284893	1	31,826288	7,098493	2	0,34103453	1,0114583	0,97997504	0,912611	2	G	2
COMBO4 (2)006.nd2	0	1	0,04480058	3,4368558	2,990104	0,6082101	0,10112039	3,7153585	3,7131755	1	75,92297	8,426724	2	0,3170078	1,0070626	0,97987276	0,9853709	2	R	2
COMBO4 (2)006.nd2	1	0	0,06513787	3,6066837	2,359285	0,758008	0,05723223	3,2468352	3,2486446	1	125,080154	7,732538	2	0,43560982	1,0012686	0,98922276	1,2590059	2	G	2
COMBO4 (2)006.nd2	1	0	0,073722675	2,182958	2,5980344	0,61827207	0,18269913	2,7087116	2,7371228	1	118,444824	6,6609745	2	0,37881744	1,0127074	0,9389816	0,8769571	2	G	2
COMBO4 (2)006.nd2	1	0	0,07271145	4,1507998	4,0022182	0,48449817	0,102479994	4,658467	4,7098675	1	130,56209	10,375875	2	0,24353196	1,0129356	0,9070732	0,93489146	2	G	2
COMBO4 (2)006.nd2	1	0	0	2,4836535	2,3122053	0,7374233	0,0016612008	2,606995	2,5794227	1	136,78937	6,5056696	2	0,46528673	1,0000141	0,98099434	1,0298939	2	G	2
COMBO4 (2)006.nd2	1	0	0,08566056	4,6356425	4,2202125	0,44811338	0,03624404	5,079137	5,125076	1	103,17009	11,401604	2	0,22879168	1,0105314	0,8737349	0,9496637	2	G	2
COMBO4 (2)006.nd2	1	0	0,06405859	5,066873	4,837518	0,3738478	0,10103625	5,949019	6,0609307	1	33,12849	13,05051	2	0,18228857	1,0266807	0,8224087	0,8641974	2	G	2
COMBO4 (2)006.nd2	1	0	0,0372721	4,970554	4,6728797	0,4699837	0,051351286	5,268166	5,2678742	1	23,699657	11,528317	2	0,22803211	1,0037822	0,95380116	0,99564403	2	G	2
COMBO4 (2)006.nd2	0	0	0,07808435	8,976791	4,2490144	0,28941783	0,10800862	8,810646	9,179305	1	111,446785	19,742533	2	0,1472366	1,0437053	0,63371927	1,0010326	2	NF	2
COMBO4 (2)006.nd2	1	0	0,0554764	3,1283345	3,286595	0,60838807	0,1077534	3,511973	3,5138083	1	104,63697	8,038429	2	0,32293937	1,0068783	0,973246	0,9649661	2	G	2
COMBO4 (2)006.nd2	0	1	0,06648329	5,7541776	4,150707	0,46637437	0,08044462	5,571979	5,6259317	1	86,62101	12,451716	2	0,23597957	1,0135614	0,9011734	1,0813769	2	R	2
COMBO4 (2)006.nd2	0	1	0,08922987	2,9943035	2,3147311	0,75609946	0,09981655	2,8801024	2,8781638	1	52,960968	7,0544534	2	0,45961067	1,0081781	0,9869389	1,1554655	2	R	2
COMBO4 (2)006.nd2	0	1	0,035132617	2,375929	2,623865	0,70234144	0,06388854	2,7317357	2,7226825	1	51,173622	6,519999	2	0,40538368	1,0010942	0,990697	0,94633496	2	R	2
COMBO4 (2)006.nd2	0	1	0,127014	2,1444967	2,811571	0,62818074	0,10234473	2,8473945	2,8641415	1	156,69263	6,549759	2	0,3367753	1,0076019	0,9583333	0,81491685	2	R	2
COMBO4 (2)006.nd2	1	0	0,0027131478	1,9570198	2,2240663	0,7643625	0,010119126	2,330175	2,318943	1	42,66805	5,6722174	2	0,4589108	1,000041	0,99441624	0,91884995	2	G	2
COMBO4 (2)006.nd2	1	0	0,0049128123	2,0618303	2,1870034	0,7982007	0,00059713697	2,342299	2,3385034	1	73,26144	5,697382	2	0,4784961	1,0000263	0,9905215	1,0051336	2	G	2
COMBO4 (2)006.nd2	0	1	0,061025187	8,331237	4,467398	0,4546521	0,08092541	6,8741856	6,967646	1	120,54318	15,174698	2	0,22447972	1,0159194	0,909848	1,2600583	2	R	2
COMBO4 (2)006.nd2	1	0	0,08464392	4,491455	2,924672	0,6682803	0,09551028	4,012511	4,0509224	1	140,4541	9,190077	2	0,35519332	1,0120665	0,98237437	1,224693	2	G	2
COMBO4 (2)006.nd2	1	0	0,054156482	8,790439	4,6063647	0,3095359	0,10864252	8,563733	8,807575	1	109,91997	18,89099	2	0,152614	1,0374345	0,6849152	1,0236223	2	G	2
COMBO4 (2)006.nd2	0	1	0,104222655	1,8178272	2,7228901	0,62534463	0,18237855	2,5554054	2,5615382	1	107,02146	6,043959	2	0,35444036	1,008205	0,9471675	0,7526079	2	R	2
COMBO4 (2)006.nd2	0	1	0	2,2224178	2,986754	0,64155465	0,00029545216	2,836791	2,8184624	1	47,310074	6,5978274	2	0,35162613	1,000007	0,9678074	0,84867805	2	R	2
COMBO4 (2)007.nd2	1	0	0,063429646	5,3450913	3,9623196	0,49434492	0,067216106	5,208397	5,2538943	1	153,86818	11,656481	2	0,25087482	1,0111383	0,92141443	1,0805398	2	G	2
COMBO4 (2)007.nd2	1	0	0,21154048	4,6022596	2,1132104	0,7917085	0,25377575	3,5190084	3,5385962	1	14,4757595	8,546885	2	0,47319552	1,0342277	0,98466444	1,4798635	2	G	2
COMBO4 (2)007.nd2	0	1	0,061638318	5,8156986	4,733613	0,3806576	0,07131657	6,3412247	6,4018106	1	85,13211	13,856024	2	0,18414745	1,009996	0,89146805	0,93912965	2	R	2
COMBO4 (2)007.nd2	0	0	0,11193881	2,982815	1,9873726	0,8438427	0,103865795	2,6407704	2,635779	1	114,25224	6,6648035	2	0,54459685	1,0026226	0,9903809	1,2904177	2	NF	2
COMBO4 (2)007.nd2	1	0	0,056102604	5,0365705	4,160292	0,48238412	0,0629453	5,175023	5,2045755	1	28,45547	11,4544935	2	0,23945306	1,0068836	0,9311417	1,0232898	2	G	2
COMBO4 (2)007.nd2	1	0	0,021534411	1,24524	2,3210583	0,6315283	0,047814682	2,0367985	2,0098262	1	133,78584	4,9777727	2	0,38217923	1,0004226	0,9304553	0,6498105	2	G	2
COMBO4 (2)007.nd2	1	0	0,12022971	6,287804	3,6988842	0,49755743	0,075127795	5,586634	5,6393676	1	108,43032	12,601808	2	0,25651258	1,0161316	0,88683546	1,173834	2	G	2
COMBO4 (2)007.nd2	0	1	0,08636484	8,934127	3,794468	0,47510839	0,09794983	6,8029017	6,9124904	1	35,20446	15,37215	2	0,24579546	1,0234509	0,87815857	1,3648311	2	R	2
COMBO4 (2)007.nd2	1	0	0,061614852	4,4137006	3,8431559	0,53884816	0,028349368	4,521525	4,535031	1	148,73497	10,1454935	2	0,27488	1,004862	0,94830793	1,0458752	2	G	2
COMBO4 (2)007.nd2	1	0	0,044601604	5,6088247	3,5560882	0,5568685	0,04955585	5,0255823	5,0349474	1	178,34636	11,250311	2	0,28275427	1,0023733	0,9590332	1,191542	2	G	2
COMBO4 (2)007.nd2	0	0	0,11284861	2,856443	1,8291073	0,8674042	0,123416156	2,5247753	2,5244684	1	26,179865	6,432902	2	0,5705454	1,00354	0,99432015	1,3089527	2	NF	2
COMBO4 (2)007.nd2	1	0	0,08491601	4,774835	3,5508423	0,54519093	0,095175296	4,6247125	4,647483	1	151,91447	10,4908285	2	0,28424907	1,007976	0,9264117	1,0989861	2	G	2
COMBO4 (2)007.nd2	1	0	0,17226803	4,2956533	2,5646465	0,6158441	0,33908805	3,878694	4,0997906	1	81,23516	9,362334	2	0,3635535	1,0969878	0,8883074	1,1375053	2	G	2
COMBO4 (2)007.nd2	0	0	0,03957418	2,334804	1,6990664	0,885424	0,020858888	2,2121935	2,2099168	1	57,66402	5,756447	2	0,6074554	1,0001923	0,98976564	1,226983	2	NF	2
COMBO4 (2)007.nd2	1	0	0,08363422	10,004543	5,794016	0,29541007	0,013084209	9,508779	9,696114	1	126,54148	20,629604	2	0,14088278	1,0217924	0,77407056	1,0635247	2	G	2
COMBO4 (2)007.nd2	0	0	0,06002544	5,5261583	2,157218	0,7872513	0,06712227	3,8843932	3,884984	1	91,91787	9,392039	2	0,46632323	1,0029547	0,99292487	1,6154132	2	NF	2
COMBO4 (2)007.nd2	1	0	0,040384278	6,250675	4,523151	0,42871147	0,07885548	6,120826	6,176561	1	118,81446	13,53586	2	0,21243057	1,0094103	0,89160687	1,0652604	2	G	2
COMBO4 (2)007.nd2	1	0	0,06899104	3,9924185	3,5425355	0,5176298	0,13465624	4,301437	4,36039	1	128,11179	9,844946	2	0,27473825	1,0171062	0,88506556	0,96763504	2	G	2
COMBO4 (2)007.nd2	1	0	0,07101235	2,9206696	3,1776202	0,6139764	0,12364564	3,3822346	3,3950298	1	103,4016	7,7316165	2	0,32507616	1,006831	0,9731428	0,93947095	2	G	2
COMBO4 (2)007.nd2	1	0	0,06383068	4,347726	4,054592	0,4989225	0,12579644	4,6758966	4,726803	1	95,97108	10,464523	2	0,2531876	1,0161498	0,93084455	0,9698145	2	G	2
COMBO4 (2)007.nd2	1	0	0,1177612	3,1011927	3,173682	0,5985763	0,0013568081	3,514178	3,5263426	1	28,92104	8,068811	2	0,31973588	1,0049101	0,9511804	0,9479957	2	G	2
COMBO4 (2)007.nd2	1	0	0,07136661	3,489594	3,1183898	0,61533225	0,10201098	3,6390572	3,6679428	1	131,08871	8,441848	2	0,3355114	1,0097755	0,952799	1,0252215	2	G	2
COMBO4 (2)007.nd2	0	1	0,042740237	8,962379	5,1241236	0,34875008	0,075877294	8,305378	8,396764	1	171,20534	17,97047	2	0,16543014	1,0142852	0,8325079	1,1103833	2	R	2
COMBO4 (2)007.nd2	0	1	0,07633873	6,4853544	4,101385	0,3605997	0,1544404	6,759066	7,0206423	1	13,808768	15,033465	2	0,18074673	1,0435673	0,7730351	0,9574495	2	R	2
COMBO4 (2)007.nd2	0	1	0,11535425	4,7847624	1,8902445	0,8145349	0,109768905	3,3988085	3,367129	1	98,90573	8,591723	2	0,5273721	1,006304	0,97329485	1,610845	2	R	2
COMBO4 (2)007.nd2	1	0	0,036223512	4,827641	4,842998	0,4576606	0,016062105	5,275887	5,2824483	1	90,056015	11,513322	2	0,22082798	1,0019445	0,9357899	0,9680043	2	G	2
COMBO4 (2)007.nd2	1	0	0,04716499	4,8975234	4,5429535	0,46237454	0,0055622747	5,2540073	5,2573195	1	88,998665	11,537089	2	0,2258943	1,0031444	0,93244344	0,9823979	2	G	2
COMBO4 (2)007.nd2	1	0	0,12770759	3,8001964	3,2826707	0,5638988	0,15742771	4,022741	4,059257	1	132,11896	9,202533	2	0,29900062	1,0383239	0,91614443	0,99075496	2	G	2
COMBO4 (2)007.nd2	1	0	0,058273748	3,7207975	3,6625047	0,460981	0,112739734	4,3788877	4,3118567	1	134,21468	10,071205	2	0,24706915	1,0108001	0,8158619	0,88596797	2	G	2
COMBO4 (2)007.nd2	1	0	0,041117705	2,0530477	2,3730261	0,7659863	0,05634493	2,4316826	2,413636	1	93,95751	5,8035526	2	0,44207436	1,00072	0,9879518	0,96254355	2	G	2
COMBO4 (2)007.nd2	0	0	0,16441536	2,7536304	3,2241874	0,52372086	0,17207943	3,3939407	3,4461536	1	133,16696	8,128451	2	0,30437377	1,0167806	0,90938336	0,849355	2	NF	2
COMBO4 (2)007.nd2	1	0	0,10728963	5,4862404	2,4641814	0,6954056	0,12158547	4,120796	4,1540527	1	154,12671	9,95688	2	0,4113606	1,0397719	0,97164744	1,4605113	2	G	2
COMBO4 (2)007.nd2	1	0	0,08345989	4,3366537	4,136463	0,36272356	0,16599357	5,492615	5,6875796	1	150,42853	12,257288	2	0,18302333	1,0406767	0,7498615	0,79026663	2	G	2
COMBO4 (2)007.nd2	1	0	0,036236063	4,3467994	4,216728	0,51404464	0,011270919	4,7144628	4,7144976	1	131,22191	10,308354	2	0,24900916	1,0018821	0,9759491	0,97666323	2	G	2
COMBO4 (2)007.nd2	1	0	0,037895855	4,9816675	3,9556353	0,5279369	0,007286613	4,9147563	4,907179	1	134,58388	10,889334	2	0,26259163	1,0021274	0,9610809	1,0796981	2	G	2
COMBO4 (2)007.nd2	1	0	0,044828743	3,3890188	3,4042635	0,587002	0,08299725	3,72205	3,7249622	1	132,91795	8,517696	2	0,3114725	1,0044162	0,9388017	0,9749277	2	G	2
COMBO4 (2)007.nd2	0	1	0,016253505	3,0000477	2,7499983	0,7051861	0,0020044383	3,0812306	3,0548382	1	101,69996	7,3116794	2	0,40233687	1,0001934	0,98910356	1,0759339	2	R	2
COMBO4 (2)007.nd2	0	1	0,085412405	8,558673	4,552736	0,37546661	0,07721151	7,5529513	7,5690293	1	96,374084	16,924759	2	0,1910219	1,0170845	0,81023914	1,1678113	2	R	2
COMBO4 (2)007.nd2	1	0	0,04806377	3,8557236	3,57726	0,58562994	0,041440133	4,064021	4,078024	1	66,89911	9,095912	2	0,29723784	1,0038803	0,9760392	1,0239733	2	G	2
COMBO4 (2)007.nd2	1	0	0,05715956	3,8184278	4,0207725	0,50868523	0,09803528	4,3659563	4,38759	1	67,2563	9,712313	2	0,25505623	1,0121375	0,91348594	0,93016785	2	G	2
COMBO4 (2)007.nd2	1	0	0,091133215	4,0013676	1,6581877	0,8870965	0,053437553	2,9435294	2,9423413	1	53,37857	7,5287647	2	0,58800614	1,001095	0,9902959	1,6295725	2	G	2
COMBO4 (2)007.nd2	1	0	0,059651967	4,3094726	2,84662	0,59353554	0,014240136	4,1818695	4,1837554	1	56,3646	9,551985	2	0,31375688	1,0020975	0,9254174	1,1196662	2	G	2
COMBO4 (2)007.nd2	1	0	0,12936375	2,0943809	2,2114525	0,7745995	0,23552802	2,398979	2,3931012	1	56,067467	5,8290014	2	0,46335393	1,0113387	0,98790544	0,9723516	2	G	2
COMBO4 (2)007.nd2	0	2	0,05032539	7,770814	4,0384502	0,46601123	0,013484798	6,4613905	6,4766226	1	78,16352	14,475714	2	0,23698708	1,0042812	0,91307956	1,2684906	2	R	2
COMBO4 (2)007.nd2	0	1	0,08844483	4,345582	5,360981	0,38491273	0,00905345	5,532281	5,5558105	1	144,49771	11,910988	2	0,18077968	1,0060511	0,92048645	0,807805	2	R	2
COMBO4 (2)007.nd2	0	1	0,04982519	6,9565964	6,4438095	0,23270583	0,06519644	9,026984	9,094093	1	153,26523	19,38205	2	0,108697996	1,019076	0,675308	0,77323973	2	R	2
COMBO4 (2)007.nd2	0	1	0,10258941	4,307537	4,4418464	0,414819	0,03246146	5,136805	5,1791244	1	151,37494	11,423262	2	0,2078514	1,0084167	0,8608655	0,85884535	2	R	2
COMBO4 (2)007.nd2	0	1	0,034022167	2,3085182	2,5667052	0,6276191	0,018617408	2,8245726	2,7881436	1	153,71515	6,798663	2	0,36841553	1,0007536	0,9194304	0,88058347	2	R	2
COMBO4 (2)007.nd2	1	0	0,05456049	6,2774816	4,4857903	0,4439032	0,0867435	6,05079	6,1150446	1	135,12532	13,330717	2	0,21830888	1,0144582	0,89137655	1,0853014	2	G	2
COMBO4 (2)007.nd2	1	0	0,08609964	4,9534044	3,1637936	0,5919561	0,08204238	4,4503236	4,4577503	1	134,55452	10,254443	2	0,3184423	1,0051047	0,9401179	1,1942849	2	G	2
COMBO4 (2)007.nd2	1	0	0,09029805	6,2229114	4,545168	0,46607456	0,07288121	5,9282227	5,9729	1	114,80594	12,95311	2	0,22545235	1,0114601	0,9450425	1,1021653	2	G	2
COMBO4 (2)007.nd2	1	0	0,13893487	5,9459	3,4012406	0,55808675	0,03764604	5,147346	5,210957	1	125,36181	11,570786	2	0,2857334	1,0143512	0,93296325	1,2240359	2	G	2
COMBO4 (2)007.nd2	1	0	0,05805385	5,1880836	5,4689574	0,4043495	0,028922016	5,8664274	5,9024673	1	151,07777	12,697844	2	0,19194187	1,0074922	0,93951637	0,92209184	2	G	2
COMBO4 (2)007.nd2	0	1	0,10872668	8,553647	4,459712	0,3984674	0,002806497	7,3762727	7,521459	1	148,17792	16,4242	2	0,20016472	1,0213548	0,8528933	1,1877139	2	R	2
COMBO4 (2)007.nd2	0	1	0,16216537	1,9645954	2,5363793	0,7115193	0,19874567	2,4550056	2,4818857	1	169,12802	5,8904457	2	0,41502884	1,0133154	0,9769062	0,8731843	2	R	2
COMBO4 (2)007.nd2	0	1	0,080191374	1,9276121	2,676244	0,68046397	0,116492204	2,4365852	2,452033	1	147,09985	5,9663973	2	0,41339627	1,0092609	0,98250735	0,8483026	2	R	2
COMBO4 (2)007.nd2	1	0	0,052889008	3,0066245	2,6330247	0,725646	0,1027476	3,052865	3,0649722	1	39,14904	7,2157607	2	0,4107467	1,0049306	0,9942738	1,0974393	2	G	2
COMBO4 (2)007.nd2	1	0	0,08888836	2,6280074	2,8120441	0,6091818	0,18594933	3,0751758	3,038008	1	88,77396	7,3628297	2	0,3538318	1,0129713	0,9069179	0,9068087	2	G	2
COMBO4 (2)007.nd2	1	0	0,10663422	2,6185172	2,8161857	0,62678254	0,15996274	3,2081006	3,2208645	1	155,7544	7,2455974	2	0,32394373	1,0125462	0,97719646	0,8827858	2	G	2
COMBO4 (2)007.nd2	1	0	0,07890618	2,2397337	2,467165	0,71316403	0,14600907	2,5860522	2,5301847	1	108,38482	6,2821517	2	0,42641446	1,0065793	0,9894087	0,9464256	2	G	2
COMBO4 (2)007.nd2	1	0	0,13698298	3,9862998	2,8134542	0,61777204	0,19234148	3,823863	3,8696299	1	150,94267	9,004836	2	0,34711662	1,0276703	0,91311973	1,1030873	2	G	2
COMBO4 (2)007.nd2	1	0	0,029257962	2,577392	2,6287665	0,72244257	0,034441616	2,7773607	2,757735	1	14,773484	6,6956615	2	0,42542797	1,0006447	0,98913735	1,0143548	2	G	2
COMBO4 (2)007.nd2	1	0	0,058212254	5,751847	3,9226909	0,51325035	0,0009888652	5,3820252	5,37703	1	15,7710285	11,867082	2	0,25282848	1,0074239	0,9332721	1,1479856	2	G	2
COMBO4 (2)007.nd2	1	0	0,04234132	3,4080098	3,184743	0,606521	0,013053721	3,6790829	3,6794314	1	32,88199	8,402963	2	0,3205766	1,0004663	0,9632013	1,0026646	2	G	2
COMBO4 (2)007.nd2	1	0	0,040562	3,0390081	2,9988022	0,6657624	0,04244634	3,2761934	3,2779868	1	155,78053	7,573755	2	0,36049804	1,0011768	0,9795135	1,0167015	2	G	2
COMBO4 (2)007.nd2	1	0	0,14085594	5,1020875	3,4994464	0,44609988	0,21304457	5,244398	5,5322	1	128,8744	11,988444	2	0,23619282	1,081797	0,7887848	0,96966696	2	G	2
COMBO4 (2)007.nd2	1	0	0,113091365	3,9739788	3,9900105	0,41934586	0,06966987	4,9890466	5,073606	1	35,044933	10,912683	2	0,20328276	1,0180805	0,85392296	0,82041657	2	G	2
COMBO4 (2)007.nd2	1	0	0,04612753	2,5137897	2,9243224	0,6039819	0,080872595	3,0860925	3,072861	1	11,200753	7,2319837	2	0,33606339	1,0064179	0,92807966	0,87335753	2	G	2
COMBO4 (2)007.nd2	1	0	0,07225298	6,117976	4,218908	0,45536384	0,060617257	5,9174995	5,963685	1	14,274562	12,993602	2	0,22245461	1,0115387	0,9069928	1,081039	2	G	2
COMBO4 (2)007.nd2	1	0	0,12942156	4,446168	3,2061117	0,5375839	0,0055970163	4,360608	4,3912153	1	86,20825	10,194707	2	0,29771575	1,017174	0,8916491	1,0591254	2	G	2
COMBO4 (2)007.nd2	1	0	0,0070531494	2,8879943	3,7470088	0,57652247	0,015414721	3,5519373	3,540775	1	178,76427	7,934051	2	0,29145792	1,0002301	0,9831656	0,8811519	2	G	2
COMBO4 (2)007.nd2	1	0	0,088365644	6,8075285	4,5127444	0,4449871	0,034659598	6,3257823	6,3790936	1	6,363952	13,865194	2	0,2166063	1,0097668	0,9149938	1,1241575	2	G	2
COMBO4 (2)007.nd2	1	0	0,06929562	6,691562	6,198204	0,3413177	0,033232138	7,188397	7,208546	1	72,771645	15,696011	2	0,16488212	1,006908	0,86760354	0,95392823	2	G	2
COMBO4 (2)007.nd2	1	0	0,039678667	2,4635072	3,7286901	0,5460684	0,06644772	3,2878275	3,2768035	1	71,95004	7,5293646	2	0,29016557	1,0033103	0,950289	0,7890562	2	G	2
COMBO4 (2)007.nd2	1	0	0,07667952	5,2929773	4,373166	0,48617622	0,0010870768	5,2437396	5,2543206	1	80,6606	11,696558	2	0,24509132	1,0083026	0,93836707	1,064004	2	G	2
COMBO4 (2)007.nd2	1	0	0,07918513	2,5495868	3,06068	0,6006566	0,12095537	3,123038	3,0976093	1	86,875534	7,303427	2	0,33283222	1,007792	0,94077533	0,8664292	2	G	2
COMBO4 (2)007.nd2	1	0	0,0671951	6,122222	4,5217724	0,36056873	0,11777627	6,642577	6,799896	1	46,392612	14,607148	2	0,17666315	1,0265613	0,7954334	0,936765	2	G	2
COMBO4 (2)007.nd2	1	0	0,12108868	4,9167747	3,2186246	0,5489492	0,14361131	4,636388	4,7114463	1	70,678116	10,609112	2	0,29122654	1,023907	0,89121777	1,1277009	2	G	2
COMBO4 (2)007.nd2	1	0	0,048085302	3,3074865	3,2340755	0,60067236	0,001194486	3,730002	3,733574	1	60,746178	8,318311	2	0,30268443	1,0016145	0,97382224	0,9625775	2	G	2
COMBO4 (2)007.nd2	1	0	0,07246323	2,5277755	3,3967955	0,59275377	0,14682768	3,2585604	3,2759817	1	133,77391	7,320437	2	0,3031078	1,0095079	0,9662678	0,83242166	2	G	2
COMBO4 (2)007.nd2	1	0	0,038456056	8,583898	5,047067	0,27068362	0,0918862	9,238213	9,4765005	1	89,02972	19,962559	2	0,12806155	1,029802	0,66996527	0,9297241	2	G	2
COMBO4 (2)007.nd2	1	0	0,04170341	2,7388952	3,061864	0,61881256	0,07712894	3,156969	3,1442742	1	89,59024	7,4578404	2	0,34990078	1,0022064	0,96283287	0,91534287	2	G	2
COMBO4 (2)007.nd2	1	0	0,14231642	4,6266932	2,6676767	0,6996202	0,05143692	3,8932507	3,8923938	1	95,836334	9,116101	2	0,38864768	1,0064945	0,9798309	1,3189645	2	G	2
COMBO4 (2)007.nd2	1	0	0,05013817	2,0855148	2,2830377	0,7468243	0,088566944	2,392271	2,3493772	1	102,07376	5,9238267	2	0,46398363	1,0017473	0,98455465	0,94762564	2	G	2
COMBO4 (2)007.nd2	1	0	0,032676592	4,5029435	3,6040852	0,580087	0,034512196	4,317466	4,320888	1	60,22723	9,87658	2	0,30757344	1,0016468	0,96050715	1,1135819	2	G	2
COMBO4 (2)007.nd2	1	0	0,068594895	3,774514	3,2867486	0,58505356	0,072594605	3,9834216	3,989411	1	60,268517	9,004045	2	0,30287164	1,0053395	0,96727395	1,016125	2	G	2
COMBO4 (2)007.nd2	1	0	0,034049697	3,6430638	4,396446	0,49949574	0,017784279	4,285198	4,285295	1	54,859367	9,573537	2	0,25260097	1,0008976	0,96021855	0,90032583	2	G	2
COMBO4 (2)007.nd2	1	0	0,050946802	4,948826	4,4428854	0,48116857	0,008691336	5,1524363	5,17278	1	60,34032	11,36861	2	0,23734881	1,007308	0,94644165	1,0079647	2	G	2
COMBO4 (2)007.nd2	0	1	0,09145066	8,186383	3,735925	0,50382376	0,05219002	6,488872	6,5407963	1	61,261646	14,289323	2	0,24755047	1,009719	0,9379984	1,3359596	2	R	2
COMBO4 (2)007.nd2	1	0	0,05224095	4,9654756	5,4836197	0,3359537	0,0814974	6,3037205	6,377245	1	79,55724	13,628424	2	0,15910251	1,0133698	0,8174268	0,8039771	2	G	2
COMBO4 (2)007.nd2	1	0	0,06292459	5,6188145	3,9545584	0,44362435	0,12071473	5,5306573	5,6530685	1	77,70578	12,615939	2	0,23388442	1,02327	0,842748	1,0350434	2	G	2
COMBO4 (2)007.nd2	1	0	0,052829664	3,7533689	3,3201103	0,57583326	0,097710945	3,9967408	4,002614	1	81,188065	9,050387	2	0,29917094	1,0062206	0,97222584	0,9918958	2	G	2
COMBO4 (2)007.nd2	1	0	0,07372452	7,1164656	3,4221146	0,3566452	0,19079511	6,8750896	7,2742114	1	170,0672	15,8350315	2	0,19169807	1,07686	0,6693603	1,0064886	2	G	2
COMBO4 (2)007.nd2	1	0	0,08294157	4,4614854	4,0225563	0,48812836	0,055907745	4,821783	4,831941	1	77,33142	10,717109	2	0,24432857	1,005082	0,91503894	0,9790845	2	G	2
COMBO4 (2)007.nd2	1	0	0,005532913	2,0019743	2,2989283	0,73690623	0,005806855	2,3975174	2,3586807	1	92,007744	5,842895	2	0,44345045	1,0000226	0,9756572	0,91630095	2	G	2
COMBO4 (2)007.nd2	1	0	0,052471533	4,3759055	2,7439914	0,69011873	0,070322305	3,7993228	3,7965424	1	68,603004	8,926414	2	0,38598076	1,0038844	0,97146446	1,266713	2	G	2
COMBO4 (2)007.nd2	1	0	0,014533301	1,9500269	2,5721228	0,7312726	0,022903608	2,4213612	2,3757913	1	65,7743	5,7887607	2	0,4234787	1,0003039	0,99372137	0,89519703	2	G	2
COMBO4 (2)007.nd2	1	0	0,03454162	3,5284297	4,231983	0,4709002	0,06522164	4,3662243	4,363224	1	147,20938	9,703563	2	0,23565654	1,0053967	0,8869497	0,8503467	2	G	2
COMBO4 (2)007.nd2	1	0	0,11527261	1,3891673	3,009206	0,6422684	0,08547526	2,2414367	2,252912	1	157,13106	5,2134347	2	0,35205597	1,0059559	0,96858686	0,66082287	2	G	2
COMBO4 (2)007.nd2	1	0	0,04665394	1,8250492	2,8649998	0,67845017	0,087425195	2,475402	2,4693418	1	172,45798	5,81411	2	0,37922168	1,0023946	0,9715647	0,8057169	2	G	2
COMBO4 (2)007.nd2	1	0	0,06355023	1,8669235	2,9441857	0,6681301	0,12405504	2,549764	2,5498421	1	5,256082	5,925673	2	0,36562568	1,0042226	0,9863	0,79523015	2	G	2
COMBO4 (2)007.nd2	0	1	0,09942564	9,110115	4,295515	0,45855322	0,038216975	7,230678	7,299265	1	68,42497	15,800542	2	0,22185841	1,0139935	0,92707556	1,3190433	2	R	2
COMBO4 (2)007.nd2	0	0	0,0694507	8,053351	3,4025207	0,57276285	0,07574056	5,8831596	5,9473596	1	178,59232	13,292474	2	0,29625487	1,0140567	0,9596453	1,4705453	2	NF	2
COMBO4 (2)007.nd2	1	0	0,06671497	5,502765	4,6054573	0,32127792	0,14100619	6,678156	6,9265647	1	63,609947	14,67084	2	0,15710065	1,0412034	0,70592505	0,82020766	2	G	2
COMBO4 (2)007.nd2	1	0	0,059090644	4,497782	3,3510063	0,50902486	0,12504798	4,539822	4,5687466	1	63,179317	10,537429	2	0,27786312	1,0129625	0,8694001	1,021204	2	G	2
COMBO4 (2)008.nd2	1	0	0,030064799	7,4160767	5,5347104	0,3396412	0,042697325	7,6249228	7,66647	1	13,771687	16,564634	2	0,16241024	1,0065153	0,82697576	1,0027205	2	G	2
COMBO4 (2)008.nd2	1	0	0,040942337	5,1315575	4,287823	0,4867858	0,061666716	5,2220745	5,2362857	1	164,01595	11,509609	2	0,23959248	1,0051869	0,93301976	1,0377753	2	G	2
COMBO4 (2)008.nd2	1	0	0,070077606	6,804323	3,8778248	0,360879	0,15481201	6,854109	7,1372485	1	56,07339	15,392764	2	0,18441366	1,0459963	0,7423066	0,9921406	2	G	2
COMBO4 (2)008.nd2	1	0	0,035164144	9,025576	6,0264277	0,3228805	0,043774948	8,649494	8,71018	1	87,05606	18,742239	2	0,15360437	1,0098433	0,83446735	1,0668361	2	G	2
COMBO4 (2)008.nd2	1	0	0,036178622	8,112708	6,2299356	0,3306227	0,04078641	8,260191	8,303959	1	34,903576	17,55988	2	0,15138951	1,00593	0,8844057	1,0138588	2	G	2
COMBO4 (2)008.nd2	0	1	0,07240001	8,698448	5,5548387	0,38184297	0,01721024	7,849919	7,892793	1	133,75406	16,91934	2	0,17973042	1,0063709	0,9175748	1,1517904	2	R	2
COMBO4 (2)008.nd2	1	0	0,01617091	4,593019	4,059448	0,5531161	0,038286664	4,610938	4,593698	1	13,104044	10,215178	2	0,27506152	1,0014952	0,98256487	1,0750086	2	G	2
COMBO4 (2)008.nd2	0	1	0,0659469	7,2681456	5,9872036	0,32178634	0,043817703	7,8190627	7,9015875	1	120,33446	16,847403	2	0,1513646	1,0178198	0,8280159	0,95147973	2	R	2
COMBO4 (2)008.nd2	0	0	0,018430403	2,0716538	2,0795314	0,8123925	0,023111504	2,2616055	2,2462618	1	104,66207	5,660836	2	0,5156958	1,0001034	0,9844139	1,0288326	2	NF	2
COMBO4 (2)008.nd2	1	0	0,027105542	3,6059346	2,5139813	0,74668473	0,007397829	3,3252683	3,3084085	1	11,898457	7,790139	2	0,41521648	1,0003017	0,99875486	1,2180969	2	G	2
COMBO4 (2)008.nd2	0	0	0,05996091	2,7329013	1,2814561	0,9701567	0,022949591	2,1514616	2,1504166	1	142,1765	5,9497123	2	0,75173855	1,0004454	0,99981725	1,5696784	2	NF	2
COMBO4 (2)008.nd2	0	0	0,3827504	2,7382293	1,5543277	0,87823063	0,3545653	2,379556	2,422161	1	56,148167	6,259441	2	0,6157268	1,0287274	0,99848217	1,3239756	2	NF	2
COMBO4 (2)008.nd2	1	0	0,026379146	4,2124043	3,2943933	0,6368967	0,038538534	3,960872	3,9614234	1	52,246765	9,116653	2	0,34186807	1,0017319	0,9826769	1,1536422	2	G	2
COMBO4 (2)008.nd2	1	0	0,06934816	5,454814	4,134557	0,47052002	0,10973577	5,447835	5,50252	1	119,50608	12,069961	2	0,23401417	1,0233397	0,8838113	1,0459937	2	G	2
COMBO4 (2)008.nd2	1	0	0,044337396	4,9827914	3,7524197	0,50892425	0,09584674	4,967506	4,9996953	1	68,642265	11,092124	2	0,2571023	1,0089234	0,9141784	1,061089	2	G	2
COMBO4 (2)008.nd2	0	1	0,05578	6,8955226	4,076805	0,50267684	0,07469941	5,9141054	5,950559	1	177,29378	13,129375	2	0,2510147	1,008544	0,94554794	1,2367231	2	R	2
COMBO4 (2)008.nd2	1	0	0,0656662	1,5772374	2,6066206	0,723698	0,11319043	2,2294915	2,2194746	1	134,28342	5,2332897	2	0,40401322	1,0027099	0,9979457	0,78473735	2	G	2
COMBO4 (2)008.nd2	1	0	0,083912365	5,5224953	3,251429	0,57071763	0,0773378	4,795572	4,830542	1	10,964934	11,027117	2	0,30574873	1,0088954	0,9458743	1,2184743	2	G	2
COMBO4 (2)008.nd2	1	0	0,05318511	4,945329	3,6817365	0,55660784	0,034955114	4,7521505	4,7608	1	139,95438	10,566421	2	0,27882063	1,0021342	0,9568327	1,1154784	2	G	2
COMBO4 (2)008.nd2	0	1	0,04037325	4,329619	3,7891638	0,5225713	0,07773324	4,49502	4,5000625	1	96,09633	10,203684	2	0,27283275	1,0044348	0,92679447	1,0073966	2	R	2
COMBO4 (2)008.nd2	1	0	0,06917578	4,450164	3,9090369	0,49802145	0,119224876	4,755617	4,798105	1	85,85171	10,596658	2	0,25053728	1,0134656	0,9049296	0,9860613	2	G	2
COMBO4 (2)008.nd2	0	1	0,08655761	4,296902	3,2727232	0,56112266	0,0190812	4,353544	4,360474	1	76,36667	9,809656	2	0,28865537	1,0045301	0,94665605	1,0606928	2	R	2
COMBO4 (2)008.nd2	1	0	0,0498827	5,5044303	4,5400004	0,41206843	0,101959206	5,9000354	5,9777308	1	169,16861	12,956164	2	0,2013322	1,0147524	0,85426354	0,96404105	2	G	2
COMBO4 (2)008.nd2	1	0	0,057389855	4,4984484	2,5981839	0,71317357	0,08115802	3,7873578	3,799367	1	57,91885	8,903048	2	0,39930078	1,0050179	0,98685074	1,3161995	2	G	2
COMBO4 (2)008.nd2	1	0	0,052886132	5,2273774	4,7596474	0,42776373	0,05038435	5,6681805	5,698538	1	127,68096	12,392099	2	0,20716035	1,0071832	0,90156215	0,96476823	2	G	2
COMBO4 (2)008.nd2	0	1	0,06221704	15,541941	5,897747	0,29929385	0,021747584	11,824269	12,011817	1	155,20381	25,545162	2	0,14153595	1,01839	0,7849743	1,3282546	2	R	2
COMBO4 (2)008.nd2	0	0	0,020427553	3,968984	2,3883457	0,76192015	0,01632387	3,3162532	3,3138871	1	168,54922	8,090771	2	0,4595091	1,00021	0,97877234	1,3313729	2	NF	2
COMBO4 (2)008.nd2	1	0	0,08113908	5,614985	4,02908	0,49474788	0,077547885	5,3466825	5,3899574	1	18,861204	11,942281	2	0,25008634	1,0132513	0,9192106	1,1021954	2	G	2
COMBO4 (2)008.nd2	1	0	0,07032307	3,3618014	3,0451097	0,6034979	0,0276582	3,6607547	3,6622164	1	117,58386	8,366678	2	0,3194044	1,0029961	0,938979	0,9790363	2	G	2
COMBO4 (2)008.nd2	1	0	0,03515885	3,1316125	2,9756124	0,62381256	0,06361019	3,4023778	3,4028733	1	165,83458	7,9425855	2	0,34443957	1,0017748	0,9477319	0,9854807	2	G	2
COMBO4 (2)008.nd2	0	1	0,13215181	10,354252	3,8424978	0,45818523	0,060297947	7,542198	7,643637	1	105,11113	16,851702	2	0,23175706	1,0161282	0,8856105	1,424752	2	R	2
COMBO4 (2)008.nd2	0	1	0,028805913	3,1436627	3,6634924	0,5678543	0,05212215	3,7529442	3,7495	1	113,90355	8,340737	2	0,28418544	1,0022056	0,9915613	0,89475435	2	R	2
COMBO4 (2)008.nd2	1	0	0,058419872	2,9648957	2,840127	0,614	0,08813812	3,3701305	3,386843	1	106,00394	7,7897844	2	0,33237326	1,0083145	0,95730853	0,9328498	2	G	2
COMBO4 (2)008.nd2	2	0	0,07322955	7,4406796	4,3725257	0,41698378	0,060385864	6,76521	6,790935	1	90,477356	14,974476	2	0,20699514	1,0123957	0,85983855	1,154263	2	G	2
COMBO4 (2)008.nd2	1	0	0,05980446	3,072641	3,2654402	0,58603007	0,06435383	3,6275265	3,628132	1	92,11359	8,1171	2	0,29730397	1,0022235	0,9643109	0,9158397	2	G	2
COMBO4 (2)008.nd2	0	1	0,055972267	4,86849	2,764335	0,6639485	0,006347687	4,174159	4,159903	1	80,76463	9,599196	2	0,35576764	1,0026058	0,9864883	1,273418	2	R	2
COMBO4 (2)008.nd2	0	1	0,040498506	5,920842	2,3711255	0,75182104	0,07976833	4,0930405	4,065192	1	98,54689	9,948084	2	0,4499886	1,006404	0,99117833	1,6157515	2	R	2
COMBO4 (2)008.nd2	0	1	0,0792069	2,9953856	2,1226258	0,7297925	0,12195355	2,9379122	2,8908134	1	149,94649	7,181772	2	0,44186053	1,0043867	0,9539983	1,1505146	2	R	2
COMBO4 (2)008.nd2	1	0	0,06966947	5,593408	4,228641	0,43000853	0,014196462	5,6826267	5,7240653	1	159,50766	12,785115	2	0,2205405	1,0094582	0,8539822	1,0167041	2	G	2
COMBO4 (2)008.nd2	1	0	0,090206034	5,0413156	3,6424026	0,5564103	0,10294087	4,7211285	4,7451754	1	99,1239	10,670365	2	0,28798005	1,01071	0,94617355	1,130429	2	G	2
COMBO4 (2)008.nd2	1	0	0,084385104	5,40886	3,984234	0,50223476	0,04124115	5,235527	5,2930164	1	129,3526	11,63334	2	0,25124362	1,0156099	0,9233568	1,0882304	2	G	2
COMBO4 (2)008.nd2	1	0	0,044551928	3,8778262	4,2364836	0,50880665	0,08276472	4,396477	4,403292	1	120,25525	9,786394	2	0,25543994	1,0091906	0,9549005	0,93073136	2	G	2
COMBO4 (2)008.nd2	0	1	0,06757404	18,761557	6,507256	0,2494249	0,016364632	14,340682	14,531007	1	91,05231	30,744644	2	0,11615539	1,0163836	0,7166681	1,3208114	2	R	2
COMBO4 (2)008.nd2	1	0	0,0270286	5,129643	5,1903133	0,43134636	0,029673837	5,6317677	5,6354914	1	64,905365	12,224622	2	0,20592439	1,001879	0,9370134	0,95891374	2	G	2
COMBO4 (2)008.nd2	1	0	0,038586978	4,1762743	3,6040332	0,57837373	0,07724126	4,294885	4,3043666	1	63,21472	9,525661	2	0,28826773	1,0045813	0,9831073	1,0487705	2	G	2
COMBO4 (2)008.nd2	0	1	0,03499775	8,583815	5,0764556	0,30681282	0,09123353	8,704314	8,832835	1	94,66611	18,750305	2	0,14425184	1,023157	0,7374323	1,0016838	2	R	2
COMBO4 (2)008.nd2	1	0	0,06955984	6,3290124	4,064168	0,40696198	0,1425451	6,2608905	6,4185553	1	102,880196	13,97964	2	0,20557669	1,0319326	0,7935224	1,0257638	2	G	2
COMBO4 (2)008.nd2	1	0	0,07441104	6,2500925	3,4731383	0,58898115	0,026281137	5,1450663	5,1511655	1	103,48442	11,547752	2	0,30061775	1,0028071	0,9669762	1,3170903	2	G	2
COMBO4 (2)008.nd2	0	1	0,049010064	11,529474	5,985337	0,3227141	0,015644317	9,688733	9,699422	1	107,082184	21,188524	2	0,15638158	1,002051	0,8210981	1,2126977	2	R	2
COMBO4 (2)008.nd2	1	0	0,009973522	2,6469207	2,990776	0,65487736	0,00446314	3,094649	3,0822499	1	114,26731	7,1268134	2	0,35190725	1,0001411	0,9946934	0,922422	2	G	2
COMBO4 (2)008.nd2	1	0	0,06891989	4,955486	5,001568	0,42200002	0,04906702	5,5076647	5,525211	1	8,269717	12,147637	2	0,20799907	1,0055969	0,9161793	0,9358421	2	G	2
COMBO4 (2)008.nd2	1	0	0,112244815	2,5828865	2,391167	0,73294294	0,17111285	2,7186594	2,725874	1	4,7337723	6,6546082	2	0,44494447	1,0081182	0,9855781	1,0359702	2	G	2
COMBO4 (2)008.nd2	1	0	0,10564789	4,2419577	3,876613	0,43117774	0,1623351	4,778811	4,7969017	1	66,52789	11,118852	2	0,23650303	1,0242107	0,8220935	0,91453743	2	G	2
COMBO4 (2)008.nd2	1	0	0,32974562	1,8723555	2,5138192	0,51380527	0,68611914	2,6148944	2,8333876	1	75,63092	6,7670565	2	0,34865037	1,2069212	0,7706092	0,67968094	2	G	2
COMBO4 (2)008.nd2	1	0	0,331409	2,7049296	1,9555566	0,7774567	0,35415286	2,5891972	2,4505606	1	151,88535	6,612182	2	0,5137311	1,0306779	0,96120226	1,1829164	2	G	2
COMBO4 (2)008.nd2	1	0	0,029709997	4,3147173	4,3363547	0,52520365	0,031268205	4,5620127	4,5661025	1	151,31783	10,160551	2	0,26396695	1,001762	0,99427843	1,0004982	2	G	2
COMBO4 (2)008.nd2	1	0	0,09970744	5,5202475	4,1037583	0,4127188	0,12925372	5,795267	5,9058924	1	69,68395	12,96454	2	0,20927712	1,0240655	0,8313691	0,9764111	2	G	2
COMBO4 (2)008.nd2	1	0	0,14552091	3,7969913	2,4758422	0,74745023	0,1896911	3,3748527	3,359845	1	83,92913	7,9897575	2	0,42446327	1,0181667	0,99580806	1,2610054	2	G	2
COMBO4 (2)008.nd2	1	0	0,072069116	2,9346972	2,0773904	0,67175835	0,15340953	2,9699984	2,9367547	1	58,226273	7,409349	2	0,4236049	1,0084279	0,9407558	1,0510944	2	G	2
COMBO4 (2)008.nd2	1	0	0,13696985	1,9133972	2,132375	0,7799195	0,15710089	2,2382665	2,2209818	1	113,92049	5,552424	2	0,48628592	1,0042895	0,9727442	0,95762503	2	G	2
COMBO4 (2)008.nd2	1	0	0,18815158	3,9872987	2,4484813	0,68389356	0,12415059	3,6525607	3,6724315	1	89,03086	8,559533	2	0,38053447	1,0132507	0,9485859	1,2060256	2	G	2
COMBO4 (2)008.nd2	1	0	0,050534185	3,1614678	2,9012008	0,67096883	0,11046343	3,3579142	3,3280768	1	81,270256	7,694814	2	0,356993	1,0070748	0,99029934	1,0365546	2	G	2
COMBO4 (2)008.nd2	1	0	0,04714797	6,019243	5,431046	0,35524717	0,072079584	6,845803	6,900611	1	106,48848	14,591856	2	0,16353217	1,0092313	0,87717766	0,9045293	2	G	2
COMBO4 (2)008.nd2	1	0	0,02055057	2,6350005	2,7651594	0,6477625	0,047455996	2,9617226	2,8239262	1	95,27714	7,1496925	2	0,3824741	1,0006557	0,9763109	0,9619141	2	G	2
COMBO4 (2)008.nd2	1	0	0,035592467	3,8029852	4,141252	0,5132658	0,010915082	4,3533125	4,3581877	1	108,674484	9,649306	2	0,25550243	1,0021639	0,9670195	0,9274615	2	G	2
COMBO4 (2)008.nd2	1	0	0,049343396	5,8107867	4,222494	0,4776283	0,026880108	5,616437	5,6333904	1	108,592606	12,364523	2	0,23454344	1,0043374	0,9183002	1,0992994	2	G	2
COMBO4 (2)008.nd2	1	0	0,051308565	3,9117086	4,045107	0,48184752	0,09009335	4,5457926	4,566617	1	108,52377	10,100279	2	0,2410224	1,0062253	0,9041022	0,90811765	2	G	2
COMBO4 (2)008.nd2	1	0	0,058666367	4,0437417	3,9656627	0,48438457	0,057177592	4,5683165	4,5862436	1	157,31917	10,242394	2	0,24670684	1,0057287	0,9027953	0,92549497	2	G	2
COMBO4 (2)008.nd2	1	0	0,037656512	4,1241603	4,797427	0,4587434	0,016317632	4,9104137	4,911411	1	152,64648	10,628887	2	0,21777575	1,0009888	0,9689786	0,876436	2	G	2
COMBO4 (2)008.nd2	1	0	0,047755726	3,420872	3,00311	0,66156507	0,088036165	3,531483	3,5328236	1	155,90271	8,060966	2	0,349247	1,0035106	0,9692881	1,0727782	2	G	2
COMBO4 (2)008.nd2	1	0	0,029751386	9,560909	6,287457	0,34706762	0,024634544	8,642242	8,651519	1	146,43207	18,605762	2	0,16298828	1,0025349	0,8782836	1,1411722	2	G	2
COMBO4 (2)008.nd2	1	0	0,045307953	3,09004	3,3274844	0,61183286	0,08730737	3,4978468	3,4984972	1	147,44347	7,966555	2	0,32156783	1,003956	0,9836231	0,94782275	2	G	2
COMBO4 (2)008.nd2	1	0	0,018698115	4,0029497	4,4706945	0,49000376	0,03244901	4,628964	4,6297107	1	48,723816	10,132003	2	0,2378607	1,0015049	0,9555264	0,9175493	2	G	2
COMBO4 (2)008.nd2	1	0	0,08724321	4,1930904	3,6456895	0,50499934	0,17415673	4,483495	4,623133	1	56,71745	10,214725	2	0,26558954	1,0647154	0,878042	0,9659206	2	G	2
COMBO4 (2)008.nd2	1	0	0,025506753	3,510115	3,2039154	0,63742155	0,0006329672	3,7070675	3,6869564	1	45,04476	8,318638	2	0,32521492	1,0003759	0,99186075	1,045522	2	G	2
COMBO4 (2)008.nd2	1	0	0,10208413	1,6206934	2,3084006	0,75495934	0,18436529	2,1067278	2,1175117	1	162,14658	5,1939	2	0,464937	1,0059044	0,9668256	0,85299355	2	G	2
COMBO4 (2)008.nd2	1	0	0,08952333	3,9326873	3,036297	0,6125739	0,055647843	3,8753216	3,88731	1	80,41533	8,981945	2	0,33341417	1,0054785	0,9425379	1,0850874	2	G	2
COMBO4 (2)008.nd2	1	0	0,043236222	3,86409	3,9737775	0,5179282	0,044761747	4,3394456	4,343439	1	82,5203	9,68264	2	0,2612696	1,002556	0,92051405	0,95241493	2	G	2
COMBO4 (2)008.nd2	1	0	0,05687469	3,234727	3,996103	0,5230572	0,06082342	3,9871407	3,9909766	1	71,50941	8,815544	2	0,25907448	1,0026308	0,94872546	0,86290497	2	G	2
COMBO4 (2)008.nd2	1	0	0,032796815	5,332604	4,8698664	0,45497894	0,013936696	5,5836678	5,545709	1	61,45017	12,136095	2	0,21777615	1,0010049	0,9491465	1,0083911	2	G	2
COMBO4 (2)008.nd2	1	0	0,12095312	4,4947853	3,142912	0,60088736	0,16273603	4,258954	4,3103795	1	136,93369	9,695336	2	0,31551	1,0218	0,94010305	1,1306021	2	G	2
COMBO4 (2)008.nd2	1	0	0,036853008	4,938836	5,1915097	0,43072686	0,034713168	5,5465837	5,5575795	1	117,80077	12,003731	2	0,20440128	1,0046356	0,9671666	0,93380547	2	G	2
COMBO4 (2)008.nd2	1	0	0,020031808	5,7361956	5,183156	0,44143924	0,0029121682	5,864088	5,8611274	1	118,75617	12,778546	2	0,21238953	1,0002488	0,9686507	1,0279835	2	G	2
COMBO4 (2)008.nd2	1	0	0,09437704	9,082643	5,375591	0,24699613	0,07998224	9,67213	10,162749	1	174,40512	21,496412	2	0,123616986	1,061764	0,5937039	0,9198077	2	G	2
COMBO4 (2)008.nd2	1	0	0,052463114	5,3333535	4,575284	0,451946	0,03268917	5,557752	5,57776	1	176,25433	12,177604	2	0,21984273	1,0041181	0,9366228	1,0052476	2	G	2
COMBO4 (2)008.nd2	1	0	0,07223423	5,4524827	3,289369	0,517072	0,06816563	5,109061	5,135578	1	57,708893	11,511358	2	0,26596364	1,0060964	0,91520876	1,1356592	2	G	2
COMBO4 (2)008.nd2	1	0	0,10636885	3,622418	4,130226	0,46042103	0,113560446	4,487334	4,518461	1	105,27362	9,943211	2	0,22905086	1,0142722	0,89038265	0,840741	2	G	2
COMBO4 (2)008.nd2	1	0	0,042733803	4,2387943	4,371096	0,46655852	0,084423296	4,8900757	4,9146566	1	109,871155	10,684963	2	0,22569467	1,0084419	0,91894674	0,91414857	2	G	2
COMBO4 (2)008.nd2	1	0	0,044518348	3,031599	3,6151853	0,56533986	0,067172445	3,6729536	3,6780598	1	77,00218	8,20892	2	0,28612185	1,0039	0,9656855	0,8855272	2	G	2
COMBO4 (2)008.nd2	1	0	0,093538515	4,574704	2,9399076	0,4439801	0,12674943	4,7795424	4,615776	1	89,9965	11,379016	2	0,2549767	1,0210385	0,8481294	1,0092474	2	G	2
COMBO4 (2)008.nd2	1	0	0,019540962	2,0212882	2,9472902	0,68189555	0,040299796	2,657242	2,650408	1	81,57536	6,1032352	2	0,364482	1,0005012	0,99394137	0,83904	2	G	2
COMBO4 (2)008.nd2	1	0	0,06721195	5,3752275	5,1050606	0,38851276	0,073459476	6,0094604	6,0560584	1	37,138115	13,185625	2	0,1895117	1,0151901	0,84233046	0,92339975	2	G	2
COMBO4 (2)008.nd2	1	0	0,063638836	4,953488	4,445968	0,4822348	0,029162796	5,1361356	5,1513667	1	38,93414	11,361383	2	0,23908274	1,0039439	0,9478463	1,0145142	2	G	2
COMBO4 (2)008.nd2	1	0	0,069718026	4,7685084	3,69084	0,5210395	0,1321709	4,769558	4,8182325	1	81,697334	10,7241	2	0,26689252	1,0181335	0,9122181	1,0552293	2	G	2
COMBO4 (2)008.nd2	0	1	0,0587244	3,7245646	3,6343915	0,543491	0,098366514	4,1594543	4,1797957	1	106,784096	9,279968	2	0,27410245	1,0132935	0,96422416	0,94151133	2	R	2
COMBO4 (2)008.nd2	1	0	0,027241062	1,9685081	2,7289355	0,71402144	0,049121827	2,5228205	2,5222464	1	115,90935	5,885968	2	0,39379904	1,0006441	0,99511826	0,87218523	2	G	2
COMBO4 (2)008.nd2	1	0	0,06565185	4,036582	3,575404	0,5686293	0,1161622	4,1418514	4,1271315	1	121,05884	9,444897	2	0,2995952	1,0106094	0,9586777	1,0350032	2	G	2
COMBO4 (2)008.nd2	1	0	0,062438175	2,7036393	1,7501525	0,8595969	0,049838882	2,4372904	2,4324462	1	113,91101	6,2868323	2	0,5794878	1,0006367	0,9959978	1,2629975	2	G	2
COMBO4 (2)008.nd2	1	0	0,0450455	5,1672716	4,9448075	0,43144825	0,0009788416	5,5732455	5,5761275	1	119,8589	12,267928	2	0,21181417	1,0014905	0,91292834	0,96668875	2	G	2
COMBO4 (2)008.nd2	1	0	0,005917102	2,1892848	2,5148432	0,7414524	0,012556636	2,525944	2,5113575	1	123,98208	6,091362	2	0,4368828	1,0000552	0,99658936	0,9559608	2	G	2
COMBO4 (2)008.nd2	1	0	0,04765024	2,314658	2,919388	0,6847301	0,047052164	2,8021514	2,7842145	1	122,493324	6,517614	2	0,3753304	1,0020449	0,99684495	0,90224475	2	G	2
COMBO4 (1)001.nd2	0	1	0,06708271	11,592229	4,5131764	0,35801655	0,08634975	9,167662	9,361472	1	69,709206	20,171436	2	0,1756143	1,0286448	0,7524655	1,2774101	1	R	4
COMBO4 (1)001.nd2	1	0	0,05262751	4,081412	7,408362	0,30251667	0,016078392	6,1078095	6,124624	1	49,858788	13,020735	2	0,1392995	1,0027571	0,89877725	0,6836639	1	G	4
COMBO4 (1)001.nd2	0	1	0,05684159	14,260258	6,3136034	0,2768228	0,034222547	11,902576	12,037448	1	51,17023	25,442963	2	0,1281609	1,013479	0,76318985	1,2123779	1	R	4
COMBO4 (1)001.nd2	0	0	0,11305067	4,8745675	4,9825735	0,38878396	0,051684342	5,7148314	5,778643	1	54,70768	12,55217	2	0,19003753	1,0125462	0,84667	0,87305856	1	NF	4
COMBO4 (1)001.nd2	1	0	0,062828116	2,469085	2,7757933	0,69927305	0,06064129	2,7817845	2,786612	1	53,131443	6,661155	2	0,40625542	1,0029051	0,9853488	0,95976394	1	G	4
COMBO4 (1)001.nd2	1	0	0,042312067	4,3878517	4,259556	0,5288536	0,01833388	4,520996	4,5277877	1	19,855286	10,21088	2	0,27333406	1,0021027	0,97840214	1,0204461	1	G	4
COMBO4 (1)001.nd2	1	0	0,10873319	5,94282	3,2996662	0,5456041	0,14772688	5,0756493	5,160832	1	67,988815	11,699368	2	0,29371053	1,030061	0,89295006	1,2161374	1	G	4
COMBO4 (1)001.nd2	1	0	0,062446464	8,641756	4,500803	0,36121562	0,08727577	7,888983	8,041205	1	91,91079	17,338945	2	0,17679504	1,0196646	0,78403324	1,1092796	1	G	4
COMBO4 (1)001.nd2	0	1	0,054096136	5,6596065	3,665319	0,5658222	0,04455688	4,906092	4,9167895	1	178,82613	11,211354	2	0,29938152	1,0022401	0,9618018	1,2204518	1	R	4
COMBO4 (1)001.nd2	0	1	0,04770003	1,5044776	2,9020743	0,6874357	0,049751602	2,202986	2,20416	1	175,02782	5,2442303	2	0,3947048	1,0012542	0,9899211	0,73735315	1	R	4
COMBO4 (1)001.nd2	0	1	0,07143536	7,9199862	5,322756	0,34034386	0,07781592	7,871813	7,971067	1	175,60175	17,100475	2	0,16273652	1,0199411	0,79306436	1,0230337	1	R	4
COMBO4 (1)001.nd2	0	1	0,014059899	2,3805912	1,4175189	0,9328611	0,051994096	2,063025	2,006076	1	177,04327	5,6628995	2	0,7121738	1,0005378	0,9959599	1,369957	1	R	4
COMBO4 (1)001.nd2	1	0	0,010848587	2,0579176	2,9209607	0,69383466	0,00808514	2,561601	2,5616078	1	19,641088	6,105074	2	0,3993146	1,0000329	0,99790084	0,86919665	1	G	4
COMBO4 (1)001.nd2	1	0	0,09174905	1,3183327	3,460041	0,5862483	0,11288539	2,3066604	2,3140802	1	8,049765	5,315898	2	0,3154771	1,0046687	0,9574365	0,6052416	1	G	4
COMBO4 (1)001.nd2	1	0	0,048597913	4,4957843	5,033631	0,44183356	0,020045767	5,1288986	5,1386194	1	93,07424	11,307805	2	0,21760422	1,0022641	0,9464755	0,9112926	1	G	4
COMBO4 (1)001.nd2	1	0	0,0639098	6,702884	4,6071453	0,428683	0,042342015	6,330676	6,3916116	1	69,80836	14,017406	2	0,21294707	1,0164225	0,895219	1,0901388	1	G	4
COMBO4 (1)001.nd2	0	0	0	4,043908	1,5798415	0,90841025	2,7980323e-05	2,8597791	2,853351	1	42,089535	7,479362	2	0,62957346	1	0,99893063	1,6748124	1	NF	4
COMBO4 (1)001.nd2	1	0	0,044407193	7,61596	5,429077	0,32268223	0,06966668	7,9786963	8,06312	1	50,146442	17,221848	2	0,1523249	1,0127122	0,7978441	0,97083473	1	G	4
COMBO4 (1)001.nd2	1	0	0,011106578	3,0666366	5,527739	0,4226175	0,02841388	4,360124	4,3624396	1	104,60556	9,549098	2	0,20538783	1,0005379	0,9645781	0,7303029	1	G	4
COMBO4 (1)001.nd2	1	0	0,069275215	4,088696	4,659027	0,33837625	0,123108506	5,6303864	5,747789	1	162,44626	12,322459	2	0,16421717	1,024538	0,761357	0,73228526	1	G	4
COMBO4 (1)001.nd2	0	1	0,10137169	17,213457	5,62901	0,21281424	0,03227472	14,745282	15,288225	1	177,32074	31,881493	2	0,100802675	1,0373201	0,5889517	1,1449581	1	R	4
COMBO4 (1)001.nd2	1	0	0,03733159	5,4507346	4,6755786	0,44434416	0,053767998	5,6144333	5,639561	1	48,79049	12,415743	2	0,22016755	1,0054268	0,92042005	1,0070509	1	G	4
COMBO4 (1)001.nd2	1	0	0,07246076	9,9643755	5,9393053	0,24868043	0,037645813	10,429866	10,679549	1	14,414749	22,439293	2	0,11662799	1,0315444	0,6727056	0,95194376	1	G	4
COMBO4 (1)001.nd2	0	1	0,019374864	3,0764704	6,5734887	0,3716516	0,0034725927	4,716689	4,7194686	1	168,08649	10,199134	2	0,17607123	1,0006093	0,9671552	0,67380834	1	R	4
COMBO4 (1)001.nd2	0	0	0,13630082	2,6534193	2,922394	0,6078939	0,23223405	3,1523316	3,201804	1	104,24062	7,406175	2	0,33997908	1,0290089	0,9181075	0,8827831	1	NF	4
COMBO4 (1)001.nd2	0	1	0,09155004	8,212357	4,2677493	0,5148544	0,035284188	6,279532	6,299787	1	17,85225	14,157828	2	0,26516938	1,0059927	0,9559656	1,3699325	1	R	4
COMBO4 (1)001.nd2	0	1	0,032783177	7,4058394	5,494925	0,41891497	0,013896882	6,8021035	6,8154616	1	143,30176	14,904902	2	0,20379706	1,0019807	0,9553675	1,1291981	1	R	4
COMBO4 (1)001.nd2	0	0	0,04315541	9,2363205	4,813043	0,40381464	0,06252192	7,7187867	7,782045	1	154,73824	16,953657	2	0,19738358	1,0094532	0,86163837	1,2316421	1	NF	4
COMBO4 (1)001.nd2	1	0	0,15395446	5,151121	4,3644433	0,367721	0,11266851	5,981505	6,136704	1	2,8879645	13,267729	2	0,18331201	1,0373256	0,78722644	0,86659646	1	G	4
COMBO4 (1)001.nd2	0	0	0,048651647	2,3462925	3,3935046	0,6047578	0,07995312	3,0157309	3,0199833	1	170,87012	6,982409	2	0,32847863	1,0091124	0,9722644	0,8278816	1	NF	4
COMBO4 (1)001.nd2	1	0	0,04561773	3,7994888	5,65988	0,40496045	0,005592376	4,9678674	4,9798613	1	178,14888	10,858284	2	0,19601768	1,0059369	0,93333334	0,79095846	1	G	4
COMBO4 (1)001.nd2	1	0	0,11885946	6,3012905	2,928492	0,36092106	0,26612514	6,1952457	6,870471	1	81,079956	14,8119955	2	0,20903671	1,1517733	0,62020254	0,9466971	1	G	4
COMBO4 (1)001.nd2	1	0	0,06159457	3,9280252	3,4850419	0,6000336	0,072857894	3,920042	3,9314013	1	83,57125	9,069938	2	0,325464	1,0065935	0,96831393	1,063652	1	G	4
COMBO4 (1)002.nd2	0	0	0,7783413	3,416355	1,5930027	0,8044962	1,0608934	2,6293795	2,810552	1	83,73217	7,3050704	2	0,6291679	1,4928873	0,9566484	1,3609012	1	NF	4
COMBO4 (1)002.nd2	1	0	0	1,1458302	3,386326	0,6354646	5,3492176e-06	2,040527	2,0405264	1	54,042534	4,760136	2	0,35038507	1	0,9999637	0,6014232	1	G	4
COMBO4 (1)002.nd2	0	1	0,055060737	10,407219	4,627401	0,473142	0,040302094	7,4633303	7,489497	1	90,79585	16,62557	2	0,23789182	1,0094688	0,939973	1,4529729	1	R	4
COMBO4 (1)002.nd2	1	0	0,09060637	2,220092	3,0923517	0,6172052	0,17559417	2,881272	2,898277	1	122,12261	6,723194	2	0,34049645	1,0115148	0,94271535	0,8171405	1	G	4
COMBO4 (1)002.nd2	0	1	0,027478255	1,6065098	3,847269	0,5700302	0,040981587	2,6051338	2,606815	1	127,98991	5,951106	2	0,30139318	1,0007256	0,985484	0,65257317	1	R	4
COMBO4 (1)002.nd2	1	0	0,03755664	3,0538995	4,2944613	0,50830346	0,051240135	3,8709834	3,877578	1	122,47423	8,689019	2	0,25949097	1,0017272	0,959573	0,8275534	1	G	4
COMBO4 (1)002.nd2	0	1	0,052730087	11,149395	4,5283155	0,43485665	0,07345109	8,091767	8,167127	1	120,62489	17,949715	2	0,21680766	1,0248771	0,8800896	1,420597	1	R	4
COMBO4 (1)002.nd2	1	0	0,02913547	5,7314506	3,086439	0,660756	0,02993236	4,431177	4,43484	1	93,31829	10,440388	2	0,37165195	1,0008888	0,9855913	1,3912314	1	G	4
COMBO4 (1)002.nd2	1	0	0,07270829	5,2484183	3,1870136	0,6382392	0,016397897	4,3395762	4,3526945	1	130,49565	10,165469	2	0,35484925	1,003208	0,9768625	1,292735	1	G	4
COMBO4 (1)002.nd2	0	1	0,012156276	8,508349	7,9037766	0,32640886	0,0064103073	8,45998	8,465311	1	84,91344	18,098667	2	0,15136194	1,0008597	0,97419244	1,0335233	1	R	4
COMBO4 (1)002.nd2	0	0	0,6304826	3,249462	1,6835567	0,78796625	0,585177	2,639592	2,7417657	1	49,918694	7,198746	2	0,5938107	1,1236283	0,9676364	1,3305938	1	NF	4
COMBO4 (1)002.nd2	1	0	0,09474739	5,437498	3,4889176	0,58545804	0,06491458	4,6864696	4,708915	1	104,88539	10,803305	2	0,31522283	1,0072496	0,9542845	1,2273053	1	G	4
COMBO4 (1)002.nd2	1	0	0,08291723	10,420373	4,678286	0,30853578	0,08552116	9,448198	9,676351	1	80,13121	20,601261	2	0,1486262	1,026549	0,7256921	1,1054865	1	G	4
COMBO4 (1)002.nd2	0	0	0,12868086	2,3388834	1,3654644	0,76557064	0,16063221	2,1959443	2,1126823	1	44,0476	6,196074	2	0,61755556	1,0056121	0,9173578	1,1556666	1	NF	4
COMBO4 (1)002.nd2	1	0	0,053615045	6,2630377	8,033142	0,17568193	0,05184803	10,076452	10,228883	1	91,09233	21,165762	2	0,078538	1,0211428	0,61682665	0,6207045	1	G	4
COMBO4 (1)002.nd2	0	0	0,120288774	7,7446632	4,0671077	0,45252812	0,10911647	6,530635	6,6431994	1	59,42197	14,665046	2	0,23120748	1,0323552	0,8450282	1,215839	1	NF	4
COMBO4 (1)002.nd2	0	1	0,185387	4,4489565	2,5718746	0,6777385	0,23370017	3,7808583	3,8295548	1	47,212734	9,082448	2	0,39626664	1,0336635	0,92989445	1,2530764	1	R	4
COMBO4 (1)002.nd2	0	1	0,08275534	4,3070583	4,045153	0,42606637	0,13674799	5,0524898	5,1424704	1	90,83581	11,27085	2	0,21482262	1,0210844	0,8210072	0,87046343	1	R	4
COMBO4 (1)002.nd2	1	0	0,039758787	2,964417	2,6296568	0,7269965	0,049192924	2,9602952	2,9623535	1	92,986824	7,158276	2	0,43070447	1,0009428	0,98905647	1,0915697	1	G	4
COMBO4 (1)002.nd2	0	0	0,46353638	1,7548909	1,9818964	0,63630795	0,8659717	2,2747037	2,5143542	1	115,79513	5,887031	2	0,43182775	1,2180457	0,85233706	0,7472821	1	NF	4
COMBO4 (1)002.nd2	0	0	0,0816311	14,357971	5,576656	0,38052702	0,0007552118	9,994156	10,052423	1	70,80449	21,775028	2	0,18302523	1,0059621	0,8987774	1,4772304	1	NF	4
COMBO4 (1)002.nd2	1	0	0,09003714	7,409336	2,96446	0,37478852	0,22980987	6,6943808	7,2874684	1	115,834785	15,761641	2	0,21050799	1,1172497	0,6527083	1,0505677	1	G	4
COMBO4 (1)002.nd2	1	0	0,03426808	6,96412	4,608847	0,40842357	0,07906586	6,644945	6,711221	1	74,3858	14,638031	2	0,20081381	1,0115352	0,8523598	1,0766594	1	G	4
COMBO4 (1)002.nd2	0	0	0,010599729	1,9976453	1,9376637	0,8564728	0,010870728	2,097975	2,0979583	1	23,652662	5,4138637	2	0,577867	1,0000187	0,99900085	1,0772666	1	NF	4
COMBO4 (1)002.nd2	1	0	0,07134725	5,5555453	3,6610029	0,564553	0,04357481	4,8660765	4,879361	1	60,768696	11,120285	2	0,29873005	1,0027968	0,95942837	1,2061257	1	G	4
COMBO4 (1)002.nd2	1	0	0,05099084	5,3311057	5,658341	0,3982131	0,002902689	5,941717	5,9602637	1	97,0566	12,970473	2	0,19226642	1,0061464	0,92929906	0,92647076	1	G	4
COMBO4 (1)002.nd2	1	0	0,12774298	8,456443	4,3592176	0,44032827	0,00018976208	6,939369	7,058325	1	71,88	15,534974	2	0,22359282	1,0282267	0,86563045	1,2466862	1	G	4
COMBO4 (1)002.nd2	0	0	0,052286334	17,455889	5,8728247	0,22840852	0,048987765	14,509753	14,81734	1	9,789972	30,989872	2	0,10556794	1,0236688	0,63152826	1,20013	1	NF	4
COMBO4 (1)002.nd2	0	0	0,072114475	2,6236784	1,535909	0,92736185	0,11127452	2,1833193	2,1834624	1	53,34907	5,9625993	2	0,70078725	1,0033377	0,9980998	1,3954688	1	NF	4
COMBO4 (1)002.nd2	0	0	0,10128258	8,041363	4,50582	0,19397035	0,11952927	10,295833	10,990784	1	97,23345	22,824543	2	0,09658659	1,0917886	0,4574186	0,74329	1	NF	4
COMBO4 (1)002.nd2	0	0	0,17937529	5,1579475	1,4876671	0,933967	0,13728105	3,0252564	3,0353303	1	113,8566	8,330626	2	0,7175674	1,0060828	0,9966541	1,9834765	1	NF	4
COMBO4 (1)002.nd2	1	0	0,10019618	4,4748054	3,801209	0,4273523	0,18645975	5,0819626	5,2330756	1	88,21001	11,47094	2	0,22060806	1,0448413	0,77924037	0,88897467	1	G	4
COMBO4 (1)002.nd2	1	0	0,08698723	8,611432	6,4689155	0,340196	0,017407592	8,263541	8,3125305	1	65,973236	17,835201	2	0,16056581	1,0084851	0,89836663	1,066927	1	G	4
COMBO4 (1)002.nd2	0	0	0,04286787	1,6611109	2,8270268	0,69778615	0,051891074	2,2875078	2,288243	1	111,52596	5,469443	2	0,40418816	1,0022606	0,9897078	0,78616315	1	NF	4
COMBO4 (1)002.nd2	0	1	0,004401256	2,2590787	2,5079658	0,75668824	0,009807235	2,5027256	2,502775	1	140,03125	6,125085	2	0,45921385	1,0000274	0,9982205	0,99135166	1	R	4
COMBO4 (1)002.nd2	1	0	0,041293744	6,936523	6,849205	0,2139756	0,060109213	9,5323305	9,680265	1	75,10593	20,183372	2	0,09719719	1,0180238	0,64715	0,72882783	1	G	4
COMBO4 (1)002.nd2	0	0	0,28205255	2,5093775	2,2430434	0,64652824	0,4926048	2,8334706	2,9792984	1	77,46317	6,9838386	2	0,39795938	1,0869857	0,88132274	0,9051526	1	NF	4
COMBO4 (1)002.nd2	1	0	0,078352265	4,3503065	5,1849356	0,31898177	0,09220745	6,025385	6,133084	1	178,82635	13,091274	2	0,15256691	1,0243703	0,7723168	0,72851	1	G	4
COMBO4 (1)002.nd2	0	0	0,5194072	1,7972231	1,8681387	0,6903879	0,9429271	2,178904	2,390949	1	108,73619	5,7195168	2	0,4819876	1,2404035	0,8906882	0,8145429	1	NF	4
COMBO4 (1)002.nd2	1	0	0,04988735	16,397575	9,609556	0,16781855	0,011721373	16,738426	16,967268	1	66,78273	35,04086	2	0,074517876	1,0152901	0,6444552	0,97914815	1	G	4
COMBO4 (1)002.nd2	1	0	0,02681318	4,928846	4,9947624	0,44182298	0,052181307	5,363377	5,381664	1	59,66184	11,840046	2	0,21816178	1,0041466	0,9311755	0,9537421	1	G	4
COMBO4 (1)002.nd2	0	1	0,03220619	7,5415773	5,324248	0,38645634	0,060296785	7,1826367	7,216446	1	87,46721	15,659785	2	0,18612492	1,0092231	0,88020307	1,0813657	1	R	4
COMBO4 (1)002.nd2	0	0	0,2113859	1,8893383	2,5751936	0,67058426	0,27582738	2,4822996	2,5155594	1	16,655664	5,950221	2	0,39040145	1,018585	0,9347584	0,80951285	1	NF	4
COMBO4 (1)002.nd2	1	0	0,03860816	3,6382353	3,421366	0,6227228	0,0005670955	3,687945	3,6887193	1	152,48239	8,568463	2	0,34059012	1,0003445	0,98947203	1,0545356	1	G	4
COMBO4 (1)002.nd2	1	0	0,05394958	4,402545	6,5636835	0,20326385	0,08529248	7,7466526	7,930282	1	71,80889	16,497828	2	0,09340837	1,0282416	0,5876	0,56417745	1	G	4
COMBO4 (1)002.nd2	1	0	0,034688655	9,054172	6,279628	0,26802313	0,054125343	9,66936	9,767296	1	73,348755	20,603603	2	0,12330008	1,0109534	0,7561495	0,9474607	1	G	4
COMBO4 (1)004.nd2	1	0	0,063211545	4,45814	4,796716	0,44535884	0,027860355	5,068105	5,0916724	1	52,57237	11,21571	2	0,22098997	1,0051233	0,92124623	0,91245365	1	G	4
COMBO4 (1)004.nd2	1	0	0,3234494	13,363562	2,17536	0,70308775	0,117414765	6,080797	6,252019	1	149,20537	15,454724	2	0,46016255	1,0499688	0,9393277	2,3283777	1	G	4
COMBO4 (1)004.nd2	1	0	0,025780782	5,188916	5,55167	0,416492	0,020493835	5,714902	5,724939	1	84,739624	12,512381	2	0,20228757	1,0018028	0,95573974	0,9412603	1	G	4
COMBO4 (1)004.nd2	0	1	0,052890133	24,20251	8,349479	0,14766477	0,020044228	21,684769	22,065388	1	62,217228	45,383366	2	0,06553314	1,0186205	0,57832277	1,1095408	1	R	4
COMBO4 (1)004.nd2	0	1	0,035129372	10,849605	6,6222124	0,2655048	0,04194299	10,643289	10,747265	1	4,41062	22,660824	2	0,12194736	1,009864	0,75671643	1,0317855	1	R	4
COMBO4 (1)004.nd2	0	0	0,034572184	7,6731524	5,5644655	0,3807194	0,0446741	7,310256	7,3461514	1	60,926476	15,914366	2	0,18281794	1,0055729	0,89756984	1,0803393	1	NF	4
COMBO4 (1)004.nd2	1	0	0,037545808	12,037153	8,48191	0,20067726	0,0074865688	13,061801	13,204596	1	40,94455	27,454767	2	0,08983132	1,0123385	0,71387595	0,9263191	1	G	4
[truncated: 2,232 more rows]
