# Supplementary material for: Reprogramming the EnvZ-OmpR two-component system confers ethanol tolerance in Escherichia coli by stabilizing the outer membrane and altering ferric homeostasis
Source: PLoS Genet. 2025 Dec 17;21(12):e1011707. doi: 10.1371/journal.pgen.1011707 (PMC12742742; doi:10.1371/journal.pgen.1011707)
Supplement: S18 Data — (XLSX) [file pgen.1011707.s044.xlsx]

## Sheet: survival
Time [h]	WT				envZ*L116P				envZ*L116P ΔompC				envZ*L116P ΔompF				envZ*L116P ompF'/ompF
0	1	1	1	1	1	1	1	1	1	1	1	1	1	1	1	1	1	1	1	1
10	0.0188708	0.00140111	0.00123122	0.0010867	3.66255	4.61416	1.93786	2.18289	0.0886792	0.147779	0.191995	0.101897	8.57298	4.42857	2.842	9.11076	2.2561	1.50202	3.19698	1.9127
24	5.47546e-05	2.10526e-05	1.68696e-05	5.55794e-05	3.32305	3.32538	2.19063	0.986726	0.00125472	0.00929016	0.0174841	0.00207769	6.40523	5.90476	3.06916	8.76755	0.873984	1.28846	2.36627	1.36735
