# Supplementary material for: Reprogramming the EnvZ-OmpR two-component system confers ethanol tolerance in Escherichia coli by stabilizing the outer membrane and altering ferric homeostasis
Source: PLoS Genet. 2025 Dec 17;21(12):e1011707. doi: 10.1371/journal.pgen.1011707 (PMC12742742; doi:10.1371/journal.pgen.1011707)
Supplement: S19 Data — (XLSX) [file pgen.1011707.s045.xlsx]

## Sheet: Survival
Time [h]	WT			envZ*			envZ* ΔompC			envZ* ΔompC::ompA			envZ* ΔompC::tolC			envZ* ΔompC::lamB
0	1	1	1	1	1	1	1	1	1	1	1	1	1	1	1	1	1	1
10	0.0101449	0.0100415	0.0117004	8.96798	4.5435	1.73731	0.128822	0.16807	0.108929	0.0145751	0.00248047	0.00405834	0.145853	0.624476	0.3167	0.0285184	0.0417967	0.0221788
24	5.68933e-05	4.4177e-05	0.00125056	6.70948	2.9167	1.73393	0.0137499	0.0126977	0.00644369	0.00150609	0.000668796	0.000713103	0.0260163	0.0871665	0.0703087	0.00170889	0.0015736	0.00140764
