# Supplementary material for: Reprogramming the EnvZ-OmpR two-component system confers ethanol tolerance in Escherichia coli by stabilizing the outer membrane and altering ferric homeostasis
Source: PLoS Genet. 2025 Dec 17;21(12):e1011707. doi: 10.1371/journal.pgen.1011707 (PMC12742742; doi:10.1371/journal.pgen.1011707)
Supplement: S20 Data — (XLSX) [file pgen.1011707.s046.xlsx]

## Sheet: Permeability
	0% EtOH			5% EtOH
WT	67105.3	85371.1	126598	99626.8	92994.1	171353
dOmpC	93367.6	124200	119170	146862	229016	208271
dOmpF	70284.3	78361	109752	101846	101382	207410
dOmpR	123768	156693	201076	271886	470356	733456
ompF_ompF	69526.3	71984.1	109905	106315	111154	209209
L116P	61398.1	75866.1	90109.2	83981.1	110690	202338
L116P_dOmpC	88329.7	114021	123382	140439	147029	283782
L116P_dOmpF	52472.4	84034.3	96616.1	97047.1	113012	188753
L116P_dOmpR	141601	193385	192536	255547	385574	766593
L116P_ompF_ompF	67807.5	75595.5	92463.5	97141.2	130947	205131
