# Supplementary material for: Reprogramming the EnvZ-OmpR two-component system confers ethanol tolerance in Escherichia coli by stabilizing the outer membrane and altering ferric homeostasis
Source: PLoS Genet. 2025 Dec 17;21(12):e1011707. doi: 10.1371/journal.pgen.1011707 (PMC12742742; doi:10.1371/journal.pgen.1011707)
Supplement: S21 Data — (XLSX) [file pgen.1011707.s047.xlsx]

## Sheet: Blad1
	N0	N12	BATCH.id
ΔspeF	1.14762e+07	2.83038e+07	1
ΔpotE	6.10263e+06	2.95458e+07	1
ΔcadC	3.36968e+06	6.91599e+06	1
ΔcadB	4.45277e+06	1.69747e+07	1
ΔcadA	7.36665e+06	2.45212e+07	1
ΔmalT	6.10893e+06	2.13596e+07	1
ΔbolA	7.15861e+06	3.01763e+07	1
ΔompC	4.8273e+06	100442	1
ΔomrA	5.65121e+06	1.82356e+07	1
ΔomrB	4.36546e+06	2.1369e+07	1
Δsra	6.30023e+06	2.76639e+07	1
ΔdtpA	5.68654e+06	2.199e+07	1
ΔfadL	3.36236e+06	1.8245e+07	1
ΔaroP	1.0913e+07	8.8073e+06	1
ΔnarU	4.24621e+06	2.70335e+07	1
(-)	3.47088e+07	1.69842e+07	1
(-)	6.06522e+06	7.4671e+06	2
ΔrhtA	6.5923e+06	2.44823e+07	2
ΔompX	6.13334e+06	8.37267e+06	2
ΔfecI	4.50626e+06	1.42795e+07	2
ΔacrR	5.71716e+06	1.83459e+07	2
ΔacrA	4.0395e+06	7.42661e+06	2
ΔacrB	5.49044e+06	2.95044e+06	2
ΔtolC	5.8192e+06	188683	2
Δlpp	4.60269e+06	1.45632e+07	2
ΔgmhA	5.3313e+06	16377.8	2
ΔuvrY	6.47955e+06	2.04285e+07	2
Δrob	6.72889e+06	1.08036e+07	2
ΔbetI	4.45979e+06	8.42267e+06	2
ΔgalR	5.58617e+06	1.52651e+07	2
ΔecnA	7.15869e+06	1.17745e+07	2
ΔecnB	9.29134e+06	2.6602e+07	2
ΔompF	8.05536e+06	1.55488e+07	2
ΔstpA	6.79866e+06	1.88788e+07	2
ΔtsgA	9.52795e+06	1.03833e+07	2
ΔspeF	3.84382e+06	1.40021e+07	3
ΔpotE	4.59989e+06	2.45863e+07	3
ΔcadC	4.50416e+06	6.32328e+06	3
ΔcadB	4.54991e+06	2.91651e+07	3
ΔcadA	4.22396e+06	1.20542e+07	3
ΔmalT	6.33173e+06	1.00824e+07	3
ΔbolA	5.6728e+06	2.13316e+07	3
ΔompC	4.69002e+06	102023	3
ΔomrA	5.58127e+06	2.43767e+07	3
ΔomrB	4.31969e+06	1.38676e+07	3
Δsra	4.88009e+06	1.75866e+07	3
ΔdtpA	7.03642e+06	1.45653e+07	3
ΔfadL	5.48693e+06	1.00829e+07	3
ΔaroP	6.04662e+06	1.46596e+07	3
ΔnarU	2.21334e+06	1.30186e+07	3
(-)	6.14236e+06	2.03101e+07	3
(-)	5.62843e+06	1.10328e+07	4
ΔrhtA	5.29757e+06	1.06544e+07	4
ΔompX	6.84214e+06	3.69933e+06	4
ΔfecI	6.18742e+06	2.42046e+07	4
ΔacrR	6.34751e+06	1.91621e+07	4
ΔacrA	6.38202e+06	3.95043e+06	4
ΔacrB	5.01808e+06	9.31059e+06	4
ΔtolC	4.92445e+06	117525	4
Δlpp	3.09827e+06	1.96005e+07	4
ΔgmhA	2.53789e+06	18058.4	4
ΔuvrY	5.58268e+06	2.13131e+07	4
Δrob	5.72206e+06	1.05283e+07	4
ΔbetI	3.99023e+06	2.15679e+07	4
ΔgalR	4.69071e+06	1.24659e+07	4
ΔecnA	4.50626e+06	6.84495e+06	4
ΔecnB	3.85223e+06	1.67778e+07	4
ΔompF	5.01597e+06	2.54909e+07	4
ΔstpA	4.0951e+06	2.58923e+07	4
ΔtsgA	3.05251e+06	2.07185e+07	4
ΔspeF	2.8955e+06	1.36773e+07	5
ΔpotE	4.03248e+06	1.05251e+07	5
ΔcadC	2.39709e+06	1.1786e+07	5
ΔcadB	2.63856e+06	1.11556e+07	5
ΔcadA	3.4714e+06	1.03171e+07	5
ΔmalT	4.59785e+06	9.90101e+06	5
ΔbolA	3.61578e+06	5.48165e+06	5
ΔompC	2.16625e+06	526100	5
ΔomrA	3.09968e+06	1.09507e+07	5
ΔomrB	3.88284e+06	8.84503e+06	5
Δsra	3.95465e+06	1.52484e+07	5
ΔdtpA	5.11381e+06	1.23251e+07	5
ΔfadL	5.53831e+06	7.16176e+06	5
ΔaroP	3.85154e+06	8.84818e+06	5
ΔnarU	6.79988e+06	9.05622e+06	5
(-)	4.22115e+06	5.89041e+06	5
(-)	5.05926e+06	8.8178e+06	6
ΔrhtA	4.78575e+06	8.63698e+06	6
ΔompX	4.88358e+06	1.04004e+06	6
ΔfecI	4.31899e+06	1.58073e+07	6
ΔacrR	6.60771e+06	6.95372e+06	6
ΔacrA	5.57776e+06	8.63698e+06	6
ΔacrB	4.03529e+06	5.68654e+06	6
ΔtolC	6.55844e+06	108778	6
Δlpp	7.08288e+06	2.86384e+06	6
ΔgmhA	4.84491e+06	6341.47	6
ΔuvrY	7.36665e+06	1.51557e+07	6
Δrob	6.31698e+06	7.36981e+06	6
ΔbetI	6.32013e+06	9.89786e+06	6
ΔgalR	1.59946e+06	2.75294e+06	6
ΔecnA	4.45909e+06	1.03266e+07	6
ΔecnB	5.0561e+06	9.25796e+06	6
ΔompF	8.00339e+06	8.22405e+06	6
ΔstpA	7.37296e+06	1.03171e+07	6
ΔtsgA	5.2673e+06	6.74252e+06	6
