# Supplementary material for: Reprogramming the EnvZ-OmpR two-component system confers ethanol tolerance in Escherichia coli by stabilizing the outer membrane and altering ferric homeostasis
Source: PLoS Genet. 2025 Dec 17;21(12):e1011707. doi: 10.1371/journal.pgen.1011707 (PMC12742742; doi:10.1371/journal.pgen.1011707)
Supplement: S22 Data — (XLSX) [file pgen.1011707.s048.xlsx]

## Sheet: Survival
Time [h]	WT				envZ*L116P				ΔompC				envZ*L116P ΔompC				ΔtolC				envZ*L116P ΔtolC				ΔlpcA				envZ*L116P ΔlpcA
0	1	1	1	1	1	1	1	1	1	1	1	1	1	1	1	1	1	1	1	1	1	1	1	1	1	1	1	1	1	1	1	1
5	0.932331	0.345454	1.42128	1.57564	2.18289	2.30392	6.28689	5.77419	0.0432892	0.0899063	0.382208	0.510329	0.84033	0.858776	3.19209	2.249	0.203775	0.226788	0.317161	0.351909	1.0875	0.839479	1.44444	0.698522	0.375137	0.368655	0.668713	0.495302	0.996506	0.937325	0.951152	0.727998
10	0.209397	0.0157025	0.117731	0.166667	4.50738	2.58333	4.02459	5.98387	0.00084695	0.00061515	0.00199343	0.00181418	0.448384	0.29649	0.525424	0.769751	0.00526417	0.00834815	0.00372778	0.00541053	0.201944	0.195263	0.0108333	0.00557353	0.00553834	0.00715237	0.00607365	0.00977192	0.0696867	0.0397823	0.00316279	0.00201999
24	3.91e-05	8.364e-05	3.362e-05	8.635e-05	1.87021	1.42647	3.07377	3.40323	7.43e-06	1.525e-05	9.39e-06	8.85e-06	0.0274733	0.0113157	0.0396424	0.0688985	2e-05	2.226e-05	9.55e-06	6.74e-06	2.13e-05	4.355e-05	1.38e-05	1.338e-05	2.164e-05	3.267e-05	5.43e-05	4.313e-05	0.00047387	0.00010263	0.00024628	0.00013027
