# Supplementary material for: Reprogramming the EnvZ-OmpR two-component system confers ethanol tolerance in Escherichia coli by stabilizing the outer membrane and altering ferric homeostasis
Source: PLoS Genet. 2025 Dec 17;21(12):e1011707. doi: 10.1371/journal.pgen.1011707 (PMC12742742; doi:10.1371/journal.pgen.1011707)
Supplement: S24 Data — (XLSX) [file pgen.1011707.s050.xlsx]

## Sheet: Correlation
	Permeability_5%EtOH	Survival_t5
WT	121325	1.06867
dOmpC	194716	0.256433
dTolC	244948	0.274908
dLpcA	239480	0.476952
L116P	132336	4.13697
L116P_dOmpC	190416	1.78505
L116P_dTolC	217625	1.01749
L116P_dLpcA	284427	0.903245
