# Supplementary material for: Reprogramming the EnvZ-OmpR two-component system confers ethanol tolerance in Escherichia coli by stabilizing the outer membrane and altering ferric homeostasis
Source: PLoS Genet. 2025 Dec 17;21(12):e1011707. doi: 10.1371/journal.pgen.1011707 (PMC12742742; doi:10.1371/journal.pgen.1011707)
Supplement: S25 Data — (XLSX) [file pgen.1011707.s051.xlsx]

## Sheet: Blad1
SignificantAll	SignificantOnce	Significant_WTvsenvZ_FDR0 05	Significant_WTvsenvZ_FDR0 01	adj P Val_WTvsenvZ_	logFC_WTvsenvZ_	Significant_envZvsenvZ ompF_ompF_FDR0 05	Significant_envZvsenvZ ompF_ompF_FDR0 01	adj P Val_envZvsenvZ ompF_ompF_	logFC_envZvsenvZ ompF_ompF_	Significant_WTvsenvZ ompF_ompF_FDR0 05	Significant_WTvsenvZ ompF_ompF_FDR0 01	adj P Val_WTvsenvZ ompF_ompF_	logFC_WTvsenvZ ompF_ompF_	Protein IDs	Gene names	log2 PG MaxLFQ intensity envZ ompF_ompF_rep1	log2 PG MaxLFQ intensity envZ ompF_ompF_rep2	log2 PG MaxLFQ intensity envZ ompF_ompF_rep3	log2 PG MaxLFQ intensity envZ_rep1	log2 PG MaxLFQ intensity envZ_rep2	log2 PG MaxLFQ intensity envZ_rep3	log2 PG MaxLFQ intensity WT_rep1	log2 PG MaxLFQ intensity WT_rep2	log2 PG MaxLFQ intensity WT_rep3	t statistic_WTvsenvZ	P Value_WTvsenvZ	t statistic_envZvsenvZ ompF_ompF	P Value_envZvsenvZ ompF_ompF	t statistic_WTvsenvZ ompF_ompF	P Value_WTvsenvZ ompF_ompF
+	+	+	+	1.1e-05	5.23	+	+	1.8e-06	-8.26	+	+	0.00017	-3.03	P02931	ompF	30.36	30.37	30.51	21.95	22.34	22.17	27.09	28	27.05	21.45	4.3e-08	-33.89	1.3e-09	-12.44	2.5e-06
+	+	+	+	0.00045	-2.86	+	+	0.003	-3.24	+	+	6.7e-06	-6.1	P64614	yhcN	22.85	22.92	22.92	19.83	19.59	19.55	17.46	16.69	16.22	-10.56	8e-06	-11.96	3.3e-06	-22.53	3e-08
				0.15	-0.26			0.99	0.03			0.21	-0.23	P0A8D6	ymdB	19.11	18.77	19.02	19.06	18.87	19.08	18.87	18.61	18.74	-2.43	0.042	0.32	0.76	-2.11	0.069
				0.0071	-0.45			0.99	0.04			0.01	-0.41	P37617	zntA	21.88	22.03	21.96	21.95	22.09	21.95	21.58	21.64	21.43	-5.95	0.00041	0.52	0.62	-5.43	0.00073
				9.5e-05	1.31			0.99	-0.04			0.00012	1.27	P06993	malT	20.2	20.44	20.39	20.13	20.34	20.43	21.66	21.62	21.55	14.11	9.7e-07	-0.44	0.67	13.66	1.2e-06
				0.22	0.08			1	0			0.24	0.08	P00959	metG	25.23	25.29	25.24	25.22	25.29	25.24	25.33	25.32	25.35	2.01	0.08	-0.06	0.96	1.96	0.088
				0.94	-0.02			0.86	0.18			0.33	0.16	P37325	ybcH	21.43	21.58	21.63	21.75	21.84	21.56	21.69	21.86	21.57	-0.15	0.88	1.73	0.12	1.58	0.16
				0.81	-0.15			0.98	0.27			0.84	0.12	P0AEQ1	glcG	19.33	19.68	19.46	19.64	19.93	19.71	19.52	20.44	18.88	-0.42	0.68	0.79	0.46	0.36	0.73
				0.1	-0.81			0.96	-0.28			0.039	-1.09	P25738	msyB	19.09	18.38	18.91	18.66	18.46	18.44	18.12	17.09	17.92	-2.86	0.022	-0.98	0.36	-3.84	0.0054
				0.027	-0.26			0.98	0.04			0.045	-0.22	P64596	dolP	23.46	23.34	23.53	23.49	23.53	23.42	23.18	23.22	23.26	-4.3	0.0029	0.64	0.54	-3.66	0.0069
				0.62	0.03			0.99	0.01			0.5	0.04	P00452	nrdA	23.53	23.56	23.56	23.57	23.52	23.59	23.61	23.61	23.57	0.81	0.44	0.28	0.79	1.09	0.31
				0.0006	-0.9			0.99	-0.02			0.00056	-0.92	P0AEG4	dsbA	23.23	23.18	23.16	23.18	23.14	23.17	22.44	22.05	22.31	-9.8	1.4e-05	-0.27	0.8	-10.07	1.1e-05
				0.42	0.08			0.93	-0.1			0.93	-0.01	P19934	tolA	20.86	20.82	20.84	20.76	20.72	20.76	20.69	20.94	20.86	1.27	0.24	-1.45	0.19	-0.17	0.87
				0.012	-0.23			0.84	-0.1			0.0023	-0.33	P0A8I8	rlmH	22.03	22.06	22.12	22.01	21.97	21.94	21.72	21.75	21.75	-5.35	0.00081	-2.22	0.058	-7.57	8.3e-05
				0.24	0.09			0.99	-0.02			0.36	0.07	P0A8T7	rpoC	26.81	26.82	26.74	26.76	26.81	26.74	26.81	26.88	26.89	1.9	0.096	-0.42	0.69	1.48	0.18
				0.35	-0.09			0.89	-0.09			0.085	-0.18	P0A794	pdxJ	22.03	22.15	21.99	21.98	22.03	21.88	21.88	21.89	21.86	-1.48	0.18	-1.56	0.16	-3.04	0.017
				0.12	0.17			0.93	-0.08			0.41	0.08	P0A7J3	rplJ	29.74	29.77	29.69	29.61	29.77	29.57	29.77	29.86	29.83	2.69	0.029	-1.34	0.22	1.35	0.22
				0.67	-0.07			0.98	0.07			0.99	0	P00935	metB	20.01	19.69	19.97	19.95	20.06	19.87	19.98	19.89	19.81	-0.69	0.51	0.7	0.5	0.02	0.99
				0.86	-0.09			0.98	0.16			0.89	0.08	P0AG84	yghA	20.06	19.27	19.9	20.19	19.49	20.05	20.18	19.41	19.87	-0.3	0.77	0.57	0.58	0.27	0.79
				0.67	-0.05			0.99	-0.03			0.53	-0.08	P0A9M8	pta	25.52	25.68	25.43	25.49	25.61	25.45	25.41	25.51	25.48	-0.69	0.51	-0.34	0.74	-1.03	0.33
				0.96	0			1	0			0.99	0	P0A9Q7	adhE	26.17	26.14	26.09	26.18	26.07	26.16	26.17	26.1	26.13	-0.08	0.94	0.06	0.96	-0.02	0.98
				0.88	0.02			0.49	-0.23			0.053	-0.21	P67087	rsmI	20.98	21.06	20.9	20.74	20.75	20.76	20.75	20.69	20.85	0.27	0.79	-3.76	0.006	-3.49	0.0088
				1	0			0.97	0.06			0.61	0.06	P10443	dnaE	20.52	20.52	20.68	20.59	20.64	20.65	20.54	20.72	20.62	0	1	0.84	0.43	0.84	0.43
	+	+		0.019	2.37			0.99	-0.09	+		0.022	2.28	P0AEJ2	entC	18.26	18.68	18.89	18.15	18.71	18.69	19.62	21.37	21.67	4.73	0.0017	-0.18	0.86	4.55	0.0021
				0.67	0.14			0.93	-0.24			0.76	-0.1	P08142	ilvB	22.37	22.3	22.41	22.12	22.06	22.19	22.55	21.75	22.48	0.7	0.5	-1.23	0.26	-0.53	0.61
				0.95	0.01			0.84	-0.16			0.26	-0.15	P76576	yfgM	20.74	20.81	20.63	20.56	20.68	20.47	20.66	20.6	20.47	0.13	0.9	-2	0.083	-1.87	0.1
				0.0026	-1.67			0.99	0.09			0.0033	-1.59	P0AET8	hdhA	23.48	22.95	23.24	23.61	23.03	23.3	22.05	21.42	21.45	-7.4	9.8e-05	0.38	0.71	-7.01	0.00014
				0.018	-0.41			0.93	0.11			0.053	-0.3	P0AFI5	pbpG	21.11	21.29	21.21	21.29	21.45	21.19	20.79	20.95	20.96	-4.79	0.0016	1.3	0.23	-3.49	0.0088
				0.13	0.23			0.99	0.04			0.088	0.26	P25888	rhlE	21.07	20.95	20.86	21.12	20.88	21	21.12	21.23	21.32	2.58	0.034	0.43	0.68	3	0.018
				0.88	0.01			0.99	0.01			0.79	0.02	P16659	proS	25.43	25.53	25.46	25.44	25.5	25.51	25.44	25.56	25.49	0.27	0.8	0.19	0.86	0.46	0.66
				0.38	-0.09			0.93	0.08			0.94	-0.01	P0ABQ0	coaBC	21.83	21.93	21.94	21.87	21.98	22.07	21.87	21.9	21.89	-1.4	0.2	1.24	0.25	-0.16	0.88
				0.11	-0.19			0.93	-0.09			0.033	-0.27	P0ADC3	lolC	21.66	21.69	21.65	21.51	21.67	21.57	21.38	21.51	21.29	-2.77	0.026	-1.28	0.24	-4.04	0.0041
				0.23	-0.17			0.99	-0.02			0.2	-0.19	P0A6X1	hemA	18.68	18.66	18.34	18.52	18.57	18.52	18.39	18.36	18.35	-1.94	0.091	-0.24	0.81	-2.18	0.063
				0.86	0.02			0.99	0.02			0.69	0.03	P10121	ftsY	22.61	22.54	22.61	22.54	22.66	22.61	22.65	22.61	22.6	0.31	0.76	0.36	0.73	0.67	0.52
				0.036	0.23			1	0			0.033	0.23	P60240	rapA	24.25	24.15	24.22	24.28	24.14	24.21	24.38	24.44	24.5	3.96	0.0046	0.07	0.95	4.03	0.0042
				0.024	1.22			1	0.05			0.021	1.27	Q46871	yqjH	20.49	20.74	21.16	20.49	20.95	21.1	21.54	22.38	22.28	4.43	0.0025	0.17	0.87	4.61	0.002
				0.42	0.07			0.99	0.01			0.35	0.08	P60293	mukF	22.08	22.07	22.13	22.17	22.11	22.05	22.11	22.19	22.23	1.27	0.24	0.26	0.8	1.52	0.17
				0.08	-0.62			0.88	0.32			0.36	-0.29	P77674	patD	20.49	20.2	20.53	20.97	20.49	20.73	20.49	20.05	19.79	-3.13	0.015	1.64	0.14	-1.48	0.18
				0.41	0.16			0.99	0.04			0.31	0.2	P33232	lldD	24.57	24.17	24.39	24.6	24.26	24.4	24.6	24.47	24.67	1.3	0.23	0.36	0.73	1.66	0.14
				0.28	0.12			0.98	0.04			0.18	0.16	P08337	mutT	19.45	19.29	19.34	19.48	19.43	19.29	19.46	19.53	19.55	1.71	0.13	0.58	0.58	2.29	0.053
				0.014	0.27			0.98	0.03			0.0088	0.3	P0A9W3	ettA	24.16	24.19	24.27	24.2	24.23	24.28	24.48	24.59	24.46	5.06	0.0011	0.58	0.58	5.64	0.00058
				0.3	0.15			0.93	-0.11			0.84	0.03	P45955	cpoB	20.12	20.27	20.09	20.18	20.01	19.96	20.09	20.33	20.16	1.65	0.14	-1.29	0.23	0.36	0.73
				0.27	0.12			0.96	-0.07			0.68	0.05	P29131	ftsN	20.87	20.86	20.91	20.85	20.81	20.77	20.82	20.89	21.07	1.75	0.12	-1.04	0.33	0.71	0.5
				0.2	-0.54			1	0.03			0.23	-0.51	P33015	tsuA	18.61	19.48	18.85	18.61	19.4	19.02	18.37	18.57	18.47	-2.11	0.069	0.11	0.91	-2	0.083
				0.9	0.02			0.93	0.12			0.32	0.14	P15639	purH	22.79	22.72	22.7	22.79	22.94	22.83	22.8	23.07	22.76	0.24	0.82	1.38	0.21	1.62	0.15
				0.54	-0.05			1	0			0.53	-0.05	P31224	acrB	23.48	23.46	23.51	23.55	23.47	23.42	23.43	23.45	23.42	-0.97	0.36	-0.04	0.97	-1.01	0.34
				0.1	0.15			0.98	-0.04			0.21	0.11	P0A8Y5	yidA	22.75	22.79	22.66	22.69	22.75	22.65	22.87	22.82	22.85	2.84	0.023	-0.73	0.48	2.11	0.07
				0.79	-0.02			0.98	0.03			0.92	0.01	P05458	ptrA	19.71	19.78	19.66	19.71	19.77	19.77	19.71	19.69	19.78	-0.45	0.67	0.64	0.54	0.2	0.85
				0.65	0.04			0.98	-0.04			0.99	0	P0ABB8	mgtA	22.51	22.54	22.58	22.53	22.45	22.52	22.44	22.61	22.58	0.74	0.48	-0.7	0.5	0.04	0.97
				0.097	-0.37			0.98	0.1			0.21	-0.27	P02924	araF	23.21	23.1	23.14	23.41	23.15	23.19	23.17	22.71	22.75	-2.9	0.021	0.78	0.46	-2.12	0.069
				0.27	0.15			0.96	-0.07			0.58	0.07	P50456	mlc	20.48	20.53	20.39	20.43	20.49	20.26	20.67	20.47	20.49	1.76	0.12	-0.86	0.41	0.9	0.39
				0.24	0.11			0.93	-0.08			0.72	0.04	P0ADC1	lptE	21.77	21.72	21.75	21.71	21.74	21.56	21.75	21.84	21.75	1.88	0.098	-1.27	0.24	0.61	0.56
				0.29	-0.59			1	-0.05			0.26	-0.64	P09152	narG	25.63	26.35	25.4	25.66	26.3	25.27	25.21	25.54	24.71	-1.69	0.13	-0.14	0.89	-1.84	0.11
				0.22	0.11			0.93	-0.07			0.67	0.04	P0A7J7	rplK	28.37	28.37	28.35	28.34	28.32	28.22	28.32	28.47	28.42	1.98	0.085	-1.26	0.25	0.72	0.49
				0.68	-0.13			0.99	0.08			0.91	-0.04	P69801	manY	17.15	17.19	17.43	17.41	17.06	17.55	17.47	16.84	17.33	-0.67	0.52	0.44	0.67	-0.23	0.82
				0.14	0.2			0.94	-0.09			0.42	0.1	P50465	nei	19.44	19.66	19.6	19.58	19.45	19.38	19.6	19.69	19.72	2.5	0.038	-1.19	0.27	1.31	0.23
				0.28	-0.1			0.96	-0.05			0.13	-0.15	P0ACQ4	oxyR	20.91	21.07	20.95	20.87	20.97	20.95	20.83	20.8	20.87	-1.72	0.13	-0.86	0.42	-2.58	0.034
				0.22	-0.34			0.84	-0.38			0.028	-0.72	P0AF56	yjcO	17.91	17.85	17.59	17.37	17.77	17.08	17.11	17.14	16.94	-2.01	0.081	-2.2	0.061	-4.21	0.0033
				0.34	0.11			0.99	0.03			0.25	0.14	P32053	intA	19.82	19.75	19.76	19.91	19.73	19.78	19.96	19.79	20.02	1.51	0.17	0.38	0.71	1.9	0.096
				0.2	0.19			0.96	0.09			0.083	0.28	P0A6Z3	htpG	25.82	25.73	25.75	25.93	25.78	25.86	26.18	25.84	26.12	2.1	0.071	0.97	0.36	3.06	0.016
				0.12	-0.15			0.96	-0.06			0.044	-0.21	P45395	kdsD	21.78	21.7	21.74	21.64	21.67	21.73	21.55	21.6	21.43	-2.65	0.031	-1.04	0.33	-3.68	0.0067
				0.91	0.01			0.95	0.07			0.4	0.08	P0AG03	ubiX	19.27	19.32	19.41	19.32	19.43	19.44	19.38	19.41	19.44	0.21	0.84	1.15	0.28	1.36	0.21
				0.26	-0.43			0.99	-0.06			0.22	-0.49	P77433	ykgG	22.99	23.3	23	22.91	23.29	22.92	22.75	23	22.06	-1.81	0.11	-0.23	0.82	-2.05	0.076
				0.79	-0.03			1	0.01			0.87	-0.02	P0A717	prs	26.12	26.09	26.07	26.03	26.24	26.04	26	26.16	26.05	-0.46	0.66	0.14	0.89	-0.32	0.76
				0.18	-0.62			0.99	-0.15			0.11	-0.77	P77783	ynfF	20.36	20.2	19.53	20.27	20.03	19.34	19.46	19.11	19.2	-2.19	0.062	-0.53	0.61	-2.72	0.027
				0.46	0.09			0.99	-0.03			0.6	0.07	P0ADG4	suhB	24.56	24.62	24.62	24.53	24.6	24.59	24.48	24.76	24.76	1.16	0.28	-0.31	0.76	0.85	0.42
				0.86	-0.02			0.98	0.04			0.8	0.03	P21165	pepQ	24.59	24.76	24.76	24.74	24.73	24.78	24.73	24.69	24.77	-0.3	0.77	0.75	0.48	0.45	0.67
				0.14	0.17			0.99	0.02			0.1	0.19	P0A9F6	gcvA	20.04	20.05	20.13	20.2	20.07	20.01	20.17	20.28	20.33	2.51	0.038	0.29	0.78	2.8	0.024
				1	0			0.95	0.06			0.49	0.06	P35340	ahpF	24.39	24.31	24.42	24.42	24.38	24.48	24.4	24.44	24.45	0	1	1.12	0.3	1.13	0.29
				0.024	-0.32			0.96	-0.07			0.0099	-0.4	Q59385	copA	20.67	20.51	20.62	20.49	20.6	20.48	20.33	20.16	20.13	-4.45	0.0024	-1.04	0.33	-5.49	0.00068
				0.54	0.09			0.97	0.07			0.27	0.16	P36683	acnB	25.96	26	26.05	26.02	26.09	26.12	26.24	26.29	25.96	0.98	0.36	0.82	0.44	1.8	0.11
				0.68	-0.03			1	0			0.74	-0.02	P00961	glyS	25.78	25.82	25.78	25.8	25.8	25.78	25.79	25.73	25.78	-0.68	0.51	0.12	0.91	-0.57	0.59
				0.11	2.59			0.99	-0.35			0.15	2.24	P77541	prpB	15.34	15.93	18.91	15.76	15.98	17.39	19.67	18.82	18.4	2.8	0.024	-0.38	0.72	2.43	0.043
				0.24	-0.08			0.68	0.12			0.51	0.04	P0A6C1	nfo	20.88	20.9	20.87	21.03	20.97	21.02	20.91	20.97	20.9	-1.89	0.097	2.96	0.019	1.07	0.32
				0.56	-0.08			0.86	0.15			0.63	0.07	P27306	sthA	22.91	23.01	23.03	23.07	23.09	23.23	23.06	23.2	22.9	-0.94	0.38	1.74	0.12	0.8	0.45
				0.58	-0.04			0.96	0.05			0.98	0	P0ACB7	hemY	23.03	22.97	23.01	23.13	23.02	22.99	23.03	23	22.99	-0.89	0.4	0.93	0.38	0.05	0.96
				0.66	-0.05			0.99	0.04			0.91	-0.02	P37344	pspF	19.79	19.71	19.74	19.9	19.77	19.67	19.82	19.66	19.7	-0.73	0.49	0.51	0.63	-0.22	0.83
				0.83	-0.02			0.99	0.02			0.95	0.01	P28249	asmA	21.57	21.63	21.53	21.56	21.66	21.59	21.6	21.6	21.55	-0.37	0.72	0.51	0.63	0.14	0.9
				0.89	-0.01			1	0			0.91	-0.01	P07813	leuS	24.96	25.02	24.96	24.94	25.03	24.98	24.95	24.98	24.99	-0.25	0.81	0.03	0.98	-0.22	0.83
				0.37	-0.45			0.99	0.1			0.5	-0.35	P77608	mhpD	16.66	15.86	16.46	16.07	16.42	16.77	16.4	16.12	15.4	-1.42	0.2	0.31	0.76	-1.11	0.3
				0.18	-0.12			0.99	0.02			0.26	-0.1	P0A870	talB	26.29	26.38	26.35	26.34	26.4	26.34	26.27	26.3	26.17	-2.24	0.057	0.37	0.72	-1.87	0.1
				0.26	-0.09			0.73	0.13			0.61	0.04	P30864	yafC	20.1	20.06	20.13	20.25	20.23	20.18	20.19	20.08	20.13	-1.82	0.11	2.65	0.03	0.84	0.43
				0.95	0.02			0.99	0.05			0.86	0.08	P07658	fdhF	17.92	17.52	17.97	18.02	17.61	17.93	17.65	17.61	18.38	0.1	0.92	0.23	0.83	0.33	0.75
				0.34	-0.43			0.99	-0.12			0.24	-0.56	P0ACE0	hybC	22.3	22.66	21.75	22.15	22.49	21.69	21.83	21.87	21.35	-1.52	0.17	-0.44	0.67	-1.96	0.088
				0.67	0.05			0.99	-0.02			0.8	0.03	P0ABS5	dnaG	21.21	21.2	21.27	21.18	21.27	21.17	21.18	21.4	21.19	0.7	0.5	-0.25	0.81	0.45	0.67
				0.46	-0.07			0.99	0.01			0.57	-0.06	P0A8R9	hdfR	20.66	20.5	20.65	20.68	20.58	20.59	20.58	20.5	20.55	-1.16	0.28	0.24	0.82	-0.92	0.39
				0.91	0.01			0.98	0.03			0.59	0.04	P21513	rne	24.95	25.04	24.92	25.02	24.99	25	25.02	25.02	25	0.19	0.85	0.69	0.51	0.88	0.41
				0.0015	0.87			0.98	0.07			0.00095	0.95	P77171	ydcI	19.53	19.55	19.55	19.64	19.56	19.63	20.37	20.76	20.34	8.26	4.6e-05	0.68	0.52	8.94	2.6e-05
				0.23	-0.41			0.98	-0.13			0.13	-0.55	P28903	nrdD	22.69	23.04	22.53	22.58	22.91	22.37	22.33	22.45	21.85	-1.96	0.087	-0.64	0.54	-2.6	0.033
				0.24	0.36			0.85	0.37			0.039	0.73	P09151	leuA	16.08	15.99	16.06	16.8	16	16.44	16.86	16.56	16.9	1.91	0.095	1.93	0.091	3.84	0.0054
				0.9	0.03			0.99	-0.03			0.99	0	P07650	deoA	22.22	22.11	22.24	22.3	22.04	22.15	22.21	21.97	22.39	0.23	0.82	-0.22	0.83	0.01	0.99
				0.022	1.72			0.99	0.07			0.019	1.79	P76116	yncE	21.57	21.84	22.19	21.4	22.06	22.35	22.91	23.81	24.27	4.56	0.0021	0.19	0.86	4.74	0.0017
				0.86	-0.04			0.99	-0.06			0.65	-0.09	P00934	thrC	22.39	22.25	22.49	22.31	22.21	22.44	22.45	22.02	22.38	-0.32	0.76	-0.45	0.66	-0.77	0.47
				0.41	-0.1			0.98	0.05			0.71	-0.05	P24203	yjiA	22.1	22.08	22.1	22.29	22.03	22.11	22.16	21.99	21.98	-1.29	0.23	0.66	0.53	-0.63	0.55
				0.0015	0.35			0.99	0.01			0.0011	0.37	P0ABC7	hflK	24.09	24.12	24.14	24.18	24.1	24.1	24.49	24.48	24.47	8.28	4.5e-05	0.35	0.74	8.63	3.4e-05
				0.99	0			0.98	0.05			0.71	0.04	P77649	selO	20.56	20.79	20.79	20.69	20.8	20.79	20.72	20.81	20.74	-0.01	0.99	0.62	0.55	0.61	0.56
				0.038	0.47			0.99	-0.04			0.049	0.43	P0ABA4	atpH	22.39	22.75	22.58	22.33	22.68	22.58	22.89	23.09	23.02	3.93	0.0048	-0.36	0.73	3.57	0.0079
				0.25	-0.15			0.99	0.03			0.34	-0.13	P64588	yqjI	21.33	21.2	21.22	21.35	21.28	21.2	21.2	20.96	21.22	-1.86	0.1	0.31	0.76	-1.55	0.16
				0.31	0.13			1	0			0.32	0.13	P77748	ydiJ	20.73	20.87	21.03	20.91	20.91	20.81	21.04	20.97	21	1.62	0.15	0.01	0.99	1.63	0.14
				0.023	0.36			0.99	0.03			0.017	0.39	P0ABJ1	cyoA	24.29	24.23	24.32	24.25	24.33	24.34	24.62	24.85	24.54	4.49	0.0023	0.36	0.73	4.84	0.0015
				0.63	0.04			0.99	-0.02			0.86	0.02	P0A6V8	glk	24.08	24.03	23.97	24.06	24.02	23.95	24.04	24.05	24.05	0.78	0.46	-0.44	0.67	0.34	0.74
				0.74	0.08			0.95	0.17			0.32	0.25	P05707	srlD	24.99	24.89	25.09	25.17	25.11	25.18	25.1	24.99	25.64	0.54	0.6	1.07	0.32	1.61	0.15
				0.0059	-0.51			0.99	-0.03			0.0044	-0.54	P65870	queD	21.93	21.94	21.9	22.03	21.84	21.81	21.31	21.31	21.52	-6.26	0.00029	-0.36	0.73	-6.62	0.0002
				0.94	0.01			0.99	0.03			0.72	0.04	P30958	mfd	22.4	22.39	22.4	22.47	22.45	22.35	22.54	22.34	22.42	0.15	0.88	0.45	0.66	0.6	0.57
				0.17	-0.12			1	0			0.17	-0.12	P0A9J0	rng	21.37	21.35	21.3	21.31	21.35	21.35	21.19	21.3	21.16	-2.31	0.051	0	1	-2.3	0.052
				0.031	-0.43			0.99	-0.05			0.02	-0.48	P0AD59	ivy	21.75	21.56	21.63	21.72	21.55	21.51	21.37	21.04	21.07	-4.14	0.0036	-0.49	0.64	-4.63	0.0019
				0.42	0.42			0.99	0.08			0.35	0.5	P39451	adhP	19.59	18.88	19.55	19.62	18.75	19.89	20.21	19.62	19.69	1.26	0.24	0.24	0.81	1.51	0.17
				0.77	0.04			0.93	0.09			0.28	0.13	P05041	pabB	19.94	20.09	20.08	20.03	20.13	20.22	20.06	20.2	20.23	0.49	0.64	1.28	0.24	1.77	0.12
				0.0084	-0.3			0.84	-0.11			0.0019	-0.41	P00888	aroF	20.27	20.3	20.24	20.14	20.21	20.13	19.78	19.87	19.93	-5.73	0.00052	-2.08	0.073	-7.81	6.7e-05
				0.4	-0.16			0.96	0.11			0.84	-0.04	P0ABE2	bolA	20.95	20.65	20.57	20.97	20.71	20.83	20.68	20.56	20.8	-1.34	0.22	0.96	0.36	-0.37	0.72
				0.99	0			0.99	0.02			0.86	0.02	P0AC02	bamD	25.1	25.21	25.06	25.1	25.2	25.13	25.11	25.15	25.18	-0.01	0.99	0.34	0.74	0.33	0.75
				0.52	0.09			0.98	0.05			0.32	0.14	P76446	pdeN	18.51	18.49	18.35	18.5	18.56	18.43	18.67	18.67	18.41	1.02	0.34	0.59	0.57	1.61	0.15
				0.29	0.08			1	0			0.28	0.09	P24182	accC	24.43	24.51	24.5	24.46	24.5	24.5	24.5	24.58	24.63	1.69	0.13	0.09	0.93	1.77	0.12
				0.31	-0.47			0.99	0.06			0.38	-0.42	P33650	feoB	21.75	22.32	22.57	21.78	22.5	22.52	21.41	21.85	22.12	-1.61	0.15	0.19	0.85	-1.42	0.19
				0.67	0.03			0.99	0.01			0.53	0.04	P0A7L0	rplA	27.98	27.96	27.92	27.96	27.97	27.97	27.96	28.04	27.99	0.71	0.5	0.31	0.76	1.02	0.34
				0.57	-0.06			0.98	-0.04			0.35	-0.1	P0A7K2	rplL	26.32	26.39	26.15	26.25	26.26	26.24	26.16	26.18	26.22	-0.9	0.39	-0.61	0.56	-1.51	0.17
				0.0012	-0.68			0.98	0.04			0.0015	-0.64	P36548	amiA	21.76	21.99	21.91	21.89	21.87	22.04	21.17	21.25	21.32	-8.73	3.1e-05	0.57	0.58	-8.16	5e-05
				0.8	0.07			0.99	0.07			0.58	0.14	P63284	clpB	24.56	24.49	24.34	24.68	24.52	24.41	24.79	24.23	24.8	0.43	0.68	0.46	0.66	0.9	0.4
				0.28	-0.36			1	0.01			0.31	-0.35	P0AGK1	ubiA	17.77	17.27	17.58	17.62	17.39	17.64	17.64	17.07	16.86	-1.72	0.13	0.05	0.96	-1.67	0.14
				0.64	-0.05			0.99	0.03			0.86	-0.02	P31455	yidR	20.68	20.68	20.64	20.8	20.69	20.59	20.64	20.7	20.6	-0.76	0.47	0.41	0.69	-0.34	0.74
				0.19	-0.12			0.93	0.07			0.57	-0.05	Q46893	ispD	20.19	20.26	20.23	20.37	20.24	20.29	20.1	20.23	20.2	-2.16	0.064	1.23	0.25	-0.93	0.38
	+	+		0.015	2.13			0.99	0.23	+	+	0.0095	2.37	P11454	entF	16.67	17.37	17.42	17.03	17.42	17.7	18.53	19.94	20.09	5.01	0.0012	0.55	0.6	5.56	0.00063
				0.29	-0.34			0.96	0.18			0.64	-0.15	P13482	treA	21.21	20.94	21.07	21.49	21.04	21.24	21.35	20.79	20.6	-1.69	0.13	0.92	0.39	-0.77	0.46
				0.22	-0.44			0.98	0.17			0.44	-0.27	P31677	otsA	21.16	20.69	20.98	21.4	20.76	21.18	21.04	20.52	20.45	-2.02	0.08	0.77	0.46	-1.25	0.25
				0.18	0.17			0.98	0.05			0.098	0.22	P26616	maeA	23.34	23.5	23.44	23.39	23.53	23.51	23.53	23.76	23.65	2.23	0.058	0.66	0.53	2.89	0.021
				0.4	-0.29			0.98	-0.17			0.21	-0.46	P24193	hypE	21.34	21.58	20.8	21.13	21.29	20.79	20.83	20.93	20.59	-1.33	0.22	-0.79	0.45	-2.12	0.069
				0.59	-0.05			0.95	0.06			0.92	0.01	P32129	yihG	18.99	18.8	18.93	19.01	18.96	18.94	18.91	18.96	18.89	-0.88	0.41	1.07	0.32	0.19	0.85
				0.62	0.04			0.99	-0.01			0.71	0.03	P46889	ftsK	22.89	22.96	22.95	22.95	22.99	22.84	22.92	23.01	22.97	0.82	0.44	-0.2	0.85	0.62	0.55
				0.69	-0.06			0.95	-0.1			0.29	-0.17	P0ADF6	edd	21.32	21.28	21.15	21.18	21.2	21.06	21.14	20.89	21.23	-0.65	0.54	-1.09	0.31	-1.74	0.12
				0.44	0.17			0.87	-0.24			0.79	-0.06	P41036	nanT	22.04	22.37	22.5	22.2	21.92	22.09	22.32	22.04	22.37	1.22	0.26	-1.68	0.13	-0.46	0.66
				0.37	0.13			1	-0.01			0.43	0.11	P0AGB0	serB	20.84	20.98	20.89	20.88	21	20.79	20.91	21.18	20.95	1.44	0.19	-0.16	0.87	1.27	0.24
				0.65	-0.08			0.95	0.12			0.85	0.04	P0AC41	sdhA	25.54	25.62	25.72	25.7	25.7	25.84	25.64	25.9	25.45	-0.75	0.48	1.1	0.31	0.35	0.74
				0.18	-0.41			1	0.03			0.22	-0.38	P0A867	talA	22.24	21.8	22.13	22.28	21.77	22.21	21.96	21.54	21.53	-2.21	0.059	0.14	0.89	-2.07	0.074
				0.9	0.02			0.93	-0.14			0.47	-0.11	P77475	yqaB	19.76	20.1	19.87	19.73	19.85	19.74	19.7	19.77	19.92	0.23	0.83	-1.41	0.2	-1.18	0.27
				0.37	0.17			0.93	0.15			0.12	0.32	P21151	fadA	20.81	20.49	20.74	20.98	20.62	20.9	20.94	21.12	20.94	1.43	0.19	1.25	0.25	2.68	0.029
				0.45	-0.06			0.98	-0.04			0.24	-0.1	P39321	tamB	21.93	21.8	21.82	21.86	21.8	21.77	21.73	21.76	21.77	-1.2	0.27	-0.75	0.48	-1.95	0.089
				0.54	-0.07			1	0			0.53	-0.07	P0AD27	yejM	20.49	20.58	20.57	20.55	20.56	20.52	20.36	20.62	20.43	-0.98	0.36	-0.04	0.97	-1.02	0.34
				0.01	-0.29			0.66	0.16			0.15	-0.13	P0AAA1	yagU	21.83	21.92	21.84	22.03	21.96	22.07	21.68	21.76	21.77	-5.5	0.00068	3.03	0.017	-2.46	0.041
				0.1	-0.21			0.86	0.13			0.49	-0.08	P0A7D7	purC	22.99	23.04	22.93	23.05	23.25	23.04	22.95	22.95	22.82	-2.86	0.022	1.74	0.12	-1.13	0.29
				0.11	0.19			0.76	-0.16			0.81	0.03	P36680	zapD	21.51	21.44	21.41	21.31	21.31	21.25	21.58	21.35	21.51	2.8	0.024	-2.37	0.046	0.42	0.68
				0.95	-0.01			1	0			0.99	0	P0A8V0	rbn	20.86	20.93	20.94	20.93	20.95	20.87	20.82	20.99	20.91	-0.12	0.9	0.08	0.94	-0.04	0.97
				0.75	-0.05			1	0			0.73	-0.05	P39399	lgoR	18.51	18.65	18.68	18.68	18.58	18.57	18.5	18.45	18.74	-0.54	0.61	-0.05	0.97	-0.58	0.58
				0.0012	0.45			0.93	0.07			0.00056	0.52	P0AFA7	nhaB	20.81	20.95	20.88	20.97	20.89	20.99	21.41	21.42	21.37	8.66	3.3e-05	1.37	0.21	10.03	1.2e-05
				0.18	-0.11			0.98	0.03			0.34	-0.07	P67910	hldD	24.78	24.9	24.89	24.88	24.89	24.9	24.81	24.77	24.79	-2.24	0.057	0.7	0.5	-1.53	0.17
				0.54	-0.05			0.98	-0.03			0.34	-0.07	P0A6P9	eno	28.57	28.66	28.59	28.58	28.63	28.53	28.51	28.56	28.52	-0.98	0.36	-0.57	0.59	-1.55	0.16
				0.46	-0.14			0.97	-0.1			0.23	-0.23	P75682	yagE	20.7	20.71	20.64	20.67	20.61	20.5	20.67	20.18	20.51	-1.17	0.28	-0.82	0.44	-1.99	0.084
				0.0031	1.03			0.99	-0.07			0.0042	0.97	P0ABN1	dgkA	18.68	18.42	18.57	18.76	18.5	18.22	19.66	19.55	19.36	7.14	0.00012	-0.48	0.65	6.67	0.0002
				0.68	-0.03			0.93	-0.06			0.25	-0.09	P0A9T0	serA	21.12	21.16	21.16	21.07	21.1	21.08	21.09	20.97	21.1	-0.67	0.52	-1.21	0.26	-1.89	0.098
				0.19	0.17			0.92	-0.12			0.7	0.05	P13001	bioH	21.47	21.46	21.3	21.39	21.35	21.14	21.43	21.49	21.46	2.13	0.068	-1.48	0.18	0.65	0.54
				0.59	0.04			0.97	-0.04			0.99	0	P0AFL6	ppx	20.92	20.99	20.92	20.84	20.95	20.91	20.96	20.99	20.89	0.86	0.42	-0.84	0.43	0.02	0.98
				0.058	0.58			0.96	-0.16			0.15	0.41	P33218	yebE	20.57	20.12	20.28	20.41	20.16	19.9	20.86	20.52	20.83	3.45	0.0094	-0.97	0.36	2.48	0.039
				0.67	0.03			1	0			0.69	0.03	P00960	glyQ	24.78	24.75	24.75	24.77	24.73	24.78	24.87	24.75	24.76	0.71	0.5	-0.03	0.98	0.68	0.52
				0.38	-0.33			1	-0.02			0.36	-0.35	P00363	frdA	24.2	24.22	23.57	24.05	24.14	23.73	23.87	23.83	23.22	-1.38	0.21	-0.1	0.92	-1.48	0.18
				0.15	-0.22			0.84	0.19			0.84	-0.03	P0A7J0	ribB	22.3	22.34	22.35	22.57	22.45	22.54	22.13	22.27	22.5	-2.42	0.043	2.06	0.075	-0.36	0.73
				0.18	0.19			0.73	-0.25			0.72	-0.05	P0ACD4	iscU	24.24	24.26	24.24	23.92	24.2	23.87	24.13	24.16	24.28	2.18	0.063	-2.79	0.025	-0.61	0.56
				0.75	-0.04			0.98	0.05			0.97	0.01	P39298	yjfP	19.89	19.78	19.81	19.93	19.75	19.93	19.91	19.75	19.83	-0.54	0.61	0.63	0.55	0.1	0.93
				0.064	0.47			0.99	0.04			0.045	0.51	P27837	yifK	18.43	18.4	18.51	18.73	18.49	18.24	18.83	18.85	19.19	3.36	0.011	0.3	0.77	3.66	0.007
				0.8	-0.04			0.99	-0.02			0.7	-0.06	P0A6L0	deoC	23.81	23.6	23.75	23.82	23.58	23.69	23.65	23.54	23.79	-0.43	0.68	-0.23	0.83	-0.66	0.53
				0.028	0.61			0.98	0.11			0.014	0.72	P25526	gabD	20.92	20.63	20.9	21.02	20.77	20.98	21.8	21.51	21.29	4.27	0.0031	0.76	0.47	5.03	0.0012
				0.95	0.01			0.97	-0.08			0.68	-0.07	P0A877	trpA	21.07	20.98	21.1	21.03	20.92	20.94	21.14	20.74	21.06	0.12	0.91	-0.82	0.44	-0.7	0.5
				0.49	0.12			0.99	-0.04			0.64	0.09	P21517	malZ	18.63	18.52	18.71	18.69	18.41	18.66	18.89	18.56	18.68	1.1	0.31	-0.32	0.76	0.78	0.46
				0.012	0.32			1	0.01			0.011	0.33	P05194	aroD	19.79	19.76	19.81	19.83	19.76	19.79	20.09	20.02	20.23	5.29	0.00086	0.12	0.91	5.4	0.00075
				0.36	-0.09			0.99	-0.03			0.23	-0.12	P41407	azoR	22.29	22.31	22.25	22.33	22.21	22.21	22.25	22.06	22.17	-1.46	0.18	-0.54	0.61	-2	0.083
				0.29	0.08			0.96	-0.05			0.69	0.03	P02413	rplO	27.98	28	27.97	27.9	27.94	27.98	27.98	28.08	27.99	1.67	0.14	-0.99	0.35	0.67	0.52
				0.053	0.27			0.98	-0.05			0.094	0.23	P0A8X0	yjgA	22.26	22.13	22.16	22.27	22.03	22.1	22.46	22.31	22.45	3.55	0.0082	-0.61	0.56	2.93	0.02
				0.23	0.67			0.99	0.1			0.18	0.77	P00448	sodA	24.55	25.28	25.45	24.6	25.36	25.63	25.45	25.96	26.19	1.95	0.088	0.31	0.77	2.26	0.055
				0.19	-0.2			0.96	0.08			0.41	-0.12	P08200	icd	26.6	26.65	26.68	26.66	26.73	26.77	26.54	26.7	26.32	-2.17	0.063	0.85	0.42	-1.33	0.22
				0.22	-1.8			1	-0.06			0.22	-1.86	P75825	hcp	24.52	24.31	23.87	24.39	24.21	23.94	23.99	23.13	20.01	-2.01	0.081	-0.06	0.95	-2.08	0.073
				0.041	-0.59			0.99	0.06			0.054	-0.53	P37757	yddE	17.99	18.21	18.32	18.07	18.35	18.28	17.94	17.59	17.4	-3.85	0.0053	0.38	0.72	-3.48	0.009
				1.4e-05	1.18			0.93	0.07			8.2e-06	1.25	P00490	malP	24.04	24.06	24.04	24.14	24.04	24.18	25.32	25.21	25.36	20.47	6.1e-08	1.22	0.26	21.69	3.9e-08
				0.33	-0.24			0.93	0.2			0.9	-0.04	P28304	qorA	21.8	21.51	21.7	22.03	21.59	22	21.84	21.42	21.64	-1.55	0.16	1.31	0.23	-0.24	0.81
				0.17	-0.12			1	0			0.16	-0.13	P0A988	dnaN	22.44	22.4	22.37	22.43	22.41	22.36	22.29	22.35	22.19	-2.28	0.054	-0.09	0.93	-2.37	0.047
				0.064	0.35			0.97	-0.09			0.14	0.26	P0A8N7	epmA	19.54	19.96	19.75	19.69	19.7	19.6	19.94	19.99	20.12	3.35	0.011	-0.83	0.43	2.51	0.038
				0.19	0.08			1	0			0.21	0.08	P00582	polA	23.2	23.22	23.19	23.23	23.21	23.17	23.31	23.28	23.28	2.12	0.068	0	1	2.12	0.068
				0.0042	-0.57			0.98	-0.06			0.0026	-0.63	P0AER3	gltJ	20.27	20.06	20.32	20.07	20.17	20.23	19.5	19.57	19.69	-6.66	0.0002	-0.68	0.52	-7.34	0.0001
				0.3	0.1			1	0			0.31	0.1	P08312	pheS	25.08	25.22	25.15	25.14	25.23	25.09	25.26	25.29	25.2	1.65	0.14	0.02	0.98	1.67	0.14
				0.94	0.03			0.93	0.24			0.34	0.27	P09546	putA	24.17	23.77	24.23	24.47	24.07	24.36	24.43	24.5	24.05	0.15	0.88	1.4	0.2	1.55	0.16
				0.056	0.18			0.99	0.02			0.036	0.2	P37440	ucpA	23.75	23.8	23.68	23.75	23.81	23.74	23.97	23.96	23.9	3.48	0.0089	0.44	0.67	3.92	0.0048
				0.19	-0.19			1	0			0.21	-0.19	P76536	yfeX	22.83	23.02	22.73	22.82	23	22.76	22.66	22.67	22.67	-2.15	0.065	0.02	0.99	-2.14	0.067
				0.55	0.08			1	0.01			0.51	0.1	P39285	mscM	18.79	18.68	18.75	18.94	18.69	18.63	18.89	18.88	18.74	0.95	0.37	0.13	0.9	1.08	0.31
				0.92	-0.05			0.99	-0.11			0.74	-0.16	P31992	pptA	17.82	17.77	17.54	16.91	18.07	17.82	17.24	17.61	17.79	-0.18	0.87	-0.38	0.71	-0.56	0.59
				0.38	0.07			0.96	0.05			0.17	0.11	P0A9K3	ybeZ	23.54	23.57	23.55	23.64	23.59	23.57	23.74	23.62	23.64	1.38	0.21	0.95	0.37	2.33	0.049
				0.86	0.02			1	0.01			0.8	0.03	P76177	ydgH	24.2	24.28	24.16	24.14	24.35	24.18	24.21	24.32	24.21	0.31	0.76	0.12	0.91	0.44	0.68
				0.29	0.1			0.99	-0.03			0.49	0.07	P37749	wbbI	23.5	23.59	23.57	23.43	23.61	23.51	23.57	23.68	23.61	1.67	0.14	-0.54	0.6	1.13	0.29
				0.95	-0.01			0.84	-0.1			0.18	-0.1	P15770	aroE	21.76	21.72	21.76	21.65	21.65	21.66	21.58	21.68	21.68	-0.12	0.91	-2.17	0.064	-2.29	0.053
				0.11	-0.13			0.95	0.05			0.3	-0.08	P0ADE8	ygfZ	23.56	23.61	23.6	23.68	23.58	23.65	23.52	23.48	23.54	-2.77	0.025	1.07	0.32	-1.71	0.13
				0.018	0.36			0.88	-0.12			0.076	0.24	P25665	metE	19.96	19.95	20.14	19.91	19.86	19.9	20.29	20.33	20.12	4.8	0.0016	-1.65	0.14	3.15	0.014
				0.016	0.26			0.96	-0.05			0.031	0.22	P75838	ycaO	22.81	22.77	22.78	22.79	22.75	22.68	22.94	22.99	23.08	4.96	0.0013	-0.86	0.42	4.1	0.0038
				0.055	0.4			0.98	-0.07			0.095	0.33	P0ABK9	nrfA	20.25	20.32	20.14	19.9	20.33	20.28	20.52	20.56	20.63	3.5	0.0087	-0.58	0.58	2.92	0.02
				0.2	0.26			0.93	-0.16			0.6	0.11	P04968	ilvA	21.39	21.4	21.29	21.24	21.21	21.17	21.58	21.15	21.67	2.1	0.07	-1.25	0.25	0.85	0.42
				0.76	0.03			0.98	-0.04			0.96	-0.01	P0AFS3	folM	19.56	19.6	19.7	19.6	19.59	19.54	19.74	19.58	19.52	0.51	0.63	-0.63	0.55	-0.12	0.91
				0.67	-0.59			1	0.05			0.7	-0.54	P52614	fliK	14.96	17.93	17.23	15.7	17.59	16.98	15.2	16.65	16.66	-0.7	0.5	0.06	0.95	-0.64	0.54
				0.082	0.32			0.84	-0.23			0.59	0.09	P0AB83	nth	20.69	20.6	20.83	20.36	20.67	20.41	20.72	20.92	20.75	3.1	0.016	-2.22	0.059	0.88	0.4
				0.32	0.1			0.99	-0.02			0.44	0.08	P11553	fucK	19.46	19.44	19.45	19.45	19.49	19.35	19.55	19.6	19.43	1.59	0.15	-0.32	0.75	1.26	0.24
				0.14	0.12			0.95	-0.05			0.38	0.07	P0A7V8	rpsD	27.69	27.74	27.72	27.65	27.71	27.64	27.72	27.81	27.82	2.52	0.037	-1.1	0.3	1.42	0.2
				0.34	-0.07			0.97	0.04			0.68	-0.03	P06709	birA	21.37	21.44	21.34	21.44	21.46	21.37	21.32	21.37	21.35	-1.51	0.17	0.83	0.43	-0.69	0.51
				0.34	-0.07			0.85	0.09			0.9	0.01	P04825	pepN	24.5	24.49	24.46	24.62	24.54	24.55	24.53	24.53	24.43	-1.53	0.17	1.79	0.11	0.26	0.8
				0.18	-0.16			0.95	0.08			0.49	-0.08	P25437	frmA	23.61	23.67	23.77	23.68	23.73	23.87	23.52	23.67	23.62	-2.21	0.06	1.09	0.31	-1.12	0.3
				0.97	0			0.99	-0.03			0.82	-0.03	P0ACF0	hupA	28.3	28.11	28.23	28.27	28.19	28.1	28.25	28.23	28.07	-0.06	0.96	-0.35	0.74	-0.41	0.69
				0.087	-0.6			0.85	0.38			0.5	-0.22	P76407	yegS	18.53	18.47	18.28	19.1	18.69	18.64	18.6	18.16	17.87	-3.03	0.017	1.93	0.091	-1.1	0.3
				0.92	-0.01			0.95	0.07			0.55	0.06	P76187	ydhF	23.33	23.36	23.43	23.51	23.39	23.44	23.53	23.4	23.37	-0.19	0.86	1.16	0.28	0.97	0.36
				0.41	0.09			0.96	0.07			0.17	0.16	Q46927	tcdA	19.2	19.05	19.2	19.27	19.25	19.14	19.25	19.27	19.4	1.3	0.23	1.01	0.34	2.31	0.051
				0.0014	-0.46			0.93	-0.07			0.00065	-0.53	P0A910	ompA	29.51	29.58	29.57	29.49	29.47	29.48	29.07	29.08	28.92	-8.44	3.9e-05	-1.27	0.24	-9.7	1.5e-05
				0.91	-0.02			0.99	-0.03			0.77	-0.05	P77307	fetB	20.38	20.47	20.42	20.53	20.38	20.28	20.41	20.53	20.19	-0.2	0.85	-0.3	0.78	-0.49	0.64
				0.89	0.01			0.98	0.04			0.57	0.05	P75876	rlmI	22.24	22.29	22.22	22.26	22.34	22.26	22.2	22.35	22.35	0.25	0.81	0.68	0.52	0.92	0.38
				0.66	0.29			0.96	-0.39			0.9	-0.1	P37197	yhjA	18.57	18.85	17.82	18.08	18.45	17.54	18.52	18.87	17.56	0.72	0.5	-0.95	0.37	-0.23	0.82
				0.036	-0.21			0.99	0.01			0.043	-0.2	P0AG20	relA	21.44	21.49	21.42	21.54	21.48	21.38	21.29	21.22	21.24	-3.99	0.0044	0.28	0.79	-3.71	0.0065
				0.11	0.23			0.99	-0.03			0.15	0.2	P0A6R3	fis	24.29	24.44	24.26	24.35	24.32	24.24	24.39	24.64	24.56	2.81	0.024	-0.36	0.73	2.46	0.041
				0.99	0			1	0			0.98	0	P06983	hemC	21.95	22.02	22.05	22.03	22.05	21.92	21.97	21.93	22.1	-0.02	0.99	-0.05	0.96	-0.07	0.95
				0.011	-0.33			1	0			0.011	-0.32	P33599	nuoC	25.17	25.29	25.17	25.15	25.26	25.24	24.88	24.96	24.83	-5.44	0.00072	0.05	0.96	-5.39	0.00077
				0.13	0.35			0.99	0.06			0.087	0.41	P16703	cysM	20.8	21.22	20.95	20.83	21.27	21.04	21.36	21.48	21.35	2.59	0.033	0.43	0.68	3.01	0.018
				0.65	-0.24			0.98	0.22			0.98	-0.02	P0AFH8	osmY	24.03	23.16	23.93	24.34	23.45	23.99	24.13	23.54	23.4	-0.75	0.48	0.69	0.51	-0.06	0.96
				0.98	0			0.93	0.07			0.44	0.07	P33136	mdoG	24.99	25.12	25.12	25.12	25.18	25.14	25.16	25.09	25.18	-0.05	0.96	1.31	0.23	1.26	0.25
				0.47	0.12			0.93	-0.13			0.94	-0.02	P0AAH0	pstB	21.98	21.65	21.98	21.79	21.69	21.75	21.93	21.73	21.91	1.13	0.29	-1.28	0.24	-0.15	0.88
				0.21	-0.17			0.98	-0.06			0.11	-0.23	P45578	luxS	24.3	24.42	24.15	24.3	24.3	24.1	24.06	24.02	24.08	-2.05	0.076	-0.71	0.5	-2.77	0.026
				0.2	-0.16			0.98	0.06			0.42	-0.1	P76558	maeB	23.92	23.77	23.91	23.97	23.84	23.97	23.84	23.83	23.63	-2.08	0.073	0.77	0.46	-1.31	0.23
				0.15	0.16			0.84	-0.14			0.88	0.02	P19624	pdxA	20.7	20.71	20.63	20.51	20.63	20.47	20.61	20.81	20.67	2.42	0.043	-2.12	0.069	0.3	0.77
				0.82	0.02			1	0.01			0.74	0.03	P0A705	infB	25.49	25.56	25.55	25.52	25.51	25.59	25.52	25.57	25.59	0.4	0.7	0.16	0.88	0.55	0.6
				0.00017	-0.53			0.99	0.01			0.00018	-0.52	P46837	yhgF	23.42	23.38	23.47	23.45	23.42	23.44	22.89	22.93	22.91	-12.46	2.4e-06	0.27	0.79	-12.19	2.8e-06
				0.093	-0.34			0.95	0.13			0.26	-0.21	P68739	nfi	20.15	19.93	20.17	20.31	20.06	20.25	20.07	19.84	19.7	-2.96	0.019	1.1	0.31	-1.86	0.1
				0.37	0.15			0.87	-0.17			0.9	-0.03	P09372	grpE	25.97	25.77	25.74	25.75	25.71	25.5	25.92	25.65	25.84	1.42	0.19	-1.67	0.14	-0.24	0.81
				0.51	-0.08			0.96	-0.08			0.21	-0.17	P0ADA1	tesA	21.27	21.32	21.14	21.21	21.25	21.02	21.12	20.99	21.12	-1.06	0.32	-1.05	0.33	-2.11	0.07
				0.95	-0.02			0.99	-0.05			0.8	-0.06	P69811	fruB	22.89	22.69	22.95	22.88	22.69	22.81	22.86	22.46	23.01	-0.11	0.91	-0.33	0.75	-0.45	0.67
				0.17	0.37			0.86	-0.28			0.74	0.09	P04816	livK	18.34	17.97	17.91	17.89	17.84	17.64	18.12	17.91	18.45	2.29	0.053	-1.73	0.12	0.55	0.6
				0.4	-0.51			0.98	-0.22			0.24	-0.73	P68066	grcA	25.07	25.46	24.57	24.74	25.27	24.44	24.72	24.66	23.54	-1.34	0.22	-0.58	0.58	-1.92	0.093
				0.43	-0.48			0.99	0.12			0.56	-0.36	P0AAE8	cadB	17.02	16.88	16.69	17.48	16.43	17.04	15.67	16.79	17.04	-1.26	0.25	0.32	0.76	-0.94	0.38
				0.24	0.29			0.99	0.08			0.15	0.36	P76344	zinT	17.75	17.59	17.65	17.85	17.67	17.7	18.11	17.67	18.3	1.92	0.093	0.51	0.63	2.43	0.043
				0.87	-0.08			0.99	0.15			0.9	0.07	P76402	yegP	20.08	19.59	20.02	20.31	19.45	20.37	20.32	19.64	19.92	-0.29	0.78	0.53	0.61	0.23	0.82
				0.15	-0.13			0.85	0.1			0.73	-0.03	P17115	gutQ	21.9	21.95	21.97	21.97	22.07	22.07	21.86	21.9	21.97	-2.42	0.043	1.84	0.11	-0.59	0.57
				0.74	-0.15			0.99	-0.07			0.61	-0.22	P0A8Q0	frdC	20.62	20.56	19.98	20.55	20.42	19.95	20.54	20.23	19.72	-0.55	0.6	-0.28	0.79	-0.83	0.43
				0.48	0.05			0.96	0.05			0.21	0.1	P09980	rep	20.55	20.54	20.49	20.58	20.54	20.6	20.61	20.68	20.59	1.12	0.3	1.01	0.35	2.13	0.068
				0.13	0.12			0.88	-0.07			0.54	0.04	P68919	rplY	26.55	26.57	26.5	26.43	26.51	26.45	26.54	26.61	26.6	2.59	0.033	-1.61	0.15	0.98	0.36
				0.95	0.01			0.93	0.09			0.41	0.1	P0AF20	nagC	21.98	22	22.04	22.11	22.08	22.1	22.01	22.28	22.03	0.12	0.91	1.23	0.25	1.36	0.21
	+	+	+	0.00017	-2.31			0.98	-0.12	+	+	0.00013	-2.43	P38104	rspA	20.61	20.53	20.77	20.51	20.53	20.52	18.49	17.72	18.41	-12.4	2.5e-06	-0.62	0.55	-13.02	1.8e-06
				0.041	-0.33			1	-0.01			0.036	-0.34	P0CB39	eptC	21.64	21.8	21.85	21.65	21.81	21.81	21.3	21.47	21.51	-3.85	0.0053	-0.1	0.92	-3.95	0.0046
				0.059	0.35			0.99	-0.06			0.098	0.3	P0AC16	folB	20.73	20.38	20.67	20.56	20.46	20.61	20.79	21.01	20.89	3.43	0.0096	-0.54	0.6	2.89	0.021
				0.86	0.02			0.99	-0.01			0.96	0.01	P64604	mlaD	23.7	23.69	23.83	23.72	23.76	23.7	23.7	23.75	23.79	0.32	0.76	-0.21	0.84	0.11	0.91
				0.44	0.11			0.98	0.06			0.26	0.17	P0A8A4	ppsR	21.62	21.72	21.86	21.7	21.89	21.79	21.92	22.03	21.77	1.22	0.26	0.64	0.54	1.86	0.1
				0.044	-0.31			0.99	0.03			0.058	-0.28	P69797	manX	25.11	25.1	25.03	25.05	25.07	25.21	24.92	24.63	24.84	-3.76	0.0061	0.35	0.73	-3.41	0.01
				0.99	0			0.98	0.03			0.72	0.03	P0AEE3	degS	21.64	21.59	21.72	21.66	21.68	21.7	21.62	21.71	21.71	-0.01	0.99	0.61	0.56	0.6	0.57
				0.95	0			1	0			0.97	0	P0AAI3	ftsH	24.45	24.42	24.4	24.47	24.42	24.38	24.42	24.44	24.43	0.11	0.91	-0.03	0.98	0.08	0.94
				0.002	0.49			0.49	0.23			0.00025	0.72	P0AEE5	mglB	26.09	26.09	26.19	26.42	26.3	26.33	26.95	26.78	26.8	7.84	6.5e-05	3.58	0.0078	11.42	4.6e-06
				0.028	-0.24			0.99	0.01			0.033	-0.23	P21889	aspS	24.25	24.39	24.27	24.27	24.37	24.31	24.02	24.12	24.09	-4.25	0.0031	0.2	0.85	-4.05	0.0041
				4.1e-05	-1.11			0.84	0.14			8.4e-05	-0.97	P0AD70	ampH	21.35	21.46	21.5	21.6	21.56	21.57	20.36	20.46	20.58	-16.49	3.1e-07	2.09	0.072	-14.41	8.3e-07
				0.39	-0.24			0.99	-0.05			0.32	-0.29	P29208	menC	22.6	22.72	22.22	22.47	22.7	22.23	22.24	22.44	21.99	-1.36	0.21	-0.28	0.79	-1.63	0.14
				0.91	0.03			0.98	-0.12			0.73	-0.09	P0AB80	ilvE	21.7	21.94	21.79	21.67	21.61	21.79	21.82	21.36	21.97	0.2	0.84	-0.78	0.46	-0.57	0.58
				0.35	0.1			0.93	-0.08			0.9	0.02	P0A6B4	alr	21.17	21.35	21.23	21.17	21.19	21.15	21.21	21.21	21.38	1.48	0.18	-1.22	0.26	0.26	0.8
				0.0072	0.57			1	0.01			0.0066	0.57	P0ABB4	atpD	26.7	26.86	26.68	26.65	26.89	26.73	27.3	27.47	27.2	5.93	0.00042	0.08	0.94	6.01	0.00038
				0.077	0.21			0.85	-0.13			0.44	0.09	P0A780	nusB	22.95	22.93	22.95	22.89	22.83	22.72	23.07	22.91	23.11	3.15	0.014	-1.89	0.098	1.27	0.24
				0.72	-0.08			0.98	0.09			0.96	0.02	P0AEW9	fruK	24.53	24.51	24.66	24.68	24.63	24.68	24.61	24.28	24.86	-0.59	0.57	0.71	0.5	0.12	0.9
				0.051	0.18			0.98	0.03			0.029	0.22	P76503	fadI	20.47	20.37	20.47	20.53	20.42	20.44	20.64	20.69	20.63	3.59	0.0077	0.6	0.57	4.19	0.0034
				0.38	0.07			0.98	0.03			0.23	0.1	P07649	truA	20.39	20.31	20.41	20.45	20.38	20.36	20.44	20.46	20.5	1.38	0.21	0.62	0.55	2	0.082
				0.19	-0.21			0.96	0.09			0.46	-0.12	P75797	gsiB	20.07	20.42	20.11	20.21	20.42	20.24	20.07	20.1	20.06	-2.14	0.066	0.93	0.38	-1.21	0.26
				0.27	-0.08			0.93	0.06			0.87	-0.01	P00956	ileS	25	25.07	24.99	25.08	25.1	25.07	25.03	24.97	25.02	-1.77	0.12	1.45	0.19	-0.32	0.76
				0.04	-0.3			1	0			0.04	-0.3	P0ABS1	dksA	25.73	25.95	26.04	25.89	25.91	25.93	25.59	25.58	25.66	-3.87	0.0052	0.06	0.95	-3.8	0.0057
				0.064	-0.31			0.85	0.17			0.33	-0.15	P06999	pfkB	22.3	22.11	22.22	22.51	22.28	22.34	22.22	22	21.97	-3.36	0.011	1.78	0.11	-1.58	0.15
				4.8e-05	1.18			0.73	-0.2			0.00013	0.98	P00634	phoA	18.03	18.03	18.05	17.9	17.84	17.77	19.14	19.05	18.86	15.69	4.4e-07	-2.66	0.03	13.02	1.8e-06
				0.044	-0.26			0.4	0.28			0.88	0.02	P75683	yagG	17.77	17.82	17.82	18.01	18.08	18.17	17.88	17.7	17.9	-3.76	0.006	4.06	0.004	0.3	0.78
				0.22	0.17			0.99	0.02			0.18	0.18	P0A8R7	ycjF	19.45	19.36	19.53	19.55	19.4	19.44	19.76	19.49	19.64	2.02	0.079	0.23	0.82	2.26	0.056
				0.05	0.23			0.88	-0.1			0.23	0.13	P0ABT5	dusB	19.04	19.07	18.96	18.85	19	18.92	19.12	19.09	19.25	3.62	0.0074	-1.59	0.15	2.03	0.079
				0.018	0.29			0.96	-0.06			0.039	0.23	P0AA97	yaeQ	20.28	20.3	20.42	20.29	20.24	20.3	20.47	20.6	20.62	4.81	0.0015	-0.99	0.35	3.82	0.0056
				0.53	-0.11			0.93	0.13			0.91	0.02	P0A9I3	gcvR	18.99	19.12	19.07	19.17	19	19.41	18.94	19.17	19.14	-1.01	0.34	1.23	0.26	0.22	0.83
				0.41	0.05			0.84	-0.08			0.64	-0.03	P00562	metL	21.84	21.81	21.85	21.76	21.76	21.73	21.78	21.83	21.8	1.3	0.23	-2.08	0.073	-0.77	0.46
				0.012	0.4			0.98	-0.04			0.019	0.35	P17802	mutY	20.31	20.4	20.56	20.45	20.35	20.33	20.71	20.77	20.84	5.35	0.0008	-0.6	0.57	4.75	0.0016
				0.051	-0.37			0.89	0.16			0.22	-0.21	P00926	dsdA	22.74	22.83	23.01	22.93	22.93	23.2	22.55	22.66	22.74	-3.6	0.0076	1.54	0.16	-2.06	0.075
				0.37	-0.11			0.73	0.21			0.44	0.1	P0ACK8	fucR	21.83	21.93	21.92	22.14	22.16	22.02	21.97	21.86	22.14	-1.43	0.19	2.67	0.029	1.25	0.25
				0.085	-0.26			0.85	0.15			0.44	-0.11	P37626	yhiI	22.52	22.24	22.36	22.62	22.45	22.51	22.35	22.25	22.19	-3.05	0.017	1.79	0.11	-1.26	0.24
				0.24	-0.48			0.93	0.35			0.76	-0.13	P76573	yfgI	15.33	15.32	14.8	15.04	15.44	16.02	14.86	15.18	15.01	-1.91	0.095	1.38	0.21	-0.53	0.61
				0.13	-0.16			0.89	0.1			0.53	-0.06	P0A9J6	rbsK	22.55	22.71	22.71	22.69	22.82	22.75	22.57	22.58	22.63	-2.55	0.035	1.55	0.16	-1.01	0.34
				0.37	-0.12			0.99	-0.04			0.25	-0.15	P0AE08	ahpC	28.78	28.82	28.95	28.82	28.79	28.83	28.77	28.53	28.8	-1.43	0.19	-0.46	0.65	-1.9	0.096
				0.24	0.11			1	-0.01			0.28	0.1	P0AEI1	miaB	24.04	24.13	24.03	24.04	24.12	24.03	24.09	24.19	24.23	1.88	0.098	-0.11	0.92	1.78	0.12
				0.16	-0.35			1	0.02			0.19	-0.33	P13029	katG	24.91	25.19	24.71	24.97	25.16	24.72	24.68	24.66	24.46	-2.32	0.05	0.11	0.91	-2.21	0.06
				0.075	0.18			0.85	-0.1			0.39	0.08	P27111	cynR	18.98	18.81	18.88	18.78	18.79	18.8	18.94	19.05	18.93	3.19	0.014	-1.79	0.11	1.4	0.2
				0.025	-0.41			0.96	0.08			0.054	-0.33	P0AC86	glgP	21.9	21.81	21.87	22.08	21.76	22	21.64	21.54	21.41	-4.37	0.0027	0.9	0.4	-3.47	0.0091
				0.73	-0.22			0.99	0.2			0.99	-0.01	P37330	glcB	22.46	22.8	22.62	22.6	23.08	22.82	22.65	23.45	21.75	-0.57	0.59	0.54	0.6	-0.03	0.98
				0.91	0.01			0.99	0.02			0.74	0.04	P0A7V0	rpsB	26.82	26.96	26.87	26.83	26.94	26.96	26.84	26.97	26.96	0.19	0.85	0.36	0.73	0.55	0.6
				0.19	0.13			0.95	-0.07			0.54	0.06	P75821	ybjS	20.75	20.82	20.91	20.81	20.8	20.66	20.88	20.92	20.86	2.16	0.064	-1.16	0.28	1	0.35
				0.86	-0.02			0.92	0.08			0.47	0.06	P00350	gnd	27.38	27.51	27.44	27.48	27.55	27.53	27.45	27.54	27.52	-0.3	0.77	1.48	0.18	1.17	0.28
				0.52	0.06			0.84	-0.12			0.53	-0.06	P0AEA8	cysG	21.27	21.24	21.29	21.24	21.13	21.07	21.27	21.21	21.14	1.04	0.33	-2.06	0.075	-1.03	0.34
				0.54	0.06			0.99	-0.02			0.68	0.04	P0AG00	wzzE	22.93	22.96	22.84	22.82	22.99	22.86	22.93	23.02	22.9	0.98	0.36	-0.3	0.77	0.68	0.51
				0.083	-0.22			0.73	-0.2			0.0072	-0.42	P0AFD1	nuoE	21.91	22.09	21.91	21.74	21.88	21.69	21.59	21.53	21.53	-3.08	0.016	-2.82	0.024	-5.9	0.00043
				0.5	-0.04			1	0			0.48	-0.05	P17443	murG	22.36	22.37	22.39	22.36	22.41	22.34	22.3	22.35	22.32	-1.07	0.32	-0.09	0.93	-1.16	0.28
				0.34	0.76			0.85	-0.91			0.88	-0.15	P0ABZ1	fliG	16.99	18.13	16.82	15.7	17.38	16.15	16.74	17.55	17.21	1.51	0.17	-1.81	0.11	-0.3	0.78
				0.16	0.1			0.96	-0.04			0.38	0.06	P63389	yheS	21.99	21.94	21.94	21.91	21.95	21.89	22.02	22	22.02	2.33	0.049	-0.91	0.39	1.43	0.19
				0.89	-0.04			0.96	-0.13			0.5	-0.17	P37353	menE	19.84	19.9	19.46	19.66	19.81	19.35	19.63	19.64	19.43	-0.26	0.81	-0.85	0.42	-1.1	0.3
				0.0071	0.54			0.95	0.1			0.0032	0.64	P0ACM2	rspR	18.76	19.03	19.02	19	19.08	19.03	19.5	19.72	19.51	5.95	0.00041	1.1	0.3	7.05	0.00014
				0.56	-0.09			0.99	0.02			0.68	-0.07	P0A9W0	ulaR	20.01	19.85	20.16	20.15	19.94	19.99	19.83	19.96	20.02	-0.94	0.38	0.25	0.81	-0.69	0.51
				0.19	0.12			0.87	0.1			0.039	0.22	P0A9B6	epd	20.96	20.83	20.99	21.02	21.01	21.05	21.15	21.2	21.09	2.13	0.068	1.69	0.13	3.82	0.0056
				0.19	-1.07			1	-0.07			0.18	-1.14	P11350	narI	21.79	22.37	20.93	21.79	22.11	20.98	20.83	21.15	19.69	-2.12	0.068	-0.14	0.89	-2.26	0.055
				0.92	0.02			0.88	0.14			0.27	0.16	P06616	era	22.46	22.53	22.45	22.51	22.63	22.73	22.47	22.69	22.74	0.18	0.86	1.64	0.14	1.82	0.11
				0.26	-0.71			0.99	-0.09			0.22	-0.8	P11349	narH	23.93	24.58	23.53	23.87	24.49	23.4	23.41	23.62	22.6	-1.82	0.11	-0.24	0.82	-2.06	0.075
				0.95	0.01			0.99	0.02			0.74	0.03	P02918	mrcA	21.3	21.32	21.38	21.34	21.39	21.33	21.28	21.39	21.41	0.11	0.91	0.45	0.67	0.56	0.59
				0.22	-0.3			0.99	0.05			0.31	-0.25	P0ACQ7	tdcA	20.18	19.97	20.09	20	20	20.37	20.11	19.76	19.61	-1.98	0.085	0.31	0.77	-1.67	0.14
				0.28	0.12			0.99	-0.02			0.39	0.09	P69228	baeR	20.93	20.87	21.03	20.95	20.89	20.92	20.98	20.97	21.15	1.73	0.12	-0.34	0.74	1.39	0.2
				0.0093	-0.56			0.93	0.15			0.029	-0.42	P32703	yjcE	19.74	19.82	19.54	19.87	19.73	19.95	19.17	19.43	19.24	-5.61	0.00059	1.46	0.18	-4.16	0.0035
				0.4	-0.25			0.93	-0.27			0.11	-0.52	P0ABF4	eutM	16.46	16.23	16.21	16.5	15.76	15.84	15.9	15.65	15.79	-1.33	0.22	-1.4	0.2	-2.73	0.027
				0.0073	0.6			1	-0.01			0.0079	0.59	P0ABA6	atpG	24.13	24.39	24.18	24.1	24.38	24.17	24.83	24.91	24.71	5.89	0.00044	-0.12	0.9	5.77	0.0005
				0.32	-0.09			0.86	-0.1			0.061	-0.18	P0A955	eda	24.73	24.71	24.64	24.63	24.64	24.51	24.53	24.54	24.45	-1.59	0.15	-1.76	0.12	-3.35	0.011
				0.11	-0.23			0.99	0.02			0.14	-0.21	P0AFZ1	sseB	19.92	20.08	19.72	19.91	19.93	19.92	19.73	19.69	19.66	-2.73	0.027	0.19	0.86	-2.54	0.036
				0.37	0.07			0.98	-0.04			0.68	0.03	P00579	rpoD	23.3	23.35	23.35	23.34	23.33	23.22	23.37	23.34	23.38	1.43	0.19	-0.73	0.49	0.7	0.5
				0.74	-0.13			1	0.02			0.78	-0.11	P20605	fic	18.57	17.93	18.42	18.52	18.17	18.29	18.28	17.77	18.54	-0.56	0.59	0.07	0.94	-0.48	0.64
				0.74	0.02			0.96	0.04			0.37	0.06	P0A7Z4	rpoA	26.28	26.3	26.23	26.28	26.32	26.33	26.29	26.35	26.35	0.56	0.59	0.9	0.4	1.46	0.19
				0.033	-0.23			0.99	0.02			0.044	-0.21	P00550	mtlA	22.78	22.77	22.75	22.89	22.77	22.71	22.61	22.55	22.52	-4.09	0.0038	0.4	0.7	-3.7	0.0066
				0.83	-0.04			1	0.01			0.9	-0.02	Q46800	xdhB	18.86	18.8	18.78	18.88	18.93	18.66	18.94	18.79	18.65	-0.38	0.71	0.14	0.89	-0.24	0.82
				0.21	-0.15			0.92	0.11			0.73	-0.04	P27248	gcvT	24.7	24.85	24.71	24.84	24.9	24.84	24.8	24.75	24.58	-2.04	0.077	1.46	0.18	-0.58	0.58
				0.12	-0.44			0.99	-0.03			0.096	-0.47	P31133	potF	20.1	19.64	20.18	20.06	19.69	20.06	19.61	19.5	19.4	-2.71	0.028	-0.2	0.85	-2.91	0.021
				0.37	-0.07			0.99	-0.01			0.29	-0.08	P0A9B2	gapA	28.94	28.99	29	28.93	28.98	28.98	28.9	28.84	28.94	-1.41	0.2	-0.32	0.75	-1.74	0.12
				0.29	0.15			1	-0.01			0.34	0.14	P77611	rsxC	20.46	20.6	20.61	20.49	20.5	20.65	20.52	20.79	20.79	1.69	0.13	-0.14	0.89	1.55	0.16
				0.85	0.04			0.85	-0.22			0.35	-0.18	P69795	chbB	19.38	19.09	18.97	18.87	19.02	18.87	19.14	18.87	18.87	0.34	0.75	-1.84	0.1	-1.51	0.17
				0.14	0.13			0.99	-0.01			0.18	0.12	P27829	wecC	21.51	21.57	21.51	21.54	21.48	21.53	21.57	21.73	21.65	2.5	0.038	-0.22	0.83	2.28	0.054
				0.95	-0.01			0.98	0.03			0.76	0.03	P05055	pnp	25.61	25.71	25.59	25.66	25.7	25.64	25.64	25.73	25.62	-0.11	0.92	0.63	0.55	0.52	0.62
				0.57	0.14			0.85	-0.27			0.59	-0.13	P56262	ysgA	18.74	18.83	18.78	18.74	18.43	18.38	18.94	18.37	18.66	0.92	0.38	-1.81	0.11	-0.89	0.4
				0.38	-0.6			0.84	-0.86			0.058	-1.46	P0AF90	rraB	16.28	16.28	15.73	14.74	15.77	15.19	13.82	14.62	15.46	-1.39	0.2	-2.02	0.08	-3.41	0.0099
				0.11	0.23			0.99	-0.03			0.14	0.21	P0A6F5	groEL	27.23	27.2	27.15	27.25	27.17	27.08	27.56	27.27	27.36	2.81	0.024	-0.31	0.76	2.5	0.038
				0.5	-0.05			0.98	0.03			0.87	-0.01	P02919	mrcB	22.7	22.71	22.76	22.74	22.82	22.71	22.7	22.72	22.71	-1.06	0.32	0.75	0.47	-0.31	0.77
				0.84	-0.03			0.99	0.02			0.96	-0.01	P0ABH9	clpA	22.82	22.72	22.83	22.88	22.7	22.85	22.82	22.65	22.88	-0.36	0.73	0.26	0.8	-0.1	0.92
				0.61	-0.06			0.99	0.04			0.86	-0.02	P0ACK2	agaR	20.17	20.22	20.38	20.31	20.21	20.34	20.15	20.3	20.24	-0.83	0.43	0.49	0.64	-0.34	0.74
				0.78	0.03			0.99	-0.02			0.98	0	P13009	metH	22.01	22	22.16	22.07	22.03	22	22.05	22.05	22.07	0.46	0.66	-0.41	0.69	0.05	0.96
				0.6	0.05			0.91	-0.08			0.7	-0.04	P33667	selU	19.95	20.03	19.96	19.94	19.94	19.8	19.91	19.94	19.98	0.85	0.42	-1.51	0.17	-0.66	0.53
				0.37	-0.12			0.98	-0.05			0.23	-0.16	P0AAG5	mdlB	18.57	18.52	18.5	18.51	18.5	18.44	18.56	18.3	18.25	-1.42	0.19	-0.57	0.58	-2	0.083
				0.26	-0.13			0.96	0.07			0.64	-0.06	P03023	lacI	20.12	19.95	20.1	20.14	20.15	20.1	19.86	20.09	20.04	-1.8	0.11	1.01	0.34	-0.79	0.45
				0.069	-0.28			0.99	-0.03			0.049	-0.31	P0A9L8	proC	21.41	21.38	21.37	21.46	21.26	21.36	21.26	21.02	20.95	-3.27	0.012	-0.3	0.78	-3.57	0.0079
				0.17	-0.32			0.99	0.03			0.22	-0.29	P0C8J8	gatZ	26.95	27.34	26.91	27.01	27.27	27.03	26.83	26.92	26.6	-2.25	0.056	0.21	0.84	-2.04	0.078
				0.5	-0.08			0.99	-0.01			0.44	-0.1	P63224	gmhA	24.56	24.51	24.34	24.44	24.43	24.5	24.48	24.38	24.27	-1.07	0.32	-0.19	0.85	-1.26	0.24
				0.082	0.37			0.73	-0.32			0.81	0.05	P0AEG1	dppC	18.97	19.02	19.18	18.92	18.53	18.77	19.06	18.98	19.27	3.1	0.016	-2.68	0.029	0.42	0.68
				0.055	0.21			0.96	-0.06			0.13	0.16	P61175	rplV	27.34	27.45	27.46	27.31	27.35	27.43	27.56	27.52	27.65	3.51	0.0086	-0.92	0.39	2.59	0.033
				0.5	0.06			1	0			0.52	0.06	P25746	hflD	20.64	20.61	20.54	20.58	20.59	20.62	20.58	20.75	20.63	1.06	0.32	-0.02	0.99	1.05	0.33
				0.3	0.09			0.89	0.09			0.07	0.18	P0A7W7	rpsH	26.19	26.17	26.16	26.21	26.21	26.37	26.36	26.32	26.39	1.66	0.14	1.58	0.16	3.23	0.013
				0.063	0.14			0.98	-0.03			0.12	0.11	P08957	hsdM	22.99	22.98	23	22.94	23.01	22.95	23.12	23.09	23.09	3.38	0.01	-0.68	0.51	2.69	0.029
				0.0086	-0.27			0.99	-0.01			0.0066	-0.28	P0AD65	mrdA	20.32	20.36	20.27	20.32	20.31	20.27	20	20.08	20.02	-5.71	0.00054	-0.32	0.76	-6.02	0.00038
				0.96	0.01			0.99	0.03			0.87	0.04	P00909	trpC	19.03	18.87	19.15	18.99	19.01	19.14	19.06	18.86	19.24	0.09	0.93	0.23	0.83	0.31	0.76
				0.28	0.16			0.99	-0.02			0.37	0.13	P0ABF1	pcnB	22.66	22.71	22.73	22.68	22.75	22.59	22.69	23.03	22.77	1.71	0.13	-0.26	0.81	1.46	0.19
				0.92	-0.04			0.98	0.16			0.73	0.12	P0AG80	ugpB	20.15	19.63	20.09	20.4	19.76	20.19	20.31	19.82	20.11	-0.18	0.86	0.76	0.47	0.58	0.58
				0.0012	-0.85			0.88	0.16			0.0032	-0.69	P22525	ycbB	20.69	20.59	20.75	20.98	20.73	20.81	20.11	19.81	20.05	-8.69	3.2e-05	1.64	0.14	-7.04	0.00014
				0.11	-0.22			0.96	-0.07			0.047	-0.28	P0AA53	qmcA	20.61	20.4	20.58	20.54	20.38	20.47	20.35	20.21	20.18	-2.75	0.026	-0.86	0.41	-3.61	0.0074
				0.0021	0.44			0.98	0.04			0.0012	0.48	P0AF24	nagD	21.52	21.67	21.6	21.66	21.64	21.62	22.1	22.13	22	7.77	7e-05	0.77	0.47	8.54	3.6e-05
				0.43	0.16			0.74	-0.31			0.46	-0.15	P77360	yphC	19.29	19.22	19.01	19.03	18.95	18.62	19.11	19.08	18.88	1.24	0.25	-2.45	0.041	-1.21	0.26
				0.39	0.1			0.96	0.07			0.18	0.17	P28630	holA	19.69	19.64	19.76	19.82	19.69	19.78	19.78	20.01	19.81	1.37	0.21	0.92	0.38	2.29	0.053
				0.17	-0.11			0.99	0.02			0.24	-0.09	P04335	frsA	21.39	21.45	21.4	21.51	21.39	21.4	21.29	21.33	21.34	-2.28	0.053	0.35	0.73	-1.93	0.091
				0.14	0.34			0.93	-0.18			0.46	0.17	P05791	ilvD	21.75	21.73	21.76	21.66	21.5	21.55	22.05	21.56	22.12	2.51	0.038	-1.3	0.23	1.21	0.26
				0.35	-0.08			0.92	-0.08			0.092	-0.16	P17993	ubiG	21.03	21.2	21.08	20.98	21.07	21.03	20.94	20.96	20.93	-1.5	0.17	-1.46	0.18	-2.96	0.019
				0.16	0.18			0.84	-0.17			0.92	0.01	P0AAI9	fabD	22.47	22.41	22.45	22.3	22.39	22.14	22.45	22.55	22.37	2.39	0.045	-2.2	0.061	0.2	0.85
				0.01	1.2			1	0.02			0.0093	1.22	P0A9C0	glpA	21.93	21.44	21.33	22.05	21.37	21.36	22.78	22.89	22.7	5.48	0.00069	0.11	0.91	5.59	0.00061
				0.84	0.03			0.99	-0.03			0.99	0	P24186	folD	22.13	22.21	22.08	22.11	22.12	22.1	22.01	22.34	22.08	0.35	0.73	-0.31	0.76	0.04	0.97
				0.18	-0.18			0.99	0.04			0.28	-0.14	P05100	tag	22.02	21.95	21.95	22.08	21.94	22.01	21.95	21.88	21.67	-2.24	0.057	0.44	0.67	-1.79	0.11
				0.19	-0.13			0.89	-0.09			0.044	-0.22	P76027	oppD	21.94	22.09	21.98	21.86	21.96	21.91	21.79	21.83	21.74	-2.15	0.066	-1.54	0.16	-3.69	0.0067
				0.29	-0.22			0.96	0.13			0.66	-0.1	P66817	diaA	19.12	19.16	19.54	19.33	19.54	19.32	18.99	19.26	19.28	-1.68	0.13	0.94	0.38	-0.74	0.48
				0.093	-0.34			0.99	0.05			0.14	-0.29	P0AC00	frlB	18.83	18.49	18.48	18.65	18.58	18.71	18.48	18.18	18.25	-2.96	0.019	0.42	0.69	-2.54	0.036
				0.58	0.06			0.93	0.09			0.17	0.14	P09147	galE	24.37	24.37	24.44	24.45	24.41	24.57	24.49	24.5	24.62	0.9	0.39	1.44	0.19	2.34	0.049
				0.0043	-0.31			0.96	-0.04			0.0023	-0.36	P75829	ybjX	21.24	21.25	21.22	21.15	21.25	21.18	20.85	20.85	20.94	-6.64	0.0002	-0.89	0.4	-7.53	8.7e-05
				0.083	-0.32			1	0.02			0.092	-0.31	P61889	mdh	27.14	27.07	27.02	27.1	27.04	27.12	26.88	26.9	26.51	-3.09	0.016	0.14	0.89	-2.95	0.019
				0.69	0.05			0.98	0.05			0.41	0.1	P32134	yihM	19.55	19.4	19.49	19.64	19.41	19.55	19.52	19.57	19.65	0.67	0.53	0.68	0.52	1.35	0.22
				0.35	-0.11			1	0			0.38	-0.11	P69922	fucI	22.57	22.79	22.59	22.58	22.75	22.62	22.58	22.56	22.49	-1.49	0.18	0.06	0.95	-1.42	0.19
				0.075	0.23			0.84	-0.15			0.47	0.09	P30014	rnt	20.1	19.85	19.91	19.78	19.78	19.85	19.98	20.02	20.11	3.2	0.013	-2.01	0.081	1.19	0.27
				0.05	-0.28			0.98	-0.05			0.027	-0.33	P76043	ycjQ	19.77	19.83	19.58	19.6	19.79	19.64	19.36	19.4	19.41	-3.62	0.0073	-0.63	0.54	-4.26	0.0031
				0.072	-0.42			0.99	0.03			0.09	-0.39	P0A6V1	glgC	22.47	22.17	22.21	22.47	22.1	22.37	22.06	21.72	21.89	-3.22	0.013	0.25	0.81	-2.98	0.019
				0.044	-0.26			0.99	-0.02			0.031	-0.29	P76170	ynfB	21.91	22.11	22.02	22.02	22.03	21.93	21.68	21.68	21.83	-3.75	0.0061	-0.34	0.74	-4.09	0.0038
				0.95	-0.01			0.93	0.06			0.45	0.06	P76578	yfhM	20.85	20.89	20.89	20.94	20.95	20.94	20.98	20.96	20.86	-0.13	0.9	1.37	0.21	1.24	0.25
				0.13	-0.21			0.99	-0.02			0.11	-0.23	P0A858	tpiA	24.14	24.43	24.19	24.15	24.31	24.25	24.05	24.03	24	-2.56	0.035	-0.19	0.86	-2.74	0.026
				0.3	0.16			0.99	-0.04			0.43	0.13	P08179	purN	21.48	21.58	21.21	21.3	21.42	21.44	21.46	21.59	21.61	1.64	0.14	-0.36	0.73	1.28	0.24
				0.002	0.51			0.92	0.1			0.00079	0.6	P04079	guaA	24.25	24.36	24.26	24.33	24.45	24.38	24.8	24.99	24.89	7.83	6.6e-05	1.49	0.18	9.32	2e-05
				0.19	0.16			0.95	-0.08			0.52	0.08	P21338	rna	20.91	20.89	20.81	20.86	20.86	20.64	21	20.85	21	2.15	0.065	-1.09	0.31	1.06	0.32
				0.71	-0.11			1	-0.01			0.7	-0.12	P33362	yehZ	20.6	20.29	20.27	20.56	20.35	20.23	20.64	20.18	19.98	-0.62	0.56	-0.04	0.97	-0.65	0.53
				0.39	0.1			1	-0.01			0.44	0.1	P60720	lipB	20.92	21.21	21.16	21.08	21.07	21.12	21.17	21.22	21.18	1.37	0.21	-0.11	0.91	1.25	0.25
				0.85	0.03			0.97	-0.08			0.78	-0.05	P0ABF6	cdd	23.65	23.43	23.59	23.68	23.36	23.4	23.46	23.47	23.6	0.33	0.75	-0.81	0.44	-0.48	0.64
				0.43	0.12			0.98	0.05			0.27	0.17	P0AEQ3	glnH	24.76	24.55	24.76	24.88	24.66	24.7	24.91	24.97	24.72	1.23	0.25	0.56	0.59	1.8	0.11
				0.0088	-0.3			0.99	0.01			0.01	-0.28	P33602	nuoG	24.22	24.28	24.31	24.24	24.32	24.28	24	24.04	23.92	-5.67	0.00056	0.24	0.81	-5.43	0.00073
				0.98	0.01			0.98	0.11			0.65	0.11	P0A6J5	dadA	23.84	23.49	23.92	23.99	23.55	24.02	23.87	23.91	23.81	0.04	0.97	0.71	0.5	0.76	0.47
				0.34	0.07			0.97	-0.04			0.68	0.03	P07395	pheT	25.88	25.99	25.89	25.87	25.91	25.87	25.95	26	25.92	1.53	0.17	-0.84	0.43	0.69	0.51
				0.91	0.01			0.99	-0.02			0.9	-0.01	P0AFM6	pspA	24.19	24.18	24.12	24.13	24.21	24.08	24.16	24.14	24.16	0.21	0.84	-0.47	0.65	-0.26	0.8
				0.16	0.29			0.98	0.08			0.092	0.37	P13035	glpD	24.23	24.14	24.25	24.41	24.08	24.38	24.57	24.37	24.79	2.32	0.05	0.64	0.54	2.96	0.019
				0.72	-0.04			1	0.01			0.76	-0.03	P31663	panC	22.18	22.17	22.21	22.22	22.1	22.26	22.26	22.12	22.08	-0.6	0.56	0.09	0.93	-0.51	0.62
				0.19	-0.14			0.99	-0.03			0.13	-0.17	P0AF12	mtnN	22.69	22.82	22.66	22.66	22.79	22.63	22.57	22.57	22.53	-2.15	0.066	-0.48	0.65	-2.62	0.032
				0.055	0.26			0.89	-0.12			0.24	0.15	P0C7L2	paaJ	18.02	18.05	18.21	18.04	17.86	18.04	18.17	18.27	18.28	3.51	0.0086	-1.56	0.16	1.95	0.089
				0.00012	-0.79			1	0			0.00012	-0.79	P63883	amiC	22.18	22.14	22.11	22.22	22.17	22.03	21.36	21.38	21.33	-13.23	1.6e-06	-0.07	0.95	-13.29	1.5e-06
				0.3	-0.13			0.96	-0.08			0.12	-0.21	P38051	menF	20.25	20.38	20.14	20.16	20.27	20.1	20.09	20.1	19.95	-1.65	0.14	-1.02	0.34	-2.67	0.029
				0.46	0.07			0.98	0.04			0.26	0.1	P52097	tilS	20.06	20.01	20.13	20.13	20.17	20.01	20.16	20.17	20.18	1.16	0.28	0.69	0.51	1.85	0.1
				0.92	0.02			0.93	0.16			0.39	0.19	P0AAJ5	fdoH	22.3	22.44	22.59	22.63	22.47	22.72	22.58	22.42	22.89	0.18	0.86	1.22	0.26	1.39	0.2
				0.41	-0.06			0.93	0.06			0.99	0	P30870	glnE	20.85	20.83	20.94	20.97	20.91	20.94	20.91	20.88	20.83	-1.3	0.23	1.28	0.24	-0.02	0.99
				0.28	0.72			0.93	-0.55			0.81	0.18	P77757	arnC	18.57	18.66	19.04	18.84	18.69	17.1	18.94	19.02	18.85	1.72	0.13	-1.3	0.23	0.42	0.69
				0.28	-0.1			0.98	0.04			0.51	-0.06	P0A9C5	glnA	25.18	25.35	25.19	25.24	25.3	25.29	25.17	25.19	25.18	-1.73	0.12	0.65	0.53	-1.08	0.31
				0.4	0.06			0.99	0.01			0.35	0.07	P60752	msbA	22.01	22.03	22.07	22.04	22.06	22.04	22.05	22.17	22.09	1.31	0.23	0.2	0.85	1.51	0.17
				0.63	0.04			0.99	-0.01			0.72	0.03	P26648	ftsP	21.06	21.19	21.1	21.13	21.15	21.02	21.14	21.17	21.13	0.79	0.45	-0.19	0.85	0.6	0.57
				0.98	0			1	0			0.98	0	P0A799	pgk	27.48	27.34	27.31	27.43	27.33	27.36	27.43	27.4	27.3	0.04	0.97	0.01	0.99	0.05	0.96
				0.71	-0.1			0.99	0.06			0.9	-0.04	P77504	ybbP	18.18	18.5	18.41	18.43	18.32	18.51	18.56	18.46	17.96	-0.61	0.56	0.36	0.73	-0.25	0.81
				0.66	-0.04			0.74	0.13			0.29	0.09	P33643	rluD	22.22	22.33	22.35	22.45	22.41	22.42	22.35	22.44	22.36	-0.73	0.49	2.46	0.041	1.73	0.12
				0.12	-0.73			0.98	0.18			0.23	-0.55	P21179	katE	23.77	23.16	23.68	23.97	23.36	23.82	23.52	22.77	22.67	-2.65	0.031	0.65	0.53	-2	0.083
				0.34	-0.58			0.99	-0.12			0.27	-0.7	P76192	ydhV	19.19	18.65	18.01	19.01	18.37	18.13	18.53	17.69	17.53	-1.51	0.17	-0.3	0.77	-1.82	0.11
				0.07	0.54			0.96	0.15			0.028	0.69	P77444	sufS	19.13	18.93	19.18	19.16	19.05	19.49	19.45	19.86	19.99	3.26	0.012	0.94	0.38	4.2	0.0033
				0.21	-0.11			0.96	0.05			0.55	-0.05	P00962	glnS	24.45	24.57	24.46	24.56	24.56	24.53	24.39	24.5	24.44	-2.04	0.077	1.06	0.32	-0.98	0.36
				0.13	-0.16			1	0			0.13	-0.16	P0ACP7	purR	22.24	22.24	22.14	22.16	22.31	22.16	21.99	22.11	22.05	-2.63	0.031	0.04	0.97	-2.59	0.034
				0.4	-0.11			1	0.01			0.44	-0.11	P0A7H0	recF	19.57	19.69	19.54	19.56	19.71	19.55	19.48	19.64	19.36	-1.33	0.22	0.08	0.94	-1.25	0.25
				0.16	-0.13			1	0.01			0.2	-0.12	P23893	hemL	24.68	24.58	24.63	24.68	24.68	24.56	24.48	24.56	24.5	-2.32	0.05	0.15	0.88	-2.17	0.063
				0.18	0.14			0.99	-0.03			0.3	0.11	P0DMC5	rcsC	19.8	19.77	19.78	19.76	19.83	19.66	19.85	19.99	19.83	2.23	0.058	-0.52	0.62	1.71	0.13
				0.18	-0.33			0.99	0.03			0.23	-0.29	P33360	yehX	18.98	18.78	18.96	19.12	18.77	18.92	18.86	18.65	18.32	-2.23	0.058	0.23	0.83	-2	0.082
				0.081	-0.6			0.97	0.16			0.17	-0.45	P26612	amyA	19.73	19.45	19.72	19.91	19.59	19.87	19.51	19.29	18.76	-3.12	0.015	0.81	0.44	-2.31	0.051
				0.57	-0.05			1	0			0.57	-0.05	P37634	rlmJ	21.99	22.12	22.03	22.05	22.08	22.01	21.98	21.97	22.05	-0.9	0.39	-0.02	0.98	-0.92	0.38
				0.17	-0.39			0.98	0.13			0.36	-0.25	P16700	cysP	21.52	22.05	21.64	21.62	22.13	21.87	21.55	21.58	21.31	-2.25	0.056	0.77	0.46	-1.47	0.18
				0.9	-0.02			1	0.02			0.98	-0.01	P0ACG1	stpA	23.74	23.44	23.69	23.79	23.57	23.55	23.59	23.56	23.69	-0.23	0.83	0.16	0.88	-0.07	0.95
				0.77	-0.13			0.98	0.17			0.93	0.05	P0ABQ2	garR	24.12	23.62	24.25	24.32	23.74	24.45	24.36	24.09	23.68	-0.5	0.63	0.68	0.52	0.18	0.86
				0.17	-0.14			0.93	0.08			0.53	-0.06	P77434	alaC	21.07	20.98	21.14	21.2	21.05	21.17	21	21.04	20.96	-2.26	0.055	1.24	0.25	-1.02	0.34
				0.82	-0.03			0.98	-0.05			0.49	-0.07	P04983	rbsA	21.56	21.61	21.64	21.53	21.57	21.56	21.45	21.48	21.67	-0.4	0.7	-0.73	0.49	-1.12	0.3
				0.65	0.08			0.99	0.05			0.46	0.13	P0AG82	pstS	21.04	20.82	20.96	21.14	20.99	20.84	21.18	20.9	21.12	0.75	0.48	0.45	0.67	1.2	0.27
				0.8	-0.06			0.98	-0.08			0.53	-0.14	Q46808	yqeB	19.23	19.04	19.45	19.08	19.04	19.37	19.26	19.05	18.99	-0.44	0.67	-0.59	0.57	-1.03	0.33
				0.3	-0.29			0.97	0.14			0.61	-0.15	P25516	acnA	23.31	22.96	23.25	23.54	23.04	23.37	23.32	22.88	22.89	-1.66	0.14	0.82	0.44	-0.84	0.43
				0.054	0.19			0.99	-0.01			0.064	0.18	P06612	topA	22.57	22.49	22.56	22.53	22.5	22.56	22.71	22.64	22.8	3.53	0.0083	-0.22	0.83	3.32	0.011
				0.35	0.12			0.95	0.09			0.12	0.21	P15254	purL	21.8	21.76	21.75	21.79	21.94	21.86	21.86	22.16	21.93	1.49	0.18	1.15	0.28	2.64	0.031
				0.021	-0.25			0.85	0.1			0.11	-0.15	P0ADA5	yajG	23.03	23.16	23.04	23.16	23.2	23.16	22.91	22.99	22.86	-4.59	0.002	1.8	0.11	-2.79	0.025
				0.13	0.14			0.98	-0.04			0.25	0.1	P0A7V3	rpsC	29.06	29.09	29.02	29.01	29.07	28.97	29.08	29.18	29.21	2.58	0.034	-0.68	0.52	1.91	0.094
				0.55	0.14			1	-0.01			0.58	0.13	P0A7F6	speD	21.26	21.55	21.39	21.32	21.41	21.45	21.21	21.8	21.58	0.95	0.37	-0.05	0.96	0.91	0.39
				0.67	-0.03			0.99	0.01			0.8	-0.02	P05459	pdxB	23.03	23.07	23.07	23.05	23.11	23.06	23.08	23.04	22.99	-0.7	0.51	0.25	0.81	-0.44	0.67
				0.31	-0.16			0.98	0.06			0.53	-0.1	P23874	hipA	19.25	19.07	19.16	19.33	19.29	19.04	19.07	19.19	18.92	-1.61	0.15	0.6	0.56	-1.01	0.34
				0.91	0.01			0.96	-0.06			0.7	-0.05	P25535	ubiI	21.46	21.49	21.36	21.39	21.48	21.26	21.32	21.46	21.38	0.2	0.84	-0.85	0.42	-0.65	0.54
				0.34	-0.16			0.92	0.16			0.99	0	P0A6F3	glpK	26.09	26.17	26.23	26.37	26.19	26.4	26.16	25.97	26.35	-1.52	0.17	1.49	0.18	-0.02	0.98
				0.72	-0.03			0.98	0.04			0.95	0.01	P25522	mnmE	21.94	21.9	21.95	22.01	21.95	21.94	21.99	21.96	21.86	-0.6	0.56	0.75	0.48	0.14	0.89
				0.13	-0.11			0.93	0.06			0.42	-0.06	P67660	yhaJ	20.75	20.69	20.72	20.83	20.75	20.75	20.64	20.67	20.68	-2.61	0.033	1.31	0.23	-1.3	0.23
				0.44	0.55			1	0			0.46	0.55	P64448	ynbE	17.78	17.55	16.19	17.77	17.24	16.5	17.82	17.81	17.54	1.21	0.26	-0.01	0.99	1.2	0.26
				0.17	0.23			0.95	0.11			0.061	0.34	P32176	fdoG	23.11	23.09	23.22	23.27	23.12	23.37	23.47	23.31	23.66	2.25	0.056	1.09	0.31	3.35	0.011
				0.37	-0.1			0.99	-0.03			0.28	-0.13	P0A821	selA	21.69	21.76	21.66	21.67	21.76	21.6	21.56	21.7	21.47	-1.41	0.2	-0.38	0.71	-1.79	0.11
				0.42	0.06			0.99	0.01			0.35	0.07	P0A8V2	rpoB	27.02	27.12	27.08	27.06	27.1	27.09	27.1	27.18	27.14	1.28	0.24	0.22	0.83	1.5	0.17
				0.55	0.05			0.99	0.01			0.45	0.06	P0ACB0	dnaB	22.95	23.03	23.09	23.04	23.07	23.01	23.04	23.09	23.13	0.97	0.36	0.26	0.8	1.22	0.26
				0.55	0.29			0.84	0.59			0.092	0.88	P0ABV2	exbD	16.19	17.33	16.94	17.38	17.4	17.45	17.29	17.71	18.08	0.97	0.36	1.99	0.083	2.96	0.019
				0.86	-0.02			1	0.01			0.95	-0.01	P60906	hisS	24.26	24.3	24.42	24.28	24.35	24.37	24.25	24.4	24.29	-0.32	0.76	0.17	0.87	-0.14	0.89
				0.92	-0.1			0.99	-0.3			0.68	-0.39	Cont_P13645	KRT10	21.53	22.96	23.25	22.51	21.25	23.09	22.51	22.1	21.95	-0.18	0.86	-0.52	0.62	-0.7	0.51
				0.00012	0.58			0.99	0.02			0.00011	0.61	P31120	glmM	23.94	23.94	23.96	23.98	23.96	23.96	24.59	24.58	24.49	13.26	1.5e-06	0.5	0.63	13.76	1.2e-06
				0.32	-0.09			0.84	0.12			0.72	0.03	P0A894	rapZ	21.33	21.46	21.3	21.46	21.5	21.49	21.36	21.4	21.43	-1.57	0.16	2.19	0.062	0.61	0.56
				0.55	-0.04			0.85	0.07			0.61	0.03	P0A7A7	plsB	22.92	22.96	22.95	23.01	22.99	23.05	23	22.94	23	-0.95	0.37	1.8	0.11	0.85	0.42
				0.85	0.02			0.99	-0.03			0.99	0	P21169	speC	20.46	20.59	20.43	20.44	20.58	20.37	20.45	20.58	20.45	0.33	0.75	-0.36	0.73	-0.03	0.98
				0.22	-0.08			0.93	0.05			0.68	-0.03	P31142	sseA	23.91	23.93	23.87	23.95	23.96	23.96	23.88	23.85	23.91	-2.02	0.08	1.32	0.22	-0.7	0.5
				0.27	-0.08			0.99	-0.02			0.2	-0.1	P77338	mscK	19.53	19.58	19.66	19.58	19.57	19.57	19.5	19.5	19.47	-1.76	0.12	-0.4	0.7	-2.16	0.064
				0.61	0.11			0.93	-0.17			0.84	-0.05	P76042	ycjN	17.83	17.82	17.79	17.62	17.77	17.55	17.42	17.95	17.91	0.83	0.43	-1.21	0.26	-0.38	0.72
				0.024	0.24			0.98	0.03			0.014	0.27	P00864	ppc	22.88	22.9	22.88	22.96	22.92	22.88	23.25	23.1	23.11	4.45	0.0024	0.57	0.59	5.02	0.0012
				0.19	-0.13			0.99	-0.03			0.13	-0.16	P0A8A0	yebC	24.56	24.63	24.54	24.46	24.67	24.52	24.41	24.45	24.38	-2.12	0.068	-0.44	0.67	-2.57	0.035
				0.36	-0.29			1	-0.03			0.31	-0.33	P29745	pepT	22.15	22.39	21.78	22.04	22.34	21.84	21.91	21.93	21.51	-1.47	0.18	-0.17	0.87	-1.64	0.14
				0.16	0.1			0.96	0.04			0.07	0.14	P0A887	ubiE	23.16	23.21	23.19	23.22	23.22	23.23	23.27	23.35	23.35	2.4	0.045	0.85	0.42	3.25	0.013
				0.77	-0.04			0.96	-0.09			0.35	-0.14	P63183	kup	20.24	20.35	20.26	20.19	20.35	20.04	20.05	20.26	20.13	-0.49	0.64	-1.03	0.33	-1.52	0.17
				0.061	-0.14			0.96	0.04			0.15	-0.1	P24215	uxuA	23.89	23.91	23.93	23.92	23.94	23.99	23.82	23.8	23.81	-3.41	0.01	0.93	0.38	-2.48	0.04
				0.42	-0.09			0.99	0.03			0.6	-0.06	P37615	yhhM	20.15	19.97	19.95	20.12	19.96	20.07	19.93	20	19.96	-1.27	0.24	0.41	0.69	-0.85	0.42
				0.33	-0.39			0.96	-0.22			0.16	-0.6	P0AC23	focA	19.15	19.26	18.91	18.96	19.11	18.59	18.71	18.86	17.93	-1.56	0.16	-0.86	0.42	-2.42	0.044
				0.85	-0.29			0.93	-1.24			0.3	-1.53	P39180	flu	21.55	20.2	24.24	20.78	20.14	21.36	20.4	20.22	20.78	-0.32	0.75	-1.36	0.21	-1.69	0.13
				0.72	-0.12			0.98	-0.12			0.46	-0.25	P76044	ycjR	17.45	17.99	17.67	17.58	17.92	17.23	17.51	17.23	17.63	-0.6	0.57	-0.6	0.57	-1.19	0.27
				0.48	-0.2			1	-0.01			0.48	-0.2	P76342	msrP	20.54	20.2	20.57	20.61	20.28	20.39	20.46	20.36	19.87	-1.11	0.3	-0.05	0.96	-1.16	0.28
				0.48	-0.38			0.99	-0.11			0.37	-0.49	P76223	ynjB	20.59	21.17	19.99	20.39	21	20.02	20.22	20.26	19.8	-1.12	0.3	-0.33	0.75	-1.45	0.19
				0.22	-0.11			0.95	0.06			0.56	-0.05	P39838	rcsD	21.8	21.9	21.87	21.89	21.93	21.94	21.84	21.87	21.7	-2.02	0.08	1.07	0.32	-0.94	0.37
				0.89	0.05			0.99	-0.08			0.95	-0.03	P0ABM9	ccmH	19.56	19.96	19.42	19.72	19.86	19.11	19.63	19.8	19.41	0.25	0.81	-0.38	0.71	-0.13	0.9
				0.53	-0.05			0.99	0.03			0.79	-0.02	P0A7B1	ppk	23.11	23.14	23.08	23.2	23.15	23.06	23.11	23.04	23.11	-1	0.35	0.53	0.61	-0.47	0.65
				0.15	-0.54			0.96	0.19			0.33	-0.34	P75691	yahK	22.74	22.18	22.57	22.88	22.32	22.87	22.48	22.01	21.96	-2.47	0.04	0.89	0.4	-1.58	0.15
				0.16	-0.11			0.96	-0.05			0.06	-0.15	P23865	prc	21.9	21.95	21.93	21.87	21.92	21.85	21.75	21.82	21.74	-2.34	0.049	-1.03	0.33	-3.37	0.01
				0.068	-0.55			0.96	0.16			0.17	-0.39	P0A9G6	aceA	27.11	26.77	27.27	27.25	26.97	27.42	26.88	26.52	26.59	-3.28	0.012	0.97	0.36	-2.31	0.051
				0.033	-0.21			0.88	0.09			0.16	-0.12	P32131	hemN	20.05	20.04	19.94	20.15	20.1	20.05	19.94	19.87	19.85	-4.06	0.004	1.66	0.14	-2.4	0.045
				0.4	-0.42			1	-0.04			0.37	-0.46	P24183	fdnG	21.17	21.05	20.68	21.32	21.06	20.41	21.05	20.48	19.99	-1.33	0.22	-0.13	0.9	-1.46	0.19
				0.036	-0.22			0.99	0.01			0.042	-0.21	P14081	selB	21.88	22.03	21.93	21.89	21.99	21.99	21.74	21.78	21.7	-3.96	0.0046	0.2	0.84	-3.75	0.0061
				0.95	0.01			1	0			0.91	0.01	P39401	mdoB	21.63	21.73	21.67	21.66	21.78	21.6	21.65	21.74	21.68	0.13	0.9	0.08	0.94	0.21	0.84
				0.87	0.03			0.84	0.2			0.16	0.23	P75870	yccS	18.95	18.97	19.08	19.35	18.98	19.28	19.16	19.26	19.26	0.3	0.77	2.08	0.072	2.38	0.046
				0.36	-0.06			0.93	-0.06			0.099	-0.12	P24202	mrr	20.94	20.92	20.94	20.91	20.85	20.87	20.8	20.86	20.79	-1.45	0.19	-1.42	0.19	-2.88	0.022
	+	+	+	4.8e-05	-2.23			0.99	0.06	+	+	6e-05	-2.17	P37665	yiaD	26.29	26.16	26.56	26.52	26.27	26.4	24.05	24.02	24.43	-15.72	4.4e-07	0.4	0.7	-15.31	5.3e-07
				0.02	-0.34			0.99	-0.03			0.014	-0.37	P0AB03	ycbJ	20.61	20.54	20.52	20.44	20.57	20.58	20.21	20.07	20.3	-4.68	0.0018	-0.41	0.69	-5.1	0.0011
				0.4	-0.09			0.89	0.11			0.91	0.02	P37648	yhjJ	22.44	22.43	22.36	22.58	22.52	22.46	22.44	22.29	22.54	-1.32	0.23	1.54	0.16	0.22	0.83
				0.75	0.02			0.96	0.04			0.33	0.07	P76658	hldE	24.32	24.37	24.34	24.41	24.38	24.38	24.38	24.44	24.4	0.52	0.62	1.06	0.32	1.59	0.15
				0.15	0.15			0.99	0.02			0.11	0.17	P0AFQ7	ycfH	19.84	19.92	19.93	19.91	19.94	19.9	19.95	20.08	20.15	2.44	0.042	0.34	0.75	2.78	0.025
				0.045	0.18			0.29	-0.23			0.47	-0.06	P09831	gltB	20.69	20.74	20.72	20.49	20.5	20.47	20.68	20.59	20.72	3.75	0.0062	-4.93	0.0013	-1.18	0.27
				0.05	0.19			1	0			0.044	0.19	P0A9M0	lon	23.88	23.85	23.88	23.91	23.84	23.87	24.14	23.98	24.08	3.62	0.0073	0.07	0.94	3.69	0.0066
				0.48	0.05			0.88	0.08			0.11	0.13	P0AEP3	galU	25.61	25.69	25.64	25.69	25.69	25.78	25.82	25.75	25.77	1.13	0.29	1.61	0.15	2.74	0.026
				0.36	0.08			0.84	-0.12			0.71	-0.03	P29680	hemE	22.84	22.79	22.76	22.73	22.71	22.61	22.78	22.82	22.69	1.46	0.18	-2.08	0.073	-0.62	0.56
				0.8	0.27			0.99	-0.23			0.98	0.04	P0A6S0	flgH	18.14	20.09	18.89	18.21	19.79	18.43	18.41	19.88	18.95	0.43	0.68	-0.37	0.72	0.06	0.95
				0.3	0.07			0.99	0.01			0.26	0.08	P07118	valS	24.45	24.54	24.53	24.51	24.52	24.49	24.58	24.58	24.58	1.65	0.14	0.2	0.85	1.84	0.1
				0.66	0.04			1	0.01			0.62	0.04	P19636	eutC	19.85	19.73	19.8	19.87	19.74	19.78	19.88	19.8	19.83	0.73	0.49	0.1	0.93	0.83	0.43
				0.03	-0.19			1	0			0.027	-0.19	Q57261	truD	22.3	22.27	22.23	22.24	22.3	22.25	22.04	22.07	22.12	-4.18	0.0034	-0.08	0.94	-4.25	0.0031
				0.099	0.18			1	0.01			0.09	0.18	P25519	hflX	21.17	21.18	21.21	21.3	21.16	21.12	21.42	21.39	21.29	2.88	0.022	0.11	0.92	2.99	0.018
				0.16	-0.39			0.93	0.22			0.53	-0.17	P52095	ldcC	20.16	19.75	20.06	20.42	20	20.22	20.08	19.63	19.77	-2.36	0.047	1.34	0.22	-1.02	0.34
				0.093	-0.3			1	-0.01			0.083	-0.31	Q46863	ygiS	21.05	21.3	21.06	21.17	21.24	20.96	20.89	20.88	20.72	-2.96	0.019	-0.1	0.92	-3.06	0.017
				0.52	0.06			0.93	0.08			0.15	0.14	P31119	aas	21.11	21.21	21.12	21.23	21.27	21.19	21.28	21.21	21.38	1.03	0.33	1.4	0.2	2.43	0.043
				0.11	-0.18			0.96	-0.06			0.043	-0.24	P31550	thiB	20.46	20.54	20.5	20.44	20.51	20.37	20.36	20.17	20.26	-2.76	0.026	-0.97	0.36	-3.73	0.0063
				0.53	0.07			0.99	0.01			0.46	0.08	P37649	pdeK	20.34	20.28	20.26	20.35	20.32	20.24	20.31	20.49	20.31	1.02	0.34	0.19	0.86	1.2	0.27
				0.66	0.06			0.86	-0.15			0.52	-0.09	P0A8T1	prmA	23.42	23.59	23.59	23.37	23.37	23.41	23.32	23.4	23.61	0.72	0.5	-1.76	0.12	-1.04	0.33
				0.091	0.14			0.99	-0.02			0.13	0.12	P0AC53	zwf	23.52	23.51	23.55	23.53	23.5	23.49	23.66	23.58	23.71	2.99	0.018	-0.4	0.7	2.6	0.033
				0.73	0.41			0.98	-0.53			0.94	-0.12	P52612	fliI	17.13	18.3	16.61	15.49	18	16.95	16.68	18.19	16.8	0.57	0.59	-0.73	0.49	-0.17	0.87
				0.77	-0.08			0.98	-0.1			0.5	-0.19	P27294	inaA	17.38	17.32	17.08	17.58	16.94	16.96	17.1	17.14	16.98	-0.49	0.64	-0.6	0.57	-1.09	0.31
				0.13	0.13			1	-0.01			0.15	0.12	P14294	topB	20.68	20.66	20.74	20.71	20.66	20.68	20.78	20.88	20.77	2.61	0.033	-0.17	0.87	2.44	0.042
				0.37	-0.11			0.98	0.05			0.63	-0.06	P77376	ydgJ	20.99	21.23	21.02	21.03	21.24	21.12	20.97	21.05	21.02	-1.43	0.19	0.63	0.55	-0.8	0.45
				0.68	-0.07			0.98	-0.06			0.44	-0.13	P39315	qorB	21.64	21.43	21.32	21.53	21.42	21.26	21.42	21.34	21.25	-0.68	0.52	-0.58	0.58	-1.25	0.25
				0.092	0.31			0.96	-0.11			0.24	0.2	P0A763	ndk	26.85	26.78	26.68	26.66	26.75	26.57	26.97	27.18	26.77	2.97	0.019	-1.04	0.33	1.93	0.091
				0.79	-0.03			0.98	-0.03			0.53	-0.06	P18133	pncB	21.16	21.24	21.2	21.15	21.24	21.11	21.11	21.22	21.09	-0.45	0.66	-0.56	0.59	-1.02	0.34
				0.3	0.11			0.99	0.03			0.21	0.14	P0A879	trpB	20.37	20.28	20.46	20.45	20.31	20.44	20.56	20.5	20.47	1.64	0.14	0.5	0.63	2.14	0.066
	+			0.03	1.57			0.4	1.51	+	+	0.0014	3.08	P31827	yddB	14.75	15.38	14.94	16.16	16.11	17.34	17.61	18.21	18.49	4.19	0.0034	4.04	0.0041	8.23	4.7e-05
				0.12	-0.2			0.93	0.1			0.43	-0.1	P33195	gcvP	23.95	24.11	24.07	24.12	24.21	24.11	24.02	24.01	23.8	-2.64	0.031	1.36	0.21	-1.28	0.24
				0.089	0.12			0.99	0.02			0.051	0.15	P22523	mukB	23.22	23.17	23.21	23.26	23.19	23.21	23.34	23.34	23.37	3.01	0.018	0.52	0.62	3.53	0.0083
				0.053	-0.18			1	-0.01			0.044	-0.19	P06959	aceF	26.68	26.6	26.6	26.65	26.58	26.63	26.4	26.4	26.51	-3.54	0.0082	-0.14	0.9	-3.68	0.0068
				0.22	-0.21			0.96	-0.09			0.1	-0.3	P77695	gnsB	22.37	22.68	22.56	22.47	22.58	22.28	22.33	22.17	22.21	-1.99	0.084	-0.88	0.41	-2.86	0.022
				0.22	-0.09			0.93	0.06			0.68	-0.03	P0A8M3	thrS	23.89	23.98	24	24	24.01	24.04	23.9	23.93	23.95	-2.01	0.082	1.32	0.23	-0.69	0.51
				0.25	-0.09			0.99	-0.01			0.21	-0.1	P0AEC3	arcB	20.8	20.89	20.82	20.83	20.84	20.8	20.73	20.78	20.69	-1.86	0.1	-0.24	0.81	-2.11	0.07
				0.26	-0.48			0.93	-0.34			0.082	-0.82	P0AD33	yfcZ	21.44	21.58	20.79	20.87	21.34	20.59	20.63	20.58	20.15	-1.8	0.11	-1.28	0.24	-3.08	0.016
				0.85	-0.23			0.99	-0.21			0.71	-0.44	Cont_P04264	KRT1	22.35	24.44	23.51	23.2	21.94	24.53	22.8	23.06	23.1	-0.34	0.75	-0.3	0.77	-0.63	0.55
				0.83	0.05			0.85	0.25			0.19	0.3	P37650	bcsC	17.31	17.26	17.13	17.48	17.43	17.53	17.41	17.87	17.32	0.37	0.72	1.83	0.11	2.2	0.061
				0.65	-0.14			0.98	-0.14			0.35	-0.28	P0A738	moaC	21.03	21.38	20.82	20.9	21.28	20.63	20.76	20.87	20.75	-0.75	0.47	-0.75	0.47	-1.51	0.17
				0.77	0.03			0.99	0.03			0.53	0.05	P0AD61	pykF	25.29	25.18	25.17	25.3	25.19	25.24	25.25	25.24	25.31	0.5	0.63	0.53	0.61	1.02	0.34
				0.18	-0.12			0.99	-0.03			0.12	-0.15	P60716	lipA	24.34	24.43	24.39	24.36	24.39	24.34	24.15	24.33	24.24	-2.21	0.06	-0.46	0.66	-2.67	0.029
				0.44	0.08			1	-0.01			0.49	0.08	P0A6M4	dtd	20.59	20.54	20.69	20.67	20.58	20.56	20.66	20.6	20.8	1.22	0.26	-0.08	0.94	1.14	0.29
				0.003	0.5			1	-0.01			0.0033	0.49	P0ABA0	atpF	22.62	22.8	22.79	22.68	22.75	22.75	23.13	23.32	23.25	7.17	0.00012	-0.14	0.9	7.03	0.00014
				0.26	-0.1			0.89	0.08			0.89	-0.01	P08331	cpdB	22.3	22.39	22.29	22.41	22.43	22.38	22.38	22.31	22.24	-1.82	0.11	1.54	0.16	-0.28	0.79
				0.025	-0.3			0.99	-0.03			0.017	-0.33	P10100	rlpA	22.61	22.64	22.77	22.61	22.71	22.61	22.25	22.41	22.39	-4.37	0.0027	-0.49	0.64	-4.86	0.0014
				0.24	-0.21			0.99	-0.04			0.18	-0.25	P21599	pykA	25.15	25.36	25.01	25.12	25.28	24.99	24.92	25.02	24.82	-1.87	0.1	-0.4	0.7	-2.27	0.055
				0.98	0			0.99	-0.03			0.78	-0.03	P0A7D4	purA	25.19	25.29	25.16	25.18	25.26	25.1	25.13	25.25	25.16	0.04	0.97	-0.51	0.62	-0.47	0.65
				0.43	-0.07			0.86	0.1			0.78	0.03	P22188	murE	23.15	23.31	23.36	23.36	23.38	23.37	23.31	23.27	23.32	-1.25	0.25	1.72	0.13	0.48	0.65
				0.42	0.1			0.98	-0.05			0.71	0.05	P0AG71	rmuC	21.54	21.39	21.42	21.53	21.41	21.25	21.48	21.45	21.58	1.28	0.24	-0.65	0.54	0.63	0.55
				0.63	0.04			0.91	-0.08			0.67	-0.04	P17888	priA	19.2	19.33	19.23	19.15	19.23	19.13	19.26	19.2	19.18	0.79	0.46	-1.51	0.17	-0.72	0.49
				0.31	0.15			0.99	-0.04			0.48	0.11	P33595	sgrR	18.35	18.26	18.27	18.31	18.21	18.22	18.48	18.17	18.54	1.6	0.15	-0.45	0.66	1.15	0.28
				0.95	0.01			0.96	0.05			0.54	0.06	P21888	cysS	22.94	23.11	22.97	23.03	23.09	23.04	22.99	23.09	23.11	0.13	0.9	0.85	0.42	0.98	0.36
				0.19	0.11			0.99	-0.01			0.25	0.09	P0AE82	cpxA	20.45	20.4	20.42	20.47	20.34	20.41	20.48	20.52	20.55	2.14	0.066	-0.26	0.8	1.88	0.098
				0.87	-0.02			0.95	0.06			0.63	0.04	P36767	rdgC	22.11	22.13	22.13	22.24	22.11	22.2	22.19	22.21	22.1	-0.3	0.77	1.09	0.31	0.79	0.45
				0.1	-0.14			0.97	0.04			0.23	-0.1	P0A9A6	ftsZ	24.32	24.32	24.28	24.37	24.28	24.39	24.22	24.25	24.16	-2.83	0.023	0.81	0.44	-2.02	0.079
				0.28	0.19			1	0.02			0.25	0.2	P0A707	infC	26.69	26.58	26.57	26.67	26.58	26.65	26.64	27.08	26.74	1.72	0.12	0.17	0.87	1.89	0.097
				0.76	-0.03			0.99	0.01			0.86	-0.02	P0AD57	ispB	20.99	20.92	20.82	20.91	20.99	20.87	20.9	20.93	20.85	-0.51	0.62	0.19	0.85	-0.33	0.75
				0.033	-0.24			0.74	0.15			0.33	-0.09	P07913	tdh	23.7	23.8	23.8	23.91	23.83	23.99	23.66	23.73	23.63	-4.09	0.0039	2.51	0.038	-1.57	0.16
				0.0023	0.74			0.54	-0.32			0.025	0.42	P0A6E6	atpC	22.48	22.85	22.59	22.27	22.43	22.27	23.07	23.11	23.01	7.61	8e-05	-3.25	0.012	4.36	0.0027
				0.1	-0.34			0.96	0.11			0.25	-0.23	P0ABK5	cysK	26.55	26.87	26.65	26.62	26.96	26.82	26.54	26.54	26.3	-2.83	0.023	0.91	0.39	-1.92	0.094
				0.16	-0.18			0.96	0.07			0.39	-0.11	P23827	eco	23.91	23.85	23.71	23.92	23.93	23.84	23.85	23.68	23.63	-2.32	0.051	0.91	0.39	-1.41	0.2
				0.16	0.2			0.97	0.07			0.075	0.27	P0A6H5	hslU	24.92	24.84	24.89	25.06	24.89	24.93	25.27	24.98	25.23	2.33	0.05	0.84	0.43	3.17	0.014
				0.77	-0.07			0.99	-0.04			0.66	-0.11	P0AAG0	dppD	20.49	20.22	20.44	20.5	20.19	20.35	20.5	19.95	20.36	-0.49	0.64	-0.26	0.8	-0.75	0.48
				0.63	-0.04			0.98	0.03			0.96	-0.01	P07004	proA	22.22	22.28	22.29	22.33	22.29	22.27	22.29	22.19	22.29	-0.79	0.45	0.68	0.52	-0.11	0.91
				0.36	0.3			0.98	-0.14			0.66	0.15	P75694	yahO	20.69	20.22	20.26	20.58	19.94	20.22	20.83	20.41	20.38	1.44	0.19	-0.7	0.51	0.75	0.48
				0.26	0.11			1	0.01			0.24	0.11	P0AEK2	fabG	26.44	26.36	26.36	26.45	26.36	26.39	26.41	26.58	26.53	1.8	0.11	0.16	0.88	1.96	0.088
				0.18	0.2			1	0.01			0.17	0.21	P27298	prlC	22.57	22.52	22.61	22.68	22.48	22.58	22.89	22.59	22.86	2.19	0.061	0.15	0.88	2.34	0.049
				0.047	0.56			0.99	0.03			0.037	0.59	P33941	yojI	18.18	18.44	18.65	18.28	18.45	18.64	18.83	19	19.2	3.68	0.0068	0.21	0.84	3.89	0.0051
				0.03	-0.36			0.99	0.04			0.045	-0.31	P0A951	speG	21.24	21.36	21.38	21.29	21.31	21.5	20.92	20.96	21.15	-4.18	0.0034	0.51	0.62	-3.66	0.0069
				0.036	-0.33			0.98	-0.06			0.019	-0.39	P76418	yegU	19.66	19.57	19.84	19.72	19.53	19.65	19.32	19.24	19.35	-3.98	0.0045	-0.73	0.49	-4.7	0.0017
				0.83	0.02			0.98	-0.04			0.83	-0.02	P06987	hisB	21.74	21.71	21.81	21.71	21.71	21.71	21.8	21.65	21.73	0.37	0.72	-0.77	0.46	-0.4	0.7
				0.0062	1.24			0.84	0.42			0.0014	1.66	P76621	glaH	18.93	19.18	19.43	19.68	19.41	19.7	21.24	20.75	20.52	6.16	0.00033	2.07	0.074	8.23	4.7e-05
				0.75	0.07			0.99	0.07			0.52	0.14	P0A9M5	gpt	25.52	25.86	25.57	25.56	25.78	25.82	25.58	25.95	25.83	0.54	0.61	0.52	0.62	1.06	0.32
				0.19	0.13			0.86	-0.11			0.82	0.03	P06864	ebgA	19.63	19.7	19.74	19.54	19.61	19.59	19.8	19.61	19.74	2.14	0.067	-1.73	0.12	0.41	0.69
				0.97	-0.01			0.93	0.17			0.48	0.16	Q46906	ygcP	17.76	17.48	17.6	17.96	17.7	17.69	17.96	17.5	17.87	-0.06	0.95	1.22	0.26	1.16	0.28
				0.67	-0.03			0.98	0.04			0.96	0.01	Q46829	bglA	22.54	22.54	22.65	22.6	22.57	22.68	22.59	22.57	22.59	-0.69	0.51	0.8	0.45	0.11	0.92
				0.81	-0.04			0.84	-0.19			0.14	-0.22	P0A6D0	argR	20.31	20.11	20.03	19.99	20.05	19.86	20.01	19.91	19.87	-0.42	0.69	-2.12	0.069	-2.54	0.036
				0.5	-0.17			0.98	0.12			0.86	-0.06	P68688	grxA	17.44	18	18.03	17.77	17.91	18.14	17.8	17.75	17.75	-1.06	0.32	0.72	0.49	-0.34	0.75
				0.2	0.14			0.95	-0.07			0.52	0.07	P0ABU2	ychF	24.24	24.14	24.07	24.09	24.11	24.05	24.14	24.32	24.2	2.12	0.069	-1.07	0.32	1.05	0.33
				0.14	-0.16			0.95	0.07			0.41	-0.08	P0AB77	kbl	24.58	24.7	24.66	24.69	24.69	24.78	24.63	24.6	24.46	-2.5	0.038	1.15	0.28	-1.35	0.22
				0.97	0			0.96	-0.05			0.53	-0.06	P37689	gpmI	25.89	25.94	25.88	25.86	25.87	25.82	25.78	25.81	25.95	-0.07	0.94	-0.95	0.37	-1.02	0.34
				0.43	-0.13			0.94	0.12			0.99	0	P0ADS9	yggN	22.04	21.96	21.88	22.13	22.12	22	22.09	21.72	22.06	-1.24	0.25	1.19	0.27	-0.04	0.97
				0.26	-0.14			0.73	0.21			0.53	0.08	P76537	yfeY	21.85	21.78	21.83	21.99	22.18	21.92	21.88	21.83	21.98	-1.78	0.11	2.81	0.024	1.02	0.34
				0.0052	-0.44			0.74	0.17			0.036	-0.27	P66948	bepA	20.8	20.77	20.74	21	20.98	20.85	20.63	20.41	20.47	-6.4	0.00026	2.47	0.04	-3.93	0.0048
				0.097	-0.22			0.99	-0.02			0.078	-0.24	P23331	tdk	21.89	22	22	21.92	21.91	21.99	21.55	21.8	21.8	-2.9	0.021	-0.23	0.82	-3.13	0.015
				0.17	0.14			1	0			0.19	0.14	P33371	dusC	19.3	19.09	19.29	19.21	19.23	19.23	19.34	19.36	19.41	2.28	0.054	-0.06	0.95	2.22	0.059
				0.75	-0.03			0.85	-0.11			0.16	-0.14	P05827	ilvY	19.21	19.3	19.21	19.16	19.19	19.03	19.05	19.08	19.16	-0.53	0.61	-1.85	0.1	-2.38	0.046
				0.72	-0.11			1	0.02			0.78	-0.09	P0AA86	dsbE	18.42	18.62	18.01	18.39	18.47	18.26	18.48	18.35	17.97	-0.6	0.57	0.12	0.91	-0.48	0.64
				0.27	-0.61			1	0.03			0.31	-0.57	P42630	tdcG	21.46	20.79	21	21.16	20.74	21.45	21.27	20.1	20.16	-1.74	0.12	0.09	0.93	-1.65	0.14
				0.32	0.07			0.98	0.03			0.19	0.1	P11875	argS	23.64	23.68	23.63	23.66	23.72	23.66	23.7	23.75	23.8	1.59	0.15	0.62	0.55	2.21	0.06
				0.7	0.06			0.85	-0.17			0.45	-0.11	P77756	queC	21.01	21.14	20.92	20.89	20.97	20.71	21	20.92	20.82	0.65	0.54	-1.89	0.097	-1.24	0.25
				0.97	0			0.98	0.04			0.74	0.03	P0A7G6	recA	24.53	24.53	24.54	24.62	24.55	24.55	24.47	24.55	24.69	-0.06	0.95	0.63	0.55	0.57	0.59
				0.81	0.09			0.99	0.06			0.68	0.15	P0AGB3	rpoH	18.1	18.71	18.71	18.45	18.56	18.7	18.64	18.33	19	0.41	0.69	0.28	0.79	0.69	0.51
				0.068	0.37			0.99	-0.06			0.11	0.31	P0A8W2	slyA	20.4	20.11	20.35	20.16	20.39	20.14	20.52	20.75	20.51	3.28	0.012	-0.53	0.61	2.75	0.026
	+	+	+	2.8e-06	-3.37			0.99	0.02	+	+	2.4e-06	-3.35	P33013	dacD	20.46	20.76	20.75	20.58	20.81	20.65	17.2	17.23	17.49	-29.2	4.2e-09	0.21	0.84	-28.99	4.4e-09
				0.63	0.05			0.96	-0.05			0.96	-0.01	P0A823	sfsA	20.96	21.03	21.05	20.94	20.89	21.05	20.93	21.03	21.06	0.79	0.46	-0.89	0.4	-0.1	0.92
				0.76	-0.08			0.99	0.09			0.99	0.01	P0C0L2	osmC	21.89	21.56	21.79	21.99	21.58	21.94	22	21.49	21.77	-0.51	0.62	0.54	0.6	0.03	0.97
				0.21	0.1			0.99	0.03			0.13	0.13	P0A9D8	dapD	24.98	24.96	25.02	24.98	25.02	25.03	25.04	25.11	25.18	2.07	0.074	0.53	0.61	2.6	0.033
				0.77	-0.07			0.99	-0.07			0.52	-0.14	P0A7A9	ppa	25.18	25.69	25.44	25.29	25.37	25.43	25.27	25.16	25.47	-0.49	0.63	-0.55	0.6	-1.04	0.33
				0.44	-0.24			0.99	0.07			0.59	-0.17	P33368	yohF	19.82	19.38	19.75	19.81	19.49	19.84	19.78	19.11	19.54	-1.22	0.26	0.33	0.75	-0.88	0.4
				0.27	-1.42			0.99	0.16			0.33	-1.27	P75804	yliI	18.38	18.35	18.48	18.42	18.84	18.41	18.32	18.16	14.91	-1.75	0.12	0.19	0.85	-1.56	0.16
				0.61	0.06			0.96	0.07			0.26	0.13	P0A935	mltA	20.88	21.09	21.08	21.03	21.09	21.16	21.13	21.12	21.19	0.82	0.44	1.05	0.33	1.87	0.1
				0.11	0.13			0.98	-0.03			0.21	0.1	P0A7R1	rplI	28.67	28.65	28.62	28.62	28.66	28.57	28.7	28.8	28.74	2.77	0.026	-0.67	0.52	2.1	0.071
				8.4e-06	-1.47			0.98	-0.05			6.7e-06	-1.52	P08395	sppA	22.74	22.63	22.76	22.7	22.68	22.61	21.08	21.28	21.21	-22.47	3e-08	-0.75	0.47	-23.22	2.4e-08
				0.34	-0.07			0.99	0.01			0.46	-0.06	P46474	yhdP	20.27	20.23	20.29	20.27	20.32	20.25	20.18	20.26	20.18	-1.53	0.17	0.31	0.76	-1.22	0.26
				0.72	-0.08			0.99	-0.03			0.61	-0.12	P0A9P9	idnO	19.98	19.94	19.77	19.81	19.91	19.87	19.96	19.94	19.44	-0.6	0.57	-0.24	0.81	-0.84	0.43
				0.98	0			1	0			0.99	0	P0A8L1	serS	25.57	25.66	25.63	25.63	25.68	25.57	25.56	25.7	25.61	-0.04	0.97	0.06	0.96	0.02	0.98
				0.73	0.06			0.84	-0.22			0.31	-0.17	P0ADW3	zapG	22.33	22.32	22.24	22.08	22.24	21.91	22.28	22.1	22.01	0.57	0.59	-2.24	0.057	-1.68	0.13
				0.27	0.1			0.98	0.04			0.16	0.13	P43672	uup	21.41	21.47	21.56	21.5	21.53	21.51	21.56	21.61	21.67	1.76	0.12	0.65	0.54	2.41	0.044
				0.1	-0.14			0.95	-0.06			0.035	-0.2	P09127	hemX	22.06	22.06	22	22.02	22.01	21.92	21.83	21.9	21.8	-2.86	0.022	-1.11	0.3	-3.96	0.0046
				0.65	0.06			0.99	-0.03			0.83	0.03	P75867	ycbZ	22.43	22.47	22.37	22.42	22.45	22.32	22.36	22.62	22.38	0.75	0.48	-0.36	0.73	0.38	0.71
				0.33	0.1			0.99	0.03			0.23	0.13	P77488	dxs	23.09	23.15	23.13	23.12	23.24	23.1	23.21	23.36	23.18	1.54	0.16	0.45	0.67	1.99	0.083
				0.5	-0.07			0.99	0.04			0.76	-0.04	P23721	serC	22.82	22.86	22.96	22.89	22.87	22.99	22.91	22.73	22.89	-1.06	0.32	0.53	0.61	-0.53	0.61
				0.91	-0.01			0.98	-0.04			0.6	-0.05	P21170	speA	25.2	25.37	25.28	25.21	25.28	25.23	25.2	25.31	25.17	-0.21	0.84	-0.64	0.54	-0.86	0.42
				0.33	0.07			0.99	0.01			0.26	0.08	P43329	hrpA	21.95	22	21.94	22.02	21.98	21.93	22.05	22.06	22.02	1.54	0.16	0.32	0.75	1.86	0.1
				0.83	-0.06			0.95	0.17			0.64	0.12	P39367	yjhP	18.74	18.56	18.24	18.58	18.88	18.59	18.74	18.7	18.45	-0.37	0.72	1.15	0.28	0.78	0.46
				0.66	-0.07			1	-0.01			0.64	-0.08	P77258	nemA	22.39	22.23	22.18	22.42	22.26	22.1	22.32	22.12	22.11	-0.73	0.49	-0.06	0.96	-0.78	0.46
				0.98	0.01			0.95	0.33			0.49	0.35	P76217	astD	18.76	17.94	18.79	19.13	18.23	19.13	19.04	18.68	18.82	0.04	0.97	1.08	0.31	1.12	0.3
				0.37	0.13			0.95	-0.1			0.85	0.03	P15286	flk	19.2	19.03	18.99	18.91	19.11	18.91	18.99	19.21	19.11	1.44	0.19	-1.08	0.31	0.36	0.73
				0.039	-0.19			0.96	0.05			0.096	-0.14	P07001	pntA	23.05	22.98	23.02	23.07	23.1	23.02	22.84	22.93	22.85	-3.9	0.005	0.99	0.35	-2.91	0.021
				0.36	-0.17			0.99	-0.04			0.27	-0.21	P0AEX3	kgtP	22.23	22.13	22.44	22.3	22.07	22.3	22.11	22.18	21.89	-1.45	0.19	-0.37	0.72	-1.82	0.11
				0.92	-0.01			0.98	0.03			0.82	0.02	P17952	murC	22.86	22.83	22.88	22.92	22.86	22.88	22.84	22.85	22.95	-0.18	0.86	0.58	0.58	0.4	0.7
				0.28	-0.13			0.88	0.12			0.95	-0.01	P77181	paaY	19.24	19.28	19.19	19.45	19.25	19.37	19.31	19.27	19.09	-1.73	0.12	1.59	0.15	-0.13	0.9
				0.35	-0.22			0.5	0.51			0.23	0.29	P0AFZ7	trkH	17.48	17.23	16.98	17.82	17.9	17.5	17.52	17.62	17.42	-1.48	0.18	3.46	0.0092	1.98	0.085
				0.62	-0.06			0.98	-0.06			0.32	-0.12	P0A6X7	ihfA	25.34	25.29	25.26	25.24	25.21	25.26	25.01	25.29	25.22	-0.81	0.44	-0.79	0.45	-1.61	0.15
				0.82	-0.02			0.74	0.11			0.21	0.1	P0AEZ3	minD	25.66	25.6	25.57	25.75	25.7	25.73	25.68	25.75	25.69	-0.39	0.71	2.52	0.037	2.13	0.067
				8.4e-06	-1.2			0.99	-0.03			6.7e-06	-1.23	P37005	lasT	21.42	21.29	21.27	21.33	21.28	21.28	20.06	20.13	20.09	-22.42	3.1e-08	-0.54	0.6	-22.97	2.6e-08
				0.15	0.12			0.98	-0.04			0.29	0.09	P67826	cutC	20.6	20.53	20.52	20.55	20.56	20.43	20.63	20.65	20.64	2.45	0.041	-0.73	0.49	1.72	0.13
				0.2	0.13			0.99	-0.01			0.25	0.12	P05719	hsdS	20.25	20.42	20.24	20.27	20.27	20.33	20.36	20.46	20.43	2.09	0.072	-0.2	0.85	1.89	0.097
				0.44	-0.08			0.77	0.16			0.49	0.08	P77552	ydhQ	21.94	21.85	22.04	22.15	22	22.15	22.06	22.02	21.97	-1.22	0.26	2.35	0.048	1.13	0.29
				0.48	-0.68			0.99	-0.15			0.4	-0.84	P78067	ynjE	22.16	23.4	21.54	21.96	23.22	21.46	21.33	22.2	21.06	-1.13	0.29	-0.25	0.81	-1.38	0.21
				0.013	0.25			0.29	-0.24			0.9	0.01	P08660	lysC	20.9	20.85	20.99	20.69	20.67	20.66	20.94	20.93	20.91	5.21	0.00094	-4.97	0.0013	0.24	0.81
				0.3	0.1			0.99	0.02			0.25	0.12	P04993	recD	19.2	19.15	19.12	19.25	19.14	19.13	19.22	19.37	19.23	1.63	0.14	0.27	0.79	1.91	0.095
				0.89	0.02			0.84	-0.17			0.25	-0.15	P77806	ybdL	18.38	18.32	18.24	18.14	18.12	18.15	18.06	18.34	18.08	0.25	0.81	-2.16	0.065	-1.91	0.094
				0.25	0.18			0.98	0.06			0.14	0.24	P76014	dhaL	22.39	22.22	22.26	22.51	22.21	22.34	22.59	22.4	22.6	1.86	0.1	0.65	0.53	2.51	0.038
				0.65	-0.05			0.99	-0.02			0.54	-0.06	P76561	ypfH	20.98	20.98	20.81	20.96	20.89	20.89	20.9	20.78	20.91	-0.75	0.48	-0.25	0.81	-1	0.35
				0.4	0.12			0.88	-0.14			0.88	-0.03	P10442	rnhB	19.76	19.71	19.65	19.64	19.64	19.42	19.53	19.74	19.77	1.31	0.23	-1.6	0.15	-0.29	0.78
				0.13	0.13			0.93	-0.07			0.44	0.06	P37641	yhjC	19.12	19.18	19.19	19.11	19.02	19.15	19.2	19.21	19.26	2.62	0.032	-1.36	0.21	1.27	0.24
				0.78	-0.03			0.99	-0.02			0.65	-0.05	P0AEH1	rseP	21.3	21.24	21.29	21.28	21.31	21.18	21.14	21.37	21.16	-0.47	0.65	-0.29	0.78	-0.75	0.47
				0.73	0.04			0.96	0.07			0.34	0.11	P0A7Y0	rnc	24.14	24.19	24.2	24.17	24.3	24.27	24.14	24.34	24.38	0.57	0.59	0.98	0.36	1.55	0.16
				0.7	0.03			1	0.01			0.63	0.03	P0AFK0	pmbA	22.99	22.98	23.02	22.98	23	23.02	23	23.04	23.04	0.64	0.54	0.16	0.88	0.8	0.45
				0.00066	1.43			1	-0.02			0.00072	1.42	P08194	glpT	20.28	20.22	20.4	20.6	20.05	20.19	21.77	21.52	21.85	9.64	1.5e-05	-0.12	0.91	9.52	1.7e-05
				0.82	0.02			0.96	0.05			0.42	0.07	P0A940	bamA	23.58	23.65	23.62	23.62	23.73	23.64	23.63	23.71	23.72	0.4	0.7	0.92	0.39	1.32	0.23
				0.52	-0.06			0.99	0.02			0.67	-0.04	P46890	ybaE	19.4	19.42	19.46	19.4	19.39	19.54	19.35	19.42	19.39	-1.03	0.33	0.32	0.76	-0.71	0.5
				0.22	-0.43			0.98	0.16			0.44	-0.27	P17846	cysI	21.4	22.06	21.59	21.53	22.09	21.91	21.45	21.63	21.16	-2.02	0.08	0.75	0.48	-1.27	0.24
				0.007	-0.51			0.98	0.05			0.011	-0.46	Q46851	gpr	22.6	22.66	22.56	22.66	22.61	22.71	22.34	22.03	22.07	-5.98	0.0004	0.61	0.56	-5.37	0.00079
				0.083	-0.21			0.99	0.02			0.11	-0.18	P23843	oppA	25.4	25.43	25.37	25.46	25.4	25.41	25.35	25.1	25.2	-3.09	0.016	0.36	0.73	-2.73	0.027
				0.018	-0.34			0.99	-0.01			0.015	-0.36	P76185	ydhJ	20.06	20	19.95	20.05	19.91	20	19.74	19.51	19.68	-4.75	0.0016	-0.19	0.85	-4.94	0.0013
				0.097	-0.23			0.98	0.05			0.17	-0.18	P00509	aspC	25.23	25.31	25.22	25.25	25.37	25.29	25.14	25.18	24.9	-2.9	0.021	0.59	0.57	-2.31	0.051
				0.054	0.18			0.99	-0.01			0.069	0.17	P13024	fdhE	23.57	23.57	23.61	23.6	23.61	23.5	23.8	23.69	23.77	3.53	0.0083	-0.28	0.79	3.26	0.012
				0.19	0.11			0.74	0.13			0.019	0.24	P09323	nagE	24.25	24.3	24.35	24.43	24.41	24.45	24.56	24.46	24.59	2.12	0.068	2.57	0.035	4.69	0.0018
				0.24	-0.11			0.98	0.04			0.48	-0.07	P0AEW6	gsk	22.22	22.33	22.28	22.28	22.37	22.31	22.13	22.22	22.29	-1.89	0.097	0.74	0.48	-1.15	0.28
				0.78	-0.09			0.95	0.21			0.7	0.12	P27243	rfaL	19.46	19.57	19.79	19.58	19.9	19.97	19.43	20.11	19.64	-0.48	0.65	1.13	0.29	0.65	0.53
				0.93	0.01			0.87	0.13			0.26	0.15	P62707	gpmA	25.88	25.84	26.01	26.06	25.91	26.16	26.04	26	26.14	0.16	0.87	1.7	0.13	1.86	0.1
				0.033	-0.33			0.73	0.21			0.36	-0.12	P15877	gcd	21.29	21.21	21.48	21.57	21.46	21.59	21.13	21.19	21.29	-4.07	0.0039	2.59	0.033	-1.48	0.18
				0.96	-0.01			0.99	-0.02			0.82	-0.03	P0ACJ8	crp	25.75	25.69	25.65	25.7	25.73	25.59	25.72	25.74	25.53	-0.1	0.92	-0.3	0.77	-0.4	0.7
	+			0.0035	-0.5	+	+	7.4e-11	10.12	+	+	1.1e-10	9.62	P06996	ompC	20.27	20.39	20.17	30.32	30.39	30.49	29.95	29.89	29.86	-6.93	0.00015	140.22	2.7e-14	133.29	4e-14
				0.69	0.05			0.99	0.03			0.53	0.08	P10441	lpxB	20.61	20.68	20.7	20.77	20.66	20.65	20.72	20.9	20.61	0.66	0.53	0.37	0.72	1.03	0.34
				0.73	-0.02			0.99	0.01			0.86	-0.01	P0AES4	gyrA	25.75	25.8	25.78	25.8	25.79	25.76	25.74	25.8	25.74	-0.57	0.59	0.24	0.82	-0.33	0.75
				0.51	0.07			1	-0.01			0.59	0.05	P60723	rplD	28.74	28.75	28.7	28.75	28.72	28.68	28.66	28.89	28.8	1.05	0.33	-0.17	0.87	0.88	0.41
				0.9	0.01			0.95	-0.05			0.57	-0.04	P07639	aroB	21.48	21.48	21.48	21.46	21.46	21.35	21.44	21.47	21.4	0.22	0.83	-1.15	0.29	-0.93	0.38
				0.13	0.25			0.98	-0.06			0.24	0.19	P0AG48	rplU	27.83	27.8	27.98	27.77	27.89	27.76	27.87	28.08	28.23	2.6	0.033	-0.66	0.53	1.94	0.09
				0.34	-0.14			1	0			0.35	-0.14	P0A8U2	yafD	19.78	19.88	20.01	19.87	19.86	19.95	19.87	19.57	19.81	-1.54	0.17	0.02	0.99	-1.52	0.17
				0.36	0.17			0.75	-0.27			0.56	-0.11	P46187	rseC	19.3	19.42	19.2	18.91	19.25	18.94	19.17	19.08	19.35	1.46	0.18	-2.41	0.044	-0.95	0.37
				0.012	-0.6			0.93	0.17			0.04	-0.44	P36659	cbpA	21.23	21.13	21.29	21.53	21.19	21.44	20.98	20.67	20.69	-5.26	0.00089	1.45	0.19	-3.81	0.0057
				0.34	-0.22			0.96	0.15			0.77	-0.07	P38684	torR	18.41	18.86	18.86	18.72	18.9	18.95	18.47	18.67	18.78	-1.54	0.17	1.04	0.33	-0.49	0.64
				0.79	-0.04			0.95	0.1			0.7	0.06	P41052	mltB	20.96	20.87	20.9	21.06	20.91	21.04	21.12	20.98	20.8	-0.46	0.66	1.12	0.3	0.66	0.53
				0.47	0.12			0.93	-0.13			0.97	-0.01	P0A6L9	hscB	20.83	20.96	20.61	20.57	20.75	20.71	20.67	20.79	20.92	1.14	0.29	-1.21	0.26	-0.08	0.94
				0.012	0.52			1	0.02			0.01	0.54	P31441	ade	20.5	20.45	20.51	20.44	20.7	20.36	20.9	21.02	21.15	5.26	0.00089	0.17	0.87	5.44	0.00073
				0.68	-0.07			0.95	0.11			0.82	0.04	P0AA10	rplM	26.2	26.48	26.29	26.38	26.39	26.53	26.2	26.49	26.41	-0.68	0.52	1.09	0.31	0.41	0.69
				0.04	-0.29			0.99	0.02			0.05	-0.26	P05042	fumC	21.67	21.61	21.76	21.7	21.61	21.81	21.52	21.39	21.35	-3.87	0.0052	0.32	0.75	-3.55	0.0081
				0.37	-0.07			0.99	0.01			0.45	-0.06	P0A6W9	gshA	21.86	21.9	21.91	21.85	21.87	21.98	21.86	21.8	21.82	-1.42	0.19	0.2	0.85	-1.23	0.26
				0.81	0.03			0.99	-0.03			0.99	0	P27300	lpxK	19.95	19.85	19.81	19.85	19.82	19.84	19.75	20	19.85	0.42	0.69	-0.45	0.67	-0.03	0.98
				0.44	-0.16			0.98	0.09			0.76	-0.07	P0A836	sucC	26.59	26.44	26.54	26.56	26.6	26.68	26.51	26.71	26.13	-1.23	0.26	0.7	0.5	-0.52	0.61
				0.46	0.13			0.64	-0.34			0.25	-0.21	P0AEN8	fucU	20.17	20.18	19.99	19.74	19.98	19.6	20	19.78	19.92	1.16	0.28	-3.07	0.016	-1.91	0.095
				0.7	0.05			0.98	-0.04			0.99	0	P06986	hisC	20.27	20.14	20.37	20.23	20.21	20.22	20.36	20.18	20.26	0.65	0.54	-0.61	0.56	0.04	0.97
				0.062	0.23			0.96	-0.06			0.14	0.17	P37652	bcsB	18.6	18.51	18.57	18.49	18.57	18.44	18.8	18.78	18.61	3.39	0.01	-0.88	0.41	2.51	0.038
				0.14	0.26			0.96	-0.11			0.37	0.15	P0A6U5	rsmG	20.19	20.41	20.36	20.17	20.24	20.22	20.34	20.37	20.71	2.48	0.039	-1.04	0.33	1.44	0.19
				0.22	0.31			0.96	0.16			0.087	0.47	Q46939	yqeF	20.26	20.61	20.75	20.58	20.69	20.81	20.77	21.23	21.03	2.02	0.08	1	0.35	3.02	0.018
				0.6	0.08			0.96	-0.08			1	0	P27247	plsX	20.56	20.65	20.51	20.48	20.62	20.37	20.46	20.75	20.5	0.85	0.42	-0.85	0.42	0	1
				0.82	0.03			0.96	0.07			0.41	0.11	P0DTT0	bipA	25.55	25.78	25.66	25.7	25.72	25.79	25.65	25.77	25.89	0.4	0.7	0.94	0.38	1.34	0.22
				0.21	-0.16			0.93	0.1			0.68	-0.05	Q47147	yafJ	19.12	19.2	19.2	19.35	19.13	19.35	19.22	19.07	19.07	-2.05	0.076	1.35	0.22	-0.7	0.51
				0.32	0.14			0.99	-0.04			0.49	0.1	P0AEG6	dsbC	21.71	21.85	21.79	21.77	21.79	21.67	21.91	21.7	22.03	1.59	0.15	-0.46	0.66	1.14	0.29
				0.99	0			1	0.01			0.96	0.01	P08839	ptsI	25.41	25.44	25.49	25.48	25.41	25.48	25.45	25.38	25.53	0.02	0.99	0.1	0.92	0.12	0.91
				0.76	0.1			0.99	0.05			0.63	0.16	P23538	ppsA	24.31	24.38	24.25	24.25	24.5	24.34	24.49	24.9	24.02	0.52	0.62	0.28	0.79	0.79	0.45
				0.96	-0.02			0.96	0.19			0.65	0.17	P23847	dppA	22.49	22.16	22.61	22.76	22.3	22.78	22.8	22.14	22.83	-0.1	0.92	0.85	0.42	0.75	0.47
				0.7	0.06			0.99	-0.04			0.9	0.02	P0A8U0	syd	20.11	20.25	19.91	19.91	20.16	20.08	20.1	20.13	20.11	0.63	0.54	-0.38	0.71	0.25	0.81
	+	+	+	0.006	-2.17			0.99	0.15	+	+	0.0079	-2.01	P0A9H3	cadA	23.01	23.03	22.4	23.2	22.75	22.96	21.62	20.32	20.46	-6.21	0.00031	0.43	0.68	-5.77	0.0005
				0.89	0.03			0.98	-0.07			0.86	-0.04	P30125	leuB	19.81	19.64	19.96	19.73	19.7	19.78	19.97	19.58	19.74	0.25	0.81	-0.58	0.58	-0.33	0.75
				0.65	0.29			1	-0.03			0.69	0.26	P15081	gutM	19.21	18.41	19.39	19.03	18.42	19.46	18.97	18.91	19.92	0.75	0.48	-0.08	0.94	0.67	0.52
				0.95	0.01			0.99	0.04			0.69	0.05	P76291	cmoB	21.23	21.26	21.32	21.23	21.3	21.39	21.2	21.36	21.39	0.12	0.91	0.55	0.6	0.67	0.52
				0.25	-0.12			0.97	-0.05			0.12	-0.17	P0A9G8	modE	21.44	21.55	21.51	21.5	21.5	21.34	21.28	21.31	21.4	-1.84	0.1	-0.81	0.44	-2.65	0.03
				0.029	0.2			0.87	-0.08			0.14	0.12	P05852	tsaD	22.54	22.53	22.56	22.48	22.51	22.4	22.61	22.7	22.69	4.22	0.0032	-1.68	0.13	2.54	0.036
				0.39	-0.16			1	0.02			0.45	-0.14	P0AFT5	btsR	20.06	20.35	20.09	20.03	20.37	20.16	19.92	20.16	20.01	-1.37	0.21	0.15	0.89	-1.22	0.26
				0.28	0.12			0.98	-0.05			0.52	0.07	P25740	waaG	20.6	20.74	20.74	20.68	20.66	20.6	20.68	20.87	20.74	1.73	0.12	-0.68	0.52	1.05	0.32
				0.18	0.14			0.49	-0.23			0.41	-0.09	P09832	gltD	21.27	21.34	21.39	21.11	21.15	21.05	21.23	21.15	21.36	2.21	0.06	-3.54	0.0083	-1.33	0.22
				0.79	-0.11			1	-0.01			0.77	-0.12	P80668	feaB	17.41	17.01	17.42	17.83	17.2	16.78	17.22	17.12	17.14	-0.45	0.66	-0.03	0.97	-0.49	0.64
				0.21	-0.1			1	0			0.23	-0.09	P33644	yfiH	21.44	21.45	21.41	21.47	21.43	21.4	21.29	21.4	21.31	-2.07	0.074	0.06	0.96	-2.01	0.081
				0.18	-0.2			0.93	-0.11			0.058	-0.31	P31473	ravA	21.19	21.29	21.07	21.1	21.12	21	21.03	20.87	20.73	-2.19	0.061	-1.21	0.26	-3.4	0.01
				0.097	0.25			0.99	-0.02			0.12	0.23	P37751	wbbK	22.28	22.47	22.27	22.25	22.43	22.29	22.49	22.71	22.51	2.91	0.021	-0.23	0.83	2.68	0.029
				0.15	-0.15			0.84	0.13			0.83	-0.02	P0A6H8	clsA	20.21	20.09	20.22	20.39	20.19	20.34	20.16	20.13	20.17	-2.44	0.042	2.06	0.076	-0.38	0.71
				0.46	-0.06			0.87	0.09			0.74	0.03	P39356	yjhU	21.69	21.79	21.83	21.8	21.91	21.87	21.78	21.84	21.77	-1.16	0.28	1.71	0.13	0.55	0.6
				0.64	0.04			0.44	0.19			0.019	0.23	P77399	fadJ	20.21	20.16	20.17	20.36	20.34	20.41	20.36	20.48	20.38	0.76	0.47	3.95	0.0047	4.71	0.0017
				0.43	-0.08			0.99	0.02			0.55	-0.06	P60560	guaC	23.05	23.17	23.12	23.08	23.16	23.16	22.94	23.16	23.04	-1.25	0.25	0.29	0.78	-0.96	0.37
				0.9	-0.03			0.98	-0.08			0.58	-0.1	P77265	mdlA	19.46	19.47	19.67	19.47	19.26	19.65	19.45	19.55	19.3	-0.23	0.82	-0.68	0.52	-0.91	0.39
				0.047	-0.35			0.99	-0.04			0.032	-0.39	P30178	hcxB	20.74	20.69	20.74	20.73	20.6	20.73	20.54	20.3	20.16	-3.67	0.0068	-0.41	0.7	-4.08	0.0039
				0.0023	-0.43			0.96	-0.05			0.0012	-0.49	P0ADK0	yiaF	21.4	21.32	21.33	21.37	21.28	21.24	20.94	20.83	20.82	-7.6	8.1e-05	-0.94	0.38	-8.54	3.6e-05
				0.91	-0.01			0.92	0.08			0.43	0.07	P0AES6	gyrB	23.92	24.07	23.97	24.04	24.08	24.06	24.01	24.07	24.07	-0.2	0.85	1.49	0.18	1.29	0.23
				0.98	-0.01			0.96	-0.15			0.51	-0.16	P0ABD8	accB	23.4	23.55	23.3	23.14	23.43	23.21	23.1	23.08	23.58	-0.05	0.96	-1.02	0.34	-1.07	0.32
				0.11	-0.19			1	-0.01			0.1	-0.19	P76034	yciT	21.06	20.96	21.09	21.01	21	21.09	20.79	20.79	20.96	-2.79	0.025	-0.08	0.94	-2.87	0.022
				0.79	0.03			0.98	0.05			0.48	0.09	P0A6K6	deoB	24.59	24.49	24.52	24.66	24.43	24.68	24.6	24.59	24.67	0.44	0.67	0.72	0.49	1.16	0.28
				0.093	-0.39			0.98	0.1			0.2	-0.29	P39176	erfK	19.78	19.57	19.64	19.92	19.54	19.84	19.6	19.22	19.3	-2.95	0.019	0.79	0.46	-2.16	0.064
				0.51	-0.05			0.98	0.03			0.83	-0.02	P45464	lpoA	22.57	22.6	22.61	22.63	22.68	22.56	22.61	22.59	22.53	-1.05	0.32	0.66	0.53	-0.39	0.71
				0.3	-0.15			0.99	0.03			0.42	-0.12	P77596	yagF	20.47	20.57	20.48	20.57	20.51	20.54	20.56	20.2	20.42	-1.66	0.14	0.34	0.74	-1.31	0.23
				0.72	0.03			0.84	-0.11			0.34	-0.08	P16528	iclR	19.03	19.06	19.01	18.86	18.97	18.95	18.91	19.01	18.94	0.59	0.57	-2.14	0.067	-1.54	0.16
				0.084	0.23			0.99	-0.01			0.099	0.21	P36999	rlmA	20.92	21.01	21.01	21.01	21.03	20.86	21.07	21.22	21.29	3.07	0.016	-0.2	0.85	2.87	0.022
				0.6	-0.32			0.84	-0.83			0.082	-1.15	P0AAY6	ybjN	18.32	18.41	17.78	17.21	17.14	17.68	16.29	16.98	17.81	-0.85	0.42	-2.23	0.058	-3.08	0.016
				0.96	0.01			0.98	0.06			0.68	0.06	P0AGJ7	trmL	20.21	20.5	20.44	20.4	20.51	20.41	20.3	20.51	20.53	0.08	0.94	0.61	0.56	0.69	0.51
				0.69	0.04			1	0			0.71	0.04	P25745	mnmA	22.18	22.28	22.17	22.17	22.27	22.19	22.16	22.26	22.32	0.65	0.53	-0.02	0.98	0.63	0.55
				0.12	0.23			0.97	-0.07			0.26	0.16	P33221	purT	20.53	20.63	20.52	20.51	20.59	20.37	20.59	20.86	20.71	2.66	0.03	-0.81	0.44	1.85	0.1
				0.093	0.2			0.98	-0.04			0.17	0.16	Q46802	uacR	21.32	21.17	21.23	21.29	21.17	21.15	21.49	21.38	21.33	2.95	0.019	-0.62	0.55	2.33	0.05
				0.98	0			0.99	-0.02			0.91	-0.01	P37177	ptsP	20.75	20.73	20.68	20.68	20.76	20.67	20.68	20.81	20.63	0.05	0.96	-0.26	0.8	-0.21	0.84
				0.72	-0.05			1	0.01			0.76	-0.05	P62623	ispH	22.14	22.28	22.26	22.17	22.39	22.13	22.07	22.26	22.21	-0.59	0.57	0.06	0.95	-0.53	0.61
				0.42	-0.09			0.84	0.14			0.67	0.05	P06149	dld	22.57	22.74	22.64	22.79	22.75	22.84	22.75	22.77	22.58	-1.27	0.24	1.98	0.085	0.72	0.5
				0.45	0.06			0.99	0.02			0.32	0.09	P0AG67	rpsA	28.94	29.05	28.93	28.95	28.99	29.05	29.03	29.05	29.1	1.19	0.27	0.41	0.69	1.61	0.15
				0.12	-0.2			0.96	0.07			0.31	-0.12	P0AAC0	uspE	22.43	22.34	22.28	22.47	22.36	22.44	22.24	22.09	22.35	-2.64	0.031	0.98	0.36	-1.65	0.14
				0.2	-0.12			0.99	0.01			0.25	-0.11	P75728	ubiF	22.77	22.9	22.84	22.87	22.87	22.81	22.79	22.75	22.64	-2.12	0.069	0.2	0.85	-1.92	0.093
				0.091	0.17			0.95	0.06			0.032	0.24	P0A962	ansA	21.6	21.64	21.73	21.69	21.77	21.7	21.82	21.97	21.89	2.99	0.018	1.08	0.31	4.07	0.004
				0.0081	-0.7			0.85	0.22			0.036	-0.48	P54901	csiE	21.19	20.99	21.18	21.44	21.1	21.49	20.8	20.58	20.54	-5.76	0.0005	1.84	0.11	-3.92	0.0048
				0.47	0.06			0.98	-0.03			0.78	0.02	P0AGD7	ffh	23.69	23.75	23.69	23.7	23.7	23.64	23.69	23.82	23.7	1.15	0.29	-0.67	0.53	0.48	0.64
				0.033	0.3			0.85	-0.13			0.18	0.17	P0A7U7	rpsT	26.5	26.48	26.44	26.34	26.33	26.34	26.47	26.75	26.71	4.07	0.004	-1.79	0.11	2.28	0.054
				0.13	2.66			0.98	-0.81			0.27	1.85	P30130	fimD	17.94	14.18	18.02	15.5	16.31	15.91	17.8	18.12	19.78	2.57	0.034	-0.78	0.46	1.79	0.11
				0.7	-0.06			0.99	-0.05			0.49	-0.12	P0A9T8	ybbA	18.03	18.33	18.24	18.1	18.3	18.04	18.18	18.08	17.98	-0.63	0.55	-0.51	0.63	-1.14	0.29
				2e-05	-1.05			0.99	-0.03			1.7e-05	-1.08	P0AEJ4	envZ	20.86	20.71	20.89	20.82	20.8	20.77	19.76	19.73	19.73	-18.88	1.1e-07	-0.49	0.64	-19.37	9.2e-08
				0.035	-0.45			0.96	0.1			0.079	-0.35	P0A8G3	uxaC	21.82	21.74	21.76	21.87	21.76	21.98	21.62	21.47	21.18	-4.02	0.0042	0.91	0.39	-3.11	0.015
				0.83	-0.03			0.99	0.02			0.94	-0.01	P39099	degQ	22.89	22.83	22.84	22.93	22.85	22.85	23.03	22.85	22.65	-0.38	0.72	0.23	0.83	-0.15	0.88
				0.23	0.17			0.96	-0.08			0.51	0.09	P0AGB6	rpoE	20.74	20.77	21.05	20.77	20.81	20.74	20.98	20.87	20.99	1.96	0.088	-0.88	0.41	1.08	0.31
				6.8e-05	1.16			0.99	0.02			6.4e-05	1.18	P15977	malQ	22.26	22.4	22.39	22.33	22.32	22.45	23.63	23.38	23.57	14.89	6.5e-07	0.21	0.84	15.1	5.9e-07
				0.24	0.1			0.96	0.05			0.1	0.15	P23882	fmt	22.13	22.08	22.12	22.22	22.14	22.13	22.2	22.35	22.25	1.88	0.099	0.94	0.38	2.82	0.024
				0.63	0.04			0.96	0.05			0.29	0.1	P37908	yfjD	19.54	19.52	19.62	19.55	19.67	19.63	19.63	19.73	19.61	0.8	0.45	0.93	0.38	1.73	0.12
				0.0072	-0.3			0.93	0.07			0.023	-0.23	P09155	rnd	21.66	21.68	21.64	21.78	21.7	21.7	21.35	21.48	21.45	-5.91	0.00043	1.42	0.2	-4.5	0.0023
				0.91	-0.08			0.99	-0.14			0.75	-0.22	P33937	napA	21.11	21.67	20.59	21.08	21.54	20.34	21.15	21.25	20.32	-0.2	0.85	-0.34	0.74	-0.54	0.6
				0.097	0.43			0.93	0.21			0.026	0.64	P0A6F1	carA	20.98	21.02	21.15	21.1	21.47	21.2	21.45	21.98	21.63	2.92	0.02	1.41	0.2	4.33	0.0028
				0.0079	0.23			0.99	0.02			0.006	0.24	P76055	ttcA	21.38	21.42	21.41	21.4	21.42	21.44	21.63	21.64	21.65	5.82	0.00048	0.39	0.71	6.21	0.00031
				0.0023	1.19			0.99	0.06			0.0017	1.25	P0AEX9	malE	24.52	25.08	24.8	24.67	24.94	24.97	26.2	25.88	26.07	7.55	8.5e-05	0.41	0.69	7.96	5.9e-05
				0.94	0.01			1	0			0.94	0.01	P0AB71	fbaA	26.43	26.39	26.38	26.47	26.38	26.36	26.36	26.48	26.38	0.14	0.89	0.02	0.99	0.15	0.88
				0.02	0.43			0.99	-0.03			0.025	0.4	P0AA47	plaP	20.44	20.39	20.67	20.47	20.44	20.51	20.79	21.05	20.86	4.66	0.0019	-0.3	0.77	4.36	0.0027
				0.19	-0.83			0.99	-0.11			0.15	-0.94	P77374	ynfE	19.59	19.56	18.2	19.31	18.99	18.73	18.41	17.79	18.34	-2.16	0.064	-0.28	0.79	-2.45	0.042
				0.91	0.03			0.85	-0.27			0.31	-0.24	P37676	yiaO	17.74	18.11	18.18	17.96	17.73	17.53	17.86	17.64	17.8	0.2	0.84	-1.86	0.1	-1.66	0.14
				0.094	-0.21			0.98	-0.05			0.049	-0.25	P0ADR8	ppnN	23.86	23.72	23.85	23.82	23.72	23.75	23.67	23.46	23.53	-2.94	0.02	-0.64	0.54	-3.58	0.0078
				0.11	-0.44			0.96	0.16			0.28	-0.28	P07003	poxB	21.75	21.5	21.79	22.03	21.59	21.89	21.67	21.25	21.29	-2.81	0.024	1.03	0.34	-1.79	0.11
				0.096	-0.27			0.99	0.04			0.14	-0.23	P0AC38	aspA	25.48	25.56	25.31	25.46	25.59	25.41	25.21	25.35	25.09	-2.92	0.02	0.38	0.71	-2.54	0.036
				0.16	-0.21			0.74	0.22			0.98	0.01	P33018	yeiG	18.93	19.15	19.28	19.32	19.38	19.31	19.07	19.11	19.2	-2.37	0.047	2.44	0.042	0.07	0.95
				0.0064	0.53			0.73	0.23			0.0011	0.77	P0AAG8	mglA	21.47	21.45	21.61	21.71	21.63	21.89	22.32	22.16	22.35	6.11	0.00034	2.66	0.03	8.77	3e-05
				0.23	0.33			0.93	-0.22			0.69	0.11	P45468	yraQ	17.43	17.91	17.82	17.35	17.77	17.39	17.64	18.04	17.82	1.96	0.088	-1.29	0.24	0.67	0.52
				0.098	0.16			0.98	0.04			0.049	0.2	P0A722	lpxA	22.04	22.12	22.18	22.14	22.16	22.15	22.23	22.37	22.34	2.88	0.021	0.7	0.51	3.58	0.0078
				0.18	0.13			0.96	0.05			0.083	0.19	P30850	rnb	23.7	23.78	23.82	23.77	23.83	23.86	23.89	23.91	24.05	2.18	0.063	0.89	0.4	3.07	0.016
				0.033	-0.28			1	0			0.029	-0.28	P17169	glmS	24.24	24.32	24.32	24.26	24.3	24.31	23.93	24.16	23.94	-4.1	0.0038	-0.06	0.96	-4.15	0.0035
				0.21	-0.17			0.98	0.05			0.35	-0.13	P39160	uxuB	22.85	22.9	22.84	22.99	22.85	22.88	22.91	22.71	22.59	-2.06	0.075	0.56	0.59	-1.5	0.17
				0.31	0.17			0.84	-0.21			0.84	-0.04	P27859	tatD	19.98	20.03	19.8	19.81	19.86	19.53	19.8	19.98	19.92	1.62	0.15	-2	0.083	-0.38	0.72
				0.84	0.03			0.99	-0.05			0.93	-0.02	P71298	intF	18.95	19.15	18.84	18.96	18.9	18.93	19.07	18.82	18.99	0.34	0.74	-0.53	0.61	-0.18	0.86
				0.091	-0.38			0.99	0.06			0.15	-0.32	P0A6U8	glgA	21.95	21.72	21.83	22.07	21.78	21.83	21.76	21.43	21.35	-2.99	0.018	0.5	0.63	-2.48	0.039
				0.61	-0.41			0.99	-0.11			0.52	-0.51	P37596	norW	20.02	20.11	19.23	20.46	20.09	18.48	19.41	19.33	19.07	-0.83	0.43	-0.22	0.83	-1.05	0.33
				0.053	-0.16			0.85	0.08			0.28	-0.08	P0ADE4	tamA	21.8	21.8	21.82	21.91	21.82	21.93	21.71	21.75	21.72	-3.55	0.0081	1.78	0.12	-1.78	0.12
				0.12	0.17			0.85	0.11			0.023	0.29	P00893	ilvI	17.33	17.32	17.31	17.31	17.46	17.53	17.55	17.61	17.67	2.72	0.027	1.78	0.11	4.5	0.0023
				0.95	0.01			0.93	-0.1			0.5	-0.09	P13458	sbcC	19.2	19.21	19.38	19.06	19.18	19.26	19.1	19.29	19.14	0.12	0.91	-1.22	0.26	-1.1	0.3
				0.84	-0.03			0.97	-0.06			0.47	-0.09	P37329	modA	21.69	21.84	21.72	21.72	21.77	21.56	21.76	21.56	21.65	-0.35	0.74	-0.84	0.43	-1.18	0.27
				0.36	-0.76			0.99	-0.13			0.29	-0.89	P76220	ydjY	19.95	21.01	19.48	19.78	20.9	19.37	19.34	19.75	18.68	-1.47	0.18	-0.25	0.81	-1.72	0.13
				0.69	-0.17			0.99	0.1			0.89	-0.07	P21156	cysD	20.33	21.31	20.79	20.64	21.11	20.98	20.77	21	20.44	-0.66	0.53	0.38	0.71	-0.28	0.79
				0.11	0.22			0.99	0.02			0.09	0.24	P37349	dhaM	22.41	22.28	22.39	22.46	22.26	22.42	22.63	22.47	22.7	2.76	0.026	0.22	0.83	2.98	0.019
				0.92	0.01			1	-0.01			0.98	0	P55135	rlmD	20.36	20.32	20.43	20.41	20.31	20.37	20.36	20.39	20.37	0.18	0.86	-0.13	0.9	0.05	0.96
				0.0033	-0.52			0.99	0.02			0.0039	-0.5	P76149	sad	20.34	20.54	20.55	20.47	20.48	20.54	19.88	20.04	20.02	-7.04	0.00014	0.24	0.82	-6.8	0.00017
				0.37	0.18			0.96	-0.12			0.77	0.07	P0AG18	purE	20.12	19.9	19.92	19.74	20.03	19.82	19.79	20.24	20.11	1.4	0.2	-0.9	0.4	0.51	0.63
				0.94	-0.01			1	0.01			0.98	-0.01	P32125	mobB	17.43	17.46	17.26	17.35	17.42	17.41	17.29	17.49	17.37	-0.14	0.89	0.07	0.95	-0.07	0.95
				0.62	-0.13			0.99	0.06			0.81	-0.07	P62601	treF	19.23	18.94	19.12	19.46	18.93	19.09	19.29	18.84	18.96	-0.8	0.45	0.38	0.71	-0.42	0.69
				0.097	0.14			0.98	-0.03			0.17	0.11	P32695	dusA	21.15	21.07	21.11	21.15	21.04	21.06	21.26	21.2	21.22	2.9	0.021	-0.6	0.57	2.3	0.052
				0.00017	-0.64			1	0			0.00017	-0.64	P0ACB2	hemB	23.34	23.32	23.42	23.41	23.32	23.36	22.66	22.73	22.77	-12.34	2.6e-06	0.01	1	-12.33	2.6e-06
				0.96	-0.01			0.93	-0.13			0.35	-0.14	P03813	ygeA	20.48	20.27	20.28	20.18	20.3	20.17	20.05	20.23	20.34	-0.08	0.94	-1.42	0.2	-1.5	0.17
				0.25	-0.09			0.98	0.03			0.49	-0.06	P0AG90	secD	24.08	24.18	24.17	24.18	24.15	24.2	24.02	24.1	24.13	-1.83	0.11	0.69	0.51	-1.14	0.29
				0.68	-0.03			1	0			0.71	-0.03	P0AFF6	nusA	25.12	25.17	25.15	25.11	25.17	25.17	25.08	25.12	25.16	-0.67	0.52	0.04	0.97	-0.63	0.55
				0.49	-0.07			0.96	0.06			0.92	-0.01	P31057	panB	23.44	23.59	23.4	23.61	23.47	23.52	23.5	23.45	23.44	-1.09	0.31	0.89	0.4	-0.2	0.85
				0.38	-0.42			0.99	-0.1			0.3	-0.52	P09373	pflB	27.84	28.2	27.36	27.74	28.09	27.27	27.44	27.6	26.79	-1.39	0.2	-0.33	0.75	-1.71	0.13
				0.25	-0.09			0.93	-0.06			0.075	-0.15	Q47690	mmuM	19.75	19.74	19.74	19.63	19.74	19.68	19.54	19.62	19.63	-1.83	0.11	-1.34	0.22	-3.17	0.014
				0.044	-0.2			0.96	0.05			0.1	-0.15	P37595	iaaA	22.39	22.56	22.51	22.52	22.53	22.55	22.32	22.33	22.36	-3.77	0.006	0.91	0.39	-2.85	0.022
				0.36	-0.09			0.98	-0.04			0.2	-0.13	P25536	yhdE	20.69	20.7	20.74	20.78	20.65	20.58	20.51	20.61	20.61	-1.47	0.18	-0.69	0.51	-2.15	0.065
				0.88	-0.01			0.99	0.02			0.9	0.01	P40120	mdoD	21.61	21.59	21.63	21.64	21.65	21.6	21.61	21.66	21.59	-0.28	0.79	0.52	0.62	0.24	0.82
				0.044	0.15			0.99	-0.02			0.07	0.13	P0A6M8	fusA	29.05	29.05	29.02	29.01	29.03	29	29.15	29.15	29.2	3.78	0.0059	-0.53	0.61	3.24	0.013
				0.18	-0.12			0.9	0.08			0.69	-0.04	P04036	dapB	22.35	22.21	22.32	22.37	22.37	22.39	22.27	22.31	22.18	-2.21	0.06	1.52	0.17	-0.68	0.52
				0.4	0.07			0.99	-0.02			0.6	0.04	P0A812	ruvB	21.01	21.01	21.03	21.03	21.04	20.91	21	21.08	21.1	1.34	0.22	-0.48	0.65	0.86	0.42
				0.097	0.27			0.93	-0.12			0.32	0.15	P76397	mdtA	20.26	20.4	20.35	20.41	20.2	20.03	20.48	20.48	20.5	2.91	0.021	-1.3	0.23	1.61	0.15
				0.21	0.1			0.96	-0.04			0.47	0.06	P0AG44	rplQ	27.76	27.79	27.8	27.71	27.79	27.72	27.76	27.87	27.9	2.03	0.079	-0.85	0.42	1.17	0.28
				0.24	0.1			0.98	0.04			0.13	0.14	P0A6U3	mnmG	22.82	22.85	22.8	22.84	22.91	22.84	22.87	22.98	23.04	1.91	0.095	0.71	0.5	2.62	0.032
				0.91	0.01			0.98	-0.03			0.83	-0.02	P0AEJ6	eutB	20.74	20.57	20.72	20.64	20.64	20.65	20.64	20.66	20.68	0.22	0.83	-0.61	0.56	-0.39	0.7
				0.089	0.13			0.92	-0.06			0.34	0.07	P60422	rplB	27.79	27.86	27.78	27.73	27.78	27.72	27.86	27.88	27.89	3.01	0.018	-1.47	0.18	1.54	0.16
				9.6e-05	-0.74			0.88	0.08			0.00017	-0.65	P0ACI0	rob	22.07	22.09	22.18	22.26	22.14	22.19	21.5	21.46	21.43	-14	1e-06	1.6	0.15	-12.4	2.5e-06
				0.0088	-0.29			0.99	-0.03			0.006	-0.31	P17445	betB	22.73	22.72	22.73	22.78	22.65	22.67	22.35	22.43	22.45	-5.67	0.00056	-0.52	0.62	-6.19	0.00032
				0.81	0.02			0.99	0.02			0.58	0.04	P15042	ligA	23.91	23.98	23.99	23.97	23.95	24.03	23.96	24.01	24.03	0.41	0.69	0.5	0.63	0.91	0.39
				0.0015	-1.18			0.86	0.25			0.0044	-0.93	P0C0V0	degP	25.07	24.77	25.09	25.25	25.18	25.24	24.14	23.74	24.26	-8.37	4.2e-05	1.76	0.12	-6.61	0.00021
				0.33	-0.25			0.98	0.11			0.61	-0.13	P42620	yqjG	21.1	20.84	21.08	21.33	20.87	21.15	21.14	20.66	20.81	-1.56	0.16	0.72	0.49	-0.84	0.43
				0.16	-0.28			0.96	0.12			0.41	-0.16	P31806	nnr	21.3	21.09	21.26	21.46	21.24	21.32	21.31	20.97	20.88	-2.34	0.049	0.99	0.35	-1.35	0.21
				0.41	-0.32			0.98	-0.14			0.25	-0.45	P0A7C6	pepE	22.77	23.27	22.45	22.59	23.04	22.44	22.33	22.64	22.15	-1.31	0.23	-0.57	0.58	-1.88	0.098
				0.16	0.14			0.98	-0.04			0.29	0.1	P0A850	tig	28.11	28.2	28.17	28.12	28.2	28.06	28.18	28.3	28.31	2.33	0.05	-0.6	0.57	1.73	0.12
				0.68	0.04			0.96	0.05			0.32	0.09	P30871	ygiF	22.24	22.22	22.34	22.28	22.29	22.4	22.33	22.36	22.39	0.67	0.52	0.96	0.37	1.63	0.14
				0.021	-0.24			0.96	0.05			0.043	-0.2	P15034	pepP	22.42	22.49	22.46	22.49	22.52	22.5	22.32	22.29	22.17	-4.61	0.002	0.9	0.4	-3.72	0.0064
				0.23	0.08			0.99	-0.01			0.31	0.07	P00957	alaS	24.6	24.62	24.62	24.61	24.6	24.59	24.66	24.65	24.74	1.96	0.087	-0.3	0.77	1.66	0.14
				0.39	0.06			0.93	-0.07			0.97	0	P04994	xseA	20.53	20.52	20.46	20.47	20.4	20.43	20.45	20.54	20.51	1.37	0.21	-1.45	0.19	-0.08	0.94
				0.38	-0.08			1	0			0.41	-0.08	P25539	ribD	22.12	22.17	22.01	22.12	22.13	22.06	22.06	22.06	21.93	-1.38	0.21	0.03	0.98	-1.35	0.22
				0.35	-0.12			0.99	-0.03			0.25	-0.15	P75958	lolE	22.5	22.44	22.57	22.59	22.51	22.31	22.33	22.43	22.29	-1.5	0.17	-0.38	0.71	-1.88	0.098
				0.11	-0.19			1	-0.01			0.1	-0.19	P33916	yejF	23.03	23.04	22.84	23.01	22.95	22.94	22.8	22.84	22.7	-2.73	0.027	-0.08	0.94	-2.81	0.024
				0.0022	0.66			0.98	0.05			0.0014	0.72	P37759	rfbB	23.82	24.09	23.97	23.95	24.04	24.06	24.55	24.77	24.71	7.66	7.7e-05	0.63	0.54	8.3	4.4e-05
				0.29	-0.19			1	0.01			0.31	-0.18	P0AFE0	nuoJ	22.4	22.16	22.28	22.36	22.38	22.11	22.16	22.22	21.92	-1.7	0.13	0.05	0.96	-1.65	0.14
				0.88	-0.01			0.97	0.04			0.74	0.03	P37666	ghrB	22.98	23.05	23.12	23.07	23.15	23.06	23.08	23.11	23.06	-0.27	0.8	0.82	0.43	0.56	0.59
				0.26	0.1			0.85	0.11			0.043	0.2	P76250	dmlR	19.4	19.45	19.53	19.62	19.55	19.52	19.72	19.64	19.62	1.79	0.11	1.92	0.093	3.71	0.0065
				0.66	-0.03			0.98	0.03			0.99	0	P0AG27	yibN	24.37	24.43	24.4	24.42	24.44	24.43	24.35	24.42	24.43	-0.72	0.49	0.69	0.51	-0.03	0.98
				0.88	0.05			1	-0.02			0.94	0.03	P0A8X2	yceI	19.96	19.87	20.18	20.02	19.81	20.12	20.24	19.59	20.27	0.27	0.79	-0.12	0.9	0.15	0.89
				0.83	-0.02			0.49	0.21			0.073	0.19	P0AG93	secF	20.65	20.72	20.56	20.84	20.87	20.86	20.74	20.87	20.89	-0.38	0.71	3.58	0.0078	3.2	0.014
				0.52	-0.17			0.93	0.19			0.94	0.03	P39165	ychO	16.59	16.61	16.97	17.2	16.73	16.81	16.61	16.69	16.95	-1.03	0.33	1.2	0.27	0.16	0.87
				0.37	-0.13			0.84	0.21			0.62	0.08	P76330	dgcQ	19.64	19.73	19.93	20.02	19.91	20	19.76	19.99	19.78	-1.42	0.2	2.24	0.057	0.82	0.44
				0.89	-0.01			0.99	0.02			0.91	0.01	P11880	murF	22.28	22.23	22.34	22.31	22.29	22.33	22.36	22.31	22.23	-0.25	0.81	0.46	0.66	0.21	0.84
				0.11	0.32			0.98	0.09			0.05	0.42	P39396	btsT	22.87	22.51	22.79	22.92	22.68	22.85	23.26	22.99	23.17	2.76	0.026	0.78	0.46	3.54	0.0082
				0.25	-0.43			0.96	0.2			0.54	-0.23	P38038	cysJ	21.37	22.14	21.72	21.59	22.23	22.02	21.48	21.76	21.31	-1.84	0.1	0.86	0.42	-0.99	0.35
				0.002	-0.91			0.73	0.3			0.012	-0.6	P00944	xylA	18.48	18.63	18.42	18.82	18.94	18.67	18.09	17.93	17.7	-7.82	6.7e-05	2.6	0.033	-5.22	0.00093
				0.066	-0.27			0.93	0.1			0.21	-0.17	P42604	uxaA	20.04	20.05	20.13	20.18	20.09	20.25	20	19.97	19.73	-3.33	0.011	1.21	0.26	-2.12	0.068
				0.95	-0.01			0.99	0.01			0.95	0.01	P52647	ydbK	21.9	21.97	21.84	21.94	21.92	21.89	21.85	21.98	21.9	-0.11	0.92	0.24	0.82	0.13	0.9
				0.093	-0.56			0.96	0.19			0.23	-0.38	P0A991	fbaB	22.97	22.56	22.84	23.23	22.67	23.02	22.69	22.4	22.14	-2.97	0.019	0.98	0.36	-1.99	0.084
				0.54	0.1			0.99	-0.03			0.67	0.07	P39265	alsB	21.61	21.62	21.53	21.69	21.63	21.36	21.77	21.5	21.72	0.98	0.36	-0.26	0.8	0.72	0.49
				0.25	0.08			1	0			0.24	0.09	P0AAB4	ubiD	21.93	21.99	21.99	21.98	21.96	21.97	22.06	22.1	22	1.86	0.1	0.09	0.93	1.95	0.089
				0.046	0.44			0.98	-0.08			0.084	0.36	P07102	appA	18.04	17.83	17.88	18.05	17.64	17.84	18.44	18.15	18.26	3.7	0.0066	-0.65	0.53	3.04	0.017
				0.24	0.11			0.96	0.05			0.11	0.15	P75864	rlmL	22.76	22.82	22.83	22.86	22.86	22.83	22.87	22.94	23.05	1.89	0.097	0.85	0.42	2.74	0.027
				0.18	-0.43			1	-0.02			0.16	-0.45	P24232	hmp	22.95	22.73	22.47	22.8	22.67	22.61	22.57	22.38	21.85	-2.24	0.057	-0.12	0.91	-2.36	0.048
				0.4	0.1			0.88	-0.12			0.88	-0.02	P0AGC7	ytjB	19.93	19.85	19.83	19.87	19.73	19.65	19.8	19.95	19.81	1.34	0.22	-1.63	0.14	-0.3	0.77
				0.99	0.01			1	-0.01			0.99	-0.01	P45470	yhbO	20.96	20.32	20.53	20.91	20.01	20.85	20.93	20.28	20.57	0.02	0.98	-0.05	0.96	-0.03	0.98
				0.75	0.06			0.99	-0.06			0.99	0.01	P0A8E5	yacL	18.96	18.73	18.75	18.62	18.97	18.68	18.97	18.81	18.68	0.52	0.62	-0.48	0.64	0.04	0.97
				0.16	0.16			0.96	-0.06			0.36	0.1	P0AEV1	rssB	18.82	18.68	18.73	18.77	18.63	18.65	18.93	18.85	18.75	2.35	0.048	-0.87	0.41	1.49	0.18
				0.24	0.11			1	0			0.24	0.11	P60340	truB	20.71	20.7	20.77	20.81	20.64	20.73	20.8	20.9	20.81	1.91	0.095	0.05	0.96	1.95	0.088
				0.087	-0.41			0.99	0.05			0.12	-0.36	P0A9H7	cfa	21.89	22	21.88	21.91	22.05	21.96	21.7	21.76	21.22	-3.04	0.017	0.36	0.73	-2.68	0.029
				0.22	0.24			0.99	0.03			0.19	0.28	P32674	pflD	18.68	18.78	18.8	18.53	19.05	18.77	19.03	18.93	19.12	1.98	0.085	0.26	0.8	2.23	0.057
				0.00051	0.69			0.96	-0.06			0.00079	0.62	P37760	rfbD	24.6	24.67	24.62	24.5	24.66	24.54	25.17	25.37	25.22	10.23	1e-05	-0.95	0.37	9.27	2e-05
				0.78	0.03			0.74	-0.18			0.22	-0.14	P77625	hxpA	22.64	22.74	22.59	22.48	22.58	22.39	22.51	22.45	22.58	0.48	0.65	-2.53	0.036	-2.06	0.076
				0.86	-0.04			0.92	-0.19			0.28	-0.23	P0AFR2	dauA	21.59	21.77	21.56	21.33	21.68	21.35	21.38	21.61	21.25	-0.32	0.76	-1.46	0.18	-1.78	0.11
				0.24	-0.18			0.96	0.1			0.6	-0.08	P0AF18	nagA	23.58	23.68	23.65	23.73	23.64	23.83	23.55	23.39	23.73	-1.91	0.094	1.05	0.32	-0.86	0.42
				0.33	-0.3			0.96	0.18			0.7	-0.12	P33570	tktB	21.45	21.05	21.43	21.72	21.14	21.59	21.47	21.07	21.01	-1.56	0.16	0.92	0.39	-0.64	0.54
				0.78	-0.03			1	-0.01			0.74	-0.04	P07604	tyrR	21.9	21.88	21.79	21.92	21.86	21.77	21.9	21.83	21.74	-0.48	0.65	-0.08	0.94	-0.56	0.59
				0.36	0.13			0.85	-0.17			0.79	-0.04	P60757	hisG	22.37	22.26	22.35	22.32	22.08	22.08	22.38	22.15	22.33	1.46	0.18	-1.91	0.094	-0.46	0.66
				0.3	0.12			1	0			0.31	0.12	P0A8F0	upp	25.72	25.81	25.65	25.7	25.85	25.64	25.8	25.94	25.81	1.64	0.14	0.02	0.98	1.67	0.14
				1.4e-05	1.38			0.98	-0.05			1.7e-05	1.33	P36771	lrhA	20.06	20.06	20.14	19.96	19.99	20.16	21.47	21.33	21.44	19.94	7.4e-08	-0.74	0.48	19.2	9.8e-08
				0.078	0.16			0.99	-0.02			0.11	0.14	P24228	dacB	20.83	20.85	20.86	20.83	20.86	20.78	20.91	20.98	21.07	3.15	0.015	-0.43	0.68	2.72	0.028
				0.74	-0.22			0.98	0.3			0.93	0.07	P76215	astE	17.47	16.24	18.08	17.44	17.49	17.76	17.58	17.16	17.27	-0.54	0.6	0.72	0.49	0.18	0.86
				0.58	0.06			0.93	-0.09			0.74	-0.04	P64606	mlaE	21.27	21.12	21.25	21.15	21.08	21.13	21.14	21.12	21.27	0.88	0.4	-1.45	0.19	-0.57	0.58
				0.044	0.2			0.99	0.03			0.026	0.23	P0A6P5	der	23.12	23.1	23.08	23.13	23.13	23.12	23.25	23.31	23.42	3.76	0.006	0.54	0.6	4.31	0.0029
				0.16	-0.22			0.96	0.1			0.42	-0.12	P0ADS6	yggE	22.37	22.23	22.46	22.55	22.35	22.45	22.38	22.2	22.1	-2.32	0.051	1.01	0.34	-1.31	0.23
				0.31	0.08			0.88	-0.08			0.99	0	P0AB91	aroG	23.12	23.1	23.09	23.08	22.96	23.02	23.14	23.03	23.14	1.62	0.15	-1.59	0.15	0.03	0.98
				0.94	0.01			0.93	-0.13			0.51	-0.11	P55734	ygaP	20.05	19.69	19.75	19.84	19.65	19.63	19.76	19.74	19.67	0.14	0.89	-1.22	0.26	-1.08	0.31
				0.097	0.4			0.93	0.2			0.026	0.6	P00968	carB	21.37	21.37	21.44	21.43	21.77	21.56	21.79	22.3	21.88	2.89	0.021	1.4	0.2	4.29	0.003
				0.075	-0.39			0.85	0.22			0.39	-0.17	Q46904	ygcN	18.09	18.34	18.5	18.43	18.6	18.56	17.95	18.2	18.27	-3.19	0.014	1.78	0.12	-1.41	0.2
				0.32	-0.07			0.98	0.03			0.63	-0.03	P36938	pgm	22.56	22.61	22.62	22.64	22.64	22.6	22.58	22.58	22.53	-1.59	0.15	0.78	0.46	-0.81	0.44
				0.25	0.23			0.88	-0.2			0.9	0.03	P75817	rlmC	19.42	19.37	19.49	19.47	19.28	18.94	19.36	19.55	19.47	1.84	0.1	-1.59	0.15	0.25	0.81
				0.6	0.07			0.84	-0.17			0.49	-0.09	P0A6A6	leuC	18.78	18.65	18.65	18.39	18.54	18.65	18.51	18.58	18.7	0.85	0.42	-1.98	0.084	-1.13	0.29
				0.84	0.02			0.99	0.02			0.68	0.03	P03018	uvrD	21.67	21.72	21.78	21.73	21.78	21.71	21.74	21.75	21.78	0.36	0.73	0.33	0.75	0.69	0.51
				0.57	-0.08			0.96	0.08			0.99	0	P0A993	fbp	22.93	23.14	23.06	23.06	23.18	23.13	23.05	23.19	22.89	-0.91	0.39	0.86	0.41	-0.04	0.97
				0.29	-0.14			0.96	-0.08			0.12	-0.22	P51024	yaiL	20.23	20.22	20.15	20.21	20.12	20.02	19.98	20.12	19.85	-1.67	0.14	-1.01	0.34	-2.68	0.029
				0.089	-0.68			1	0.01			0.09	-0.68	P33219	yebF	19.2	19.1	19.14	19.29	19.05	19.13	19.02	18.41	17.99	-3.01	0.018	0.03	0.98	-2.98	0.019
				0.37	-0.09			1	0.01			0.43	-0.08	P0A715	kdsA	23.64	23.64	23.53	23.6	23.65	23.58	23.5	23.63	23.45	-1.43	0.19	0.14	0.89	-1.29	0.23
				0.054	0.4			0.84	0.25			0.0082	0.65	P69451	fadD	19.8	20.02	20.23	20.35	20.13	20.31	20.59	20.74	20.67	3.52	0.0084	2.2	0.061	5.72	0.00053
				0.23	-0.35			0.93	0.22			0.67	-0.13	P0CK95	yghJ	20.43	19.92	20.16	20.74	20.25	20.17	20.14	19.89	20.08	-1.95	0.088	1.23	0.25	-0.72	0.49
				0.19	-0.25			1	-0.01			0.18	-0.26	P12758	udp	25.15	24.92	25.12	25.15	24.89	25.11	24.9	24.59	24.91	-2.13	0.068	-0.13	0.9	-2.25	0.056
				0.79	0.04			0.95	0.09			0.34	0.12	P75745	pxpC	20.85	20.71	20.89	21.03	20.76	20.93	20.98	20.94	20.91	0.46	0.66	1.08	0.31	1.54	0.16
				0.47	-0.31			0.85	-0.51			0.09	-0.82	P37127	aegA	19.29	20.15	19.59	18.77	19.65	19.07	18.71	18.77	19.08	-1.14	0.29	-1.85	0.1	-2.99	0.018
				0.29	-0.09			0.99	0.03			0.46	-0.07	P61714	ribE	24.2	24.3	24.24	24.21	24.36	24.24	24.19	24.21	24.13	-1.68	0.13	0.47	0.65	-1.22	0.26
				0.043	-0.29			0.95	0.09			0.13	-0.2	P75960	cobB	22.57	22.68	22.58	22.64	22.78	22.68	22.41	22.54	22.28	-3.79	0.0058	1.16	0.28	-2.62	0.032
				0.22	0.13			0.88	-0.11			0.84	0.02	P0A6P1	tsf	27.21	27.35	27.25	27.12	27.27	27.11	27.3	27.23	27.35	1.98	0.085	-1.61	0.15	0.37	0.72
				0.38	0.08			0.93	-0.08			1	0	P0AAX8	ybiS	22.06	22.21	22.2	22.09	22.12	22.02	22.13	22.15	22.19	1.4	0.2	-1.41	0.2	-0.01	0.99
				0.017	-0.69			0.99	0.06			0.024	-0.63	P12295	ung	21.51	21.53	21.28	21.56	21.52	21.41	20.98	20.97	20.48	-4.83	0.0015	0.41	0.7	-4.43	0.0025
				0.22	0.23			0.49	-0.41			0.33	-0.18	P45425	nanK	23.14	23.46	23.55	22.87	22.96	23.07	23.19	23.08	23.33	2.01	0.082	-3.57	0.0079	-1.56	0.16
				0.25	0.11			0.96	-0.07			0.65	0.05	Q46925	csdA	21.11	20.95	21.13	21.06	20.93	21.02	21.11	21.12	21.12	1.82	0.11	-1.06	0.32	0.76	0.47
				0.00056	-0.98			0.93	0.14			0.0012	-0.85	P0ADA3	nlpD	22.32	22.14	22.23	22.53	22.28	22.28	21.46	21.47	21.22	-9.94	1.2e-05	1.36	0.21	-8.58	3.5e-05
				0.58	0.04			0.99	0.01			0.46	0.05	P43671	pqiB	21.05	21.08	21.07	21.09	21.12	21.03	21.07	21.14	21.15	0.89	0.4	0.3	0.77	1.19	0.27
				0.95	-0.01			0.99	0.02			0.92	0.01	P45577	proQ	24.29	24.34	24.3	24.3	24.35	24.33	24.2	24.39	24.37	-0.12	0.91	0.32	0.76	0.2	0.85
				0.82	-0.02			0.98	-0.03			0.54	-0.05	P37690	envC	20.33	20.41	20.31	20.33	20.31	20.32	20.27	20.39	20.24	-0.39	0.71	-0.6	0.56	-0.99	0.35
				0.24	-0.2			0.99	0.03			0.31	-0.18	P76004	ycgM	19.78	19.61	19.35	19.67	19.57	19.58	19.38	19.36	19.47	-1.92	0.092	0.25	0.81	-1.68	0.13
				0.24	-0.16			1	-0.01			0.23	-0.17	P30844	basS	18.31	18.45	18.57	18.48	18.44	18.36	18.21	18.4	18.2	-1.88	0.099	-0.13	0.9	-2.01	0.081
				0.17	-0.26			0.98	-0.07			0.1	-0.33	P0A968	cspD	24.33	24.42	24.17	24.35	24.38	23.99	24	24.04	23.9	-2.26	0.055	-0.59	0.57	-2.85	0.022
				0.93	-0.01			0.98	0.03			0.8	0.02	P75777	ybhG	21.15	21.02	21.1	21.15	21.08	21.14	21.13	21.1	21.11	-0.16	0.88	0.61	0.56	0.45	0.67
				0.68	0.06			0.95	0.11			0.27	0.17	P0A759	nagB	23.99	24.04	23.97	24.1	24.03	24.2	24.26	23.96	24.3	0.68	0.52	1.15	0.29	1.82	0.11
				0.66	-0.08			0.99	0.06			0.92	-0.02	P39385	yjiN	19.23	19	19.19	19.34	19.14	19.11	19.33	19.03	18.99	-0.72	0.49	0.52	0.62	-0.2	0.84
				0.097	0.16			0.96	-0.05			0.23	0.11	P0A7X6	rimM	23.2	23.23	23.26	23.26	23.2	23.09	23.3	23.34	23.4	2.9	0.021	-0.88	0.4	2.02	0.08
				0.16	-1.83			1	-0.02			0.16	-1.85	P75824	hcr	23.15	22.93	22.52	23.05	22.82	22.67	22.59	21.44	19.02	-2.35	0.048	-0.03	0.98	-2.38	0.046
				0.36	0.1			0.96	-0.07			0.79	0.03	P0A7L3	rplT	26.03	26.09	26.16	25.99	25.94	26.14	26.23	26.08	26.07	1.45	0.19	-0.99	0.35	0.46	0.66
				0.26	-0.13			0.87	0.12			0.96	-0.01	P0AEN1	fre	23.09	23.3	23.27	23.33	23.27	23.43	23.14	23.27	23.22	-1.79	0.11	1.68	0.13	-0.11	0.91
				0.24	-0.13			0.73	-0.18			0.021	-0.31	P38506	ygdG	21.31	21.34	21.3	21.26	21.14	21	21	21.01	21.01	-1.89	0.098	-2.7	0.028	-4.58	0.002
	+	+		0.03	5.6			0.73	-3.73			0.39	1.87	P08191	fimH	15.83	20.68	21.8	15.74	15.6	15.77	21.02	21.07	21.84	4.18	0.0034	-2.78	0.025	1.4	0.2
				0.051	0.61			0.84	0.35			0.0088	0.96	P75954	ycfS	16.61	16.77	17.1	17.46	17.14	16.92	17.9	17.85	17.61	3.59	0.0077	2.06	0.076	5.65	0.00057
				0.23	-0.23			0.74	-0.3			0.023	-0.53	P08201	nirB	23.15	23.05	23.07	22.89	22.84	22.64	22.78	22.57	22.32	-1.95	0.089	-2.51	0.038	-4.45	0.0024
				0.41	-0.08			0.99	0.02			0.53	-0.06	P0A7I0	prfA	22.66	22.58	22.47	22.66	22.59	22.51	22.49	22.54	22.49	-1.3	0.23	0.29	0.78	-1.01	0.34
				0.42	-0.07			0.99	0.02			0.62	-0.04	P27302	tktA	26.21	26.34	26.26	26.23	26.36	26.29	26.18	26.25	26.24	-1.26	0.24	0.45	0.67	-0.81	0.44
				0.18	0.26			1	-0.01			0.22	0.25	P22731	livF	17.06	17.31	17.47	17.12	17.43	17.24	17.57	17.43	17.59	2.19	0.062	-0.12	0.91	2.07	0.074
				0.18	-0.59			0.99	0.13			0.3	-0.46	P42632	tdcE	23.63	23.31	23.4	23.55	23.32	23.85	23.63	22.67	22.67	-2.18	0.062	0.47	0.65	-1.71	0.13
				0.71	0.04			0.84	0.14			0.12	0.19	P0A7Y8	rnpA	21.56	21.59	21.57	21.75	21.69	21.72	21.61	21.9	21.78	0.62	0.55	2.01	0.081	2.63	0.031
				0.44	0.38			0.98	0.2			0.27	0.58	P39829	garD	23.39	22.75	23.59	23.67	22.78	23.87	24.06	23.69	23.73	1.21	0.26	0.61	0.56	1.82	0.11
	+			0.063	1.59			0.85	0.92	+		0.011	2.51	P05825	fepA	17.44	18.17	18.67	19.7	18.76	18.6	19.77	20.98	21.06	3.37	0.01	1.97	0.087	5.34	0.00081
				0.085	-0.76			1	-0.04			0.072	-0.8	P76440	preT	23.05	22.78	22.78	23.01	22.6	22.88	22.59	22.09	21.53	-3.05	0.017	-0.16	0.88	-3.21	0.013
				0.84	-0.02			0.98	-0.04			0.5	-0.06	P0AE52	bcp	22.45	22.63	22.56	22.47	22.49	22.55	22.46	22.47	22.52	-0.35	0.74	-0.75	0.48	-1.1	0.31
				0.67	-0.03			0.98	0.03			0.98	0	P0A9P0	lpdA	27.33	27.37	27.35	27.36	27.43	27.34	27.32	27.41	27.3	-0.7	0.5	0.65	0.54	-0.06	0.96
				0.063	0.24			0.95	0.08			0.023	0.32	P39835	gntT	19.33	19.49	19.44	19.48	19.52	19.49	19.62	19.73	19.86	3.37	0.01	1.09	0.31	4.46	0.0024
				0.86	0.04			0.92	-0.17			0.47	-0.14	P03030	lysR	18.19	18.28	18.32	18.23	17.82	18.22	18.22	17.99	18.17	0.31	0.77	-1.48	0.18	-1.17	0.28
				0.71	-0.05			0.99	-0.03			0.54	-0.09	P68679	rpsU	27.46	27.77	27.6	27.53	27.62	27.58	27.47	27.45	27.64	-0.62	0.56	-0.38	0.71	-1	0.35
				0.13	0.68			0.84	-0.52			0.72	0.16	P05793	ilvC	21.75	21.87	21.73	21.24	21.22	21.32	22.31	21.24	22.27	2.61	0.032	-2.01	0.081	0.61	0.56
				0.58	1.06			0.84	2.52			0.085	3.58	P17315	cirA	17	15.93	16.86	19.89	21.2	16.24	19.02	20.59	20.92	0.9	0.4	2.13	0.067	3.03	0.017
				0.91	0.06			0.96	0.33			0.46	0.39	P77581	astC	20.23	19.49	20.31	20.66	19.68	20.66	20.6	20.12	20.48	0.2	0.85	1.01	0.34	1.21	0.26
				0.00051	1.38			0.94	0.16			0.00025	1.54	P09394	glpQ	22.35	22.29	22.27	22.68	22.26	22.46	23.82	23.63	24.07	10.26	9.9e-06	1.19	0.27	11.45	4.5e-06
				9.8e-05	-0.62			0.99	0.02			0.00012	-0.6	P45523	fkpA	26.13	26.17	26.11	26.14	26.2	26.13	25.49	25.54	25.57	-13.8	1.1e-06	0.42	0.69	-13.38	1.4e-06
				0.99	0			0.99	0.01			0.92	0.01	P00954	trpS	23.96	24.09	24.03	24.01	24.09	24.01	24.04	24	24.07	-0.02	0.98	0.23	0.82	0.21	0.84
				0.96	-0.01			0.73	-0.18			0.11	-0.18	P17446	betI	18.29	18.39	18.44	18.17	18.11	18.31	18.22	18.22	18.13	-0.09	0.93	-2.63	0.032	-2.71	0.028
				0.55	-0.12			0.95	0.13			0.96	0.01	P00914	phrB	18.3	18.21	18.01	18.46	18.32	18.14	18.33	18.25	17.98	-0.96	0.37	1.07	0.32	0.11	0.92
				0.0052	-0.34			0.99	0.01			0.006	-0.32	P36649	cueO	21.69	21.61	21.76	21.73	21.65	21.7	21.37	21.38	21.33	-6.42	0.00025	0.24	0.82	-6.18	0.00032
				0.41	-0.7			0.99	-0.1			0.35	-0.8	P33590	nikA	21.65	22.45	20.88	21.55	22.31	20.8	20.94	21.47	20.16	-1.31	0.23	-0.19	0.85	-1.5	0.17
				0.27	-0.17			0.99	0.03			0.35	-0.15	P76594	patZ	20.23	20.19	20.02	20.12	20.19	20.2	20.07	20.13	19.8	-1.77	0.12	0.26	0.8	-1.51	0.17
				0.00017	-0.58			0.98	-0.03			0.00013	-0.61	P0AEB2	dacA	24.24	24.29	24.32	24.25	24.31	24.21	23.66	23.68	23.68	-12.46	2.4e-06	-0.64	0.54	-13.1	1.7e-06
				0.98	0			1	0			0.98	-0.01	P0AF63	nsrR	20.26	20.24	20.52	20.35	20.23	20.44	20.27	20.37	20.36	-0.04	0.97	-0.02	0.98	-0.06	0.95
				0.93	-0.01			1	0			0.9	-0.01	P0AFR0	rssA	19.75	19.81	19.64	19.77	19.74	19.68	19.7	19.77	19.69	-0.17	0.87	-0.07	0.95	-0.24	0.82
				0.096	-0.35			0.75	0.29			0.77	-0.06	P0A944	rimI	17.98	18.14	18.28	18.36	18.42	18.49	17.89	18.01	18.31	-2.92	0.02	2.42	0.043	-0.5	0.63
				0.16	0.14			1	0.01			0.16	0.14	P10408	secA	23.88	23.91	23.84	23.92	23.88	23.85	24.12	23.92	24.02	2.32	0.05	0.09	0.93	2.42	0.044
				0.57	-0.1			0.96	0.09			0.99	0	P0ACD8	hyaB	19.79	20	19.88	20.07	19.88	20.01	19.67	19.92	20.07	-0.91	0.39	0.87	0.41	-0.04	0.97
				0.093	-0.37			1	0.01			0.098	-0.36	P28904	treC	24.88	25.18	24.87	24.84	25.13	24.99	24.69	24.74	24.41	-2.96	0.019	0.06	0.95	-2.9	0.021
				0.12	0.28			0.98	-0.08			0.24	0.2	P0A7E1	pyrD	21.65	21.84	21.64	21.6	21.8	21.5	21.79	22.05	21.89	2.7	0.028	-0.74	0.48	1.95	0.088
				0.4	-0.41			0.98	0.2			0.68	-0.21	P0AES2	gudD	21.85	21.29	22.05	22.07	21.42	22.3	21.98	21.29	21.3	-1.33	0.22	0.65	0.54	-0.69	0.51
				0.7	-0.14			0.98	-0.17			0.38	-0.31	P69739	hyaA	16.86	16.84	17.13	16.76	16.29	17.25	16.71	16.51	16.67	-0.62	0.55	-0.79	0.45	-1.42	0.2
				0.91	0.01			1	0			0.87	0.01	P0AED9	dcm	19.98	20.01	20.06	20	20.04	20.02	20.04	20.07	19.97	0.21	0.84	0.09	0.93	0.31	0.77
				0.86	0.03			0.98	-0.06			0.87	-0.03	P0A9J4	panE	20.43	20.5	20.45	20.56	20.4	20.25	20.53	20.28	20.48	0.31	0.77	-0.62	0.55	-0.31	0.77
				0.7	-0.03			0.92	0.06			0.61	0.04	P26647	plsC	21.41	21.46	21.46	21.53	21.47	21.52	21.46	21.49	21.48	-0.65	0.54	1.49	0.18	0.84	0.43
				0.77	-0.02			0.98	0.03			0.92	0.01	P0A9J8	pheA	21.37	21.38	21.39	21.44	21.43	21.36	21.39	21.39	21.39	-0.5	0.63	0.7	0.51	0.2	0.85
				0.065	-0.86			0.98	-0.17			0.034	-1.03	P0AB14	yccJ	19.05	19.31	18.61	18.73	19.1	18.64	18.46	17.69	17.73	-3.34	0.011	-0.65	0.53	-3.99	0.0044
				0.61	0.1			1	-0.02			0.69	0.08	P10346	glnQ	19.95	20.13	20.22	20.05	19.97	20.22	19.99	20.41	20.15	0.82	0.44	-0.14	0.9	0.68	0.52
				0.19	0.11			0.98	0.04			0.1	0.15	P27249	glnD	19.31	19.29	19.34	19.27	19.33	19.44	19.45	19.47	19.46	2.15	0.066	0.67	0.52	2.81	0.024
				0.48	-0.05			0.93	0.05			0.95	0.01	P0A7B5	proB	22.14	22.1	22.08	22.13	22.19	22.16	22.11	22.09	22.14	-1.11	0.3	1.24	0.25	0.14	0.9
				0.026	-0.23			0.93	0.06			0.078	-0.17	P0A832	smpB	22.89	22.84	22.81	22.99	22.87	22.88	22.66	22.74	22.65	-4.33	0.0028	1.21	0.26	-3.12	0.015
	+	+		0.028	3.51			0.95	-0.91			0.075	2.6	P15028	fecB	20.15	17.26	16.64	17.18	16.75	17.38	20.11	20.67	21.06	4.28	0.003	-1.11	0.3	3.17	0.014
				0.23	-0.14			0.96	0.07			0.54	-0.07	P0AAT4	ybdG	20.7	20.54	20.75	20.8	20.71	20.68	20.5	20.66	20.61	-1.93	0.091	0.95	0.37	-0.98	0.36
				0.97	0			0.47	-0.22			0.036	-0.23	P31475	yieP	18.98	18.91	19.06	18.72	18.82	18.73	18.8	18.76	18.7	-0.07	0.95	-3.85	0.0053	-3.92	0.0049
				0.16	0.11			0.99	-0.02			0.24	0.09	P27828	wecB	22.48	22.46	22.41	22.47	22.45	22.36	22.58	22.51	22.53	2.36	0.048	-0.43	0.68	1.92	0.093
				0.4	0.1			1	0.01			0.39	0.1	P37691	yibQ	19.68	19.73	19.69	19.78	19.8	19.55	19.74	19.86	19.82	1.33	0.22	0.08	0.94	1.41	0.2
				0.54	-0.07			0.96	0.07			1	0	P27431	roxA	20.68	20.8	20.89	20.82	20.87	20.87	20.81	20.71	20.85	-0.98	0.36	0.98	0.36	0	1
				0.5	-0.08			0.74	0.18			0.37	0.1	P76015	dhaK	21.93	21.99	22.03	22.22	22.01	22.25	22.1	22.03	22.11	-1.07	0.32	2.53	0.036	1.46	0.19
				0.7	0.05			0.96	0.08			0.34	0.13	P33029	yeiQ	18.21	18.23	18.37	18.22	18.39	18.43	18.28	18.52	18.41	0.64	0.54	0.9	0.4	1.54	0.16
				0.093	-0.25			0.98	0.06			0.19	-0.19	P0AFI7	pdxH	23.09	23.31	23.21	23.17	23.36	23.28	22.95	23.14	22.97	-2.95	0.019	0.74	0.48	-2.21	0.06
				0.0031	0.53			0.93	-0.1			0.008	0.43	P0AFM2	proX	22.28	22.52	22.37	22.28	22.35	22.23	22.77	22.9	22.79	7.11	0.00013	-1.35	0.21	5.76	0.00051
				0.58	-0.06			0.99	-0.03			0.42	-0.09	P27128	waaO	19.5	19.63	19.59	19.46	19.55	19.62	19.45	19.44	19.57	-0.89	0.4	-0.43	0.68	-1.32	0.23
				0.37	-0.41			0.99	0.08			0.48	-0.34	P11868	tdcD	21.83	21.3	21.74	21.64	21.35	22.11	21.86	20.92	21.08	-1.41	0.2	0.26	0.81	-1.15	0.28
				0.72	-0.04			1	0			0.7	-0.04	P39406	rsmC	22.76	22.67	22.79	22.77	22.74	22.7	22.59	22.8	22.71	-0.6	0.56	-0.04	0.97	-0.64	0.54
				0.18	-0.18			1	0			0.19	-0.18	P75736	ybfF	20.07	20.31	20.1	20.22	20.13	20.13	19.87	20	20.06	-2.22	0.059	0.02	0.99	-2.2	0.061
				0.83	0.04			0.99	-0.03			0.96	0.01	P0AF96	tabA	20.98	21	20.77	20.79	20.92	20.96	20.96	20.75	21.07	0.37	0.72	-0.26	0.8	0.11	0.91
				3e-05	1.53			0.96	0.09			2.2e-05	1.62	P39830	ybaL	19.93	20.26	20.13	20.21	20.23	20.16	21.83	21.66	21.69	17.4	2e-07	1	0.35	18.4	1.3e-07
				0.74	0.08			0.99	-0.07			0.99	0.01	P02358	rpsF	26.7	27.02	26.62	26.67	26.8	26.65	26.5	26.9	26.95	0.56	0.59	-0.52	0.62	0.04	0.97
				0.16	0.28			0.89	-0.18			0.6	0.1	P30863	dkgB	21.11	20.85	20.88	20.86	20.64	20.79	21.27	20.87	21	2.4	0.045	-1.54	0.16	0.86	0.42
				0.046	0.42			0.68	-0.33			0.65	0.08	P21369	pncA	20.17	20.22	19.92	19.7	19.99	19.62	20.15	20.17	20.24	3.7	0.0065	-2.95	0.02	0.76	0.47
				0.13	0.16			0.98	-0.04			0.23	0.12	P42641	obgE	23.42	23.52	23.49	23.46	23.51	23.33	23.57	23.58	23.63	2.63	0.031	-0.62	0.55	2.01	0.082
				0.012	-0.32			0.99	0.02			0.014	-0.3	P31979	nuoF	24.32	24.42	24.48	24.35	24.45	24.47	24.13	24.14	24.04	-5.33	0.00082	0.3	0.77	-5.03	0.0012
				0.18	-0.1			1	-0.01			0.16	-0.1	P0A6L2	dapA	24.41	24.46	24.39	24.4	24.44	24.4	24.28	24.35	24.33	-2.23	0.058	-0.16	0.88	-2.38	0.046
				0.47	0.08			0.99	0.02			0.36	0.1	P0AAZ4	rarA	19.74	19.81	19.7	19.77	19.8	19.74	19.76	20	19.79	1.14	0.29	0.34	0.74	1.48	0.18
				0.11	0.15			0.99	-0.02			0.15	0.13	P0C018	rplR	26.77	26.8	26.78	26.73	26.86	26.71	26.86	26.91	26.97	2.73	0.027	-0.3	0.77	2.43	0.043
				0.78	-0.03			0.99	0.02			0.98	0	P0A8N3	lysS	24.76	24.92	24.87	24.82	24.93	24.86	24.8	24.87	24.86	-0.47	0.65	0.4	0.7	-0.07	0.95
				0.17	0.14			0.99	-0.02			0.23	0.12	P08956	hsdR	22.13	22.08	22.01	22.08	22.12	21.96	22.21	22.22	22.15	2.29	0.053	-0.27	0.79	2.02	0.08
				0.16	0.13			0.98	0.04			0.081	0.17	P76403	trhP	20.72	20.73	20.64	20.73	20.71	20.77	20.79	20.86	20.96	2.39	0.045	0.7	0.51	3.09	0.016
				0.29	-0.1			0.98	0.04			0.51	-0.07	P25534	ubiH	20.66	20.72	20.57	20.63	20.72	20.71	20.6	20.65	20.5	-1.69	0.13	0.61	0.56	-1.08	0.31
				0.13	0.15			0.85	-0.11			0.7	0.04	P63386	mlaF	21.54	21.43	21.51	21.47	21.33	21.35	21.53	21.57	21.49	2.56	0.035	-1.9	0.096	0.66	0.53
				0.5	0.17			1	0.01			0.47	0.18	P0AD10	yecJ	15.57	15.99	15.95	15.67	15.78	16.11	15.92	15.93	16.21	1.08	0.32	0.1	0.93	1.17	0.28
				0.4	-0.08			0.99	-0.02			0.31	-0.1	P04693	tyrB	23.7	23.62	23.68	23.71	23.66	23.57	23.65	23.56	23.5	-1.32	0.22	-0.32	0.76	-1.64	0.14
				0.4	-0.07			0.98	0.04			0.71	-0.03	P0A6J8	ddlA	23.56	23.56	23.58	23.63	23.66	23.52	23.58	23.52	23.5	-1.33	0.22	0.71	0.5	-0.62	0.55
				0.37	0.16			1	-0.01			0.42	0.15	P76542	intZ	19.18	19.48	19.34	19.44	19.37	19.15	19.47	19.35	19.61	1.44	0.19	-0.12	0.9	1.31	0.23
				0.076	-0.26			1	0.01			0.083	-0.25	P0A8G0	uvrC	20.41	20.38	20.47	20.47	20.45	20.37	20.06	20.35	20.1	-3.17	0.014	0.11	0.92	-3.06	0.016
				0.038	0.78			1	-0.02			0.039	0.76	P25718	malS	17.8	17.69	18.18	18.04	17.5	18.07	18.92	18.54	18.49	3.91	0.0049	-0.09	0.93	3.82	0.0056
				0.82	-0.11			0.96	-0.26			0.43	-0.38	P77732	rhmR	15.27	15.28	15.61	15.77	14.69	14.91	15.18	15.23	14.62	-0.39	0.71	-0.9	0.39	-1.29	0.23
				0.59	-0.07			0.99	0.02			0.71	-0.05	P0AE88	cpxR	22.25	22.34	22.3	22.43	22.29	22.24	22.4	22.13	22.23	-0.87	0.41	0.26	0.8	-0.62	0.55
				0.093	-0.14			0.95	0.06			0.28	-0.09	P0ABH0	ftsA	24.2	24.19	24.26	24.29	24.23	24.3	24.14	24.17	24.07	-2.96	0.019	1.17	0.28	-1.79	0.11
				0.17	0.18			0.96	-0.08			0.43	0.1	P32160	yiiQ	19.7	19.85	19.83	19.78	19.81	19.55	19.86	19.96	19.88	2.28	0.053	-1.01	0.35	1.28	0.24
				0.47	-0.07			0.96	-0.06			0.2	-0.13	P0AB58	lapB	20.21	20.15	20.05	20.15	20.06	20.02	20.01	20.04	19.98	-1.14	0.29	-1.05	0.33	-2.19	0.062
				0.003	-0.62			0.99	0.04			0.0042	-0.58	P77562	yaiW	20.34	20.49	20.57	20.44	20.53	20.55	19.85	19.77	20.04	-7.16	0.00012	0.47	0.65	-6.69	0.00019
				0.7	-0.11			0.98	-0.12			0.41	-0.24	P0A9A2	ftnB	18.24	18.18	18.44	18.13	18.27	18.11	17.62	18.36	18.17	-0.64	0.54	-0.69	0.51	-1.33	0.22
				0.24	0.09			0.99	0.02			0.16	0.12	P0A847	tgt	22.03	22.12	22.06	22.06	22.09	22.13	22.12	22.2	22.24	1.89	0.098	0.5	0.63	2.39	0.045
				0.31	0.11			0.89	-0.11			0.98	0	P77615	ycjW	18.73	18.68	18.55	18.65	18.51	18.47	18.69	18.66	18.62	1.62	0.14	-1.57	0.16	0.06	0.96
				0.16	-0.18			0.95	0.09			0.46	-0.09	P0A9S1	fucO	21.5	21.54	21.51	21.75	21.53	21.53	21.52	21.33	21.42	-2.38	0.046	1.16	0.28	-1.21	0.26
				0.71	-0.04			0.99	-0.02			0.58	-0.06	P0AAH4	sapD	19.5	19.43	19.48	19.5	19.55	19.3	19.37	19.42	19.42	-0.61	0.56	-0.3	0.78	-0.91	0.39
				0.2	0.15			1	0.01			0.18	0.16	P0A6R0	fabH	24.76	24.82	24.71	24.72	24.8	24.81	24.88	25.06	24.83	2.11	0.069	0.16	0.88	2.27	0.054
				8.1e-05	-1.03			0.96	0.07			0.00012	-0.96	Q47679	yafV	20.65	20.49	20.58	20.72	20.53	20.66	19.67	19.53	19.62	-14.49	8e-07	0.93	0.38	-13.56	1.3e-06
				0.74	0.05			0.96	-0.09			0.83	-0.04	P32173	mobA	19.45	19.19	19.38	19.3	19.31	19.15	19.36	19.17	19.39	0.55	0.6	-0.93	0.38	-0.39	0.71
				0.85	0.05			1	-0.01			0.9	0.03	P76062	racR	19.75	20.06	20.33	20.08	20.08	19.95	20.03	20.15	20.06	0.34	0.75	-0.1	0.92	0.23	0.82
				0.03	0.22			0.99	0.02			0.023	0.24	P27126	waaS	20.78	20.67	20.64	20.72	20.77	20.66	20.94	20.95	20.92	4.17	0.0035	0.28	0.79	4.45	0.0024
				0.12	-0.18			0.99	0.02			0.15	-0.16	P0AD14	btsS	18.88	18.81	18.76	18.91	18.87	18.72	18.67	18.71	18.58	-2.69	0.029	0.25	0.81	-2.44	0.042
				0.96	-0.01			0.95	-0.1			0.46	-0.11	P77580	mhpF	19.73	19.71	19.95	19.79	19.63	19.67	19.57	19.77	19.73	-0.08	0.94	-1.12	0.3	-1.2	0.26
				0.16	0.16			1	-0.01			0.18	0.15	P22106	asnB	21.18	21.15	21.14	21.11	21.15	21.2	21.39	21.16	21.37	2.34	0.049	-0.09	0.93	2.25	0.056
				0.0026	1.45			0.98	-0.15			0.0044	1.3	P76245	dgcP	16.97	17.65	17.4	16.98	17.47	17.13	18.48	18.85	18.6	7.37	0.0001	-0.74	0.48	6.63	0.0002
				0.075	0.39			0.84	-0.27			0.54	0.12	P77260	ydfI	18.47	18.45	18.08	18.25	17.98	17.96	18.38	18.45	18.53	3.2	0.013	-2.2	0.061	1	0.35
				0.11	0.14			0.96	0.05			0.042	0.19	P16384	miaA	21.35	21.26	21.27	21.34	21.38	21.3	21.42	21.49	21.52	2.78	0.025	0.96	0.37	3.74	0.0062
				0.025	-0.22			0.85	-0.1			0.0055	-0.32	P37774	tcyN	20.48	20.44	20.5	20.39	20.29	20.44	20.12	20.17	20.16	-4.37	0.0027	-1.96	0.088	-6.33	0.00028
				0.61	-0.03			1	0.01			0.68	-0.03	P0AE06	acrA	24.81	24.83	24.8	24.85	24.8	24.81	24.78	24.78	24.79	-0.83	0.43	0.14	0.89	-0.69	0.51
				0.73	-0.05			0.96	0.09			0.86	0.03	P37636	mdtE	20.35	20.1	20.22	20.42	20.19	20.32	20.4	20.2	20.16	-0.56	0.59	0.89	0.4	0.33	0.75
				0.36	-0.2			0.93	0.19			0.96	-0.01	P77256	ydjG	18.03	18.22	18.18	18.34	18.39	18.27	18.47	17.94	17.99	-1.46	0.18	1.36	0.21	-0.1	0.92
				0.075	-0.29			0.87	-0.16			0.017	-0.45	P32669	fsaB	18.11	18.1	18.22	18.11	17.97	17.87	17.77	17.52	17.79	-3.18	0.014	-1.68	0.13	-4.86	0.0014
				0.098	-0.8			0.99	0.12			0.15	-0.68	P0ABT2	dps	25.8	25.38	25.39	25.91	25.37	25.64	25.45	24.39	24.7	-2.89	0.021	0.42	0.69	-2.47	0.04
				0.29	-1.44			0.99	0.19			0.36	-1.25	P0AEB0	cysW	17.54	17.92	17.47	17.33	18.13	18.03	17.43	17.62	14.13	-1.7	0.13	0.22	0.83	-1.48	0.18
				0.17	0.22			0.84	-0.2			0.91	0.02	P0AFF2	nupC	22.04	21.98	22.22	21.92	21.75	21.98	22.2	21.96	22.15	2.28	0.053	-2.06	0.075	0.22	0.83
				0.81	-0.05			0.98	0.07			0.92	0.02	P76049	ycjY	19.75	19.74	19.81	19.94	19.64	19.93	20	19.75	19.62	-0.41	0.69	0.62	0.56	0.2	0.84
				0.22	-0.1			0.99	0.02			0.32	-0.08	P0ACP5	gntR	21.55	21.57	21.53	21.63	21.56	21.52	21.44	21.54	21.43	-1.98	0.085	0.37	0.72	-1.61	0.15
				0.18	0.17			0.98	-0.04			0.31	0.13	P0A6W0	glsA2	21.19	21.22	21.21	21.1	21.23	21.16	21.18	21.47	21.35	2.23	0.057	-0.56	0.59	1.67	0.13
				0.12	-0.41			0.99	-0.05			0.09	-0.46	P19323	fhlA	18.42	18.38	18.34	18.39	18.4	18.22	18.03	18.2	17.54	-2.67	0.029	-0.31	0.76	-2.98	0.018
				0.44	-0.09			0.99	-0.03			0.33	-0.11	Q06065	atoC	19.03	19.08	19.08	19.06	19.05	19.01	19.05	19.02	18.79	-1.22	0.26	-0.36	0.73	-1.58	0.16
				0.78	0.07			0.92	-0.23			0.53	-0.15	P0AGH5	sapC	19.5	19.5	19.48	19.17	19.59	19.06	19.58	19.29	19.16	0.47	0.65	-1.47	0.18	-1.01	0.35
				0.5	0.11			0.31	-0.46			0.055	-0.35	P0A6L4	nanA	24.81	24.99	25.03	24.41	24.43	24.6	24.51	24.48	24.79	1.08	0.31	-4.53	0.0022	-3.45	0.0094
				0.85	-0.02			0.99	0.01			0.96	-0.01	P23909	mutS	22.3	22.44	22.35	22.35	22.46	22.32	22.29	22.41	22.37	-0.34	0.75	0.21	0.84	-0.12	0.9
				0.22	-0.09			0.87	0.08			0.87	-0.01	P0ACL0	glpR	21.52	21.5	21.57	21.6	21.57	21.65	21.51	21.49	21.55	-2.02	0.079	1.71	0.13	-0.31	0.76
				0.84	-0.02			1	-0.01			0.78	-0.02	P0A8J8	rhlB	22.79	22.87	22.83	22.85	22.81	22.81	22.73	22.86	22.83	-0.35	0.74	-0.14	0.9	-0.48	0.64
				0.2	-0.11			0.88	-0.09			0.043	-0.2	P77737	oppF	23.61	23.62	23.59	23.53	23.52	23.5	23.47	23.44	23.3	-2.1	0.071	-1.62	0.15	-3.72	0.0064
				0.4	0.52			0.96	0.38			0.18	0.9	P39279	yjeJ	15.72	17.23	17.31	17.2	17.22	16.98	17.95	17.49	17.51	1.32	0.23	0.96	0.37	2.27	0.054
	+	+		0.046	-3.94			1	0.15	+		0.049	-3.8	P39282	yjeM	21.21	20.97	21.22	21.38	21.38	21.09	15.78	15.99	20.25	-3.73	0.0063	0.14	0.89	-3.58	0.0077
				0.5	0.08			0.96	-0.07			0.96	0.01	P0AG59	rpsN	25.45	25.6	25.67	25.5	25.54	25.48	25.49	25.62	25.64	1.07	0.32	-0.95	0.37	0.12	0.91
				0.16	-0.58			0.93	0.31			0.51	-0.27	P23173	tnaB	19.18	18.78	18.75	19.46	19.49	18.69	18.64	18.91	18.36	-2.34	0.049	1.27	0.24	-1.08	0.31
				0.8	-0.05			1	-0.01			0.77	-0.06	P76507	yfdI	21.26	20.95	21.35	21.21	21.23	21.11	21.03	21.3	21.05	-0.44	0.68	-0.06	0.96	-0.49	0.64
				0.6	0.05			0.97	-0.05			0.99	0	P0A7S9	rpsM	27.52	27.62	27.55	27.54	27.42	27.58	27.5	27.63	27.55	0.84	0.42	-0.82	0.43	0.02	0.98
				0.36	0.11			0.93	-0.09			0.9	0.02	P31069	kch	19.52	19.49	19.49	19.53	19.35	19.35	19.59	19.58	19.39	1.47	0.18	-1.21	0.26	0.26	0.8
				0.016	-0.75			0.94	0.18			0.043	-0.57	P77529	tcyP	24.04	24.37	23.97	23.99	24.54	24.39	23.52	23.61	23.54	-4.92	0.0013	1.19	0.27	-3.73	0.0063
				0.58	0.2			1	0.01			0.56	0.21	P60566	fixA	17.01	17.24	16.79	17.2	17.2	16.67	16.85	17.26	17.57	0.9	0.39	0.04	0.97	0.94	0.38
				0.051	0.21			0.64	-0.18			0.76	0.03	P75800	pdeI	18.26	18.07	18.18	18.04	17.99	17.93	18.23	18.19	18.19	3.58	0.0078	-3.06	0.016	0.52	0.62
				0.097	-0.24			0.9	0.13			0.4	-0.11	P04395	alkA	18.31	18.27	18.34	18.6	18.31	18.38	18.16	18.29	18.12	-2.91	0.021	1.53	0.17	-1.38	0.21
				0.5	0.07			0.95	-0.07			0.98	0	P37024	hrpB	19.21	19.24	19.34	19.22	19.22	19.15	19.16	19.32	19.3	1.08	0.31	-1.13	0.29	-0.05	0.96
				0.64	-0.13			0.98	-0.1			0.42	-0.23	P00547	thrB	21.47	21.27	21.63	21.34	21.24	21.49	21.38	20.84	21.46	-0.76	0.47	-0.56	0.59	-1.32	0.23
				0.002	-0.35			1	-0.01			0.0016	-0.36	P0AES0	gss	20.75	20.76	20.81	20.8	20.74	20.76	20.45	20.36	20.43	-7.88	6.3e-05	-0.16	0.88	-8.04	5.5e-05
				0.77	0.06			0.52	-0.43			0.098	-0.37	P0AFT2	tcyL	19.78	19.79	19.88	19.65	19.29	19.19	19.62	19.33	19.38	0.49	0.64	-3.38	0.01	-2.9	0.021
				0.56	0.08			0.68	-0.26			0.23	-0.18	P0AAP3	frmR	20.11	20.23	20.28	19.96	20.1	19.77	19.96	20.08	20.05	0.93	0.38	-2.92	0.02	-1.99	0.084
				0.25	-0.22			0.88	0.2			0.91	-0.03	Cont_Q2KJD0	TUBB5	18.53	18.69	18.61	18.62	18.71	19.09	18.48	18.63	18.64	-1.83	0.11	1.6	0.15	-0.23	0.82
				0.4	-0.07			0.93	0.08			0.98	0	P0A8F8	uvrB	21.13	21.05	21.03	21.13	21.12	21.19	21.16	21.05	21.01	-1.31	0.23	1.37	0.21	0.06	0.96
				0.88	-0.01			0.93	-0.07			0.3	-0.09	P0A805	frr	26.6	26.6	26.56	26.51	26.6	26.44	26.48	26.52	26.51	-0.27	0.8	-1.42	0.2	-1.68	0.13
				0.53	0.15			1	-0.03			0.62	0.13	P13445	rpoS	20.5	20.38	19.98	20.44	20.33	20	20.47	20.35	20.4	1	0.35	-0.17	0.87	0.82	0.43
				0.071	0.28			0.93	-0.11			0.23	0.18	P0A959	alaA	21.43	21.63	21.64	21.44	21.52	21.43	21.6	21.75	21.88	3.24	0.013	-1.23	0.25	2.01	0.081
				0.57	0.08			0.93	-0.12			0.79	-0.04	P76234	yeaE	19.31	19.36	19.24	19.07	19.28	19.21	19.42	19.19	19.18	0.92	0.39	-1.37	0.21	-0.45	0.66
				0.075	0.24			0.89	-0.12			0.32	0.12	P08244	pyrF	22.19	22.29	22.21	22.03	22.23	22.06	22.26	22.46	22.32	3.18	0.014	-1.57	0.16	1.61	0.15
				0.036	0.37			0.29	-0.47			0.51	-0.1	P0AA99	yafK	19.19	19.47	19.17	18.78	18.78	18.85	19.31	19.1	19.13	3.97	0.0045	-5.05	0.0011	-1.09	0.31
				0.14	-0.2			0.98	-0.04			0.079	-0.25	P25666	htrL	19.16	19.27	19	19.03	19.19	19.07	18.95	18.89	18.85	-2.55	0.035	-0.57	0.59	-3.12	0.015
				0.26	0.25			0.95	-0.16			0.7	0.09	P08368	creB	18.21	17.83	17.93	17.97	17.76	17.77	18.25	17.81	18.2	1.78	0.11	-1.13	0.29	0.65	0.53
				0.57	0.46			0.93	-0.67			0.82	-0.2	P06974	fliM	18.15	19.49	18.6	17.52	18.81	17.9	17.87	19.34	18.42	0.91	0.39	-1.32	0.23	-0.4	0.7
				0.0096	0.64			0.99	0.03			0.0073	0.67	P02916	malF	20.58	20.75	20.76	20.6	20.66	20.93	21.55	21.24	21.32	5.58	0.00062	0.28	0.78	5.87	0.00045
				0.36	-0.06			1	0			0.33	-0.07	P0AEK4	fabI	25.74	25.79	25.75	25.78	25.76	25.72	25.66	25.72	25.7	-1.46	0.18	-0.12	0.91	-1.58	0.15
	+	+	+	0.008	3.02			0.98	0.38	+	+	0.0047	3.4	P13036	fecA	19.74	18.74	18.6	20.25	18.58	19.38	21.63	22.74	22.91	5.78	0.00049	0.72	0.49	6.51	0.00023
				0.23	-0.17			0.96	0.09			0.59	-0.08	P0AB01	elyC	18.96	18.76	18.98	19.01	18.89	19.08	18.7	18.91	18.86	-1.93	0.091	1.04	0.33	-0.89	0.4
				0.84	-0.05			0.96	-0.15			0.41	-0.2	P77395	cnoX	19.3	19.5	19.23	19.17	19.26	19.16	19.34	18.78	19.31	-0.35	0.73	-0.98	0.36	-1.33	0.22
				0.65	-0.07			1	0.01			0.71	-0.05	P18811	malI	18.77	18.73	19.05	18.93	18.81	18.83	18.8	18.73	18.85	-0.73	0.49	0.12	0.91	-0.62	0.56
				0.12	-0.28			0.99	0.04			0.17	-0.25	P0A790	panD	23.96	24.15	23.98	23.91	24.12	24.16	23.68	23.68	23.98	-2.65	0.031	0.33	0.75	-2.31	0.051
				0.097	-0.35			0.93	0.15			0.31	-0.2	P39342	yjgR	20.89	20.67	20.82	21.02	20.76	21.05	20.77	20.62	20.39	-2.89	0.021	1.24	0.25	-1.66	0.14
				0.13	-0.15			0.88	0.1			0.57	-0.06	P68767	pepA	22.62	22.52	22.63	22.77	22.59	22.71	22.56	22.55	22.51	-2.57	0.034	1.63	0.14	-0.94	0.38
				0.96	0.03			0.99	0.17			0.72	0.2	P23522	garL	22.81	22.2	23.01	23.05	22.18	23.29	23.24	22.68	22.68	0.09	0.93	0.51	0.63	0.59	0.57
				0.36	0.1			0.99	-0.03			0.54	0.07	P60438	rplC	27.8	27.83	27.87	27.76	27.89	27.75	27.77	27.94	28	1.47	0.18	-0.48	0.64	0.99	0.35
				0.22	-0.09			0.96	0.04			0.52	-0.05	P45544	frlR	19.41	19.32	19.33	19.35	19.45	19.39	19.3	19.3	19.31	-2	0.082	0.95	0.37	-1.05	0.32
				0.56	0.05			0.99	0.02			0.45	0.07	P0AFB8	glnG	21.43	21.26	21.36	21.42	21.31	21.36	21.43	21.42	21.4	0.94	0.38	0.3	0.77	1.24	0.25
				0.79	-0.03			0.95	0.06			0.71	0.04	P61887	rffH	21	21.06	21.08	21.04	21.18	21.1	21.09	21.02	21.13	-0.45	0.66	1.08	0.31	0.63	0.55
				0.82	-0.02			1	-0.01			0.77	-0.03	P77804	ydgA	23.45	23.3	23.42	23.45	23.31	23.39	23.43	23.34	23.31	-0.38	0.71	-0.11	0.91	-0.5	0.63
				0.57	0.08			0.68	-0.24			0.22	-0.17	P77247	hxpB	21.55	21.54	21.43	21.29	21.41	21.1	21.34	21.3	21.38	0.92	0.38	-2.98	0.018	-2.06	0.075
				0.24	-0.59			1	-0.04			0.23	-0.63	P18775	dmsA	22.16	22.31	21.41	22.05	22.13	21.57	21.76	21.43	20.8	-1.87	0.1	-0.14	0.89	-2.01	0.081
				0.14	-0.41			1	0.01			0.15	-0.4	P0AFS7	ydiK	20.02	19.97	20.01	20.21	19.85	19.96	19.95	19.55	19.29	-2.51	0.037	0.06	0.95	-2.45	0.041
				0.028	1.18			1	0.03			0.025	1.21	P69908	gadA	19.49	18.61	19.57	19.28	19.24	19.23	20.3	20.13	20.86	4.25	0.0031	0.11	0.91	4.37	0.0027
				0.9	0.02			0.96	0.11			0.47	0.13	P76176	ydgD	18.92	18.59	18.88	19	18.86	18.86	19.06	18.98	18.75	0.22	0.83	0.95	0.37	1.17	0.28
				0.65	-0.05			0.96	-0.06			0.3	-0.11	P0AEC5	barA	19.67	19.71	19.69	19.63	19.69	19.58	19.51	19.7	19.54	-0.73	0.49	-0.98	0.36	-1.71	0.13
				0.18	-0.14			0.95	0.07			0.49	-0.07	P0A6T1	pgi	24.29	24.32	24.26	24.39	24.27	24.4	24.32	24.16	24.17	-2.2	0.06	1.08	0.31	-1.13	0.29
				0.18	0.12			0.85	-0.1			0.79	0.03	P0A873	trmD	21.9	21.78	21.88	21.78	21.77	21.72	21.83	21.96	21.85	2.22	0.058	-1.77	0.12	0.46	0.66
				0.9	-0.04			0.93	0.19			0.54	0.15	P76016	dhaR	18.66	18.68	19	19.14	19.13	18.63	18.9	18.93	18.96	-0.24	0.82	1.23	0.25	1	0.35
				0.059	-0.17			0.99	0.02			0.092	-0.15	P03004	dnaA	20.42	20.45	20.38	20.47	20.36	20.48	20.22	20.29	20.29	-3.43	0.0097	0.47	0.65	-2.95	0.019
				0.084	-0.17			0.93	0.08			0.31	-0.1	P0A9F3	cysB	22.67	22.86	22.74	22.81	22.84	22.86	22.64	22.69	22.66	-3.07	0.016	1.39	0.2	-1.68	0.13
				0.11	0.17			1	0			0.1	0.17	P0AB89	purB	23.65	23.74	23.68	23.65	23.77	23.66	23.78	23.96	23.86	2.73	0.027	0.07	0.95	2.8	0.024
				0.43	0.1			1	-0.01			0.51	0.08	P00811	ampC	20.42	20.47	20.46	20.54	20.46	20.31	20.58	20.41	20.61	1.23	0.25	-0.16	0.88	1.08	0.31
				0.52	0.12			0.84	-0.25			0.48	-0.13	P77398	arnA	16.77	16.76	17.13	16.67	16.59	16.65	16.85	16.59	16.82	1.03	0.34	-2.18	0.063	-1.15	0.29
				0.63	-0.06			0.85	-0.14			0.13	-0.2	P41409	rihA	22.54	22.63	22.61	22.43	22.54	22.4	22.48	22.24	22.47	-0.79	0.45	-1.81	0.11	-2.59	0.033
				0.0066	0.25			0.98	-0.02			0.0099	0.23	P40874	solA	21.34	21.37	21.34	21.32	21.37	21.28	21.57	21.58	21.59	6.07	0.00036	-0.57	0.59	5.51	0.00067
				0.55	-0.04			0.85	0.08			0.61	0.04	P0ABZ6	surA	23.13	23.17	23.11	23.24	23.21	23.18	23.18	23.14	23.19	-0.96	0.37	1.8	0.11	0.84	0.43
				0.22	-0.67			0.98	-0.23			0.11	-0.9	P0AF93	ridA	26.45	26.58	26.4	26.25	26.55	25.94	26.13	24.77	25.83	-2.01	0.081	-0.7	0.51	-2.71	0.028
				0.00032	-0.95			0.96	0.08			0.00055	-0.87	P37661	eptB	20.72	20.76	20.71	20.94	20.78	20.72	19.99	19.71	19.89	-11.11	5.6e-06	0.98	0.36	-10.13	1.1e-05
				0.02	0.27			1	-0.01			0.021	0.26	P0ABD5	accA	24.28	24.33	24.32	24.28	24.39	24.26	24.51	24.65	24.56	4.67	0.0018	-0.11	0.92	4.56	0.0021
				0.87	-0.02			0.96	0.07			0.69	0.05	P05020	pyrC	23.04	23.16	23.08	23.06	23.28	23.14	23.08	23.2	23.14	-0.29	0.78	0.96	0.37	0.67	0.52
				0.7	0.05			0.99	0.04			0.49	0.08	P24554	radA	19.74	19.79	19.8	19.72	19.87	19.85	19.72	19.89	19.98	0.64	0.54	0.49	0.64	1.13	0.29
				0.0062	0.95			1	-0.01			0.0062	0.95	P33940	mqo	20.65	20.99	21.05	20.64	21.02	21.01	21.65	22.03	21.85	6.15	0.00033	-0.04	0.97	6.11	0.00035
				0.47	0.18			1	-0.02			0.52	0.16	P10907	ugpC	18.96	18.66	19.08	19.06	18.6	18.99	19.26	18.96	18.98	1.15	0.28	-0.11	0.91	1.04	0.33
				0.18	-0.75			1	-0.05			0.17	-0.8	P0AGL2	tdcF	19.51	19.08	19.24	19.24	19.14	19.31	19.38	17.98	18.08	-2.19	0.061	-0.14	0.89	-2.34	0.049
				0.16	-0.12			0.95	0.06			0.44	-0.07	P0AD68	ftsI	20.82	20.78	20.88	20.92	20.87	20.86	20.69	20.8	20.79	-2.35	0.048	1.08	0.31	-1.26	0.24
				0.033	-0.5			1	0.02			0.036	-0.48	P0A6L7	uxaB	20.92	21.19	20.86	20.84	21.02	21.17	20.63	20.55	20.35	-4.09	0.0038	0.16	0.88	-3.94	0.0047
				0.62	-0.18			0.99	-0.11			0.42	-0.29	P0A6I6	coaD	18.28	18.66	18.55	18.55	18.68	17.93	17.96	18.2	18.47	-0.81	0.44	-0.5	0.63	-1.31	0.23
				0.7	0.03			0.94	-0.06			0.74	-0.03	P62620	ispG	23.83	23.7	23.74	23.71	23.7	23.68	23.68	23.73	23.77	0.63	0.55	-1.19	0.27	-0.56	0.59
				0.00048	-0.66			1	0			0.00045	-0.66	P0AAG3	gltL	19.69	19.62	19.71	19.61	19.61	19.79	19	18.98	19.07	-10.41	8.9e-06	-0.03	0.98	-10.43	8.8e-06
				0.64	-0.04			0.97	-0.04			0.32	-0.07	P75949	nagZ	21.44	21.44	21.39	21.4	21.42	21.33	21.34	21.39	21.31	-0.77	0.46	-0.83	0.43	-1.6	0.15
				0.1	0.19			0.95	-0.08			0.3	0.12	P0A7A2	gpmB	20.75	20.93	20.84	20.71	20.76	20.81	20.88	20.92	21.06	2.83	0.023	-1.13	0.29	1.7	0.13
				0.25	-0.11			0.93	0.08			0.76	-0.03	P21499	rnr	27.63	27.61	27.62	27.79	27.64	27.67	27.67	27.49	27.6	-1.83	0.11	1.32	0.23	-0.51	0.62
				0.0069	0.37			0.99	0.02			0.0057	0.38	P0AGL5	ratA	21.36	21.38	21.5	21.49	21.33	21.47	21.77	21.82	21.8	6.01	0.00038	0.26	0.8	6.27	0.00029
				0.17	-0.51			0.96	0.21			0.41	-0.3	P30176	ybiA	17.69	18.41	17.79	17.92	18.24	18.36	17.46	17.56	17.97	-2.27	0.055	0.92	0.39	-1.35	0.22
				0.86	0.04			0.99	0.05			0.64	0.09	P40710	nlpE	21.11	20.74	20.83	21.09	20.96	20.79	21.08	20.9	20.97	0.32	0.76	0.46	0.66	0.77	0.46
				0.48	0.19			0.98	-0.12			0.81	0.07	P76208	yniB	20.2	20.07	20.6	20.12	20.44	19.96	20.35	20.22	20.52	1.12	0.3	-0.68	0.51	0.43	0.68
				0.23	0.13			0.84	0.15			0.028	0.29	P04995	sbcB	19.53	19.7	19.53	19.67	19.82	19.73	19.83	19.85	19.94	1.95	0.089	2.26	0.055	4.21	0.0033
				0.053	-0.18			0.96	0.05			0.13	-0.13	P0A8A2	yeeN	23.51	23.51	23.53	23.5	23.57	23.64	23.4	23.33	23.43	-3.55	0.0081	1	0.35	-2.55	0.035
				0.12	0.26			0.99	0.02			0.096	0.28	P0A6Y8	dnaK	26.88	26.83	26.81	26.91	26.84	26.83	27.31	26.91	27.14	2.71	0.028	0.2	0.85	2.91	0.021
				0.0006	0.67			0.96	-0.06			0.00097	0.61	P39172	znuA	21.04	20.95	20.99	20.86	21.04	20.88	21.6	21.51	21.69	9.82	1.4e-05	-0.93	0.38	8.89	2.7e-05
				0.36	-0.1			0.75	0.17			0.55	0.07	P0ABH7	gltA	25.25	25.23	25.19	25.43	25.29	25.45	25.38	25.31	25.18	-1.46	0.18	2.43	0.043	0.97	0.36
				0.74	-0.03			1	0			0.78	-0.02	P07012	prfB	23.79	23.85	23.85	23.79	23.88	23.83	23.73	23.84	23.83	-0.56	0.59	0.08	0.94	-0.48	0.64
				0.24	0.13			0.99	-0.02			0.33	0.11	P0A7K6	rplS	26.23	26.4	26.26	26.26	26.31	26.26	26.29	26.45	26.47	1.9	0.096	-0.33	0.75	1.57	0.16
				0.11	-0.18			0.98	0.04			0.19	-0.14	P0AC84	gloB	20.48	20.41	20.31	20.5	20.39	20.42	20.32	20.28	20.19	-2.81	0.024	0.57	0.58	-2.24	0.057
				0.42	0.13			0.79	-0.23			0.52	-0.11	P38134	etk	19.83	19.75	19.75	19.36	19.71	19.56	19.58	19.82	19.61	1.28	0.24	-2.33	0.049	-1.05	0.32
				0.012	0.26			0.27	-0.27			0.91	-0.01	P0A932	gfcE	18.04	18.06	18.02	17.78	17.83	17.72	17.97	18.06	18.06	5.24	0.00091	-5.46	0.00071	-0.22	0.83
				0.67	0.15			0.96	0.22			0.28	0.37	P18956	ggt	19.19	19.02	18.77	19.28	19.11	19.27	19.63	19.61	18.86	0.71	0.5	1.06	0.32	1.77	0.12
				0.54	0.1			0.96	0.09			0.26	0.18	P09148	galT	21.7	21.85	21.81	21.9	21.8	21.9	21.78	21.94	22.17	0.98	0.36	0.87	0.41	1.85	0.1
				0.66	-0.05			0.93	-0.1			0.2	-0.14	P69783	crr	27.32	27.38	27.24	27.22	27.29	27.14	27.24	27.08	27.19	-0.71	0.5	-1.43	0.19	-2.15	0.066
				0.0045	1.41			1	-0.01			0.0046	1.4	P0A996	glpC	20.79	20.62	20.4	21.08	20.26	20.43	21.9	21.91	22.19	6.58	0.00021	-0.04	0.97	6.54	0.00022
				0.14	-0.17			0.84	0.13			0.73	-0.04	P0ABP8	deoD	25.61	25.57	25.7	25.82	25.64	25.82	25.53	25.57	25.65	-2.55	0.036	1.97	0.085	-0.57	0.58
				0.021	0.29			1	0			0.021	0.29	P0ADG7	guaB	23.86	23.92	23.87	23.81	23.96	23.88	24.09	24.28	24.16	4.59	0.002	0	1	4.59	0.002
				0.84	0.08			0.84	-0.42			0.31	-0.34	P37355	menH	19.52	19.79	19.58	19.36	19.49	18.78	19.45	19.43	18.98	0.36	0.73	-2.03	0.078	-1.67	0.14
				0.00061	-0.67			0.88	-0.11			0.00025	-0.79	P76237	dgcJ	19.75	19.68	19.78	19.67	19.5	19.7	19	18.99	18.87	-9.76	1.4e-05	-1.63	0.14	-11.39	4.6e-06
				0.25	-0.16			0.84	-0.17			0.037	-0.33	P0AG07	rpe	23.27	23.52	23.34	23.12	23.33	23.16	23.1	22.97	23.07	-1.85	0.1	-2.06	0.075	-3.9	0.005
				0.26	-0.09			1	0			0.28	-0.09	P0DMC7	rcsB	23.08	23.09	23.17	23.12	23.07	23.14	23.07	23.04	22.98	-1.79	0.11	0.01	0.99	-1.77	0.12
				0.6	0.06			1	0			0.58	0.06	P36655	dsbD	19.68	19.68	19.69	19.65	19.62	19.79	19.63	19.77	19.83	0.84	0.43	0.06	0.95	0.9	0.39
				0.53	-0.18			0.99	-0.05			0.42	-0.23	P30749	moaE	21.69	22.02	21.46	21.64	21.95	21.42	21.42	21.64	21.42	-1	0.35	-0.31	0.77	-1.31	0.23
				0.036	0.31			0.96	-0.07			0.083	0.24	P36928	yegD	19.8	19.66	19.76	19.78	19.55	19.68	20.09	19.93	19.92	3.96	0.0046	-0.9	0.4	3.06	0.016
				0.00051	-0.71			0.39	0.29			0.0062	-0.42	P0A8N5	lysU	25.31	25.37	25.37	25.62	25.59	25.71	25.01	24.98	24.79	-10.29	9.7e-06	4.18	0.0034	-6.11	0.00035
				0.5	-0.05			1	0			0.49	-0.05	P06710	dnaX	21.29	21.33	21.32	21.33	21.36	21.24	21.25	21.28	21.24	-1.08	0.31	-0.05	0.96	-1.13	0.29
				0.081	0.29			0.93	-0.12			0.27	0.17	P31060	modF	20.4	20.24	20.33	20.19	20.23	20.19	20.61	20.28	20.6	3.12	0.015	-1.29	0.23	1.83	0.11
				0.72	0.05			0.96	-0.08			0.88	-0.03	P14375	zraR	19.79	19.74	19.57	19.73	19.69	19.42	19.65	19.71	19.65	0.58	0.58	-0.88	0.4	-0.3	0.77
				0.0038	0.58			0.99	-0.03			0.0049	0.55	P14175	proV	22.83	22.76	22.77	22.84	22.67	22.77	23.16	23.47	23.39	6.79	0.00017	-0.34	0.74	6.45	0.00024
				0.14	-0.54			1	-0.01			0.13	-0.55	P75793	ybiW	17.2	17.29	16.94	17.49	17.23	16.67	16.79	16.65	16.34	-2.49	0.039	-0.06	0.95	-2.56	0.035
				0.57	0.06			0.99	0.02			0.46	0.07	P0ACR4	yeiE	19.66	19.74	19.71	19.77	19.79	19.61	19.83	19.77	19.74	0.92	0.39	0.3	0.77	1.22	0.26
				0.26	0.17			0.93	0.13			0.075	0.3	P08178	purM	21.22	21.24	21.03	21.19	21.4	21.28	21.41	21.61	21.36	1.8	0.11	1.36	0.21	3.17	0.014
				0.31	0.14			0.93	-0.11			0.87	0.03	P52007	yecM	21.95	22	21.8	21.85	21.85	21.72	22	21.79	22.03	1.62	0.15	-1.31	0.23	0.31	0.77
				0.062	-0.16			0.91	-0.07			0.016	-0.23	P65556	yfcD	20.91	20.93	20.81	20.82	20.79	20.82	20.64	20.68	20.64	-3.38	0.01	-1.5	0.17	-4.89	0.0014
				0.11	0.39			0.99	0.03			0.09	0.42	P07109	hisP	16.88	16.79	16.99	16.91	16.63	17.22	17.28	17.4	17.24	2.77	0.025	0.21	0.84	2.98	0.019
				0.43	-0.2			0.89	-0.25			0.1	-0.46	P39384	yjiM	20.3	20.76	20.27	20.07	20.46	20.03	19.85	20.04	20.07	-1.25	0.25	-1.56	0.16	-2.8	0.024
				0.45	-0.1			0.73	-0.21			0.039	-0.31	P0ABU5	elbB	23.96	23.82	23.77	23.66	23.7	23.55	23.68	23.47	23.46	-1.2	0.27	-2.63	0.031	-3.83	0.0055
				0.4	-0.14			0.94	0.12			0.94	-0.02	P42593	fadH	19.73	19.59	19.86	20.04	19.67	19.85	19.65	19.75	19.74	-1.34	0.22	1.18	0.27	-0.15	0.88
				0.014	-0.31			0.99	0.03			0.022	-0.28	P03024	galR	20.47	20.45	20.51	20.57	20.56	20.4	20.21	20.12	20.25	-5.07	0.0011	0.54	0.6	-4.53	0.0022
				0.51	-0.62			0.99	-0.27			0.35	-0.89	P33594	nikE	20.52	21.3	19.81	20.33	21.1	19.38	20	20.24	18.71	-1.05	0.32	-0.46	0.66	-1.51	0.17
				0.63	-0.26			1	0.02			0.67	-0.23	P16676	cysA	20.07	21.11	20.25	19.98	20.98	20.54	20.14	20.48	20.1	-0.79	0.45	0.07	0.94	-0.72	0.49
				0.096	-0.19			0.88	0.11			0.43	-0.08	P32157	yiiM	21.82	21.71	21.8	21.99	21.83	21.83	21.77	21.67	21.64	-2.93	0.02	1.63	0.14	-1.3	0.23
				0.18	-0.12			0.85	-0.1			0.034	-0.22	P0A840	surE	22.05	22	21.97	21.85	21.95	21.92	21.76	21.87	21.71	-2.23	0.058	-1.77	0.12	-4	0.0044
				0.85	0.05			1	0			0.85	0.05	P63340	yqeG	18.2	18.26	17.94	18.21	18.07	18.13	18.38	18.28	17.89	0.34	0.75	0.02	0.99	0.35	0.73
				0.23	-0.45			0.99	0.12			0.38	-0.33	P38097	dgcE	17.08	17.05	16.66	17.21	17.08	16.87	16.98	16.08	16.74	-1.95	0.089	0.53	0.61	-1.42	0.2
				0.87	-0.03			0.95	-0.12			0.39	-0.15	P0ACF4	hupB	26.38	26.47	26.33	26.26	26.42	26.13	26.29	26.4	26.03	-0.29	0.78	-1.11	0.3	-1.39	0.2
				0.16	-0.11			0.97	-0.04			0.075	-0.15	P0ADY1	ppiD	23.45	23.39	23.4	23.34	23.44	23.33	23.25	23.3	23.23	-2.36	0.048	-0.81	0.44	-3.17	0.014
				0.99	-0.01			1	-0.09			0.94	-0.11	P04949	fliC	17.82	19.37	18.5	18.01	19.22	18.17	17.83	19.82	17.71	-0.02	0.98	-0.14	0.89	-0.17	0.87
				0.19	-0.26			0.99	-0.04			0.15	-0.3	P37342	yjjI	21.58	21.75	21.36	21.54	21.67	21.36	21.32	21.35	21.12	-2.15	0.066	-0.33	0.75	-2.48	0.04
				0.2	-0.59			0.99	-0.09			0.16	-0.68	P18776	dmsB	22.13	22.25	21.34	21.93	22.04	21.49	21.54	21.28	20.87	-2.1	0.071	-0.32	0.76	-2.41	0.044
				0.21	-0.11			0.95	0.06			0.57	-0.05	P04805	gltX	24.42	24.55	24.43	24.48	24.57	24.54	24.35	24.45	24.45	-2.04	0.078	1.12	0.3	-0.92	0.39
				0.39	-0.15			0.99	-0.05			0.27	-0.21	P0AC51	zur	19.05	19.47	19.17	19.05	19.21	19.27	18.98	18.98	19.11	-1.36	0.21	-0.46	0.66	-1.82	0.11
				1	0			0.96	-0.06			0.55	-0.06	P0A9C9	glpX	22.92	23	22.87	22.89	22.93	22.78	22.85	22.94	22.82	0	1	-0.97	0.36	-0.97	0.36
				0.4	-0.09			0.99	-0.03			0.28	-0.12	P23930	lnt	20.28	20.34	20.42	20.37	20.31	20.27	20.26	20.31	20.12	-1.32	0.23	-0.46	0.66	-1.78	0.11
				0.53	-0.15			0.99	0.08			0.8	-0.07	P37313	dppF	20.94	20.72	20.92	21.08	20.76	20.99	21.02	20.48	20.88	-1	0.35	0.55	0.6	-0.45	0.67
				0.38	-0.09			0.99	0.02			0.48	-0.08	P75767	ybhK	20.71	20.69	20.57	20.74	20.67	20.6	20.67	20.57	20.5	-1.39	0.2	0.23	0.82	-1.16	0.28
				0.11	-0.11			0.93	-0.06			0.027	-0.16	P0A9Q9	asd	24.87	24.88	24.88	24.84	24.82	24.81	24.73	24.69	24.72	-2.82	0.024	-1.45	0.19	-4.26	0.0031
				0.72	-0.03			0.85	0.1			0.42	0.07	P0A903	bamC	23.61	23.62	23.57	23.69	23.77	23.64	23.65	23.73	23.62	-0.6	0.57	1.91	0.095	1.31	0.23
				0.13	-0.43			0.99	0.03			0.16	-0.4	P0AC59	grxB	22.65	22.61	22.59	22.76	22.58	22.61	22.56	21.82	22.27	-2.58	0.034	0.19	0.86	-2.4	0.045
				0.29	-0.13			0.95	0.08			0.73	-0.04	P0ACP1	cra	22.97	23.14	22.96	23.11	23.08	23.13	22.85	23.07	23.02	-1.69	0.13	1.1	0.31	-0.59	0.57
				0.72	0.04			0.95	-0.08			0.76	-0.04	P32670	ptsA	18.77	18.76	18.82	18.74	18.61	18.76	18.8	18.61	18.82	0.58	0.58	-1.11	0.3	-0.53	0.61
				0.77	0.07			0.84	0.32			0.12	0.4	P76097	ydcJ	18.76	18.56	18.37	19.07	18.69	18.9	19.16	18.73	18.99	0.5	0.63	2.17	0.063	2.68	0.029
				0.13	-0.8			0.99	-0.08			0.1	-0.88	P0AAJ1	ynfG	19.81	19.94	18.97	19.81	19.62	19.07	19.06	18.63	18.4	-2.61	0.032	-0.24	0.81	-2.85	0.022
				0.44	-0.31			0.96	0.24			0.89	-0.07	P37685	aldB	21.26	20.7	21.13	21.42	20.86	21.54	21.38	20.67	20.85	-1.22	0.26	0.96	0.37	-0.26	0.8
				0.23	0.28			0.96	-0.14			0.57	0.13	P69829	ptsN	17.79	17.98	18.22	17.87	17.99	17.7	18.32	17.91	18.16	1.92	0.092	-1	0.35	0.93	0.38
				0.4	-0.07			0.96	-0.05			0.19	-0.12	P0A8W0	nanR	21.66	21.74	21.69	21.62	21.72	21.61	21.65	21.55	21.52	-1.34	0.22	-0.9	0.4	-2.23	0.058
				0.19	-0.11			0.99	0.02			0.29	-0.09	P0A9X4	mreB	25.58	25.65	25.53	25.59	25.65	25.59	25.49	25.47	25.54	-2.17	0.064	0.42	0.69	-1.75	0.12
				0.33	-0.08			0.96	-0.05			0.14	-0.13	P0AFJ5	phoB	19.39	19.34	19.27	19.25	19.26	19.33	19.17	19.26	19.16	-1.55	0.16	-0.96	0.37	-2.51	0.038
				0.72	-0.05			0.99	-0.04			0.5	-0.09	P23842	pdeA	18.91	18.77	19.02	18.97	18.79	18.81	18.82	18.88	18.74	-0.59	0.57	-0.51	0.63	-1.1	0.31
				0.67	-0.11			0.99	0.04			0.79	-0.07	Q46857	dkgA	21.39	21.06	21.22	21.4	21.09	21.29	21.4	20.86	21.2	-0.69	0.51	0.23	0.82	-0.46	0.66
				0.18	1.01			0.99	0.12			0.15	1.13	P0AB24	efeO	19.19	19.93	20.47	19.28	20.32	20.35	20.28	21.16	21.54	2.2	0.061	0.26	0.8	2.46	0.041
				0.48	0.07			0.96	-0.06			0.92	0.01	P31460	dgoR	20.48	20.3	20.29	20.33	20.33	20.24	20.37	20.38	20.37	1.12	0.3	-0.92	0.39	0.21	0.84
				0.1	0.21			1	-0.01			0.11	0.2	P77285	rsxG	20.36	20.46	20.43	20.31	20.57	20.34	20.63	20.6	20.63	2.85	0.023	-0.08	0.94	2.77	0.025
				0.0018	-0.72			0.96	0.08			0.0032	-0.63	P37902	gltI	22.89	22.9	23.06	23.11	22.91	23.07	22.34	22.16	22.44	-8.01	5.7e-05	0.92	0.39	-7.09	0.00013
				0.15	0.58			0.99	-0.12			0.24	0.46	P77316	ybdR	18.5	18.2	18.32	18.45	17.79	18.41	19.24	18.47	18.69	2.44	0.042	-0.52	0.62	1.92	0.093
				0.28	-0.37			0.96	0.21			0.65	-0.16	P76193	ynhG	21.94	21.5	21.69	22.17	21.54	22.05	21.76	21.19	21.7	-1.71	0.13	0.95	0.37	-0.76	0.47
				0.28	-0.1			0.99	0.02			0.39	-0.08	P33913	yejA	20.43	20.51	20.44	20.5	20.56	20.38	20.36	20.39	20.39	-1.71	0.13	0.3	0.77	-1.41	0.2
				0.21	-0.25			0.99	0.04			0.29	-0.21	P18843	nadE	23.19	23.19	23.18	23.33	23.11	23.22	23.15	22.67	23.09	-2.05	0.077	0.31	0.76	-1.73	0.12
				0.007	0.24			0.98	0.02			0.0045	0.27	P0A749	murA	23.83	23.8	23.81	23.87	23.83	23.8	24.07	24.07	24.1	5.98	0.0004	0.58	0.58	6.57	0.00022
				0.47	0.1			0.73	-0.25			0.3	-0.15	P26281	folK	19.24	19.27	19.33	18.98	19.19	18.92	19.02	19.26	19.12	1.14	0.29	-2.84	0.023	-1.7	0.13
				0.068	-0.31			0.96	0.09			0.16	-0.22	P09099	xylB	19.23	19.09	19.15	19.34	19.05	19.33	18.93	19.04	18.82	-3.29	0.012	0.91	0.39	-2.38	0.046
				0.8	0.05			0.99	0.03			0.7	0.08	P0AA95	yacC	19.01	18.85	18.8	18.98	19.13	18.64	19	18.96	18.94	0.43	0.68	0.22	0.83	0.65	0.54
				0.29	0.13			0.99	-0.03			0.42	0.1	P0CG19	rph	21.52	21.66	21.6	21.43	21.64	21.62	21.64	21.65	21.79	1.67	0.13	-0.36	0.73	1.32	0.23
				0.61	0.18			0.99	0.08			0.46	0.26	P09551	argT	20.79	20.3	20.97	20.95	20.49	20.87	21.09	20.63	21.14	0.83	0.43	0.38	0.72	1.21	0.26
				0.84	-0.09			0.92	-0.4			0.26	-0.5	P0AAE2	proY	18.55	18.62	18.36	18.59	17.66	18.07	17.53	18.23	18.27	-0.35	0.74	-1.49	0.18	-1.84	0.1
				0.7	-0.03			0.89	0.07			0.57	0.04	P0A6P7	engB	22.39	22.37	22.38	22.47	22.42	22.47	22.36	22.47	22.44	-0.63	0.55	1.56	0.16	0.94	0.38
				0.00031	-0.54			0.96	-0.05			0.00018	-0.59	P07026	sdiA	21.09	21.04	21.01	21.03	21.03	20.94	20.41	20.48	20.48	-11.19	5.3e-06	-0.97	0.36	-12.16	2.9e-06
				0.05	-0.32			1	0.01			0.051	-0.32	P15067	glgX	21.73	21.56	21.7	21.74	21.58	21.69	21.47	21.39	21.17	-3.63	0.0073	0.09	0.93	-3.54	0.0083
				0.31	0.12			0.98	0.05			0.17	0.17	P0A6B7	iscS	26.4	26.52	26.55	26.5	26.58	26.54	26.51	26.75	26.72	1.62	0.15	0.68	0.51	2.3	0.052
				0.87	0.04			0.53	0.47			0.049	0.51	P0ADP2	yigI	19.39	19.3	19.74	20.04	19.68	20.11	19.96	19.97	20.02	0.29	0.78	3.28	0.012	3.57	0.0079
				0.85	-0.21			0.95	-0.7			0.39	-0.91	P0ACH1	sfsB	17.46	17.76	17.32	17.34	17.45	15.65	15.24	17.18	17.37	-0.32	0.76	-1.07	0.32	-1.39	0.2
				0.65	0.04			0.99	0.01			0.56	0.05	P27833	wecE	21.85	21.94	21.86	21.89	21.93	21.86	21.88	22.02	21.9	0.74	0.48	0.2	0.84	0.94	0.37
				0.00051	0.59			0.99	-0.02			0.00064	0.56	P0A6Q3	fabA	26.01	26.09	26.07	25.99	26.1	26.01	26.53	26.68	26.64	10.18	1e-05	-0.43	0.68	9.75	1.4e-05
				0.91	-0.02			0.86	0.2			0.35	0.17	P25553	aldA	25.83	25.53	25.86	26.05	25.73	26.03	25.93	25.92	25.89	-0.21	0.84	1.73	0.12	1.52	0.17
				0.19	-0.22			0.98	0.08			0.39	-0.14	P09424	mtlD	21.97	21.89	21.85	22.07	21.91	21.97	21.95	21.56	21.78	-2.17	0.064	0.78	0.46	-1.39	0.2
				0.24	-0.09			0.93	-0.06			0.075	-0.15	P52108	rstA	21.43	21.41	21.46	21.38	21.32	21.43	21.31	21.25	21.3	-1.89	0.097	-1.27	0.24	-3.16	0.014
				0.12	-0.37			1	0.01			0.13	-0.35	P0AF28	narL	23.2	23.46	23.12	23.35	23.41	23.07	23.09	22.92	22.71	-2.66	0.03	0.1	0.92	-2.56	0.035
				0.98	-0.01			0.99	0.08			0.89	0.07	P23524	garK	20.85	20.4	21.01	21.04	20.38	21.09	21.15	20.91	20.41	-0.05	0.96	0.32	0.76	0.27	0.8
				0.26	-0.16			0.99	-0.05			0.17	-0.21	P23256	malY	21.55	21.52	21.4	21.43	21.56	21.35	21.35	21.38	21.11	-1.8	0.11	-0.51	0.62	-2.32	0.051
				0.067	0.24			0.93	-0.09			0.22	0.15	P0A9Q5	accD	24.62	24.61	24.53	24.5	24.6	24.39	24.7	24.84	24.66	3.3	0.012	-1.27	0.24	2.03	0.078
				0.59	0.06			0.95	0.08			0.24	0.14	P08506	dacC	21.82	21.84	21.91	21.95	21.86	21.99	22.13	21.9	21.95	0.87	0.41	1.09	0.31	1.97	0.087
				0.62	-0.06			0.98	0.04			0.9	-0.02	P0AAH8	sapF	20.29	20.24	20.42	20.37	20.44	20.26	20.22	20.34	20.33	-0.8	0.45	0.56	0.59	-0.24	0.81
				0.4	-0.08			0.98	0.04			0.7	-0.04	P24205	lpxM	21.81	21.91	21.82	21.83	21.9	21.93	21.73	21.89	21.82	-1.34	0.22	0.69	0.51	-0.65	0.53
				0.16	0.15			0.93	0.09			0.042	0.24	P0ADT5	ygiC	21.03	21.16	21.19	21.24	21.27	21.15	21.32	21.34	21.45	2.33	0.05	1.42	0.19	3.75	0.0061
				0.039	0.19			0.99	-0.01			0.044	0.18	P0A6Z1	hscA	23.24	23.28	23.26	23.26	23.25	23.24	23.36	23.49	23.49	3.9	0.005	-0.22	0.83	3.68	0.0068
				0.71	0.03			0.99	0.02			0.52	0.05	Q46856	yqhD	22.72	22.78	22.83	22.83	22.8	22.77	22.86	22.8	22.82	0.61	0.56	0.44	0.67	1.06	0.32
				0.24	0.08			0.99	0.01			0.21	0.09	P62399	rplE	26.83	26.86	26.83	26.81	26.87	26.86	26.92	26.95	26.92	1.92	0.093	0.22	0.83	2.14	0.067
				0.25	0.4			0.34	-0.93			0.14	-0.54	P42626	yhaM	20.28	20.17	19.8	19.51	18.96	18.99	19.68	19.77	19.19	1.85	0.1	-4.35	0.0027	-2.5	0.039
				0.18	-0.26			0.98	0.09			0.36	-0.17	P75796	gsiA	19.67	20.02	19.84	19.77	20.05	19.97	19.67	19.8	19.55	-2.24	0.057	0.74	0.48	-1.49	0.18
				0.54	0.05			0.85	0.1			0.11	0.15	P0AAI5	fabF	24.92	25.03	25.01	25.05	25.1	25.09	25.05	25.18	25.17	0.98	0.36	1.79	0.11	2.77	0.026
				0.73	-0.1			0.99	0.04			0.85	-0.06	P39380	kptA	18.51	19.27	18.65	18.78	18.96	18.8	18.85	18.67	18.72	-0.57	0.59	0.21	0.84	-0.35	0.73
				0.048	0.24			0.96	0.06			0.02	0.3	P0ACL5	glcC	21.79	21.8	21.94	21.92	21.89	21.91	22.16	22.23	22.04	3.66	0.007	1	0.35	4.66	0.0018
				0.53	0.11			1	0			0.53	0.11	P0A7B8	hslV	23.64	23.55	23.6	23.7	23.45	23.64	23.72	23.5	23.9	1	0.35	0.01	0.99	1.01	0.34
				0.018	0.31			0.89	-0.1			0.075	0.21	P21893	recJ	21.08	21.1	20.99	21.05	20.98	20.84	21.25	21.3	21.25	4.75	0.0016	-1.57	0.16	3.18	0.014
				0.22	-0.1			0.73	0.14			0.65	0.04	P30011	nadC	20.73	20.73	20.84	20.88	20.95	20.9	20.79	20.77	20.86	-1.99	0.083	2.75	0.026	0.76	0.47
				0.23	-0.14			0.98	-0.06			0.11	-0.2	P60869	ybjL	20.48	20.44	20.41	20.49	20.38	20.29	20.2	20.37	20.17	-1.93	0.091	-0.79	0.45	-2.72	0.027
				0.028	0.32			0.98	-0.06			0.056	0.26	P0A9P6	deaD	24.13	24.07	24.01	24.15	23.99	23.89	24.26	24.37	24.37	4.25	0.0031	-0.8	0.45	3.45	0.0094
				0.23	0.09			0.96	0.05			0.09	0.14	P0A6D3	aroA	21.72	21.78	21.79	21.78	21.85	21.81	21.93	21.85	21.95	1.95	0.089	1.03	0.33	2.98	0.018
				0.29	-0.49			0.99	0.11			0.43	-0.38	P76909	ynjD	17.41	18.06	17.38	17.86	18.15	17.18	17.2	17.56	16.96	-1.67	0.14	0.39	0.71	-1.28	0.24
				0.32	0.1			0.99	0.03			0.21	0.14	P04846	nlpA	22.7	22.67	22.75	22.73	22.64	22.86	22.91	22.81	22.83	1.59	0.15	0.54	0.6	2.13	0.068
				0.0071	-0.26			0.53	0.14			0.12	-0.12	P30177	ybiB	21.93	22	21.95	22.1	22.1	22.1	21.87	21.79	21.87	-5.95	0.00041	3.28	0.012	-2.67	0.03
				0.026	1.98			1	-0.03			0.027	1.96	P0ADI4	entB	18.47	18.14	19.25	17.99	18.64	19.15	19.76	20.81	21.15	4.33	0.0028	-0.06	0.95	4.27	0.003
				0.7	-0.05			0.95	0.08			0.79	0.03	P32144	csqR	20.75	20.81	20.8	20.92	20.85	20.83	20.84	20.67	20.96	-0.62	0.55	1.08	0.31	0.46	0.66
				0.28	-0.08			0.93	-0.06			0.09	-0.14	P07023	tyrA	21.46	21.37	21.42	21.34	21.32	21.41	21.3	21.29	21.24	-1.7	0.13	-1.28	0.24	-2.99	0.018
				0.23	0.1			0.99	-0.03			0.39	0.07	P0AG55	rplF	28.43	28.45	28.46	28.43	28.46	28.39	28.44	28.55	28.58	1.93	0.092	-0.52	0.62	1.41	0.2
				0.0038	-0.63			0.87	0.16			0.013	-0.47	P07762	glgB	21.58	21.42	21.58	21.79	21.55	21.7	21.17	21.07	20.9	-6.81	0.00017	1.68	0.13	-5.14	0.001
				0.34	1.04			0.96	0.58			0.16	1.63	P15030	fecC	15.31	16.66	15	17.24	15.39	16.08	16.14	17.98	17.72	1.53	0.17	0.86	0.42	2.39	0.046
				0.48	0.06			1	0			0.53	0.05	P23886	cydC	21.75	21.76	21.78	21.75	21.83	21.7	21.79	21.89	21.78	1.12	0.3	-0.09	0.93	1.03	0.34
				0.52	-0.41			0.99	-0.11			0.42	-0.52	P0A6E9	bioD2	20.33	20.8	19.56	20.17	20.67	19.52	19.83	20.07	19.22	-1.02	0.34	-0.27	0.79	-1.3	0.23
				0.15	0.12			0.99	0.02			0.096	0.14	P36929	rsmB	22.73	22.7	22.79	22.77	22.76	22.76	22.89	22.95	22.82	2.46	0.041	0.46	0.66	2.92	0.02
				0.78	-0.03			0.93	0.09			0.54	0.06	P0AG40	ribF	21.16	21.35	21.28	21.35	21.39	21.32	21.28	21.38	21.3	-0.47	0.65	1.46	0.18	0.99	0.35
				0.91	0.02			1	0			0.92	0.02	P40719	qseC	19.68	19.66	19.75	19.83	19.67	19.59	19.84	19.7	19.6	0.2	0.85	-0.01	0.99	0.19	0.86
				0.78	-0.03			0.98	0.05			0.93	0.01	P0ACH8	melR	18.78	18.77	18.85	18.8	19	18.75	18.74	18.86	18.85	-0.48	0.65	0.66	0.53	0.19	0.86
				0.12	-0.1			0.74	0.1			0.96	0	P08373	murB	21.34	21.37	21.34	21.46	21.46	21.42	21.35	21.35	21.34	-2.67	0.03	2.57	0.035	-0.1	0.92
				0.059	0.28			0.4	-0.34			0.7	-0.05	P09833	modC	19.17	18.97	19.27	18.87	18.71	18.83	19.08	19.13	19.04	3.43	0.0096	-4.09	0.0039	-0.65	0.53
				0.98	0			0.85	0.08			0.23	0.09	P25524	codA	23.23	23.23	23.21	23.27	23.36	23.29	23.35	23.28	23.31	0.05	0.96	1.93	0.092	1.98	0.085
				0.57	-0.14			1	0			0.57	-0.14	P00561	thrA	23.3	23.18	23.44	23.3	23.15	23.45	23.28	22.83	23.38	-0.91	0.39	-0.02	0.98	-0.93	0.38
				0.92	-0.02			0.98	0.1			0.74	0.07	P0ACS2	soxR	18.36	18.83	18.84	18.81	18.82	18.68	18.81	18.7	18.74	-0.17	0.87	0.74	0.48	0.57	0.58
				0.99	0			0.99	0.05			0.88	0.05	Q47083	cbl	18.12	18.5	18.09	18.18	18.25	18.41	18.31	18.53	18.01	0.02	0.99	0.28	0.78	0.3	0.77
				0.63	-0.09			1	0			0.63	-0.09	P37340	mdtK	19.43	19.28	19.41	19.41	19.19	19.52	19.18	19.49	19.19	-0.78	0.46	-0.01	0.99	-0.8	0.45
				0.32	0.31			0.93	0.27			0.095	0.58	P27550	acs	21.83	21.27	21.8	22.11	21.57	22.01	22.31	22	22.32	1.58	0.15	1.34	0.22	2.92	0.02
				0.58	0.05			1	0.01			0.54	0.06	P0A7X3	rpsI	28.3	28.33	28.34	28.39	28.34	28.26	28.29	28.47	28.39	0.89	0.4	0.09	0.93	0.98	0.36
				0.34	0.15			0.95	0.11			0.13	0.26	P0ACN7	cytR	21.35	21.29	21.51	21.5	21.4	21.57	21.52	21.58	21.82	1.53	0.17	1.09	0.31	2.62	0.032
				0.86	0.08			0.99	0.1			0.68	0.18	P0AGD1	sodC	18.86	18.45	18.9	19	18.46	19.03	19.18	18.42	19.14	0.32	0.76	0.38	0.71	0.7	0.5
				0.56	0.07			0.99	-0.03			0.77	0.03	P0A7R9	rpsK	28.3	28.35	28.19	28.26	28.28	28.2	28.18	28.4	28.36	0.94	0.38	-0.45	0.67	0.49	0.64
				0.39	-0.08			0.99	0.03			0.57	-0.06	P77774	bamB	23.49	23.65	23.61	23.55	23.67	23.62	23.47	23.58	23.54	-1.36	0.21	0.44	0.67	-0.92	0.39
				0.5	-0.05			0.98	0.03			0.78	-0.02	P39377	iadA	22.21	22.2	22.24	22.2	22.26	22.27	22.11	22.22	22.24	-1.06	0.32	0.58	0.58	-0.48	0.65
				0.79	-0.04			0.99	-0.03			0.65	-0.07	P64612	zapE	19.97	20.14	19.95	19.94	20.04	19.99	19.76	20.04	20.04	-0.45	0.67	-0.32	0.76	-0.76	0.47
				0.56	0.05			0.95	-0.06			0.92	-0.01	P0ABI4	corA	22.5	22.63	22.59	22.51	22.51	22.52	22.48	22.57	22.63	0.93	0.38	-1.13	0.29	-0.2	0.85
				0.38	0.19			0.98	-0.09			0.67	0.1	P0ABV6	tolR	21.76	21.64	21.46	21.46	21.68	21.43	21.45	21.94	21.77	1.39	0.2	-0.67	0.52	0.72	0.49
				0.9	-0.02			0.98	-0.05			0.63	-0.07	P75974	cohE	20.66	20.58	20.64	20.51	20.69	20.52	20.36	20.63	20.67	-0.22	0.83	-0.58	0.58	-0.8	0.45
				0.4	0.09			0.95	-0.08			0.9	0.02	P23890	cadC	19.03	19.12	19.14	19.12	19.07	18.87	19.12	19.12	19.09	1.31	0.23	-1.07	0.32	0.24	0.81
				0.068	2.3			1	0.03			0.062	2.33	P23876	fepD	15.01	15.57	17.8	16.25	16.72	15.52	17.94	18.52	18.94	3.29	0.012	0.05	0.96	3.33	0.011
				0.029	-0.22			0.98	0.03			0.046	-0.19	P0AFG8	aceE	27.28	27.24	27.3	27.34	27.27	27.3	27.07	27.02	27.17	-4.21	0.0033	0.57	0.59	-3.64	0.0071
				0.69	0.23			0.99	0.15			0.5	0.38	Q46915	gudX	20.45	19.7	20.63	20.64	19.78	20.83	21.02	20.42	20.48	0.66	0.53	0.45	0.67	1.1	0.3
				0.98	0			1	-0.01			0.97	0	P33025	psuG	19.01	18.92	19	18.92	19.04	18.96	18.95	18.98	18.99	0.05	0.96	-0.14	0.89	-0.09	0.93
				0.025	-0.32			0.96	0.06			0.054	-0.25	P07024	ushA	22.07	22	22.08	22.17	22.09	22.09	21.96	21.72	21.72	-4.37	0.0027	0.9	0.4	-3.48	0.009
				0.65	-0.08			0.99	0.05			0.89	-0.03	P0AE14	ampE	20.33	20.19	20.37	20.5	20.31	20.24	20.47	20.1	20.23	-0.74	0.48	0.47	0.65	-0.28	0.79
				0.0034	1.13			0.87	-0.28			0.012	0.85	P00963	asnA	21.7	21.98	21.75	21.37	21.9	21.33	22.6	22.56	22.82	6.95	0.00015	-1.71	0.13	5.24	0.00091
				0.7	-0.05			0.97	-0.06			0.37	-0.11	P69380	fieF	19.89	19.96	19.95	19.86	19.76	19.98	19.7	19.83	19.93	-0.63	0.55	-0.83	0.43	-1.46	0.18
				0.29	0.09			0.99	-0.03			0.48	0.06	P0AFB5	glnL	19.74	19.69	19.85	19.76	19.71	19.73	19.77	19.87	19.83	1.69	0.13	-0.52	0.62	1.17	0.28
				0.053	-0.25			0.99	0.02			0.064	-0.23	P07000	pldB	19.39	19.4	19.25	19.48	19.33	19.29	19.19	19.08	19.08	-3.55	0.0081	0.23	0.82	-3.32	0.011
				0.7	-0.04			0.98	-0.03			0.46	-0.07	P77721	ydjF	19.66	19.82	19.67	19.75	19.67	19.63	19.63	19.64	19.67	-0.63	0.55	-0.57	0.58	-1.2	0.27
				0.18	0.1			1	0			0.17	0.1	P0AFI2	parC	23.11	23.22	23.21	23.19	23.19	23.16	23.28	23.27	23.3	2.23	0.058	0.08	0.94	2.31	0.051
				0.56	0.08			0.99	-0.04			0.78	0.04	P75931	yceM	19.59	19.5	19.54	19.41	19.53	19.58	19.41	19.68	19.66	0.94	0.37	-0.46	0.66	0.48	0.65
				0.77	0.06			0.96	0.13			0.35	0.2	P77473	pdeB	18.27	18.48	18.55	18.51	18.69	18.5	18.37	18.84	18.68	0.49	0.64	1.04	0.33	1.53	0.17
				0.92	0.06			0.93	-0.46			0.49	-0.39	P76041	ycjM	17.25	17.58	17.12	16.96	17.56	16.06	16.63	16.96	17.17	0.17	0.87	-1.29	0.23	-1.12	0.3
				0.71	-0.06			1	0			0.71	-0.06	P06846	ebgR	20.73	20.66	20.81	20.9	20.54	20.76	20.66	20.59	20.77	-0.61	0.56	-0.02	0.98	-0.63	0.54
				0.036	-0.37			0.99	-0.04			0.025	-0.4	P45537	yhfK	19.05	19.33	19.08	19.21	18.98	19.15	18.67	18.77	18.8	-3.95	0.0046	-0.41	0.7	-4.36	0.0027
				0.64	-0.06			0.93	-0.12			0.2	-0.19	P0AB26	yceB	20.66	20.62	20.55	20.49	20.57	20.39	20.6	20.36	20.31	-0.76	0.47	-1.43	0.19	-2.19	0.062
				0.17	0.14			1	0			0.17	0.14	P22939	ispA	22.02	22.04	22.04	22.11	22.09	21.91	22.18	22.13	22.22	2.3	0.052	0.02	0.98	2.32	0.05
				0.59	-0.08			0.93	-0.12			0.19	-0.2	P0AAT6	rsfS	20.81	20.93	20.7	20.74	20.81	20.53	20.68	20.57	20.6	-0.88	0.41	-1.34	0.22	-2.22	0.059
				0.4	0.13			0.85	0.18			0.07	0.31	P76257	yoaA	16.79	17.15	16.98	17.11	17.17	17.18	17.27	17.19	17.37	1.34	0.22	1.9	0.095	3.24	0.013
				0.16	0.2			0.98	-0.06			0.32	0.14	P0A7G2	rbfA	23.37	23.32	23.39	23.41	23.38	23.1	23.44	23.56	23.5	2.33	0.05	-0.71	0.5	1.62	0.15
				0.25	0.17			0.99	-0.02			0.32	0.15	P27296	dinG	19.92	19.63	19.8	19.79	19.74	19.75	19.93	19.8	20.08	1.86	0.1	-0.23	0.82	1.63	0.14
				0.067	-0.3			0.99	-0.02			0.05	-0.32	P40191	pdxK	21.71	21.74	21.57	21.72	21.74	21.5	21.42	21.43	21.23	-3.31	0.011	-0.24	0.82	-3.55	0.0081
				9.6e-05	-1.58			0.86	0.2			0.00018	-1.38	P77726	yajR	20.77	20.82	20.96	20.92	20.97	21.25	19.51	19.29	19.6	-13.9	1.1e-06	1.74	0.12	-12.16	2.9e-06
				0.79	-0.02			0.99	-0.02			0.58	-0.04	P32664	nudC	20.84	20.86	20.88	20.85	20.81	20.86	20.78	20.88	20.81	-0.46	0.66	-0.46	0.66	-0.91	0.39
				0.84	0.03			1	0.01			0.78	0.04	P77300	xynR	19.53	19.27	19.5	19.39	19.52	19.43	19.49	19.61	19.33	0.34	0.74	0.13	0.9	0.47	0.65
				0.77	-0.02			1	0			0.77	-0.03	P76268	kdgR	23.36	23.38	23.44	23.41	23.37	23.41	23.31	23.36	23.44	-0.5	0.63	-0.01	0.99	-0.51	0.63
				0.98	-0.01			0.96	-0.1			0.54	-0.1	P52126	abpB	20.51	20.62	20.56	20.48	20.68	20.24	20.46	20.52	20.4	-0.05	0.96	-0.94	0.37	-1	0.35
				0.049	-0.22			0.99	-0.02			0.036	-0.24	P17117	nfsA	22.91	22.84	22.78	22.9	22.83	22.75	22.66	22.54	22.6	-3.63	0.0072	-0.31	0.77	-3.94	0.0047
				0.72	-0.04			0.93	-0.08			0.26	-0.12	P0A9L3	fklB	25.26	25.25	25.14	25.09	25.22	25.08	25.11	25.17	25	-0.6	0.57	-1.25	0.25	-1.85	0.1
				0.02	0.23			0.96	0.05			0.0088	0.28	P0AA39	rluC	22.2	22.27	22.22	22.31	22.28	22.25	22.45	22.59	22.5	4.65	0.0019	1	0.35	5.65	0.00057
				0.32	0.06			0.96	-0.03			0.67	0.03	P16926	mreC	21.32	21.31	21.29	21.27	21.28	21.27	21.3	21.36	21.34	1.58	0.15	-0.85	0.42	0.73	0.49
				0.00051	0.78			0.74	0.19			0.00016	0.97	P25748	galS	19.04	18.98	19.03	19.37	19.11	19.14	19.98	19.91	20.06	10.15	1.1e-05	2.47	0.04	12.61	2.2e-06
				0.43	0.09			1	0.01			0.41	0.1	P0AFP6	ybgI	22.24	22.16	22.1	22.25	22.1	22.18	22.4	22.25	22.16	1.24	0.25	0.1	0.92	1.34	0.22
				0.018	0.29			0.99	-0.02			0.025	0.26	P27129	waaJ	19.44	19.45	19.57	19.43	19.41	19.55	19.7	19.75	19.79	4.75	0.0017	-0.41	0.69	4.34	0.0028
				0.56	-0.1			1	0.02			0.64	-0.08	P37025	thpR	17.69	17.67	18.02	17.78	17.74	17.92	17.61	17.73	17.79	-0.94	0.38	0.17	0.87	-0.77	0.46
				0.23	-0.12			0.73	0.17			0.6	0.05	P77485	cusS	17.97	18.2	18.09	18.24	18.29	18.25	18.1	18.18	18.14	-1.94	0.09	2.8	0.024	0.86	0.42
				0.58	-0.04			0.99	0.01			0.72	-0.03	Q47622	sapA	21.12	21.17	21.07	21.15	21.15	21.1	21.06	21.1	21.12	-0.9	0.4	0.3	0.77	-0.59	0.57
				0.24	-0.09			0.93	0.05			0.68	-0.03	P0AFB1	nlpI	20.45	20.47	20.52	20.49	20.52	20.59	20.46	20.43	20.45	-1.91	0.094	1.23	0.26	-0.69	0.51
				0.5	-0.07			0.84	0.13			0.58	0.06	P75782	rlmF	20.26	20.21	20.38	20.47	20.32	20.47	20.28	20.37	20.39	-1.08	0.31	1.99	0.083	0.91	0.39
				0.85	0.03			0.93	0.12			0.34	0.16	P06722	mutH	18.14	18.35	18.3	18.45	18.22	18.5	18.45	18.28	18.54	0.34	0.74	1.21	0.26	1.55	0.16
				0.17	0.1			1	0			0.17	0.11	P02930	tolC	25	24.94	24.96	24.98	25.02	24.91	25.07	25.1	25.05	2.26	0.055	0.08	0.94	2.34	0.049
				0.16	0.27			0.99	0.06			0.1	0.33	P0A830	dctA	22.1	22.07	22.15	22.21	22.04	22.24	22.34	22.72	22.27	2.33	0.05	0.49	0.64	2.82	0.023
				0.59	-0.44			0.98	-0.36			0.33	-0.8	P31134	potG	16.26	15.19	16.39	15.37	15.56	15.83	14.78	14.43	16.25	-0.87	0.41	-0.72	0.49	-1.59	0.15
				0.089	0.27			0.96	-0.09			0.23	0.18	P0A9U1	ybhF	18.91	18.74	19.02	18.88	18.83	18.68	19.07	19.16	18.97	3.02	0.018	-1.02	0.34	2	0.083
				0.45	0.49			0.97	0.34			0.23	0.83	P52074	glcF	15.14	16.11	16.98	16.11	16.41	16.72	16.82	17.13	16.77	1.19	0.27	0.81	0.44	1.99	0.083
				0.46	-0.05			0.84	0.09			0.63	0.04	P14900	murD	21.66	21.6	21.7	21.78	21.71	21.74	21.68	21.72	21.67	-1.17	0.28	1.98	0.085	0.81	0.44
				0.16	0.16			1	0			0.18	0.16	P24171	dcp	21.8	21.72	21.75	21.78	21.81	21.69	22.03	21.92	21.8	2.32	0.051	-0.03	0.98	2.29	0.053
				0.012	-0.45			0.96	-0.07			0.0061	-0.52	P0A8R0	rraA	23.6	23.64	23.59	23.44	23.73	23.44	23.03	23.15	23.09	-5.27	0.00088	-0.86	0.42	-6.13	0.00034
				0.093	-0.46			0.98	-0.1			0.048	-0.56	P00805	ansB	24.3	24.55	24.04	24.13	24.44	24.02	23.78	23.85	23.56	-2.96	0.019	-0.64	0.54	-3.59	0.0076
				0.13	0.14			0.98	-0.04			0.25	0.1	P07648	recC	19.71	19.58	19.64	19.62	19.65	19.54	19.75	19.71	19.77	2.63	0.032	-0.75	0.48	1.88	0.099
				0.68	-0.13			0.98	0.15			0.97	0.02	Cont_Q3MHH8	AMY2A	17.75	17.99	17.79	18.16	17.72	18.1	18.24	17.83	17.52	-0.68	0.52	0.78	0.46	0.1	0.93
				0.57	0.14			0.88	0.24			0.14	0.38	P21177	fadB	21.39	21	21.41	21.71	21.27	21.54	21.52	21.79	21.62	0.91	0.39	1.59	0.15	2.5	0.038
				0.72	0.04			0.74	-0.18			0.24	-0.14	P65807	ygeY	18.56	18.65	18.68	18.54	18.51	18.3	18.5	18.47	18.51	0.6	0.57	-2.54	0.036	-1.94	0.09
				7.2e-06	-1.02			0.96	-0.04			5.3e-06	-1.06	P0AA16	ompR	24.73	24.77	24.68	24.7	24.66	24.69	23.68	23.66	23.65	-23.99	1.8e-08	-0.98	0.35	-24.98	1.4e-08
				0.29	0.11			1	-0.01			0.34	0.1	P31063	yedD	22.46	22.51	22.48	22.49	22.5	22.44	22.7	22.57	22.47	1.67	0.13	-0.12	0.9	1.55	0.16
				0.38	-0.14			1	0.02			0.45	-0.13	P0ACT6	uidR	20.44	20.65	20.32	20.55	20.51	20.4	20.22	20.48	20.32	-1.4	0.2	0.16	0.88	-1.24	0.25
				0.88	0.03			0.99	-0.05			0.92	-0.02	P0AEI6	nudJ	20.11	20.24	19.99	20.2	20.12	19.87	20.02	20.17	20.08	0.28	0.79	-0.47	0.65	-0.2	0.85
				0.13	-0.38			0.99	-0.04			0.099	-0.42	P76341	hiuH	19.45	19.23	19.26	19.47	19.33	19.02	19.15	18.76	18.78	-2.62	0.032	-0.26	0.8	-2.88	0.022
				0.26	-0.27			0.96	0.13			0.56	-0.15	P42597	ygjP	18.08	18.55	18.17	18.41	18.52	18.27	18.16	18.33	17.88	-1.79	0.11	0.85	0.42	-0.94	0.37
				0.13	0.14			0.98	0.04			0.071	0.18	P27830	rffG	21.94	22.02	22.13	22.05	22.05	22.1	22.24	22.2	22.19	2.58	0.034	0.65	0.53	3.23	0.013
				0.23	-0.15			0.99	0.02			0.31	-0.13	P0AE12	amn	21.19	21.26	21.42	21.32	21.26	21.34	21.24	21.05	21.21	-1.94	0.091	0.26	0.8	-1.68	0.13
				0.017	0.65			0.84	0.29			0.0035	0.94	P22256	gabT	21.92	21.81	21.9	22.27	21.93	22.28	23.07	22.76	22.61	4.82	0.0015	2.11	0.069	6.94	0.00015
				0.19	-0.09			0.68	0.13			0.64	0.03	P00936	cyaA	19.6	19.66	19.6	19.76	19.74	19.75	19.6	19.69	19.67	-2.15	0.065	2.93	0.02	0.77	0.46
				0.24	0.14			0.95	-0.08			0.62	0.06	P0A6I0	cmk	22.01	22.09	22.07	21.92	22.12	21.89	22.05	22.09	22.21	1.88	0.099	-1.07	0.32	0.81	0.44
				0.72	-0.03			0.85	-0.1			0.16	-0.14	P76316	dcyD	22.43	22.35	22.43	22.33	22.33	22.24	22.32	22.16	22.31	-0.6	0.57	-1.79	0.11	-2.39	0.045
				0.36	0.2			1	0.02			0.32	0.22	P29012	dadX	23	22.64	23.06	23.06	22.67	23.03	23.13	23.18	23.05	1.44	0.19	0.16	0.88	1.6	0.15
				0.15	0.1			0.88	0.07			0.032	0.17	P0A953	fabB	26.29	26.26	26.28	26.32	26.38	26.33	26.42	26.46	26.46	2.42	0.044	1.66	0.14	4.07	0.0039
				0.48	-0.07			0.96	0.06			0.91	-0.01	P0A6A3	ackA	25.88	25.95	25.88	25.98	25.93	25.98	25.8	25.86	26.02	-1.12	0.3	0.9	0.39	-0.22	0.83
				0.16	-0.62			0.88	-0.43			0.033	-1.05	P0A9N8	nrdG	19.26	19.71	19.19	18.63	19.19	19.06	18.44	18.74	17.84	-2.39	0.046	-1.65	0.14	-4.04	0.0041
				0.069	-0.22			0.93	0.09			0.23	-0.13	P0A6E4	argG	20.88	20.82	20.95	21.04	20.85	21.02	20.78	20.78	20.69	-3.26	0.012	1.28	0.24	-1.99	0.084
				0.66	-0.12			1	-0.01			0.63	-0.13	P31547	metI	20.5	20.31	20.5	20.56	20.55	20.15	20.05	20.62	20.24	-0.72	0.5	-0.09	0.93	-0.8	0.45
				0.24	0.3			1	0			0.25	0.31	P77754	spy	20.48	20.1	20.29	20.46	20.13	20.27	20.83	20.28	20.67	1.89	0.097	0	1	1.89	0.097
				0.78	0.03			0.73	0.16			0.083	0.19	P37637	mdtF	19.21	19.28	19.2	19.5	19.33	19.34	19.39	19.47	19.39	0.47	0.65	2.6	0.033	3.06	0.016
				0.61	-0.08			0.96	-0.09			0.28	-0.18	P52101	glrK	18.23	18.49	18.28	18.07	18.41	18.24	18.19	18.16	18.12	-0.84	0.43	-0.93	0.38	-1.77	0.12
				0.055	-0.51			1	0			0.051	-0.51	P0A9S5	gldA	21.94	21.98	21.48	21.81	21.88	21.7	21.48	21.16	21.23	-3.5	0.0087	-0.02	0.98	-3.53	0.0084
				0.33	0.13			0.96	-0.07			0.68	0.06	P0A8P8	xerD	21.1	20.93	21.23	21.07	20.95	21.04	21.08	21.22	21.13	1.55	0.16	-0.86	0.42	0.69	0.51
				0.24	-0.11			0.99	0.03			0.4	-0.08	P0A8P6	xerC	21.62	21.49	21.69	21.65	21.59	21.65	21.54	21.48	21.54	-1.88	0.099	0.49	0.64	-1.38	0.21
				0.12	0.9			0.99	0.18			0.072	1.08	P75779	ybiX	15.37	16.26	16.62	16.12	16.19	16.47	16.66	17.48	17.35	2.68	0.029	0.53	0.61	3.21	0.013
				0.028	1.37			1	0.01			0.026	1.38	P0ABU7	exbB	21.22	21.79	22.07	21.22	21.92	21.99	22.54	23.26	23.42	4.25	0.0031	0.04	0.97	4.29	0.0029
				0.019	-0.26			0.9	0.09			0.072	-0.18	P0A9Q1	arcA	24.26	24.34	24.2	24.38	24.39	24.28	24.09	24.13	24.04	-4.73	0.0017	1.52	0.17	-3.21	0.013
				0.011	-0.65			0.93	-0.16			0.0041	-0.8	P0AD07	yecF	19.46	19.45	19.55	19.27	19.51	19.21	18.44	18.78	18.83	-5.43	0.00073	-1.31	0.23	-6.74	0.00018
				0.72	-0.15			0.99	0.11			0.95	-0.03	P0AEY8	mdfA	16.49	16.08	16.42	16.68	16.45	16.21	15.71	16.63	16.56	-0.58	0.58	0.45	0.66	-0.13	0.9
				0.79	-0.03			0.98	-0.05			0.45	-0.07	P0ACM5	yegW	19.38	19.41	19.3	19.25	19.38	19.33	19.24	19.36	19.28	-0.44	0.67	-0.79	0.45	-1.23	0.25
				0.14	1.66			0.98	0.44			0.075	2.1	P23878	fepC	15.21	16.97	16.68	17.63	15.35	17.2	17.94	18.55	18.67	2.49	0.039	0.67	0.53	3.16	0.014
				0.5	-0.06			1	0			0.49	-0.06	P33363	bglX	21.52	21.59	21.52	21.52	21.63	21.47	21.46	21.53	21.45	-1.08	0.31	-0.06	0.96	-1.13	0.29
				0.9	-0.03			0.98	0.09			0.76	0.06	P0AFG3	sucA	25.65	25.81	25.81	25.76	25.86	25.9	25.81	26.06	25.58	-0.22	0.83	0.73	0.49	0.51	0.62
				0.32	-0.12			0.93	0.1			0.9	-0.02	P77150	pdxY	21.58	21.76	21.53	21.65	21.74	21.79	21.51	21.65	21.65	-1.57	0.16	1.32	0.23	-0.26	0.8
				0.17	-0.1			0.76	0.1			0.97	0	P0C960	emtA	20.51	20.54	20.54	20.62	20.66	20.61	20.49	20.54	20.57	-2.3	0.052	2.39	0.046	0.09	0.93
				0.3	0.37			0.98	-0.14			0.52	0.23	P0AFS9	mepM	18.34	18.62	18.7	18.24	18.81	18.2	18.45	19.16	18.74	1.65	0.14	-0.61	0.56	1.04	0.33
				0.99	0			0.98	-0.09			0.68	-0.09	P69428	tatA	19.83	19.98	20.06	19.72	19.85	20.04	19.66	19.92	20.03	0.01	0.99	-0.72	0.49	-0.71	0.5
				0.041	-0.25			0.84	-0.14			0.0068	-0.39	P77272	murP	19.78	19.7	19.75	19.7	19.58	19.53	19.45	19.29	19.32	-3.83	0.0055	-2.13	0.067	-5.97	0.0004
				0.4	-0.06			1	0.01			0.46	-0.05	P16456	selD	23.42	23.36	23.35	23.38	23.4	23.36	23.36	23.29	23.32	-1.35	0.22	0.13	0.9	-1.22	0.26
				0.33	-0.08			0.99	-0.02			0.22	-0.1	P0AF08	mrp	23.16	23.17	23.08	23.07	23.17	23.1	23.05	23.06	23.01	-1.56	0.16	-0.49	0.64	-2.05	0.077
				0.025	-0.26			0.96	0.06			0.058	-0.2	P0A825	glyA	24.67	24.83	24.78	24.75	24.89	24.82	24.57	24.54	24.58	-4.38	0.0026	0.97	0.36	-3.41	0.0099
				0.056	-0.21			0.49	0.22			0.98	0	P77339	yafT	20.12	20.21	20.14	20.25	20.45	20.41	20.15	20.15	20.17	-3.48	0.0089	3.54	0.0082	0.06	0.96
				0.48	-0.06			0.98	0.04			0.8	-0.03	P0ACC7	glmU	22.84	22.83	22.84	22.86	22.87	22.9	22.7	22.91	22.82	-1.11	0.3	0.67	0.52	-0.44	0.68
				0.013	-0.9			0.84	0.35			0.072	-0.56	P0A853	tnaA	29.48	29.62	29.29	29.84	29.85	29.73	29.25	28.94	28.52	-5.2	0.00096	1.99	0.084	-3.21	0.013
				0.12	0.12			1	0			0.11	0.13	P76272	yebT	20.95	20.97	20.97	20.99	20.99	20.92	21.06	21.16	21.06	2.64	0.031	0.09	0.93	2.73	0.027
				0.49	-0.07			0.88	-0.11			0.11	-0.18	P0ACV6	mpaA	20.54	20.61	20.58	20.6	20.44	20.38	20.36	20.42	20.43	-1.09	0.31	-1.64	0.14	-2.73	0.027
				0.95	-0.01			1	0			0.94	-0.01	P69411	rcsF	22.07	22.06	22.03	22.11	22.06	21.98	22.13	21.97	22.04	-0.13	0.9	-0.02	0.99	-0.15	0.89
				0.95	0.01			0.96	0.09			0.52	0.1	P0A7F3	pyrI	19.91	20.07	19.96	19.94	20.24	20.02	20.11	20.15	19.97	0.11	0.91	0.95	0.37	1.06	0.32
				0.23	-0.12			1	0			0.25	-0.12	P64554	queE	22.35	22.47	22.49	22.42	22.47	22.44	22.26	22.28	22.42	-1.96	0.087	0.05	0.96	-1.91	0.094
				0.093	-0.17			0.74	0.14			0.81	-0.02	P0A9V1	lptB	23.34	23.51	23.38	23.53	23.52	23.6	23.36	23.41	23.39	-2.95	0.019	2.52	0.037	-0.43	0.68
				0.024	-0.49			0.98	0.08			0.043	-0.41	P69805	manZ	23.87	24.07	24.16	23.99	24.05	24.31	23.62	23.52	23.72	-4.44	0.0024	0.74	0.48	-3.7	0.0065
				0.013	0.27			0.73	-0.14			0.15	0.13	P06721	metC	20.48	20.49	20.45	20.26	20.41	20.31	20.55	20.64	20.6	5.14	0.001	-2.71	0.028	2.43	0.042
				0.3	0.1			0.99	0.03			0.21	0.13	P0AG16	purF	21.02	20.95	20.93	20.96	20.99	21.02	21.03	21.2	21.04	1.65	0.14	0.47	0.65	2.12	0.069
				0.099	-0.15			0.89	0.08			0.43	-0.07	P0AGG2	tesB	21.55	21.42	21.5	21.63	21.53	21.56	21.45	21.4	21.41	-2.88	0.022	1.58	0.15	-1.3	0.23
				0.11	0.14			0.99	-0.01			0.14	0.13	P0AG24	spoT	22.22	22.32	22.25	22.3	22.26	22.2	22.36	22.47	22.36	2.73	0.027	-0.19	0.85	2.54	0.036
				0.45	0.08			0.93	-0.09			0.94	-0.01	P76290	cmoA	22.74	22.7	22.83	22.74	22.72	22.54	22.72	22.73	22.8	1.18	0.27	-1.33	0.22	-0.15	0.89
				0.072	-0.3			1	-0.01			0.059	-0.32	P75957	lolD	22.61	22.81	22.91	22.76	22.74	22.79	22.31	22.5	22.58	-3.23	0.013	-0.15	0.88	-3.38	0.01
				0.78	-0.04			0.99	0.04			0.99	0	P0A6K1	dapF	22.49	22.52	22.68	22.58	22.67	22.55	22.46	22.53	22.7	-0.47	0.65	0.43	0.68	-0.04	0.97
				0.006	0.3			0.96	-0.04			0.011	0.26	P21693	dbpA	19.66	19.67	19.75	19.67	19.65	19.63	19.9	20.01	19.95	6.22	0.00031	-0.88	0.41	5.34	0.00081
				0.22	-0.13			0.96	0.07			0.53	-0.07	P52129	rnlA	22.02	22.09	21.92	22.09	22.15	21.99	22	21.96	21.87	-1.99	0.083	0.99	0.35	-1.01	0.34
				0.77	-0.03			0.98	-0.03			0.52	-0.06	P0AGA2	secY	23.75	23.73	23.83	23.8	23.65	23.75	23.77	23.71	23.64	-0.48	0.64	-0.57	0.59	-1.05	0.33
				0.97	0			0.93	0.07			0.37	0.07	P0AFX9	rseB	21.99	21.92	21.94	21.97	22.09	22	22.03	21.97	22.07	0.07	0.95	1.38	0.21	1.44	0.19
				0.29	-0.38			0.99	0.08			0.41	-0.3	P17854	cysH	21.24	21.98	21.42	21.34	21.92	21.62	21.27	21.46	21.01	-1.68	0.13	0.35	0.73	-1.33	0.22
				0.0038	-0.36			0.98	0.03			0.0061	-0.33	P0A9P4	trxB	25.23	25.14	25.26	25.22	25.2	25.3	24.85	24.85	24.93	-6.79	0.00017	0.63	0.55	-6.17	0.00033
				0.0033	1.54			0.99	0.05			0.0027	1.59	P02943	lamB	23.72	24.46	24.01	23.74	24.36	24.25	25.7	25.52	25.75	7.03	0.00014	0.24	0.81	7.27	0.00011
				0.5	-0.14			0.94	0.16			0.96	0.02	P0A8A8	rimP	23.82	23.94	23.66	23.91	23.91	24.08	23.55	24.07	23.85	-1.06	0.32	1.18	0.27	0.12	0.91
				0.73	-0.03			0.98	0.03			0.99	0	P77554	yahJ	19.39	19.39	19.44	19.42	19.5	19.4	19.48	19.38	19.36	-0.57	0.59	0.56	0.59	-0.01	0.99
				0.11	0.17			0.99	0.02			0.082	0.19	P33355	yehS	20.99	21.02	21.01	21.07	21.06	20.95	21.09	21.28	21.22	2.8	0.024	0.28	0.78	3.08	0.016
				0.00098	-0.97			0.66	0.32			0.0066	-0.65	P36837	dtpB	19.59	19.35	19.33	19.76	19.85	19.64	18.75	18.94	18.62	-9.06	2.4e-05	3.01	0.018	-6.05	0.00037
				0.064	-0.19			0.73	0.16			0.72	-0.03	P46853	yhhX	21.38	21.49	21.46	21.61	21.51	21.68	21.43	21.37	21.42	-3.35	0.011	2.75	0.026	-0.6	0.57
				0.36	-0.11			0.98	0.05			0.6	-0.07	P0ADV7	mlaC	24	23.79	23.85	23.97	23.97	23.83	23.92	23.73	23.78	-1.46	0.18	0.6	0.56	-0.86	0.42
				0.63	0.16			0.98	-0.14			0.97	0.02	P30126	leuD	17.63	17.52	17.77	17.64	17.48	17.38	18.11	17.25	17.61	0.78	0.46	-0.69	0.51	0.09	0.93
				0.96	-0.01			0.95	0.12			0.52	0.11	P0A786	pyrB	20.21	20.36	20.29	20.25	20.58	20.4	20.39	20.55	20.26	-0.1	0.92	1.16	0.28	1.06	0.32
				0.005	0.59			0.73	-0.25			0.043	0.34	P77304	dtpA	19.68	19.46	19.68	19.37	19.47	19.24	19.99	20.03	19.83	6.46	0.00024	-2.73	0.027	3.73	0.0063
				0.37	-0.09			0.95	0.07			0.86	-0.02	P0AGC3	slt	20.54	20.45	20.53	20.65	20.51	20.56	20.58	20.44	20.44	-1.43	0.19	1.1	0.31	-0.34	0.75
				0.78	0.03			1	-0.01			0.86	0.02	P0AEY5	mdaB	22.09	22.03	22.05	22.1	22.01	22.03	22.22	21.97	22.06	0.48	0.65	-0.15	0.89	0.33	0.75
				0.42	-0.25			0.93	0.26			0.99	0	P0ACY3	yeaG	20.86	20.47	20.77	21.21	20.62	21.04	21.02	20.4	20.69	-1.26	0.24	1.28	0.24	0.01	0.99
				0.35	0.2			0.98	-0.09			0.63	0.11	P69776	lpp	25.09	24.83	25.22	25.19	24.85	24.83	25.27	25.17	25.02	1.48	0.18	-0.69	0.51	0.79	0.45
				0.7	0.03			0.98	0.03			0.42	0.06	P36879	yadG	21.92	21.88	21.95	22	21.93	21.92	21.99	21.93	22.02	0.65	0.54	0.66	0.53	1.3	0.23
				0.067	-0.32			0.96	-0.09			0.027	-0.41	P60955	lgt	23.23	23.23	23.43	23.23	23.25	23.13	22.79	23.08	22.8	-3.31	0.011	-0.96	0.36	-4.27	0.003
				0.38	-0.06			0.86	0.08			0.86	0.02	P26365	amiB	20.05	20.08	20.18	20.19	20.18	20.18	20.11	20.12	20.12	-1.4	0.2	1.74	0.12	0.34	0.74
				0.17	-0.22			0.85	0.18			0.81	-0.04	P0ABU9	tolQ	23.73	23.99	23.78	23.93	24	24.09	23.64	23.85	23.89	-2.28	0.053	1.85	0.1	-0.43	0.68
				0.64	-0.25			0.98	-0.19			0.4	-0.44	P0ABL5	napC	19.26	19.62	18.95	19.39	19.33	18.53	19.08	19.16	18.27	-0.77	0.46	-0.59	0.57	-1.36	0.21
				0.63	0.13			0.99	0.07			0.45	0.2	P63235	gadC	21.97	21.54	21.94	22.13	21.66	21.87	22.16	21.83	22.05	0.78	0.46	0.44	0.67	1.22	0.26
				0.022	0.59			0.99	-0.04			0.029	0.54	P07021	yfiB	19.24	19.49	19.32	19.1	19.56	19.27	19.86	20.05	19.78	4.53	0.0022	-0.35	0.74	4.18	0.0034
				0.82	0.03			0.99	0.02			0.69	0.05	P31808	yciK	21.46	21.36	21.33	21.49	21.38	21.35	21.37	21.39	21.54	0.39	0.71	0.29	0.78	0.68	0.52
				0.8	-0.03			0.93	-0.1			0.3	-0.13	P37051	purU	23.03	23.25	23.09	23.03	22.97	23.07	22.93	22.93	23.12	-0.43	0.68	-1.26	0.24	-1.69	0.13
				0.82	-0.03			1	0			0.86	-0.03	P11557	damX	21.09	21.24	21.15	21.07	21.14	21.29	21.08	21.08	21.25	-0.4	0.7	0.06	0.96	-0.34	0.74
				0.5	-0.11			0.95	0.11			1	0	P0AFG6	sucB	26.03	26.13	26.12	26.09	26.24	26.28	26.1	26.29	25.89	-1.07	0.32	1.07	0.32	0.01	0.99
				0.022	0.58			0.99	0.05			0.015	0.63	P00393	ndh	23.34	23.13	23.3	23.4	23.18	23.33	23.95	23.62	24.09	4.57	0.0021	0.41	0.69	4.98	0.0012
				0.12	0.32			0.99	0.04			0.088	0.37	P30855	evgS	18.5	18.47	18.13	18.6	18.39	18.23	18.72	18.75	18.71	2.64	0.031	0.37	0.72	3.01	0.018
				0.25	0.19			0.93	-0.13			0.74	0.06	P22524	mukE	20.87	20.89	20.87	20.81	20.9	20.52	21.06	20.92	20.83	1.84	0.1	-1.27	0.24	0.57	0.59
				0.41	-0.21			0.98	-0.11			0.24	-0.33	P24192	hypD	21.15	21.44	20.91	21.08	21.27	20.82	20.87	21	20.66	-1.29	0.23	-0.67	0.52	-1.97	0.086
				0.18	0.14			0.99	0.02			0.13	0.16	P36979	rlmN	22.56	22.65	22.65	22.55	22.65	22.72	22.75	22.86	22.73	2.23	0.058	0.34	0.74	2.57	0.035
				0.036	0.34			0.89	-0.13			0.16	0.21	P0AGG4	trxC	20.95	21.15	20.97	20.86	20.82	20.99	21.11	21.24	21.34	3.98	0.0045	-1.57	0.16	2.41	0.044
				0.93	-0.01			0.93	-0.09			0.39	-0.1	P77245	murR	18.01	18.09	18.23	18.01	18.06	17.99	18.02	17.91	18.1	-0.16	0.87	-1.24	0.25	-1.4	0.2
				0.022	0.29			0.99	0.02			0.016	0.31	P0A6A0	ubiB	20.43	20.34	20.43	20.51	20.33	20.43	20.72	20.77	20.64	4.53	0.0022	0.38	0.72	4.91	0.0014
				0.37	0.07			0.99	0.02			0.26	0.09	P0AGJ5	yfiF	22.25	22.36	22.28	22.33	22.29	22.34	22.4	22.35	22.41	1.43	0.19	0.42	0.69	1.84	0.1
				0.81	-0.04			0.99	0.04			0.99	0	P60932	uppP	19.76	19.54	19.39	19.66	19.51	19.65	19.47	19.63	19.6	-0.41	0.7	0.42	0.68	0.02	0.99
				0.016	0.35			0.98	-0.04			0.025	0.31	P0ABI8	cyoB	24.48	24.5	24.58	24.36	24.49	24.59	24.78	24.93	24.8	4.92	0.0013	-0.58	0.58	4.34	0.0028
				0.88	0.02			0.33	0.3			0.019	0.32	P37659	bcsG	19.86	19.74	19.86	20.21	20.02	20.13	20.06	20.14	20.21	0.28	0.79	4.45	0.0024	4.73	0.0017
				0.62	-0.05			1	0			0.61	-0.05	P75820	amiD	19.77	19.75	19.73	19.8	19.76	19.68	19.81	19.64	19.64	-0.81	0.44	-0.03	0.97	-0.85	0.42
				0.049	0.21			1	-0.01			0.052	0.21	P0A7F9	queA	21.5	21.56	21.62	21.54	21.53	21.59	21.74	21.7	21.87	3.65	0.0071	-0.14	0.89	3.5	0.0087
				0.023	-0.55			0.99	-0.07			0.015	-0.62	P52045	scpB	18.34	18.44	18.03	18.2	18.22	18.18	17.64	17.48	17.84	-4.47	0.0024	-0.53	0.61	-5	0.0012
				0.37	-0.17			0.88	-0.19			0.085	-0.36	P77364	glxK	19.37	19.05	19.1	18.97	19.05	18.92	18.81	19.01	18.61	-1.42	0.19	-1.62	0.15	-3.04	0.017
				0.86	-0.02			1	0			0.84	-0.02	P0ACY1	ydjA	23.6	23.64	23.62	23.56	23.64	23.66	23.64	23.51	23.65	-0.32	0.76	-0.05	0.96	-0.37	0.72
				0.34	-0.35			1	0.04			0.41	-0.31	P76128	ddpA	17.96	17.36	18.1	17.97	17.77	17.79	17.57	17.81	17.12	-1.52	0.17	0.18	0.86	-1.35	0.22
				0.68	0.03			1	-0.01			0.73	0.03	P0A7D1	pth	23.37	23.37	23.32	23.33	23.42	23.29	23.34	23.41	23.4	0.68	0.52	-0.1	0.92	0.58	0.58
				0.014	-0.44			0.93	0.11			0.039	-0.33	P06610	btuE	20.68	20.54	20.63	20.79	20.68	20.72	20.45	20.29	20.12	-5.11	0.0011	1.27	0.24	-3.84	0.0054
				0.37	-0.12			0.84	0.18			0.71	0.05	P39346	idnD	17.87	18.1	18.01	18.06	18.16	18.28	18.1	17.94	18.11	-1.42	0.19	2.05	0.076	0.63	0.55
				0.39	0.13			0.96	-0.09			0.79	0.05	P76213	cho	17.64	17.37	17.65	17.54	17.56	17.3	17.57	17.66	17.58	1.36	0.21	-0.89	0.4	0.47	0.65
				0.00018	0.97			0.99	0.03			0.00016	1	P06129	btuB	22.37	22.64	22.5	22.48	22.63	22.5	23.44	23.55	23.52	12.21	2.8e-06	0.37	0.72	12.58	2.3e-06
				0.79	0.04			0.93	0.12			0.27	0.16	P08394	recB	19.31	19.36	19.28	19.51	19.34	19.47	19.3	19.62	19.5	0.44	0.67	1.35	0.21	1.8	0.11
				0.15	0.18			0.99	-0.02			0.19	0.16	P18196	minC	20.54	20.66	20.64	20.58	20.66	20.55	20.69	20.91	20.72	2.46	0.041	-0.23	0.82	2.23	0.058
				0.53	-0.09			1	0.01			0.58	-0.08	P0A725	lpxC	20.33	20.37	20.38	20.43	20.35	20.33	20.21	20.13	20.49	-1.01	0.34	0.1	0.92	-0.91	0.39
				0.4	-0.11			1	0			0.43	-0.11	P0ADX1	yhfA	21.5	21.68	21.47	21.65	21.61	21.4	21.44	21.46	21.44	-1.33	0.22	0.04	0.97	-1.29	0.23
				0.22	2.47			0.99	-0.62			0.36	1.85	Cont_P08779	KRT16	16.88	20.24	14.89	17.38	15.48	17.28	19.15	19.89	18.51	1.98	0.085	-0.5	0.63	1.48	0.18
				0.86	0.23			0.99	-0.23			1	0	Cont_P02533	KRT14	18.34	20.79	19.33	19.43	18.05	20.3	19.34	19.81	19.31	0.32	0.76	-0.32	0.76	0	1
				0.32	0.22			0.93	0.18			0.099	0.41	P76115	pqqU	18.79	18.75	18.87	18.81	18.91	19.22	19.02	19.12	19.48	1.59	0.15	1.29	0.24	2.88	0.022
				0.087	-0.31			0.99	-0.04			0.058	-0.35	P75952	comR	19.34	19.19	19.06	19.31	19.19	18.98	18.92	18.85	18.77	-3.04	0.017	-0.35	0.73	-3.39	0.01
				0.79	-0.03			0.98	-0.04			0.46	-0.07	P30847	baeS	20.56	20.5	20.64	20.44	20.57	20.56	20.47	20.51	20.51	-0.45	0.66	-0.75	0.48	-1.2	0.27
				0.033	-0.25			1	-0.01			0.028	-0.26	P37095	pepB	24.93	25.04	24.97	24.89	25.03	24.99	24.71	24.8	24.64	-4.08	0.0039	-0.12	0.91	-4.2	0.0033
				0.4	0.1			0.99	-0.03			0.54	0.08	P77730	ydcR	19.33	19.24	19.45	19.22	19.36	19.36	19.43	19.5	19.32	1.34	0.22	-0.35	0.74	0.99	0.35
				0.46	-0.37			1	0			0.48	-0.38	P33934	napH	18.67	19.33	18.62	18.78	19.37	18.45	18.85	18.67	17.97	-1.16	0.28	-0.01	1	-1.16	0.28
				0.38	-0.22			0.93	0.2			0.95	-0.02	Cont_P00761		28.47	28.68	28.8	28.76	28.6	29.18	28.49	28.67	28.73	-1.37	0.21	1.25	0.25	-0.13	0.9
				0.93	-0.03			0.99	-0.08			0.73	-0.11	P62672	apaG	19.74	19.44	19.28	19.66	19.2	19.38	19.61	19.47	19.06	-0.16	0.88	-0.42	0.68	-0.58	0.58
				0.0027	-0.56			0.99	-0.03			0.0019	-0.59	P0AFL3	ppiA	21.97	21.98	21.8	21.93	21.9	21.81	21.42	21.21	21.34	-7.36	0.0001	-0.46	0.66	-7.81	6.7e-05
				0.21	0.32			0.93	-0.19			0.61	0.13	P27832	wecD	18.59	18.62	18.28	18.46	18.41	18.04	18.73	18.79	18.38	2.03	0.079	-1.2	0.27	0.83	0.43
				0.42	-0.07			0.96	-0.05			0.2	-0.12	P0AEU7	skp	24.61	24.58	24.54	24.55	24.59	24.44	24.44	24.42	24.52	-1.28	0.24	-0.89	0.4	-2.16	0.064
				0.29	0.19			0.99	-0.03			0.38	0.16	P33353	yehQ	18.88	19.02	19.08	18.77	19.08	19.03	19.19	19.3	18.97	1.68	0.13	-0.27	0.8	1.42	0.2
				0.77	-0.03			0.99	-0.01			0.68	-0.04	P29018	cydD	21.85	21.78	22	21.83	21.91	21.85	21.82	21.86	21.82	-0.5	0.63	-0.21	0.84	-0.71	0.5
				0.55	0.11			0.96	-0.11			0.98	0.01	P39334	bdcR	19.2	19.41	19.13	19.26	19.15	19	19.44	19.06	19.26	0.97	0.36	-0.89	0.4	0.07	0.94
				0.27	0.17			0.96	-0.08			0.58	0.09	P0A8I1	yqgF	21.26	21.15	21.02	21.2	20.95	21.02	21.36	21.12	21.21	1.77	0.12	-0.87	0.41	0.91	0.39
				0.34	-0.07			0.93	0.06			0.89	-0.01	P25552	gppA	20.95	20.97	21.04	21.04	21.01	21.08	20.96	20.99	20.98	-1.53	0.17	1.25	0.25	-0.28	0.79
				0.67	-0.03			0.99	-0.02			0.53	-0.05	P31680	djlA	20.78	20.79	20.78	20.76	20.71	20.83	20.69	20.74	20.78	-0.7	0.51	-0.33	0.75	-1.03	0.33
				0.7	0.04			0.99	0.01			0.61	0.06	P0A8V6	fadR	21.24	21.48	21.46	21.35	21.44	21.43	21.48	21.43	21.45	0.63	0.54	0.2	0.84	0.84	0.43
				0.0014	1.03			0.9	0.19			0.00058	1.22	P37339	lhgD	18.05	18.01	18.13	18.17	18.21	18.37	19.55	19.25	19.05	8.45	3.9e-05	1.53	0.17	9.98	1.2e-05
				0.16	0.21			0.74	-0.22			0.98	-0.01	P45748	tsaC	22.08	22.2	22.17	21.86	22.1	21.85	22.12	22.04	22.27	2.4	0.045	-2.45	0.041	-0.06	0.95
				0.36	-0.35			0.99	0.09			0.51	-0.26	P21367	ycaC	21.89	21.29	21.92	22.09	21.43	21.86	21.78	21.32	21.23	-1.45	0.19	0.38	0.71	-1.06	0.32
				0.016	-0.6			0.96	0.11			0.035	-0.49	P0AGD3	sodB	25.4	25.31	25.22	25.51	25.42	25.33	25.09	24.8	24.59	-4.89	0.0014	0.9	0.39	-3.98	0.0045
				0.61	0.05			0.99	0.04			0.4	0.09	P09030	xthA	22.17	22.37	22.28	22.3	22.35	22.28	22.28	22.38	22.44	0.82	0.44	0.54	0.61	1.36	0.21
				0.24	0.22			0.99	-0.02			0.3	0.2	P75791	ybiU	18.64	18.46	18.81	18.62	18.53	18.68	19.03	18.67	18.81	1.91	0.095	-0.2	0.84	1.7	0.13
				0.14	0.15			0.96	-0.05			0.31	0.1	P0AE91	creA	22.3	22.23	22.27	22.22	22.32	22.12	22.37	22.36	22.36	2.52	0.037	-0.87	0.41	1.64	0.14
				0.12	-0.18			0.96	0.07			0.29	-0.12	P0A7A5	pcm	20.93	20.95	21.02	21.03	20.96	21.11	20.74	20.85	20.96	-2.68	0.029	0.96	0.37	-1.72	0.12
				0.41	0.18			0.96	-0.15			0.9	0.04	P21189	polB	18.88	18.68	18.76	18.84	18.73	18.31	18.77	18.71	18.95	1.3	0.23	-1.05	0.33	0.25	0.81
				0.34	-0.21			0.99	0.04			0.45	-0.17	P0AEY3	mazG	19.69	19.91	19.82	19.74	19.88	19.92	19.35	19.93	19.62	-1.53	0.17	0.3	0.77	-1.22	0.26
				0.52	-0.23			0.98	0.17			0.89	-0.06	P76108	ydcS	20.91	20.55	20.89	21.21	20.68	20.96	21.15	20.39	20.63	-1.04	0.33	0.77	0.47	-0.27	0.8
				0.74	-0.02			1	-0.01			0.69	-0.03	P0A9U3	ybiT	22.82	22.78	22.81	22.85	22.8	22.74	22.74	22.78	22.8	-0.54	0.6	-0.13	0.9	-0.67	0.52
				0.12	-0.29			0.84	-0.22			0.02	-0.51	P31064	yedE	22.2	22.36	22.25	22.03	22.1	22.03	21.89	21.9	21.5	-2.65	0.031	-1.99	0.083	-4.64	0.0019
				0.046	0.24			1	0.01			0.039	0.25	P0A9H5	btuR	19.08	19.01	18.99	19.16	18.97	18.97	19.32	19.27	19.22	3.71	0.0065	0.12	0.91	3.83	0.0055
				0.95	-0.01			1	-0.01			0.9	-0.02	P0AG76	sbcD	21.78	21.94	21.99	21.83	21.92	21.94	21.79	21.89	21.98	-0.13	0.9	-0.1	0.92	-0.23	0.82
				0.2	0.49			1	0.01			0.21	0.5	P0DP89	ilvG	18.79	19.57	19.44	19.41	19.47	18.93	19.68	19.58	20.03	2.08	0.073	0.02	0.98	2.1	0.07
				0.32	0.23			0.99	-0.04			0.42	0.19	P77766	rnm	16.96	16.79	16.58	16.85	16.53	16.82	17.08	17.08	16.73	1.59	0.15	-0.29	0.78	1.3	0.23
				0.0003	-0.87			0.84	0.17			0.00087	-0.7	P0ADM8	yieE	20.26	20.14	20.22	20.44	20.36	20.32	19.56	19.36	19.61	-11.32	4.9e-06	2.18	0.062	-9.14	2.3e-05
				0.02	0.28			0.98	0.04			0.012	0.31	P76506	mlaA	22.83	22.85	22.87	22.93	22.92	22.81	23.06	23.22	23.21	4.66	0.0018	0.6	0.57	5.26	0.00089
				0.093	-0.48			0.99	0.06			0.13	-0.41	Q47710	yqjK	19.87	19.48	19.56	19.83	19.35	19.92	19.26	19.19	19.23	-2.97	0.019	0.39	0.71	-2.58	0.034
				0.42	0.24			0.99	0.08			0.29	0.32	P24188	trhO	21.04	21.29	21.28	21.06	21.32	21.47	21.12	21.65	21.8	1.28	0.24	0.44	0.67	1.72	0.13
				0.79	-0.05			0.76	-0.25			0.1	-0.29	P0AFW4	rnk	21.25	21.21	21.13	20.97	21.09	20.79	21.04	20.94	20.72	-0.46	0.66	-2.38	0.046	-2.85	0.023
				0.66	-0.04			0.92	0.09			0.66	0.05	P0AFP4	ybbO	20.67	20.63	20.73	20.84	20.69	20.77	20.66	20.69	20.82	-0.72	0.49	1.47	0.18	0.74	0.48
				0.16	-0.74			0.99	0.15			0.26	-0.59	P0AAD8	tdcC	18.51	18.75	18.46	18.72	18.45	19	18.76	17.68	17.51	-2.34	0.049	0.47	0.65	-1.87	0.1
				0.37	0.08			1	0			0.35	0.09	P23003	trmA	21.67	21.72	21.79	21.69	21.7	21.8	21.73	21.85	21.87	1.42	0.2	0.08	0.94	1.5	0.17
				0.12	-0.18			0.99	0.03			0.19	-0.15	P0AB67	pntB	22.51	22.44	22.41	22.56	22.45	22.43	22.41	22.29	22.21	-2.66	0.03	0.43	0.68	-2.23	0.058
				0.84	0.25			0.93	0.85			0.33	1.09	P39389	yjiR	17.71	15.07	17.8	17.53	18.33	17.26	18.12	18.08	17.65	0.35	0.73	1.21	0.26	1.57	0.16
				0.95	0			0.85	-0.08			0.23	-0.09	P23367	mutL	20.31	20.22	20.27	20.22	20.17	20.16	20.19	20.18	20.17	-0.11	0.91	-1.88	0.099	-1.99	0.083
				0.59	0.04			0.98	0.04			0.32	0.08	P60785	lepA	23.49	23.57	23.56	23.59	23.58	23.57	23.54	23.64	23.69	0.86	0.42	0.77	0.46	1.63	0.14
				0.64	-0.05			0.95	-0.07			0.26	-0.12	P0A862	tpx	26.68	26.51	26.54	26.48	26.51	26.52	26.38	26.55	26.42	-0.76	0.47	-1.1	0.3	-1.86	0.1
				0.087	-0.22			0.99	-0.03			0.056	-0.24	P0AEE1	dcrB	22.78	22.87	22.77	22.75	22.87	22.71	22.57	22.67	22.45	-3.03	0.017	-0.4	0.7	-3.43	0.0096
				0.17	-0.3			0.93	0.18			0.58	-0.12	P77735	yajO	22.07	21.97	22.21	22.34	22.05	22.39	22.16	21.75	21.99	-2.26	0.055	1.36	0.21	-0.9	0.4
				0.37	-0.39			0.99	0.14			0.58	-0.25	P0ADB1	osmE	23.52	23.19	23.33	23.74	23.12	23.59	23.68	22.6	23	-1.41	0.2	0.49	0.63	-0.91	0.39
				0.24	-0.1			0.84	0.11			0.94	0.01	P32099	lplA	20.92	20.94	20.96	21.11	21.06	20.99	20.87	20.98	21	-1.87	0.1	2.03	0.079	0.16	0.88
				0.002	-0.44			0.85	0.1			0.0068	-0.33	P0AED7	dapE	21.53	21.5	21.6	21.69	21.63	21.63	21.13	21.22	21.29	-7.85	6.5e-05	1.89	0.098	-5.97	0.0004
				0.19	-0.41			1	-0.02			0.19	-0.43	P0AAN1	hybE	18.78	19.03	18.28	18.69	18.75	18.61	18.07	18.51	18.24	-2.15	0.066	-0.09	0.93	-2.24	0.057
				0.53	-0.06			1	0			0.57	-0.06	P75830	macA	20.62	20.72	20.67	20.62	20.75	20.65	20.54	20.72	20.57	-1	0.35	0.07	0.95	-0.93	0.38
				0.9	-0.03			0.99	-0.04			0.74	-0.08	P75831	macB	18.6	18.9	18.99	18.94	18.67	18.74	18.75	18.94	18.57	-0.23	0.82	-0.33	0.75	-0.56	0.59
				0.98	0.05			0.99	-0.36			0.89	-0.31	Cont_P13647	KRT5	17.24	20.79	18.97	19.08	16.66	20.19	17.96	19.39	18.74	0.05	0.96	-0.33	0.75	-0.28	0.79
				0.37	0.07			0.98	-0.03			0.63	0.04	P31554	lptD	22.83	22.88	22.93	22.84	22.86	22.85	22.84	22.99	22.94	1.41	0.2	-0.61	0.56	0.8	0.45
				0.68	-0.03			0.99	-0.01			0.56	-0.04	P25714	yidC	24.35	24.35	24.36	24.38	24.32	24.32	24.29	24.35	24.3	-0.67	0.52	-0.28	0.78	-0.95	0.37
				0.78	-0.04			0.96	0.08			0.76	0.04	P0AGJ9	tyrS	23.92	24.17	24.06	24.09	24.12	24.17	23.96	24.16	24.15	-0.48	0.64	1	0.35	0.52	0.62
				0.24	-0.22			0.99	0.03			0.33	-0.19	P0A8C1	ybjQ	22.89	22.57	22.7	22.92	22.74	22.61	22.7	22.41	22.5	-1.87	0.1	0.28	0.78	-1.58	0.15
				0.14	0.12			1	0.01			0.12	0.13	P0A7W1	rpsE	28.67	28.68	28.65	28.68	28.73	28.61	28.76	28.83	28.8	2.52	0.037	0.15	0.88	2.67	0.029
				0.35	-0.08			1	0			0.38	-0.07	P0A698	uvrA	21.84	21.82	21.89	21.9	21.82	21.84	21.74	21.74	21.86	-1.48	0.18	0.06	0.96	-1.42	0.19
				0.048	-0.19			0.99	-0.01			0.036	-0.2	P0A855	tolB	23.15	23.21	23.19	23.11	23.2	23.2	22.92	23.01	23.03	-3.65	0.007	-0.26	0.8	-3.91	0.0049
				0.77	0.03			0.98	-0.03			0.97	0	P52062	hemW	19.39	19.4	19.55	19.42	19.47	19.35	19.41	19.44	19.47	0.5	0.63	-0.58	0.58	-0.08	0.94
				0.046	0.18			0.88	-0.08			0.22	0.1	P0AE01	trmJ	23.95	24.03	24.01	23.93	23.89	23.93	24.05	24.08	24.16	3.71	0.0064	-1.63	0.14	2.08	0.072
				0.91	-0.02			0.99	0.03			0.98	0.01	P39288	queG	18.66	18.62	18.42	18.63	18.59	18.55	18.36	18.74	18.62	-0.19	0.85	0.25	0.81	0.06	0.96
				0.46	-0.12			0.97	0.09			0.86	-0.03	P11447	argH	19.99	19.79	20.07	20.16	19.84	20.1	19.98	19.9	19.87	-1.18	0.27	0.84	0.43	-0.34	0.74
				0.57	0.18			0.88	0.32			0.13	0.5	P71297	yagN	16.51	16.3	16.8	16.51	16.85	17.21	17.1	17.13	16.86	0.91	0.39	1.65	0.14	2.56	0.035
				0.17	0.15			0.99	-0.03			0.27	0.12	P0A7T7	rpsR	28.16	28.29	28.21	28.22	28.22	28.14	28.23	28.43	28.38	2.25	0.056	-0.43	0.68	1.82	0.11
				0.45	-0.06			1	0			0.45	-0.07	P06282	cdh	21.18	21.16	21.27	21.19	21.25	21.17	21.1	21.12	21.2	-1.19	0.27	-0.04	0.97	-1.24	0.25
				0.4	-2.1			1	-0.06			0.4	-2.16	Q46877	norV	22.38	22.42	19.13	22.89	22.36	18.51	20.62	20.22	16.62	-1.33	0.22	-0.04	0.97	-1.37	0.21
				0.03	0.31			0.84	-0.15			0.21	0.16	P0AD99	brnQ	21.47	21.25	21.34	21.32	21.11	21.16	21.52	21.49	21.53	4.17	0.0035	-2.05	0.076	2.12	0.069
				0.098	0.26			0.99	0.05			0.058	0.31	P0ADM4	yidQ	19.83	19.93	19.96	20.06	20	19.8	20.34	20.22	20.08	2.89	0.021	0.51	0.62	3.4	0.01
				0.95	-0.01			0.98	0.05			0.79	0.04	P43337	nudL	18.66	18.69	18.91	18.86	18.7	18.87	18.9	18.73	18.76	-0.13	0.9	0.59	0.57	0.46	0.66
				1	0			0.96	0.06			0.53	0.06	P0A6H1	clpX	25.12	25.11	25.2	25.25	25.18	25.18	25.19	25.14	25.28	0.01	0.99	1.03	0.34	1.03	0.33
				0.12	0.21			0.99	-0.03			0.19	0.18	P25741	waaP	18.62	18.38	18.54	18.52	18.42	18.48	18.78	18.71	18.57	2.66	0.03	-0.44	0.67	2.22	0.059
				0.92	-0.02			0.99	-0.06			0.7	-0.09	P75798	gsiC	18.51	18.83	18.78	18.41	18.88	18.62	18.5	18.74	18.6	-0.17	0.87	-0.47	0.65	-0.65	0.54
				0.34	-0.16			0.98	0.06			0.56	-0.1	P76143	lsrF	19	18.78	18.82	18.96	18.88	18.94	18.99	18.71	18.61	-1.51	0.17	0.56	0.59	-0.95	0.37
				0.84	-0.02			0.62	-0.17			0.054	-0.18	P0A8D3	yaiI	20.88	20.78	20.82	20.59	20.73	20.66	20.63	20.67	20.63	-0.35	0.74	-3.13	0.015	-3.47	0.009
				0.16	-0.28			0.99	-0.06			0.1	-0.34	P17109	menD	21.15	21.3	21.04	21.04	21.3	20.97	20.79	21	20.68	-2.34	0.049	-0.51	0.62	-2.85	0.023
				0.12	0.14			0.98	-0.04			0.23	0.1	P08192	folC	21.75	21.85	21.8	21.69	21.79	21.81	21.87	21.89	21.95	2.71	0.028	-0.7	0.5	2.01	0.081
				0.81	0.04			0.96	-0.09			0.74	-0.05	P52119	ratB	20.71	20.67	20.77	20.72	20.74	20.41	20.59	20.69	20.7	0.42	0.69	-0.99	0.35	-0.57	0.58
				0.88	0.02			1	0			0.89	0.02	P62517	mdoH	22.01	22.15	22.17	22.1	22.1	22.14	22.05	22.18	22.15	0.28	0.79	-0.01	1	0.27	0.79
	+	+	+	6.5e-07	-2.25			0.96	0.05	+	+	5.2e-07	-2.19	P0ADI7	yecD	23.3	23.26	23.18	23.32	23.24	23.34	21.12	20.97	21.07	-37.59	6.2e-10	0.91	0.39	-36.67	7.4e-10
				0.24	-0.18			0.98	0.07			0.48	-0.11	Q06067	atoS	16.4	16.35	16.44	16.66	16.26	16.47	16.32	16.3	16.24	-1.87	0.1	0.71	0.5	-1.15	0.28
				0.11	-0.24			0.93	-0.13			0.029	-0.37	P76346	mtfA	22.18	22.11	22.02	21.95	22.08	21.9	21.82	21.82	21.56	-2.75	0.026	-1.41	0.2	-4.16	0.0035
				0.73	-0.04			0.9	-0.12			0.21	-0.16	P0AFU0	yejB	18.27	18.47	18.16	18.22	18.18	18.15	18.12	18.15	18.15	-0.56	0.59	-1.53	0.17	-2.09	0.071
				0.012	0.33			0.75	-0.15			0.092	0.18	P24207	pheP	19.23	19.3	19.25	19.2	19.11	19.03	19.39	19.52	19.42	5.37	0.00078	-2.42	0.043	2.95	0.019
				0.29	-0.66			0.98	-0.28			0.16	-0.94	P10903	narK	24.43	24.69	24	24.23	24.59	23.46	23.65	23.93	22.71	-1.7	0.13	-0.71	0.5	-2.41	0.044
				0.2	0.13			0.89	-0.1			0.75	0.03	P22333	add	22.08	22.18	21.96	22	21.97	21.97	22.09	22.07	22.16	2.09	0.072	-1.55	0.16	0.54	0.61
				0.59	-0.13			0.98	0.09			0.9	-0.04	P0AB85	apbE	18.95	19.58	19.37	19.42	19.31	19.44	19.16	19.29	19.34	-0.87	0.41	0.62	0.56	-0.25	0.81
				0.29	-0.13			0.99	0.03			0.42	-0.1	P64483	proXp-y	22.75	22.74	22.64	22.85	22.71	22.66	22.7	22.64	22.47	-1.69	0.13	0.36	0.73	-1.32	0.22
				0.96	0.01			0.86	0.14			0.27	0.15	P15640	purD	20.57	20.65	20.57	20.64	20.81	20.76	20.64	20.9	20.68	0.09	0.93	1.74	0.12	1.83	0.11
				0.71	0.03			0.95	0.05			0.28	0.08	P0A6I3	coaA	21.78	21.87	21.88	21.87	21.92	21.9	21.93	21.93	21.91	0.61	0.56	1.17	0.28	1.78	0.12
				0.66	0.06			0.96	-0.07			0.94	-0.01	P0C066	mltC	18.65	18.65	18.83	18.66	18.62	18.63	18.6	18.63	18.85	0.72	0.49	-0.88	0.41	-0.16	0.87
				0.99	0			0.98	0.04			0.62	0.04	P0AGL7	rsmE	21.98	21.99	22.06	22.03	22.03	22.09	21.99	22.05	22.11	0.02	0.98	0.8	0.45	0.82	0.44
				0.58	-0.07			1	-0.01			0.55	-0.07	P0AE22	aphA	23.45	23.56	23.51	23.49	23.49	23.53	23.53	23.26	23.51	-0.9	0.4	-0.07	0.95	-0.96	0.36
				0.79	0.06			0.99	-0.05			0.99	0	P76445	lpxT	22.5	22.11	22.58	22.47	22.24	22.32	22.47	22.38	22.34	0.45	0.66	-0.42	0.69	0.03	0.97
				0.32	0.31			0.89	0.31			0.077	0.62	Q46889	otnK	15.94	15.63	15.32	15.72	15.89	16.21	16.53	16.08	16.16	1.58	0.16	1.56	0.16	3.14	0.015
				0.092	0.19			0.99	-0.03			0.15	0.15	P39407	yjjU	19.43	19.47	19.29	19.34	19.42	19.32	19.49	19.61	19.54	2.98	0.019	-0.55	0.6	2.43	0.043
				0.16	-0.4			1	-0.03			0.14	-0.43	P0AA78	exuT	20.74	20.66	20.38	20.62	20.6	20.46	20.33	20.39	19.77	-2.34	0.049	-0.18	0.86	-2.52	0.037
				0.48	0.07			0.87	-0.1			0.74	-0.03	P37326	intS	19.47	19.5	19.55	19.39	19.31	19.52	19.5	19.45	19.47	1.13	0.29	-1.7	0.13	-0.57	0.58
				0.24	0.22			0.93	-0.15			0.72	0.07	P76562	tmcA	18.73	18.68	18.91	18.83	18.63	18.4	18.8	18.91	18.8	1.91	0.095	-1.31	0.23	0.6	0.56
				0.006	0.56			0.99	0.02			0.0047	0.59	P0ABB0	atpA	25.62	25.79	25.59	25.61	25.82	25.65	26.23	26.38	26.15	6.22	0.00031	0.27	0.79	6.5	0.00023
				0.67	-0.06			0.93	-0.11			0.23	-0.17	P0A784	orn	20.82	21.06	20.9	20.82	20.8	20.83	20.77	20.61	20.88	-0.71	0.5	-1.31	0.23	-2.02	0.08
				0.65	-0.05			0.99	-0.03			0.47	-0.07	P39831	ydfG	24.31	24.28	24.23	24.28	24.23	24.23	24.24	24.27	24.08	-0.75	0.48	-0.42	0.68	-1.17	0.28
				0.74	-0.05			0.99	0.03			0.94	-0.02	Q46864	mqsA	20.62	20.28	20.46	20.58	20.4	20.48	20.51	20.43	20.38	-0.54	0.6	0.38	0.72	-0.17	0.87
				0.92	-0.04			0.93	0.31			0.51	0.27	P07654	pstA	19.27	18.5	19.12	19.46	18.81	19.55	19.37	19.17	19.15	-0.18	0.86	1.26	0.24	1.08	0.31
				0.029	0.22			0.84	-0.11			0.22	0.11	P39411	yjjX	22.13	22.18	22.1	22	21.98	22.09	22.19	22.25	22.28	4.23	0.0032	-2.16	0.064	2.07	0.074
				0.24	0.25			0.99	-0.04			0.32	0.22	P43674	ycaL	17.43	17.02	17.23	17.15	17.34	17.07	17.37	17.31	17.66	1.89	0.097	-0.29	0.78	1.6	0.15
				0.69	0.05			0.99	-0.03			0.9	0.02	P32177	fdhD	18.89	18.8	18.86	18.91	18.74	18.82	18.73	18.95	18.93	0.65	0.54	-0.39	0.71	0.26	0.8
				0.0067	0.27			0.98	0.03			0.0041	0.3	P0ABC3	hflC	23.73	23.71	23.81	23.8	23.78	23.76	24.07	24.06	24.02	6.06	0.00036	0.66	0.53	6.72	0.00019
				0.76	0.07			0.99	-0.04			0.9	0.04	P0ADK6	yibA	17.41	17.25	17.86	17.46	17.5	17.46	17.65	17.48	17.51	0.51	0.63	-0.26	0.8	0.25	0.81
				0.89	-0.01			0.99	0.02			0.96	0.01	P00803	lepB	22.68	22.78	22.69	22.71	22.74	22.75	22.67	22.8	22.69	-0.24	0.81	0.35	0.74	0.1	0.92
				0.88	0.02			0.98	0.03			0.6	0.05	P45800	yrfF	20.8	20.81	20.95	20.95	20.81	20.91	20.9	20.89	20.93	0.28	0.79	0.58	0.58	0.86	0.42
				0.68	0.03			1	-0.01			0.76	0.03	P09053	avtA	21.06	21.07	21.15	21.15	21.05	21.07	21.14	21.07	21.15	0.69	0.51	-0.16	0.88	0.52	0.62
				4.1e-05	-0.86			0.93	0.07			6.4e-05	-0.79	P0C0K3	srkA	21.21	21.28	21.22	21.39	21.28	21.26	20.46	20.4	20.49	-16.43	3.1e-07	1.39	0.2	-15.03	6.1e-07
				0.0062	1.24			0.99	-0.04			0.0068	1.2	P31828	pqqL	18.78	19.11	18.6	18.83	18.57	18.97	19.65	20.13	20.31	6.18	0.00032	-0.21	0.84	5.97	0.0004
				0.55	0.16			0.99	-0.05			0.71	0.11	Q46822	idi	18.09	17.81	17.61	17.63	18.04	17.68	18.09	18.04	17.7	0.95	0.37	-0.32	0.76	0.63	0.55
				0.98	0.01			0.99	-0.03			0.93	-0.02	P76053	smrA	20.4	20.7	20.58	20.35	20.51	20.75	20.57	20.45	20.61	0.05	0.96	-0.23	0.82	-0.19	0.86
				0.98	0			0.99	-0.03			0.76	-0.03	P0A8Z0	yciA	20.85	20.76	20.79	20.83	20.75	20.75	20.75	20.7	20.86	-0.05	0.96	-0.47	0.65	-0.53	0.61
				0.22	0.14			0.74	-0.16			0.81	-0.03	P18335	argD	20.15	20.05	20.27	19.97	19.94	20.06	20.09	20.1	20.19	2.02	0.08	-2.44	0.042	-0.42	0.69
				0.28	-0.5			1	0.02			0.31	-0.48	P0A915	ompW	23	23.22	22.12	22.79	22.98	22.61	22.57	22.38	21.93	-1.71	0.13	0.05	0.96	-1.66	0.14
				0.03	-0.27			0.98	0.04			0.05	-0.23	P0AGE0	ssb	26.57	26.72	26.81	26.71	26.73	26.78	26.49	26.42	26.5	-4.16	0.0035	0.61	0.56	-3.55	0.0081
				0.084	2.7			0.93	-1.24			0.31	1.46	Cont_P04259	KRT6B	15.79	19.55	16.53	16.58	15.89	15.68	18.6	19.26	18.38	3.07	0.016	-1.41	0.2	1.66	0.14
				0.8	-0.07			0.93	0.24			0.55	0.16	P33224	aidB	20.37	20.14	20.43	20.78	20.15	20.72	20.48	20.38	20.57	-0.44	0.67	1.41	0.2	0.97	0.36
				0.076	-0.38			0.93	-0.14			0.025	-0.52	P0AAN3	hypB	20.76	21.01	20.63	20.57	20.86	20.55	20.34	20.3	20.21	-3.18	0.014	-1.2	0.27	-4.38	0.0026
				0.067	-0.21			0.98	-0.05			0.031	-0.26	P69786	ptsG	24.01	24	24.1	24.07	23.86	24.03	23.77	23.78	23.79	-3.32	0.011	-0.79	0.45	-4.1	0.0038
				0.96	0.01			0.99	0.02			0.77	0.03	P25894	loiP	21.32	21.44	21.54	21.47	21.43	21.46	21.43	21.48	21.47	0.09	0.93	0.4	0.7	0.49	0.63
				0.097	0.17			0.96	-0.05			0.24	0.11	P32684	rluF	20.5	20.52	20.63	20.55	20.45	20.49	20.67	20.73	20.6	2.9	0.021	-0.93	0.38	1.96	0.087
				0.001	-0.83			0.99	0.02			0.0011	-0.81	P52067	fsr	19.86	19.65	19.93	19.96	19.76	19.78	19.09	18.99	18.93	-8.92	2.7e-05	0.23	0.82	-8.69	3.2e-05
				0.45	-0.15			1	-0.01			0.45	-0.16	P0A6C5	argA	17.5	17.52	17.86	17.78	17.61	17.47	17.41	17.36	17.64	-1.18	0.27	-0.04	0.97	-1.22	0.26
				0.24	0.09			1	0.01			0.22	0.1	P04951	kdsB	22.68	22.76	22.64	22.68	22.74	22.68	22.83	22.79	22.76	1.89	0.098	0.17	0.87	2.05	0.076
				0.61	0.05			0.99	0.03			0.4	0.08	P23869	ppiB	25.32	25.46	25.48	25.48	25.43	25.45	25.51	25.44	25.56	0.82	0.44	0.55	0.6	1.37	0.21
				0.73	0.03			0.98	-0.03			0.99	0	P33030	yeiR	21.34	21.39	21.44	21.43	21.35	21.28	21.41	21.33	21.42	0.56	0.59	-0.59	0.57	-0.02	0.98
				0.092	-0.13			0.93	0.06			0.29	-0.08	P0ADK8	yibL	22.89	22.88	22.79	22.94	22.9	22.88	22.79	22.78	22.77	-2.98	0.019	1.25	0.25	-1.73	0.12
				0.49	-0.09			0.96	-0.08			0.2	-0.17	P18392	rstB	20.05	20.06	20.07	20.06	19.98	19.88	19.76	20.04	19.87	-1.09	0.31	-1.05	0.33	-2.14	0.066
				0.24	0.11			0.98	-0.04			0.46	0.07	P0AG51	rpmD	27.53	27.64	27.57	27.54	27.61	27.46	27.6	27.69	27.65	1.89	0.097	-0.68	0.52	1.21	0.26
				0.071	-0.48			0.95	0.17			0.22	-0.31	P08997	aceB	24.6	24.24	24.6	24.73	24.42	24.81	24.35	24.18	23.99	-3.24	0.013	1.15	0.28	-2.08	0.072
				0.75	0.15			0.98	0.17			0.49	0.32	Q46916	gudP	20.23	19.81	20.51	20.61	19.75	20.69	20.82	20.3	20.41	0.53	0.61	0.58	0.58	1.12	0.3
				0.48	-0.07			1	-0.01			0.45	-0.08	P76389	yegH	19.89	19.76	19.76	19.78	19.79	19.82	19.69	19.67	19.83	-1.11	0.3	-0.13	0.9	-1.24	0.25
				0.17	-0.19			0.98	-0.05			0.1	-0.24	P75914	ycdX	21.29	21.38	21.27	21.38	21.35	21.07	21.06	21.08	21.09	-2.26	0.055	-0.56	0.59	-2.82	0.024
				0.25	0.12			0.99	0.03			0.17	0.16	P77348	mppA	23.06	23.2	23.06	23.14	23.23	23.06	23.34	23.26	23.2	1.82	0.11	0.52	0.62	2.34	0.049
				0.11	0.17			0.84	-0.14			0.74	0.03	P76104	rlhA	20.49	20.54	20.47	20.45	20.36	20.28	20.53	20.61	20.46	2.76	0.026	-2.2	0.061	0.56	0.59
				0.63	-0.04			0.99	0.01			0.79	-0.02	P0AFG0	nusG	24.91	24.92	24.84	24.87	24.9	24.95	24.83	24.87	24.9	-0.78	0.46	0.32	0.76	-0.46	0.65
				0.62	0.1			0.99	-0.04			0.79	0.06	P28305	pabC	18.52	18.71	18.71	18.68	18.79	18.35	18.63	18.81	18.67	0.82	0.44	-0.35	0.73	0.46	0.66
				0.97	0.02			0.85	-0.48			0.25	-0.46	P0AF50	yjbR	20.4	20.33	19.8	19.79	19.94	19.37	19.99	19.3	19.87	0.07	0.95	-1.96	0.087	-1.89	0.097
				0.29	-0.74			0.99	-0.16			0.22	-0.9	P0AF26	narJ	21.48	22.32	20.91	21.35	22.02	20.87	20.97	20.96	20.08	-1.69	0.13	-0.36	0.73	-2.05	0.076
	+	+	+	3e-05	2.04			0.98	0.07	+	+	2.4e-05	2.11	P10384	fadL	21.43	21.61	21.72	21.62	21.53	21.82	23.53	23.7	23.86	17.38	2.1e-07	0.61	0.56	17.98	1.6e-07
				0.014	-0.31			0.88	0.1			0.052	-0.21	P77619	yfeW	18.74	18.7	18.62	18.69	18.84	18.81	18.44	18.43	18.54	-5.12	0.0011	1.6	0.15	-3.51	0.0086
				0.28	0.15			0.75	-0.21			0.68	-0.06	P0AG96	secE	18.98	18.77	18.93	18.83	18.61	18.61	18.92	18.75	18.82	1.72	0.13	-2.41	0.044	-0.69	0.51
				0.91	-0.01			0.99	-0.02			0.76	-0.03	P0A6T5	folE	22.24	22.36	22.32	22.24	22.31	22.32	22.25	22.32	22.26	-0.21	0.84	-0.3	0.77	-0.51	0.62
				0.25	0.11			0.99	0.01			0.22	0.12	P0A9C3	galM	23.75	23.75	23.83	23.8	23.73	23.84	23.83	23.88	24	1.86	0.1	0.19	0.85	2.05	0.076
				0.38	0.14			0.49	-0.38			0.18	-0.24	P65367	yqcA	21.56	21.34	21.4	21.16	21.15	20.84	21.26	21.09	21.24	1.37	0.21	-3.63	0.0072	-2.26	0.055
				0.012	-0.21			1	0			0.011	-0.22	P0A796	pfkA	24.08	24.1	24.1	24.12	24.09	24.06	23.91	23.85	23.86	-5.25	0.00091	-0.12	0.91	-5.37	0.00079
				0.32	-0.34			0.99	0.04			0.39	-0.3	P76035	yciW	19.15	19.86	19.34	19.19	19.76	19.52	19.17	19.33	18.94	-1.59	0.15	0.19	0.86	-1.41	0.2
				0.56	-0.22			0.99	0.07			0.7	-0.15	P0ADE6	kbp	22.86	22.31	22.7	22.94	22.31	22.84	22.82	22.14	22.46	-0.93	0.38	0.29	0.78	-0.64	0.54
				0.37	0.11			0.96	0.07			0.16	0.18	P0A9T4	tas	23.23	23.2	23.01	23.31	23.14	23.21	23.36	23.35	23.27	1.42	0.2	0.99	0.35	2.4	0.044
				0.17	0.59			0.86	0.45			0.033	1.04	P42601	alx	15.26	15.76	15.57	16.37	16.18	15.39	16.34	16.69	16.69	2.29	0.053	1.75	0.12	4.04	0.0041
				0.5	-0.13			0.98	0.09			0.86	-0.04	P20966	fruA	22.78	22.83	22.98	22.95	22.91	23	22.81	22.56	23.09	-1.07	0.32	0.72	0.49	-0.34	0.74
				0.083	-0.18			0.94	0.07			0.25	-0.11	P37769	kduD	18.92	18.77	18.95	18.95	18.94	18.96	18.72	18.78	18.81	-3.09	0.016	1.19	0.27	-1.91	0.095
				0.013	-0.71			0.98	0.1			0.024	-0.61	P0A8G6	wrbA	24.64	24.44	24.37	24.68	24.48	24.6	24.17	23.66	23.79	-5.17	0.00099	0.74	0.48	-4.43	0.0025
				0.88	0.05			0.93	-0.26			0.51	-0.21	P0AF52	ghxP	20.19	20.4	20.29	19.89	20.2	20	19.6	20.38	20.27	0.27	0.8	-1.34	0.22	-1.08	0.32
				0.62	-0.08			0.99	0.05			0.86	-0.03	P46850	rtcB	18.72	18.55	18.58	18.72	18.47	18.81	18.71	18.54	18.49	-0.8	0.45	0.47	0.65	-0.33	0.75
				0.36	-0.17			0.99	-0.04			0.27	-0.21	Q6BF17	dgoD	18.27	18.23	17.89	18.11	18.16	17.99	17.96	18.03	17.78	-1.45	0.19	-0.37	0.72	-1.82	0.11
				0.9	0.02			0.95	-0.09			0.61	-0.07	P08390	usg	23.03	23.12	23.12	23.02	23.15	22.83	22.97	23.07	23.02	0.24	0.82	-1.07	0.32	-0.83	0.43
				0.57	0.08			1	0			0.56	0.08	P0ADP7	ubiJ	20.74	20.94	20.74	20.74	20.87	20.81	20.74	20.94	20.99	0.92	0.38	0.04	0.97	0.96	0.37
				0.83	-0.03			0.99	-0.03			0.61	-0.06	P46118	hexR	21.8	21.95	21.77	21.75	21.89	21.79	21.74	21.74	21.87	-0.37	0.72	-0.47	0.65	-0.84	0.43
				0.38	0.07			0.99	0.03			0.25	0.1	P28306	mltG	20.1	20.06	20.15	20.18	20.05	20.16	20.23	20.22	20.16	1.4	0.2	0.49	0.64	1.89	0.097
				0.16	-0.14			0.93	0.09			0.58	-0.06	P13518	csrD	19.29	19.25	19.32	19.45	19.25	19.43	19.22	19.25	19.22	-2.32	0.05	1.42	0.2	-0.9	0.4
				0.37	-0.16			0.73	-0.31			0.03	-0.47	P69346	yefM	17.85	18.24	18.02	17.78	17.84	17.57	17.48	17.66	17.56	-1.44	0.19	-2.69	0.029	-4.13	0.0037
				0.36	-0.14			0.96	-0.09			0.16	-0.23	P0AA04	ptsH	24.27	24.22	24.29	24.19	24.35	23.96	24.04	23.93	24.11	-1.46	0.18	-0.93	0.38	-2.4	0.045
				0.38	0.1			0.99	0.03			0.26	0.14	P0A7U3	rpsS	27.61	27.8	27.57	27.64	27.73	27.72	27.72	27.81	27.87	1.4	0.2	0.45	0.66	1.85	0.1
				0.071	0.17			1	0.01			0.058	0.18	P21507	srmB	23.03	23.01	23.08	23.12	23.03	23	23.17	23.28	23.21	3.24	0.013	0.17	0.87	3.41	0.0099
				0.95	-0.01			0.99	-0.05			0.71	-0.06	P0AFH0	ogt	20.83	21.05	20.8	20.88	21.01	20.65	20.77	20.84	20.88	-0.13	0.9	-0.48	0.64	-0.62	0.56
				0.3	0.11			1	0			0.33	0.11	P75913	ghrA	22.53	22.45	22.41	22.44	22.46	22.48	22.71	22.56	22.46	1.65	0.14	-0.06	0.95	1.59	0.15
				0.025	0.76			1	0.02			0.023	0.78	P77689	sufD	20.21	19.91	20.36	20.2	19.99	20.34	20.63	21	21.2	4.37	0.0027	0.09	0.93	4.47	0.0024
				0.39	-0.19			0.88	0.23			0.9	0.04	Cont_Q2HJ86	TUBA1D	19.01	19.27	19.45	19.36	19.39	19.65	19.26	19.11	19.46	-1.37	0.21	1.62	0.15	0.25	0.81
				0.66	-0.08			0.84	-0.23			0.11	-0.31	P0AFZ3	sspB	20.53	20.6	20.37	20.28	20.43	20.1	20.12	20.09	20.37	-0.71	0.5	-2.04	0.077	-2.76	0.026
				0.27	-0.12			1	0.01			0.31	-0.12	P23305	yigA	20.5	20.5	20.51	20.43	20.57	20.53	20.25	20.49	20.42	-1.75	0.12	0.1	0.92	-1.64	0.14
				0.95	0.01			0.96	-0.09			0.62	-0.07	P17444	betA	20.25	20.37	20.39	20.34	20.31	20.09	20.18	20.4	20.2	0.12	0.91	-0.95	0.37	-0.82	0.43
				0.33	-0.14			0.93	-0.12			0.1	-0.26	P25906	pdxI	20.89	20.77	20.92	20.8	20.64	20.78	20.79	20.5	20.51	-1.56	0.16	-1.28	0.24	-2.85	0.023
				0.067	0.22			0.96	0.07			0.027	0.29	P56258	wecF	18.96	19.12	19.18	19.1	19.23	19.12	19.37	19.38	19.37	3.3	0.012	0.98	0.36	4.27	0.003
				0.48	0.11			0.99	0.05			0.32	0.15	P0A6T3	galK	24.32	24.47	24.48	24.45	24.39	24.58	24.42	24.55	24.76	1.13	0.29	0.49	0.64	1.61	0.15
				0.0056	0.82			0.93	-0.18			0.015	0.64	P0AFI9	perM	18.72	18.65	18.49	18.25	18.68	18.38	19.24	19.42	19.11	6.33	0.00028	-1.39	0.2	4.94	0.0013
				0.1	-0.12			0.95	0.05			0.28	-0.08	P15038	helD	21.46	21.47	21.47	21.56	21.5	21.47	21.42	21.36	21.39	-2.86	0.022	1.08	0.31	-1.78	0.11
				0.6	0.05			0.99	-0.01			0.73	0.03	P77791	maa	23.03	23.05	23.12	22.98	23.12	23.06	23.06	23.08	23.17	0.85	0.42	-0.26	0.8	0.59	0.57
				0.27	0.33			0.99	-0.1			0.44	0.23	P16256	panF	18.26	17.97	18.1	18.35	18.09	17.6	18.42	18.42	18.18	1.78	0.12	-0.52	0.62	1.25	0.25
				0.22	0.11			0.98	0.03			0.12	0.15	P0AAB6	galF	23.51	23.54	23.49	23.52	23.61	23.51	23.66	23.74	23.58	2.01	0.081	0.63	0.55	2.64	0.031
				0.55	0.06			0.98	-0.04			0.89	0.02	P0A7E5	pyrG	26.36	26.32	26.29	26.3	26.35	26.19	26.25	26.43	26.34	0.95	0.37	-0.67	0.52	0.28	0.79
				0.059	-0.79			0.99	-0.08			0.04	-0.87	P25889	preA	22.03	21.82	21.71	21.94	21.62	21.76	21.48	20.97	20.49	-3.44	0.0095	-0.35	0.74	-3.79	0.0058
				0.41	0.06			0.93	-0.06			0.97	0	P20083	parE	22.15	22.16	22.15	22.14	22.09	22.06	22.11	22.18	22.16	1.29	0.23	-1.38	0.21	-0.08	0.94
				0.61	-0.04			0.99	-0.01			0.52	-0.05	P0A8M0	asnS	25.11	25.22	25.09	25.1	25.19	25.1	25.08	25.09	25.09	-0.82	0.44	-0.23	0.83	-1.05	0.33
				0.85	-0.03			0.95	-0.09			0.37	-0.11	P0AEE8	dam	20.3	20.41	20.52	20.28	20.24	20.44	20.23	20.31	20.35	-0.33	0.75	-1.12	0.3	-1.46	0.19
	+			0.091	2.03			0.97	0.55	+		0.039	2.58	P31801	chaA	16.39	14.33	15.53	17.34	15.52	15.05	17.82	17.82	18.37	3	0.018	0.82	0.44	3.82	0.0056
				0.096	0.29			0.93	-0.13			0.32	0.16	P64636	yrfG	19.53	19.77	19.63	19.48	19.68	19.39	19.73	19.76	19.92	2.92	0.02	-1.32	0.22	1.6	0.15
				0.8	0.06			0.99	-0.02			0.9	0.03	P0A8P1	aat	18.04	18.19	18.26	18.36	17.99	18.07	18.26	18.37	17.96	0.43	0.68	-0.18	0.86	0.25	0.81
				0.15	0.14			0.85	0.1			0.026	0.25	P0AGI8	trkA	20.41	20.3	20.47	20.5	20.47	20.52	20.63	20.7	20.59	2.47	0.04	1.84	0.11	4.31	0.0029
				0.6	-0.09			0.96	0.11			0.92	0.02	P0AEM9	tcyJ	22.03	22.35	22.02	22.16	22.35	22.22	22.24	22.14	22.09	-0.85	0.42	1.05	0.32	0.2	0.84
				0.37	0.15			0.84	-0.23			0.63	-0.08	P02925	rbsB	25.09	25.32	25.1	24.85	25.12	24.87	25.06	25	25.22	1.44	0.19	-2.23	0.058	-0.79	0.45
				0.91	-0.05			0.89	0.39			0.41	0.34	P76216	astB	19.12	18.21	18.84	19.35	18.69	19.29	19.16	19.01	19.01	-0.2	0.85	1.54	0.16	1.34	0.22
				0.27	0.15			0.95	-0.09			0.69	0.06	P37013	norR	19.43	19.36	19.25	19.32	19.36	19.08	19.42	19.46	19.33	1.74	0.12	-1.07	0.32	0.67	0.52
				0.1	0.78			0.99	0.07			0.079	0.85	P39452	nrdE	18.96	18.47	18.87	19.16	18.53	18.82	19.04	19.89	19.91	2.87	0.022	0.25	0.81	3.12	0.015
				0.13	0.4			0.95	-0.16			0.34	0.24	P0AE58	caiF	20.06	20.03	20.24	19.82	19.71	20.32	20.34	20.28	20.43	2.63	0.032	-1.07	0.32	1.56	0.16
				0.0024	-0.84			0.89	-0.18			0.00091	-1.02	P39300	ulaG	20.04	19.96	19.74	19.9	19.79	19.53	18.96	18.83	18.89	-7.49	8.9e-05	-1.56	0.16	-9.05	2.4e-05
				0.49	-0.07			0.85	0.12			0.67	0.05	P12008	aroC	21.64	21.66	21.65	21.69	21.69	21.91	21.65	21.71	21.72	-1.09	0.31	1.82	0.11	0.72	0.49
				0.35	-0.08			0.98	0.04			0.62	-0.04	P0AE34	artQ	19.62	19.71	19.76	19.79	19.68	19.73	19.68	19.65	19.63	-1.5	0.17	0.69	0.51	-0.81	0.44
				0.26	-0.15			0.85	-0.16			0.045	-0.31	P0AD05	yecA	21.44	21.5	21.43	21.28	21.25	21.37	21.16	20.97	21.31	-1.82	0.11	-1.83	0.11	-3.65	0.0071
				0.47	0.08			0.85	0.12			0.092	0.2	P43341	lpxH	19.33	19.28	19.23	19.33	19.37	19.51	19.43	19.45	19.57	1.14	0.29	1.82	0.11	2.96	0.019
				0.048	0.27			0.73	-0.21			0.62	0.06	P77559	ynfL	18.16	17.91	17.98	17.84	17.8	17.78	18.16	18.06	18.01	3.66	0.0069	-2.84	0.023	0.82	0.44
				0.12	-0.17			0.84	0.13			0.68	-0.05	P0AEK0	exoX	20.09	20.11	20.22	20.26	20.29	20.26	19.99	20.09	20.21	-2.7	0.028	1.99	0.083	-0.7	0.5
				0.091	-0.42			0.96	0.13			0.22	-0.28	P0AED0	uspA	23.99	24.05	23.55	24.03	24.01	23.95	23.47	23.5	23.77	-3	0.018	0.96	0.37	-2.03	0.078
				0.35	0.09			0.88	-0.09			0.94	-0.01	P0ADX9	rsmD	20.68	20.62	20.51	20.56	20.51	20.46	20.58	20.65	20.56	1.49	0.18	-1.63	0.14	-0.15	0.89
				0.0033	1.13			0.96	-0.16			0.0066	0.96	P39371	nanM	19.82	19.72	19.75	19.78	19.42	19.61	20.88	20.36	20.94	7.05	0.00013	-1.03	0.33	6.02	0.00038
	+	+	+	0.0015	-3.1			0.99	-0.15	+	+	0.0011	-3.26	P37686	yiaY	19.76	20.23	19.12	19.56	20.13	18.98	16.63	16.02	16.7	-8.34	4.3e-05	-0.41	0.69	-8.75	3.1e-05
				0.28	-0.18			0.73	0.27			0.58	0.09	P37351	rpiB	19.79	19.91	20.01	20.2	20.1	20.23	20.12	19.77	20.1	-1.71	0.13	2.6	0.033	0.9	0.4
				0.48	-0.08			0.99	0.03			0.7	-0.04	P45552	yhfZ	19.97	20.03	19.99	20.13	20	19.96	19.84	19.98	20.04	-1.12	0.3	0.47	0.65	-0.64	0.54
				0.72	-0.03			0.93	0.07			0.68	0.04	P06961	cca	20.9	20.9	20.87	21.01	20.97	20.89	20.97	20.85	20.96	-0.6	0.57	1.3	0.23	0.71	0.5
				0.041	-0.19			0.91	0.08			0.17	-0.12	P0A9R7	ftsE	24	24.05	24.02	24.02	24.13	24.15	23.93	23.91	23.88	-3.84	0.0054	1.51	0.17	-2.32	0.05
				0.78	0.07			0.73	-0.41			0.21	-0.34	P0A761	nanE	22.61	22.98	23.1	22.41	22.43	22.61	22.48	22.38	22.82	0.47	0.65	-2.6	0.033	-2.14	0.067
				0.53	0.07			0.98	-0.06			0.9	0.02	P75746	pxpA	18.58	18.71	18.63	18.62	18.67	18.46	18.75	18.63	18.6	1.01	0.34	-0.78	0.46	0.24	0.82
				0.25	-0.43			0.99	-0.06			0.22	-0.49	P77252	ykgE	24.12	24.54	24.18	24.03	24.56	24.07	23.9	24.14	23.33	-1.83	0.11	-0.25	0.81	-2.08	0.073
				0.24	0.4			0.99	-0.08			0.35	0.31	P30131	hypF	18.09	17.84	17.62	17.44	18.19	17.67	18.03	18.37	18.1	1.92	0.093	-0.4	0.7	1.52	0.17
				0.056	-0.28			0.98	0.05			0.1	-0.23	P0AEB7	yoaB	22.17	22.39	22.42	22.29	22.45	22.4	22.13	22.01	22.15	-3.49	0.0088	0.63	0.55	-2.86	0.022
				0.74	-0.03			0.96	0.05			0.82	0.02	P39199	prmB	21.92	21.94	21.9	21.95	22.06	21.91	21.89	21.97	21.98	-0.54	0.61	0.95	0.37	0.41	0.69
				0.75	-0.04			1	0.01			0.8	-0.03	P24173	waaC	20.63	20.75	20.7	20.77	20.78	20.56	20.57	20.74	20.67	-0.53	0.61	0.09	0.93	-0.44	0.67
				0.0014	1.09			0.99	0.06			0.00095	1.16	P68187	malK	22.23	22.42	22.47	22.26	22.32	22.72	23.58	23.42	23.58	8.47	3.8e-05	0.5	0.63	8.97	2.6e-05
				0.37	0.21			0.74	-0.36			0.52	-0.15	P0A9R4	fdx	22.89	22.95	22.67	22.39	22.65	22.39	22.69	22.41	22.94	1.43	0.19	-2.47	0.04	-1.05	0.33
				0.37	-0.64			0.95	0.52			0.9	-0.12	P39409	yjjW	15.1	16.99	16.37	16.62	17	16.41	16.05	16.39	15.67	-1.42	0.19	1.16	0.28	-0.26	0.8
				0.2	-0.16			0.99	-0.04			0.13	-0.2	P13016	ampD	21.48	21.35	21.39	21.44	21.34	21.33	21.34	21.07	21.21	-2.1	0.07	-0.5	0.63	-2.61	0.033
				0.041	1.59			0.99	0.08			0.033	1.67	P07821	fhuC	18.13	18.98	19.01	18.07	19.12	19.17	19.71	20.59	20.83	3.83	0.0055	0.19	0.85	4.02	0.0042
				0.15	-0.33			0.97	0.11			0.32	-0.22	P22255	cysQ	21.94	21.69	21.96	22.02	21.75	22.15	21.85	21.48	21.61	-2.42	0.043	0.81	0.44	-1.61	0.15
				0.27	0.46			0.85	-0.48			0.98	-0.02	P0AGI1	rbsC	18.7	18.57	19.34	18.69	18.22	18.26	18.99	18.41	19.16	1.75	0.12	-1.82	0.11	-0.07	0.94
				0.15	-0.15			0.89	-0.1			0.033	-0.25	P0A884	thyA	22.21	22.16	22.1	22.07	22.11	22	21.83	22	21.89	-2.47	0.04	-1.56	0.16	-4.04	0.0041
				0.097	-0.26			0.93	0.12			0.34	-0.13	P13656	chiA	18	17.89	18.07	18.18	18.01	18.14	17.82	17.73	18.01	-2.91	0.021	1.38	0.21	-1.53	0.17
				0.58	0.05			0.98	0.04			0.32	0.09	P07862	ddlB	21.87	21.92	21.87	21.96	21.93	21.88	21.89	21.97	22.07	0.9	0.4	0.71	0.5	1.61	0.15
				0.77	-0.03			0.93	-0.08			0.27	-0.12	P69503	apt	23.9	23.93	23.78	23.76	23.83	23.77	23.67	23.76	23.84	-0.5	0.63	-1.3	0.23	-1.8	0.11
				0.00024	-1.53			1	0.01			0.00023	-1.52	P64534	rcnB	21.61	22.07	21.63	21.74	21.87	21.73	20.37	20.11	20.27	-11.68	3.9e-06	0.05	0.96	-11.63	4e-06
				0.7	-0.13			0.93	0.27			0.71	0.13	Cont_Q1WEI2	prpL	17.88	17.89	18.57	18.32	18.19	18.63	18.35	17.99	18.4	-0.62	0.55	1.25	0.25	0.63	0.55
				0.35	-0.18			0.98	0.07			0.58	-0.11	P0A901	blc	20.87	20.74	20.84	21.03	20.65	20.99	20.9	20.57	20.63	-1.5	0.17	0.6	0.56	-0.89	0.4
				0.28	-0.18			0.99	-0.02			0.24	-0.2	P0A756	kefG	18.36	18.3	18.59	18.37	18.28	18.53	18.1	18.21	18.33	-1.72	0.13	-0.23	0.82	-1.95	0.089
				0.16	0.18			0.96	-0.08			0.4	0.1	P27862	yigZ	19.03	18.82	18.76	18.79	18.85	18.72	18.98	19.01	18.93	2.4	0.045	-1.04	0.33	1.36	0.21
				0.7	0.05			0.99	0.04			0.49	0.1	P33920	yejK	22.26	22.47	22.35	22.26	22.56	22.4	22.43	22.47	22.49	0.62	0.55	0.52	0.62	1.14	0.29
				0.85	0.02			0.95	-0.07			0.64	-0.05	P60664	hisF	21.88	21.79	21.7	21.76	21.7	21.7	21.81	21.67	21.74	0.34	0.74	-1.12	0.3	-0.78	0.46
				0.53	-0.12			0.96	-0.12			0.23	-0.23	P23872	aes	18.89	18.81	19.2	18.88	19	18.67	18.69	18.74	18.76	-1.01	0.34	-0.98	0.36	-2	0.083
				0.51	0.05			0.96	0.05			0.22	0.1	P0AG30	rho	25.33	25.45	25.4	25.44	25.44	25.45	25.45	25.48	25.56	1.04	0.33	1	0.35	2.03	0.078
				0.88	0.03			0.99	-0.02			0.99	0	P0A7E3	pyrE	19.04	18.87	19.07	19.08	18.85	18.98	18.98	18.84	19.17	0.26	0.8	-0.23	0.82	0.03	0.98
				0.98	0			0.88	0.17			0.31	0.18	P76142	lsrB	18.22	18.3	18.36	18.56	18.37	18.47	18.72	18.32	18.39	0.03	0.98	1.61	0.15	1.64	0.14
				0.83	-0.02			0.49	-0.19			0.033	-0.21	P0ADU2	ygiN	21.69	21.73	21.66	21.5	21.59	21.43	21.47	21.5	21.49	-0.37	0.72	-3.66	0.0069	-4.03	0.0042
				0.029	-0.55			1	-0.01			0.027	-0.56	P0ABJ9	cydA	25.43	25.62	25.24	25.42	25.63	25.21	24.91	24.93	24.78	-4.21	0.0033	-0.08	0.94	-4.29	0.003
				0.14	0.17			0.98	-0.05			0.26	0.13	P0A9W6	ibaG	22.13	22.12	22.16	22.1	22.19	21.98	22.25	22.18	22.35	2.53	0.037	-0.68	0.51	1.84	0.1
				0.63	0.05			1	0			0.66	0.04	P37692	waaF	21.21	21.3	21.31	21.3	21.29	21.22	21.24	21.4	21.31	0.78	0.46	-0.05	0.96	0.74	0.48
				0.018	0.24			0.96	-0.04			0.037	0.2	P09549	dedD	20.48	20.51	20.5	20.43	20.53	20.39	20.64	20.73	20.71	4.76	0.0016	-0.86	0.42	3.9	0.005
				0.82	0.04			0.88	0.16			0.22	0.2	P52643	ldhA	22.37	22.26	22.45	22.62	22.4	22.55	22.69	22.39	22.61	0.4	0.7	1.65	0.14	2.05	0.076
				0.092	-0.15			0.84	0.1			0.54	-0.05	P06715	gor	22.51	22.6	22.66	22.68	22.66	22.72	22.55	22.54	22.53	-2.97	0.019	1.98	0.085	-0.99	0.35
				0.29	-0.1			0.95	0.07			0.75	-0.03	P0ACB4	hemG	22.1	21.99	22.04	22.14	22.01	22.2	21.96	22.06	22.01	-1.69	0.13	1.14	0.29	-0.55	0.6
				0.41	-0.18			0.98	0.09			0.71	-0.09	P77739	yniA	20.81	20.64	20.88	20.85	20.7	21.05	20.77	20.41	20.87	-1.28	0.24	0.66	0.53	-0.62	0.55
				0.083	-0.21			1	0.01			0.093	-0.2	P76539	ypeA	19.79	19.93	19.96	19.9	19.97	19.84	19.76	19.72	19.6	-3.09	0.016	0.15	0.89	-2.94	0.02
				0.37	-0.08			0.99	0.02			0.49	-0.07	P76550	yffS	20.75	20.78	20.88	20.86	20.76	20.85	20.78	20.66	20.77	-1.41	0.2	0.29	0.78	-1.12	0.3
				0.17	-0.14			0.73	0.17			0.83	0.02	P62615	ispE	20.12	20.02	20.13	20.23	20.17	20.37	20.1	20.13	20.12	-2.29	0.053	2.68	0.029	0.39	0.71
				0.25	-0.46			1	-0.03			0.24	-0.49	P77536	ykgF	23.23	23.79	23.27	23.21	23.73	23.26	22.97	23.35	22.5	-1.83	0.11	-0.12	0.91	-1.94	0.09
				0.2	0.15			0.99	0.02			0.15	0.17	P76273	rsmF	19.88	19.95	19.84	19.88	19.97	19.89	19.92	20.15	20.12	2.11	0.069	0.35	0.74	2.46	0.041
				0.24	0.18			0.97	-0.08			0.5	0.11	P0A7M9	rpmE	26.48	26.58	26.69	26.62	26.59	26.31	26.71	26.6	26.75	1.9	0.095	-0.81	0.44	1.09	0.31
				0.84	-0.04			0.99	0.03			0.95	-0.02	P07014	sdhB	25.03	25.06	25.09	25.03	25.04	25.2	25.05	25.29	24.78	-0.36	0.73	0.22	0.83	-0.14	0.89
				0.95	-0.01			0.99	-0.01			0.83	-0.02	P75863	ycbX	21.88	21.97	21.91	21.89	21.94	21.89	21.91	21.85	21.95	-0.12	0.91	-0.27	0.79	-0.39	0.71
				0.15	0.16			0.91	-0.1			0.57	0.06	P77223	rsxB	18.71	18.79	18.78	18.58	18.7	18.7	18.72	18.92	18.83	2.43	0.043	-1.51	0.17	0.92	0.38
				0.29	-0.37			0.99	-0.05			0.25	-0.43	P0AGF6	tdcB	23.6	23.37	23.61	23.37	23.19	23.86	23.53	22.82	22.95	-1.66	0.14	-0.24	0.82	-1.9	0.096
				0.4	-0.13			0.99	0.02			0.5	-0.11	P0ACR9	mprA	21.02	21.28	21.05	21.11	21.23	21.08	20.92	20.95	21.17	-1.34	0.22	0.24	0.82	-1.1	0.3
				0.11	-0.26			1	0.01			0.12	-0.25	P0A8E1	ycfP	22.55	22.7	22.39	22.61	22.57	22.48	22.36	22.37	22.15	-2.76	0.026	0.06	0.95	-2.7	0.028
				0.45	-0.08			0.99	0.02			0.57	-0.06	P0ACL9	pdhR	20.24	20.18	20.2	20.28	20.12	20.27	20.08	20.13	20.23	-1.19	0.27	0.26	0.8	-0.93	0.38
				0.82	0.02			0.93	0.08			0.3	0.1	P0A6S7	gpsA	22.24	22.23	22.23	22.4	22.31	22.23	22.29	22.42	22.31	0.39	0.71	1.32	0.23	1.71	0.13
	+	+		0.018	2.22			1	0	+		0.018	2.22	P15047	entA	17.35	16.99	17.63	16.88	17.35	17.75	18.46	19.9	20.28	4.81	0.0015	0	1	4.81	0.0015
				0.045	0.6			0.96	0.15			0.019	0.76	P77522	sufB	19.26	19.14	19.53	19.46	19.25	19.69	19.82	20.13	20.26	3.74	0.0062	0.96	0.37	4.7	0.0018
				0.57	-0.08			0.96	0.08			1	0	P0ACE3	hha	18.51	18.47	18.21	18.58	18.46	18.4	18.43	18.36	18.4	-0.92	0.39	0.92	0.38	0.01	0.99
				0.7	0.63			0.87	1.72			0.17	2.36	P06960	argF	17.55	14.73	13.27	17.81	17.16	15.76	17.74	17.57	17.31	0.62	0.55	1.7	0.13	2.32	0.05
				0.17	0.12			0.99	0.02			0.12	0.14	P0AFY8	seqA	23.19	23.29	23.3	23.28	23.28	23.27	23.35	23.38	23.48	2.29	0.053	0.36	0.73	2.65	0.031
				0.55	-0.21			0.98	-0.15			0.31	-0.35	P38521	yggL	18.97	18.68	18.84	18.69	18.27	19.1	18.24	18.74	18.46	-0.96	0.36	-0.68	0.51	-1.65	0.14
				0.0057	0.33			0.99	-0.02			0.0072	0.3	P0AEI4	rimO	21.79	21.86	21.8	21.79	21.81	21.78	22.08	22.07	22.21	6.31	0.00028	-0.43	0.68	5.88	0.00044
				0.033	-0.25			0.93	0.08			0.1	-0.17	P0A9E0	araC	19.75	19.62	19.79	19.82	19.75	19.82	19.52	19.62	19.49	-4.05	0.004	1.22	0.26	-2.83	0.023
				0.69	0.08			0.98	0.08			0.43	0.16	P37745	rfbC	21.64	21.82	21.55	21.63	21.86	21.76	21.66	22.09	21.76	0.65	0.53	0.64	0.54	1.3	0.23
				0.63	-0.04			0.98	-0.04			0.34	-0.09	P25397	tehB	22.49	22.46	22.46	22.38	22.47	22.43	22.48	22.35	22.31	-0.79	0.45	-0.74	0.48	-1.54	0.17
				0.4	-0.12			0.93	0.12			0.98	0	P22259	pckA	25.7	25.71	25.75	25.79	25.76	25.97	25.77	25.84	25.56	-1.33	0.22	1.39	0.2	0.06	0.96
				0.64	-0.22			0.99	-0.13			0.46	-0.34	P21362	yciF	19.72	19.03	19.62	19.47	18.91	19.61	19.6	18.99	18.75	-0.76	0.47	-0.44	0.67	-1.2	0.27
				0.24	-0.34			0.99	0.05			0.32	-0.29	P31678	otsB	19.96	19.61	19.9	20.15	19.63	19.82	19.85	19.37	19.36	-1.87	0.1	0.25	0.81	-1.62	0.15
				0.15	0.18			0.96	-0.07			0.35	0.11	Q46798	ygeR	21.13	21.34	21.31	21.29	21.14	21.13	21.42	21.31	21.39	2.43	0.043	-0.93	0.38	1.5	0.17
				0.19	-0.32			0.99	0.03			0.24	-0.29	P64610	yrbL	20.47	20.03	20.12	20.43	20.15	20.15	20.02	19.7	20.05	-2.17	0.064	0.23	0.82	-1.94	0.091
				0.05	0.25			0.55	-0.22			0.83	0.03	P39337	yjgM	20.3	20.28	20.28	20.11	20.12	19.97	20.32	20.2	20.43	3.62	0.0074	-3.23	0.013	0.39	0.71
				0.41	-0.1			0.96	0.07			0.86	-0.02	P0ACK5	deoR	21.26	21.2	21.15	21.22	21.34	21.27	21.04	21.29	21.21	-1.29	0.24	0.95	0.37	-0.33	0.75
				0.55	-0.08			0.99	-0.02			0.46	-0.11	P0A8Y3	yihX	21.46	21.31	21.31	21.44	21.32	21.25	21.41	21.14	21.22	-0.95	0.37	-0.26	0.8	-1.2	0.26
				0.55	-0.07			0.98	0.06			0.93	-0.01	P39410	yjjJ	19.22	19.13	19.13	19.37	19.15	19.13	19.15	19.19	19.1	-0.95	0.37	0.77	0.47	-0.18	0.86
				0.0041	-0.84			0.98	-0.09			0.0025	-0.93	P39304	ulaD	20.81	20.45	20.44	20.6	20.49	20.34	19.73	19.46	19.71	-6.7	0.00019	-0.69	0.51	-7.39	9.8e-05
				0.013	-0.41			0.95	0.09			0.032	-0.32	P22564	rihC	22.81	23.01	22.77	22.94	22.98	22.93	22.64	22.54	22.43	-5.18	0.00098	1.1	0.31	-4.09	0.0039
				0.88	0.02			1	-0.01			0.93	0.01	P23830	pssA	22.48	22.57	22.48	22.47	22.48	22.57	22.65	22.48	22.44	0.27	0.79	-0.09	0.93	0.18	0.87
				0.022	1.15			1	0.02			0.02	1.18	P0AEL6	fepB	18.37	18.62	19.16	18.42	18.77	19.03	19.54	19.97	20.16	4.57	0.0021	0.09	0.93	4.67	0.0018
				0.067	0.26			0.52	-0.26			0.98	0	P0AGG0	thiL	20.82	20.85	20.82	20.63	20.7	20.39	20.84	20.82	20.83	3.31	0.012	-3.35	0.011	-0.05	0.96
				0.9	0.03			0.99	0.06			0.68	0.09	P0ADV5	yhbW	20.4	20.12	20.4	20.45	20.22	20.42	20.61	20.22	20.35	0.23	0.83	0.47	0.65	0.7	0.5
				0.43	-0.14			1	0.01			0.5	-0.12	P0ACC1	prmC	18.69	18.78	18.48	18.68	18.72	18.6	18.36	18.73	18.51	-1.24	0.25	0.13	0.9	-1.1	0.3
				0.38	0.23			0.99	0.09			0.24	0.32	P39325	ytfQ	22.39	22.1	22.47	22.53	22.29	22.41	22.93	22.33	22.64	1.4	0.2	0.54	0.6	1.94	0.09
				0.72	-0.05			0.98	0.07			0.93	0.02	P75809	ybjI	21.84	21.73	21.51	21.68	21.84	21.75	21.7	21.73	21.7	-0.6	0.57	0.78	0.46	0.18	0.86
				0.3	0.15			0.99	0.02			0.25	0.18	P60546	gmk	22.13	22.17	22.31	22.19	22.36	22.13	22.29	22.32	22.53	1.63	0.14	0.26	0.8	1.89	0.097
				0.96	-0.02			0.9	0.31			0.38	0.29	Cont_P02769	ALB	18.46	19	19.13	18.94	19.1	19.48	19.21	18.98	19.28	-0.09	0.93	1.52	0.17	1.43	0.19
				0.017	0.23			0.99	-0.02			0.025	0.2	P68567	rsmJ	20.73	20.64	20.69	20.63	20.64	20.71	20.87	20.86	20.93	4.87	0.0014	-0.52	0.62	4.35	0.0027
				0.97	0			0.5	-0.23			0.057	-0.22	P75874	yccU	21.38	21.3	21.18	21.06	21.08	21.03	21.14	20.98	21.07	0.06	0.96	-3.48	0.009	-3.42	0.0097
				0.44	-0.33			0.99	-0.13			0.3	-0.46	P30745	moaA	19.83	20.3	19.48	19.76	20.2	19.27	19.39	19.59	19.27	-1.21	0.26	-0.48	0.64	-1.69	0.13
				0.012	0.25			0.99	0.01			0.0095	0.26	P0ADR6	rlmM	21.47	21.44	21.39	21.5	21.44	21.41	21.65	21.73	21.71	5.25	0.0009	0.3	0.77	5.56	0.00063
				0.25	-0.24			0.98	0.08			0.43	-0.17	P11071	aceK	18.39	18.21	18.64	18.53	18.27	18.67	18.34	18.2	18.19	-1.84	0.1	0.57	0.59	-1.28	0.24
				0.22	-0.1			1	-0.01			0.2	-0.11	P0AC30	ftsX	20.77	20.61	20.69	20.68	20.69	20.68	20.61	20.59	20.54	-1.99	0.084	-0.16	0.88	-2.15	0.066
				0.98	0			0.99	0.02			0.88	0.02	P64624	yheO	21.46	21.52	21.42	21.53	21.53	21.4	21.5	21.55	21.4	-0.05	0.96	0.34	0.74	0.29	0.78
				0.57	-0.1			0.73	0.3			0.29	0.2	P64423	zntB	19.88	19.44	19.68	19.97	19.87	20.07	19.98	19.82	19.8	-0.91	0.39	2.65	0.031	1.74	0.12
				0.18	-0.24			1	-0.01			0.18	-0.25	P26646	acuI	22.92	23.02	22.77	22.94	23.01	22.73	22.79	22.7	22.46	-2.19	0.062	-0.08	0.93	-2.27	0.054
				0.44	-0.05			0.86	-0.08			0.09	-0.13	P24242	ascG	19.77	19.74	19.76	19.72	19.7	19.62	19.61	19.66	19.61	-1.23	0.26	-1.75	0.12	-2.98	0.019
				0.74	0.07			0.98	-0.07			0.99	0	P0AEN4	ftsL	19.32	19.37	19.31	19.29	19.51	18.97	19.24	19.41	19.33	0.54	0.6	-0.57	0.58	-0.03	0.98
				0.036	-0.34			0.99	0.03			0.049	-0.31	P0AFH6	oppC	21.44	21.59	21.59	21.58	21.42	21.72	21.29	21.16	21.25	-3.96	0.0046	0.38	0.72	-3.59	0.0077
				0.62	-0.06			0.85	0.14			0.53	0.08	P33634	yfiE	17.11	17.02	17.26	17.26	17.26	17.29	17.26	17.28	17.08	-0.82	0.44	1.84	0.1	1.03	0.33
				0.66	-0.09			0.84	-0.27			0.099	-0.36	P0ADS2	zapA	19.8	19.91	19.73	19.4	19.74	19.47	19.34	19.32	19.69	-0.71	0.5	-2.16	0.064	-2.88	0.022
				0.22	-0.16			0.93	0.11			0.72	-0.05	Q46938	kduI	19.04	19.09	19.19	19.19	19.16	19.3	18.94	19.05	19.19	-1.97	0.086	1.38	0.21	-0.6	0.57
				0.029	0.39			0.84	-0.18			0.19	0.2	P0ADZ4	rpsO	26.49	26.44	26.57	26.5	26.32	26.13	26.67	26.71	26.73	4.23	0.0032	-2.03	0.079	2.21	0.06
				0.17	1.16			1	0.07			0.15	1.23	P31545	efeB	17.79	18.42	18.87	17.5	18.89	18.9	18.77	19.93	20.08	2.3	0.052	0.14	0.89	2.44	0.042
				0.4	-0.27			0.99	-0.05			0.33	-0.32	P0AD49	raiA	23.86	23.71	23.54	23.87	23.45	23.64	23.62	22.91	23.62	-1.32	0.23	-0.25	0.81	-1.57	0.16
				0.15	-0.28			0.98	-0.09			0.072	-0.36	P0AFJ1	yjdM	22.28	22.21	21.95	22.17	22.14	21.88	21.89	21.77	21.7	-2.45	0.041	-0.76	0.47	-3.2	0.013
				0.16	0.14			0.96	-0.06			0.41	0.08	P0A7R5	rpsJ	28.06	28.1	28.06	27.98	28.08	27.97	28.05	28.18	28.23	2.35	0.048	-1.01	0.34	1.34	0.22
				0.23	-1.14			0.98	-0.34			0.14	-1.48	P77704	ydjI	17.54	18.26	17.19	17.87	18.15	15.94	16.23	16.64	15.68	-1.93	0.091	-0.58	0.58	-2.51	0.038
				0.058	-0.76			0.87	0.37			0.28	-0.39	P0ADU5	ygiW	23.15	22.86	23.15	23.67	23.09	23.52	23.08	22.3	22.61	-3.45	0.0094	1.68	0.13	-1.77	0.12
				0.23	0.37			0.99	-0.08			0.34	0.29	P0AGK8	iscR	21.97	21.93	22.18	21.85	22.06	21.94	21.85	22.52	22.58	1.95	0.088	-0.42	0.69	1.54	0.16
				0.25	0.15			1	0.01			0.23	0.16	P77293	yfdH	21.4	21.49	21.43	21.41	21.62	21.32	21.59	21.65	21.55	1.85	0.1	0.13	0.9	1.97	0.085
				0.81	0.03			0.98	-0.05			0.86	-0.02	P61316	lolA	22.56	22.69	22.5	22.6	22.58	22.42	22.55	22.55	22.57	0.41	0.69	-0.75	0.48	-0.34	0.74
				0.97	0			0.73	0.2			0.11	0.21	P0ADZ0	rplW	24.08	24.04	24.14	24.38	24.27	24.23	24.26	24.19	24.44	0.06	0.95	2.69	0.029	2.75	0.026
				0.14	-0.61			0.99	0.1			0.21	-0.51	P0ADQ7	ygaM	21.89	21.37	21.51	22.07	21.39	21.61	21.5	20.89	20.84	-2.53	0.036	0.42	0.69	-2.12	0.069
				0.93	0.02			0.99	-0.04			0.93	-0.02	P0ADP9	yihD	19.87	19.94	20.06	19.94	19.98	19.84	19.92	19.74	20.16	0.17	0.87	-0.35	0.74	-0.18	0.86
				0.093	0.13			0.98	-0.03			0.16	0.11	P0A720	tmk	20.82	20.7	20.76	20.73	20.72	20.76	20.87	20.87	20.87	2.95	0.019	-0.57	0.59	2.38	0.046
				0.004	-0.41			0.87	0.1			0.014	-0.31	P27303	emrA	22.02	22.1	22.14	22.15	22.18	22.23	21.68	21.83	21.84	-6.72	0.00018	1.67	0.13	-5.05	0.0011
				0.76	-0.03			0.74	0.16			0.23	0.13	P0ADQ2	fabY	21.05	20.93	20.96	21.2	21.03	21.21	21.13	21.15	21.05	-0.51	0.62	2.5	0.038	1.98	0.084
				1	0			1	0.02			0.96	0.02	P51025	frmB	21.18	21.55	21.58	21.29	21.4	21.67	21.28	21.46	21.62	-0.01	1	0.13	0.9	0.12	0.9
				0.16	0.28			0.98	-0.09			0.33	0.19	Q46861	ygiQ	19.78	20.15	19.83	19.81	19.99	19.7	19.99	20.24	20.11	2.34	0.049	-0.77	0.47	1.57	0.16
				0.3	0.07			0.68	0.12			0.021	0.19	P36566	cmoM	19.32	19.36	19.37	19.5	19.49	19.43	19.57	19.52	19.53	1.65	0.14	2.93	0.02	4.58	0.002
				0.91	-0.04			0.97	0.17			0.71	0.13	P42592	ygjK	16.88	17.01	17.43	17.26	17.26	17.31	17.53	17.36	16.81	-0.22	0.83	0.84	0.42	0.63	0.55
				0.38	0.24			0.93	0.25			0.1	0.49	P0AFK4	potB	19.04	19.35	19.36	19.48	19.29	19.73	19.75	20.03	19.45	1.39	0.2	1.42	0.2	2.81	0.024
				0.82	0.03			1	0			0.84	0.02	P60624	rplX	26.53	26.73	26.67	26.6	26.61	26.71	26.61	26.66	26.72	0.39	0.71	-0.01	0.99	0.38	0.72
				0.0034	-0.49			0.93	0.1			0.0093	-0.39	P27848	yigL	20.53	20.75	20.72	20.78	20.69	20.82	20.24	20.27	20.31	-6.98	0.00014	1.38	0.21	-5.59	0.00061
				0.16	0.17			0.85	-0.14			0.81	0.03	P0AB43	ycgL	22.33	22.2	22.12	22.11	22.16	21.97	22.23	22.21	22.31	2.32	0.05	-1.9	0.096	0.43	0.68
				0.45	-0.08			0.84	-0.14			0.072	-0.21	P0A905	slyB	26.48	26.35	26.48	26.26	26.25	26.4	26.24	26.28	26.15	-1.18	0.27	-2.03	0.078	-3.21	0.013
				0.036	-0.6			0.99	0.04			0.043	-0.56	P19319	narZ	20.76	20.53	20.64	20.94	20.52	20.59	20.35	20	19.88	-3.98	0.0045	0.27	0.8	-3.71	0.0065
	+	+		0.024	2.25			0.99	0.26	+		0.015	2.51	P06971	fhuA	18.51	19.74	20.24	19.08	19.94	20.25	21.44	22.08	22.51	4.45	0.0024	0.51	0.62	4.96	0.0013
				0.38	0.07			0.98	0.03			0.24	0.09	P37773	mpl	22.48	22.55	22.42	22.51	22.53	22.49	22.56	22.56	22.61	1.4	0.2	0.56	0.59	1.96	0.088
				0.75	-0.03			0.84	-0.11			0.12	-0.14	P0A8E7	yajQ	23.72	23.83	23.79	23.64	23.73	23.63	23.64	23.6	23.68	-0.52	0.62	-2.13	0.067	-2.66	0.03
				0.14	-0.15			0.95	0.06			0.37	-0.09	P12281	moeA	22.68	22.81	22.74	22.76	22.85	22.81	22.69	22.72	22.56	-2.52	0.037	1.07	0.32	-1.45	0.19
				0.27	-0.28			1	0			0.28	-0.29	P0ABU0	menB	23.54	23.95	23.48	23.67	23.88	23.41	23.42	23.47	23.21	-1.76	0.12	-0.02	0.99	-1.78	0.11
				0.42	0.15			0.98	0.07			0.25	0.22	P0AC33	fumA	25.34	25.31	25.51	25.45	25.36	25.56	25.63	25.8	25.37	1.27	0.24	0.61	0.56	1.88	0.099
				0.13	0.2			0.95	0.08			0.044	0.29	P0AE18	map	23.03	23.15	23.17	23.07	23.21	23.32	23.32	23.44	23.44	2.6	0.033	1.09	0.31	3.69	0.0067
				0.64	0.13			0.95	0.2			0.24	0.33	P65294	ygdR	18.81	18.16	18.56	18.76	18.67	18.7	19.09	18.74	18.69	0.77	0.47	1.16	0.28	1.93	0.092
				0.13	-0.21			0.99	-0.02			0.1	-0.22	P69441	adk	26.97	27.13	26.89	26.98	27.08	26.88	26.71	26.77	26.84	-2.59	0.033	-0.23	0.83	-2.82	0.024
				0.27	-0.13			0.93	0.09			0.77	-0.04	P31433	yicH	20.96	20.76	20.99	21.04	20.94	21.01	20.95	20.8	20.85	-1.77	0.12	1.27	0.24	-0.5	0.63
				0.98	0.01			0.99	0.14			0.73	0.15	P68206	yjbJ	22.35	21.51	21.88	22.38	21.63	22.15	22.36	21.89	21.95	0.05	0.96	0.54	0.61	0.58	0.58
				0.85	-0.02			0.96	0.04			0.76	0.02	P69924	nrdB	23.67	23.74	23.79	23.77	23.81	23.75	23.72	23.78	23.78	-0.33	0.75	0.85	0.42	0.51	0.62
				0.31	0.16			0.93	-0.13			0.91	0.02	P0AAC8	iscA	22.81	22.75	22.6	22.63	22.74	22.38	22.75	22.76	22.71	1.6	0.15	-1.38	0.21	0.22	0.83
				0.95	0.02			0.95	-0.21			0.52	-0.19	P77215	rhmD	21.33	21.3	21.36	21.35	21.01	21	21.57	20.92	20.93	0.13	0.9	-1.17	0.28	-1.04	0.33
				0.97	-0.01			0.73	-0.33			0.1	-0.34	P0ADU7	yqiB	18.79	18.89	19.04	18.5	18.56	18.67	18.33	18.77	18.61	-0.06	0.95	-2.77	0.026	-2.83	0.023
	+	+	+	6.5e-07	2.07			0.99	-0.02	+	+	5.2e-07	2.05	P0AEU0	hisJ	20.43	20.47	20.4	20.46	20.43	20.35	22.57	22.44	22.44	36.87	7.1e-10	-0.36	0.73	36.51	7.7e-10
				0.43	0.07			1	0			0.42	0.07	P0A7I4	prfC	24.38	24.52	24.43	24.42	24.46	24.46	24.45	24.53	24.55	1.25	0.25	0.07	0.95	1.32	0.23
				0.068	-0.17			0.98	0.04			0.13	-0.13	P0AE78	corC	22.46	22.48	22.39	22.5	22.52	22.43	22.37	22.32	22.25	-3.3	0.012	0.74	0.48	-2.55	0.035
				0.77	0.04			0.99	0.02			0.65	0.06	P0A8F4	udk	22.29	22.37	22.33	22.35	22.37	22.34	22.22	22.53	22.42	0.49	0.64	0.26	0.8	0.75	0.47
				0.0098	0.26			0.96	0.05			0.0046	0.3	P76256	tsaB	21.04	21.09	21.06	21.09	21.18	21.05	21.35	21.38	21.37	5.56	0.00063	0.98	0.36	6.53	0.00022
				0.2	-0.21			0.96	0.09			0.46	-0.12	P46852	yhhW	18.73	18.69	18.66	18.9	18.55	18.9	18.59	18.51	18.64	-2.1	0.071	0.89	0.4	-1.21	0.26
				0.022	0.28			0.76	-0.15			0.2	0.13	P0A8W5	yqgE	21.37	21.32	21.23	21.17	21.22	21.08	21.45	21.37	21.49	4.57	0.0021	-2.4	0.045	2.18	0.063
				2.4e-05	-1.5			0.86	0.14			3.9e-05	-1.36	P39177	uspG	23.49	23.46	23.27	23.64	23.47	23.54	22.13	21.94	22.06	-18.3	1.4e-07	1.74	0.12	-16.56	3e-07
				0.25	0.09			0.96	-0.04			0.57	0.04	P0A8K1	psd	22.56	22.58	22.56	22.56	22.55	22.47	22.64	22.55	22.64	1.84	0.11	-0.9	0.39	0.93	0.38
				0.053	-0.2			0.92	0.08			0.22	-0.12	P28248	dcd	20.97	21.02	20.97	21.03	21.07	21.1	20.95	20.77	20.88	-3.55	0.0081	1.47	0.18	-2.09	0.072
	+	+	+	0.0072	3.46			0.98	0.39	+	+	0.0045	3.85	P75780	fiu	16.29	16.66	15.85	17.37	16.21	16.38	18.77	20.63	20.95	5.91	0.00043	0.66	0.53	6.58	0.00021
				0.47	0.1			0.98	-0.07			0.84	0.03	P26602	ubiC	20.51	20.38	20.47	20.41	20.51	20.23	20.36	20.56	20.54	1.15	0.28	-0.79	0.46	0.37	0.72
				0.94	0.03			0.96	0.16			0.51	0.18	P29013	ycgB	17.71	17.55	17.53	17.96	17.59	17.72	17.94	17.38	18.03	0.14	0.89	0.92	0.39	1.07	0.32
				0.44	-0.26			1	-0.03			0.41	-0.29	P0AC47	frdB	23	22.97	22.4	22.85	22.91	22.53	22.7	22.68	22.12	-1.21	0.26	-0.13	0.9	-1.34	0.22
				0.0081	-0.24			0.98	0.03			0.015	-0.21	P76270	msrC	22.37	22.41	22.37	22.45	22.41	22.38	22.14	22.2	22.18	-5.77	0.0005	0.76	0.47	-5.02	0.0012
				0.96	0.01			0.96	-0.09			0.57	-0.08	P08400	phoR	18.37	18.3	18.53	18.38	18.21	18.34	18.47	18.23	18.26	0.08	0.93	-1.02	0.34	-0.93	0.38
				0.79	-0.03			0.99	0.01			0.9	-0.02	P0A7I7	ribA	20.85	21	20.87	20.91	20.94	20.91	20.91	20.99	20.77	-0.46	0.66	0.2	0.85	-0.26	0.8
				0.071	-0.2			0.85	-0.11			0.014	-0.31	P0A9D2	gstA	20.58	20.63	20.55	20.43	20.51	20.48	20.38	20.17	20.27	-3.25	0.013	-1.88	0.098	-5.13	0.001
				0.52	0.08			0.95	-0.08			0.97	-0.01	P0ADZ7	yajC	24.55	24.33	24.57	24.49	24.36	24.35	24.49	24.43	24.51	1.02	0.34	-1.09	0.31	-0.08	0.94
				0.61	-0.13			1	0			0.61	-0.14	P77213	ybdK	19.45	19.18	19.15	19.42	19.14	19.2	19.47	19.03	18.87	-0.82	0.44	-0.02	0.98	-0.85	0.42
				0.37	-0.57			0.96	0.35			0.75	-0.22	P52073	glcE	16.69	17.22	17.18	17.27	17.42	17.46	16.81	17.72	15.91	-1.42	0.2	0.87	0.41	-0.55	0.6
				0.9	0.01			0.96	-0.05			0.69	-0.04	P0ADV1	lptA	22.71	22.6	22.61	22.62	22.64	22.51	22.59	22.63	22.58	0.23	0.82	-0.91	0.39	-0.68	0.52
				0.24	-0.18			0.98	0.06			0.44	-0.12	P0AB18	tusE	19.57	19.77	19.75	19.64	19.86	19.78	19.42	19.64	19.68	-1.91	0.094	0.66	0.53	-1.25	0.25
				0.19	0.17			0.93	0.1			0.058	0.26	P39187	ytfJ	22.26	22.2	22.43	22.33	22.45	22.4	22.67	22.51	22.5	2.13	0.067	1.26	0.25	3.39	0.01
				0.41	-0.29			0.96	0.24			0.9	-0.05	P60584	caiA	18.54	18.45	18.08	18.94	18.41	18.43	18.69	18.21	18.01	-1.3	0.23	1.06	0.32	-0.24	0.82
				0.39	0.09			0.93	-0.09			0.97	0	P0A734	minE	21.87	21.98	21.87	21.86	21.91	21.7	21.93	21.88	21.92	1.37	0.21	-1.29	0.23	0.07	0.94
	+	+	+	6.2e-06	-2.55			0.99	0.04	+	+	5.3e-06	-2.51	P12994	ybhB	24.05	23.96	24	24.05	23.93	24.16	21.71	21.41	21.36	-24.98	1.4e-08	0.42	0.68	-24.55	1.5e-08
				0.28	0.13			0.99	0.03			0.22	0.16	P10908	ugpQ	20.36	20.27	20.48	20.49	20.32	20.38	20.62	20.47	20.49	1.71	0.13	0.33	0.75	2.04	0.077
				0.39	0.13			0.99	0.02			0.32	0.15	P0A9S3	gatD	24.67	24.97	24.86	24.75	24.97	24.86	25.02	24.89	25.05	1.37	0.21	0.27	0.8	1.63	0.14
				0.0025	-0.72			1	0.01			0.0026	-0.7	P24177	acrD	19.35	19.33	19.25	19.47	19.39	19.1	18.59	18.69	18.54	-7.44	9.4e-05	0.12	0.91	-7.32	0.0001
				0.43	-0.05			0.73	-0.11			0.038	-0.16	P28635	metQ	23.95	23.94	23.88	23.81	23.82	23.81	23.76	23.78	23.74	-1.24	0.25	-2.63	0.031	-3.88	0.0052
				0.12	0.43			0.93	-0.2			0.37	0.23	P0AAZ7	ycaR	17.16	16.99	17.11	16.84	17.19	16.63	17.18	17.19	17.58	2.67	0.03	-1.22	0.26	1.45	0.19
				0.64	-0.12			0.98	0.11			0.98	-0.01	P33927	ccmF	20.14	20.22	20.22	20.37	20.56	19.97	20.09	20.4	20.05	-0.75	0.47	0.68	0.52	-0.07	0.94
				0.22	0.12			0.99	-0.03			0.33	0.1	P15043	recQ	18.99	19.02	18.97	18.99	18.99	18.91	19.03	19.21	19.03	2.03	0.079	-0.46	0.66	1.57	0.16
				0.069	0.4			0.47	-0.47			0.72	-0.07	P02932	phoE	16.77	16.72	16.9	16.06	16.56	16.36	16.66	16.7	16.81	3.27	0.012	-3.86	0.0052	-0.6	0.57
				0.12	-0.13			0.99	-0.01			0.094	-0.15	P27434	rodZ	23.65	23.68	23.74	23.64	23.69	23.69	23.54	23.6	23.48	-2.68	0.029	-0.25	0.81	-2.93	0.02
				0.012	-0.33			0.93	0.08			0.034	-0.25	P0ADC6	lptG	21.26	21.33	21.38	21.48	21.36	21.36	20.98	21.12	21.12	-5.25	0.0009	1.25	0.25	-4	0.0043
				0.41	-0.06			1	0			0.4	-0.06	P60390	rsmH	22.01	21.93	22	21.97	21.97	21.98	21.95	21.88	21.92	-1.3	0.23	-0.09	0.93	-1.38	0.21
				0.39	0.11			0.99	0.03			0.28	0.15	P0AD44	yfhG	19.22	19.01	19.15	19.23	19.25	19.01	19.3	19.26	19.26	1.35	0.21	0.42	0.68	1.78	0.12
				0.82	0.11			0.85	-0.49			0.4	-0.38	P0ADD5	yjjP	16.5	17.33	16.91	16.4	16.85	15.99	16.86	16.34	16.39	0.4	0.7	-1.77	0.12	-1.37	0.21
				0.37	-0.2			0.99	0.04			0.49	-0.16	P0AFA2	narX	20.32	20.53	20.18	20.43	20.58	20.15	20.24	20.33	19.98	-1.41	0.2	0.29	0.78	-1.12	0.3
				0.18	0.2			0.99	-0.04			0.27	0.17	P69874	potA	22.05	22.02	22.01	21.96	21.96	22.05	22	22.39	22.2	2.21	0.059	-0.4	0.7	1.82	0.11
				0.014	-0.43			0.93	-0.1			0.0056	-0.54	P36553	hemF	20.27	20.31	20.25	20.07	20.21	20.23	19.58	19.9	19.75	-5.07	0.0011	-1.23	0.25	-6.3	0.00028
				0.42	0.15			0.87	-0.2			0.82	-0.05	P28303	dinF	17.76	17.74	17.41	17.56	17.49	17.27	17.53	17.53	17.7	1.26	0.24	-1.67	0.13	-0.41	0.69
				0.008	-0.38			0.96	0.07			0.018	-0.31	P0AF98	lptF	21.66	21.69	21.8	21.86	21.76	21.72	21.33	21.4	21.48	-5.8	0.00049	1.01	0.34	-4.78	0.0016
				0.95	0.01			0.99	0.02			0.8	0.02	P0AGG8	tldD	22.46	22.53	22.59	22.57	22.51	22.56	22.52	22.51	22.62	0.11	0.91	0.32	0.76	0.44	0.67
				0.65	-0.06			0.99	0.02			0.75	-0.04	P63228	gmhB	20.97	21.24	20.97	21.08	21.04	21.11	20.98	21.09	20.98	-0.75	0.47	0.21	0.84	-0.55	0.6
				0.53	-0.09			0.99	0.03			0.71	-0.05	P30859	artI	22.68	22.73	22.71	22.83	22.69	22.7	22.83	22.63	22.5	-1.01	0.34	0.39	0.71	-0.63	0.55
				0.89	0.04			0.85	-0.33			0.3	-0.29	P0AE70	mazF	19.68	19.99	19.65	19.72	19.56	19.06	19.52	19.42	19.52	0.25	0.81	-1.94	0.09	-1.69	0.13
				0.25	-0.19			0.96	0.1			0.57	-0.1	P24555	ptrB	19.13	19.18	18.94	19.21	19.06	19.27	19.14	19.01	18.81	-1.83	0.11	0.91	0.39	-0.92	0.39
				0.43	0.09			0.96	-0.06			0.83	0.03	P08245	yciH	20.69	20.67	20.75	20.59	20.53	20.8	20.68	20.76	20.75	1.25	0.25	-0.86	0.42	0.39	0.71
				0.11	0.21			0.96	-0.06			0.24	0.14	Q47157	yafO	18.84	18.76	18.81	18.91	18.65	18.67	18.98	18.94	18.92	2.8	0.024	-0.88	0.41	1.93	0.092
				0.62	-0.06			0.99	0.02			0.74	-0.04	P52645	ydbH	20.12	20.04	19.93	20.06	20.06	20.02	19.97	20.1	19.91	-0.8	0.45	0.25	0.81	-0.55	0.6
				0.44	0.08			1	0.01			0.4	0.09	P39280	epmB	20.45	20.57	20.35	20.53	20.41	20.46	20.54	20.6	20.51	1.21	0.26	0.15	0.88	1.36	0.21
				0.1	-0.19			0.92	0.1			0.4	-0.09	P0A7C2	lexA	22.5	22.61	22.6	22.7	22.59	22.71	22.55	22.51	22.38	-2.85	0.023	1.48	0.18	-1.37	0.21
				0.7	-0.04			0.98	-0.04			0.4	-0.08	P0A7E9	pyrH	24.29	24.24	24.24	24.24	24.25	24.15	24.27	24.09	24.17	-0.64	0.54	-0.74	0.48	-1.37	0.21
				0.16	-0.29			0.99	0.04			0.22	-0.25	Q46845	yghU	21.22	20.96	21.21	21.24	21.17	21.1	21.08	20.92	20.64	-2.4	0.045	0.34	0.75	-2.06	0.075
				0.22	0.11			0.98	-0.04			0.43	0.07	P0A7L8	rpmA	27.06	27.09	27.07	27.01	27.05	27.05	27.04	27.17	27.23	2	0.083	-0.72	0.49	1.28	0.24
				0.91	0.02			0.97	0.06			0.53	0.08	P0A948	rimJ	20.33	20.43	20.42	20.54	20.44	20.4	20.4	20.38	20.63	0.19	0.85	0.83	0.43	1.02	0.34
				0.95	-0.01			0.97	0.06			0.68	0.05	P25742	waaQ	20.68	20.74	20.77	20.77	20.72	20.89	20.78	20.9	20.67	-0.12	0.91	0.82	0.43	0.71	0.5
				0.31	-0.33			0.99	0.09			0.47	-0.24	P77212	rclA	19.85	19.55	19.52	19.98	19.53	19.68	19.73	19.48	18.98	-1.62	0.15	0.45	0.67	-1.17	0.28
				9.6e-05	-0.81			0.98	0.03			0.00012	-0.78	P77570	anmK	21.56	21.7	21.61	21.72	21.65	21.59	20.78	20.9	20.85	-13.89	1.1e-06	0.56	0.59	-13.33	1.5e-06
				0.14	-0.46			0.99	-0.06			0.1	-0.52	P0AAT9	ybeL	21.24	20.98	21.02	21.09	20.77	21.2	20.92	20.24	20.52	-2.5	0.038	-0.3	0.77	-2.8	0.024
				0.17	-0.14			1	-0.01			0.16	-0.15	P0AG14	sohB	21.3	21.44	21.43	21.36	21.37	21.4	21.24	21.33	21.14	-2.26	0.056	-0.15	0.88	-2.41	0.044
				0.083	0.18			0.93	-0.07			0.28	0.1	P0A6N8	yeiP	24.29	24.32	24.38	24.26	24.31	24.19	24.34	24.46	24.48	3.08	0.016	-1.29	0.23	1.79	0.11
				0.84	0.06			0.99	-0.07			0.97	-0.01	P64599	ubiT	20.25	20.54	20.08	20.21	20.45	20.01	20.11	20.32	20.4	0.36	0.73	-0.46	0.66	-0.1	0.93
				0.94	-0.01			0.99	-0.03			0.74	-0.04	P27242	waaU	20.88	20.71	21	20.88	20.79	20.83	20.81	20.84	20.81	-0.15	0.88	-0.41	0.69	-0.57	0.59
				0.59	-0.05			0.98	0.04			0.97	0	P61517	can	24.25	24.2	24.24	24.3	24.27	24.26	24.12	24.26	24.3	-0.87	0.41	0.79	0.45	-0.08	0.94
				0.68	-0.67			1	0.05			0.71	-0.62	Cont_P35527	KRT9	20.22	22.48	20.6	21.05	19.49	22.91	19.22	21	21.21	-0.67	0.52	0.05	0.96	-0.63	0.55
				0.72	0.04			0.89	-0.11			0.54	-0.07	P21514	pdeL	20.03	19.92	19.9	19.81	19.97	19.74	19.89	19.89	19.86	0.58	0.58	-1.56	0.16	-0.98	0.36
				0.0021	-1.13			0.99	0.04			0.0024	-1.09	P37682	yiaU	18.97	18.87	18.92	18.91	18.97	19	18.16	17.84	17.5	-7.74	7.2e-05	0.27	0.8	-7.47	9.1e-05
				0.63	-0.22			0.99	-0.1			0.49	-0.31	P69816	frwB	17.44	16.98	17.22	16.71	17.06	17.58	17.4	16.64	16.65	-0.79	0.45	-0.35	0.74	-1.13	0.29
				0.69	-0.12			1	0.03			0.77	-0.09	P77334	pdeR	18.33	18.06	18.21	18.45	17.79	18.45	17.95	18.12	18.24	-0.66	0.53	0.17	0.87	-0.49	0.64
				0.0099	0.37			0.99	0.01			0.008	0.39	P42596	rlmG	21.04	21.03	21.1	21.18	20.97	21.07	21.38	21.53	21.43	5.54	0.00065	0.22	0.83	5.76	0.00051
				0.64	0.1			0.76	-0.3			0.32	-0.2	P61949	fldA	22.31	22.65	22.55	22.14	22.36	22.1	22.16	22.23	22.51	0.77	0.46	-2.38	0.046	-1.61	0.15
				0.1	0.2			1	-0.01			0.11	0.2	P37744	rfbA	24.12	24.24	24.13	24.12	24.25	24.11	24.27	24.48	24.33	2.84	0.023	-0.08	0.94	2.76	0.026
				0.5	-0.08			1	0			0.5	-0.08	P28905	holC	20.78	20.65	20.75	20.77	20.64	20.76	20.75	20.66	20.53	-1.06	0.32	-0.03	0.98	-1.09	0.31
				0.82	0.04			0.93	0.14			0.27	0.19	P27241	waaZ	18.76	18.92	19	19.03	18.95	19.13	18.9	19.24	19.1	0.4	0.7	1.39	0.2	1.79	0.11
				0.57	-0.18			0.99	0.05			0.69	-0.13	P77148	ydhS	18.97	18.49	18.7	19.1	18.54	18.67	18.88	18.42	18.47	-0.9	0.39	0.23	0.82	-0.67	0.52
				0.51	-0.67			0.99	0.12			0.6	-0.55	P0AEK7	fdnI	16.4	16.26	14.73	16.57	15.95	15.23	15.77	15.9	14.07	-1.05	0.33	0.19	0.86	-0.86	0.41
				0.39	-0.17			0.99	-0.06			0.25	-0.23	P0C8J6	gatY	24.16	24.37	24.07	24.1	24.28	24.04	24.16	23.98	23.77	-1.37	0.21	-0.51	0.62	-1.88	0.099
				0.92	0.02			0.85	-0.16			0.32	-0.14	P0AG86	secB	23.63	23.64	23.54	23.48	23.61	23.26	23.44	23.45	23.5	0.19	0.86	-1.8	0.11	-1.62	0.15
				0.084	-0.16			0.99	0.03			0.13	-0.14	P0ACN4	allR	21.43	21.47	21.51	21.48	21.45	21.56	21.26	21.35	21.38	-3.07	0.016	0.49	0.64	-2.58	0.034
				0.43	0.08			1	0.01			0.4	0.09	P0AFW0	rfaH	20.18	20.06	20.3	20.19	20.22	20.16	20.21	20.33	20.29	1.24	0.25	0.13	0.9	1.37	0.21
				0.025	-0.49			0.95	0.12			0.067	-0.36	P0AFD6	nuoI	23.69	23.87	23.77	23.76	23.84	24.11	23.26	23.55	23.43	-4.38	0.0026	1.1	0.3	-3.28	0.012
				0.05	-0.21			0.85	0.11			0.3	-0.1	P62768	yaeH	23.85	23.8	23.87	24.01	23.86	23.99	23.81	23.71	23.69	-3.62	0.0074	1.92	0.092	-1.7	0.13
				0.012	-0.3			0.96	0.05			0.023	-0.25	Q46948	yajL	21.75	21.82	21.75	21.88	21.81	21.78	21.56	21.43	21.57	-5.32	0.00083	0.85	0.42	-4.47	0.0023
				0.91	0.02			0.95	-0.08			0.6	-0.06	P67080	yggS	23.62	23.62	23.44	23.5	23.58	23.36	23.48	23.53	23.48	0.2	0.84	-1.07	0.32	-0.87	0.41
				0.13	-0.33			0.99	0.07			0.21	-0.27	P0ADE2	ytfK	18.77	18.68	19.02	18.94	18.65	19.07	18.64	18.56	18.46	-2.62	0.032	0.52	0.62	-2.1	0.071
				0.082	-0.73			0.98	0.15			0.15	-0.58	P31130	ydeI	20.19	19.83	20.02	20.45	19.93	20.13	19.95	19.07	19.29	-3.11	0.015	0.65	0.54	-2.46	0.041
				0.69	0.15			1	-0.01			0.71	0.14	P05824	recN	16.85	16.45	16.57	16.8	16.43	16.63	16.25	16.96	17.08	0.65	0.53	-0.03	0.98	0.63	0.55
				0.66	0.05			0.85	-0.13			0.49	-0.08	P06988	hisD	21.16	21.25	21.29	21.1	21.16	21.04	21.2	21.02	21.24	0.72	0.49	-1.84	0.1	-1.12	0.3
				0.054	0.2			0.99	-0.02			0.082	0.17	P45568	dxr	19.63	19.6	19.58	19.58	19.62	19.54	19.73	19.88	19.72	3.52	0.0084	-0.44	0.67	3.08	0.016
				1	0			0.99	0.03			0.79	0.02	P0A9M2	hpt	22.09	22.25	22.16	22.16	22.18	22.24	22.18	22.16	22.24	-0.01	1	0.46	0.66	0.46	0.66
				0.034	0.18			0.85	-0.08			0.18	0.1	P0ACJ0	lrp	23.36	23.35	23.38	23.3	23.31	23.25	23.5	23.41	23.47	4.05	0.0041	-1.8	0.11	2.25	0.056
				0.0027	1.57			0.85	-0.39			0.0099	1.18	Q47141	hcaR	17.27	16.72	17.62	16.74	16.65	17.06	18.32	18.4	18.43	7.32	0.0001	-1.81	0.11	5.5	0.00067
				0.012	-0.28			0.85	0.1			0.055	-0.18	P0A9W9	yrdA	22.78	22.82	22.79	22.89	22.92	22.87	22.69	22.52	22.63	-5.34	0.00081	1.88	0.098	-3.46	0.0093
				0.21	0.37			0.99	-0.05			0.28	0.32	P32718	alsK	17.08	17.31	17.22	17.37	17.14	16.96	17.68	17.13	17.78	2.05	0.076	-0.27	0.79	1.78	0.12
				0.047	0.38			0.87	-0.17			0.23	0.21	P0AFK6	potC	21.83	21.9	22.01	21.75	21.86	21.61	21.97	22.31	22.08	3.69	0.0067	-1.68	0.13	2.02	0.08
				0.91	0.01			0.95	-0.08			0.56	-0.07	P23908	argE	21.36	21.16	21.14	21.19	21.15	21.07	21.21	21.11	21.13	0.2	0.85	-1.14	0.29	-0.95	0.37
				0.61	0.73			0.93	1.19			0.19	1.91	P21420	nmpC	19.45	19.25	15.94	19	19.09	20.11	19.95	20.41	20.02	0.83	0.43	1.36	0.21	2.2	0.061
				0.0011	-1.68			1	0			0.00097	-1.68	P77747	ompN	17.91	17.31	17.53	17.6	17.36	17.78	16.08	15.62	15.99	-8.89	2.7e-05	0	1	-8.89	2.7e-05
				0.55	-0.08			0.95	-0.09			0.22	-0.17	P38489	nfsB	23.16	23.38	23.19	23.09	23.24	23.14	23.1	22.97	23.16	-0.95	0.37	-1.1	0.31	-2.05	0.076
				0.046	0.57			0.94	0.18			0.016	0.74	P77499	sufC	19.89	19.83	20.12	20.08	20.03	20.27	20.38	20.72	20.97	3.71	0.0065	1.18	0.27	4.89	0.0014
				0.49	0.1			0.99	0.04			0.33	0.14	P0AFY2	sanA	18.04	17.97	17.81	17.92	17.96	18.08	18.17	18.14	17.94	1.1	0.31	0.49	0.64	1.59	0.15
				0.96	-0.01			0.96	-0.07			0.55	-0.08	P0AAT2	ybdF	18.19	18.02	17.9	17.99	18.05	17.85	18.01	17.93	17.93	-0.08	0.94	-0.88	0.41	-0.96	0.37
				0.72	0.03			0.99	-0.01			0.88	0.02	P76372	wzzB	24.16	24.28	24.26	24.16	24.26	24.24	24.22	24.26	24.26	0.59	0.57	-0.29	0.78	0.3	0.77
				0.049	0.34			0.14	0.57			0.0006	0.91	P77318	ydeN	21.81	21.88	21.69	22.33	22.3	22.47	22.86	22.55	22.7	3.64	0.0072	6.24	0.0003	9.88	1.3e-05
				0.19	0.16			0.99	-0.02			0.26	0.13	P32677	yijO	18.6	18.55	18.63	18.64	18.59	18.5	18.6	18.73	18.85	2.15	0.066	-0.3	0.77	1.85	0.1
				0.56	-0.11			0.88	0.18			0.69	0.08	P0A742	mscL	20.42	20.39	20.3	20.77	20.55	20.32	20.55	20.44	20.34	-0.93	0.38	1.6	0.15	0.67	0.52
				0.97	-0.03			0.99	-0.15			0.8	-0.18	P0AGM7	uraA	19.71	20.01	20.42	20.58	19.94	19.17	20.22	19.27	20.12	-0.07	0.95	-0.38	0.72	-0.45	0.67
				0.0035	1.88			0.98	-0.21			0.0061	1.67	P69856	nanC	17.79	18.4	18.88	18.36	17.85	18.24	20.05	19.81	20.24	6.92	0.00015	-0.78	0.46	6.14	0.00034
				0.49	-0.13			0.93	0.14			0.94	0.02	P06720	melA	20.93	20.72	20.95	21.19	20.85	21.01	21.06	20.77	20.83	-1.09	0.31	1.25	0.25	0.16	0.88
				0.052	-0.44			0.88	0.2			0.24	-0.24	P64451	ydcL	22.07	21.95	21.99	22.24	22.02	22.36	22.01	21.69	21.6	-3.57	0.0079	1.62	0.15	-1.95	0.088
				0.9	0.03			1	0.02			0.83	0.04	P76007	cvrA	18.84	18.98	18.99	19.05	19.02	18.8	18.88	19.21	18.85	0.23	0.83	0.17	0.87	0.4	0.7
				0.0017	-0.53			0.93	-0.09			0.00072	-0.62	P0A8L5	ycgN	18.8	18.94	18.92	18.81	18.84	18.75	18.35	18.17	18.29	-8.14	5e-05	-1.35	0.22	-9.49	1.7e-05
				0.9	-0.06			0.96	-0.25			0.5	-0.31	P52127	abpA	17.5	17.56	17.06	17.37	17.46	16.54	17.1	17.39	16.69	-0.23	0.83	-0.87	0.41	-1.1	0.31
				0.47	-0.14			1	0.01			0.51	-0.13	P52598	ygbI	21.52	21.41	21.05	21.31	21.38	21.32	21.04	21.32	21.22	-1.13	0.29	0.06	0.95	-1.07	0.32
				0.014	0.96			0.99	-0.03			0.015	0.93	P03841	malM	24.08	24.68	24.25	23.98	24.54	24.39	25.38	25.12	25.3	5.12	0.001	-0.18	0.86	4.94	0.0013
				0.25	0.1			0.98	-0.04			0.5	0.06	P24255	rpoN	20.92	20.95	20.93	21	20.86	20.82	21.05	20.99	20.96	1.82	0.11	-0.72	0.5	1.11	0.3
				0.015	-0.22			0.84	0.09			0.1	-0.13	P0AFR4	yciO	22.68	22.66	22.67	22.82	22.72	22.75	22.57	22.54	22.52	-4.97	0.0013	2.11	0.07	-2.86	0.022
				0.51	0.08			0.84	-0.15			0.56	-0.07	P0A746	msrB	21.68	21.93	21.78	21.6	21.73	21.61	21.67	21.74	21.77	1.04	0.33	-2	0.083	-0.95	0.37
				0.49	-0.74			0.99	-0.16			0.41	-0.9	P33234	adiY	19.41	19.3	19.18	19.5	19.27	18.63	19.89	16.84	18.46	-1.1	0.3	-0.24	0.82	-1.34	0.22
				0.19	-0.11			0.99	0.03			0.31	-0.09	P0AA43	rsuA	22.49	22.64	22.59	22.56	22.62	22.63	22.46	22.53	22.48	-2.17	0.064	0.53	0.61	-1.64	0.14
				0.57	-0.41			0.92	0.67			0.74	0.26	P0A6S3	flgI	14.93	16.65	16.33	16.82	16.51	16.6	16.4	16.68	15.61	-0.91	0.39	1.49	0.18	0.57	0.58
				0.24	-0.11			0.99	0.03			0.37	-0.08	P15082	srlR	20.79	20.95	20.87	20.82	20.96	20.91	20.76	20.8	20.8	-1.92	0.093	0.46	0.66	-1.46	0.18
				0.49	0.08			0.93	0.1			0.15	0.19	P27240	waaY	19.21	19.32	19.09	19.3	19.25	19.38	19.31	19.37	19.48	1.09	0.31	1.34	0.22	2.43	0.043
				0.53	-0.06			0.99	-0.02			0.42	-0.08	P0A9K9	slyD	24.37	24.46	24.44	24.39	24.5	24.31	24.27	24.38	24.37	-1	0.35	-0.31	0.76	-1.32	0.23
				0.37	-0.09			1	0			0.38	-0.09	P0ACS7	rpiR	21.66	21.59	21.62	21.73	21.6	21.54	21.58	21.51	21.52	-1.42	0.19	0	1	-1.43	0.19
				0.34	0.08			0.97	-0.04			0.69	0.03	P0A8I3	yaaA	21.73	21.75	21.86	21.71	21.75	21.76	21.78	21.81	21.85	1.52	0.17	-0.84	0.43	0.68	0.52
				0.68	0.05			0.99	0.04			0.46	0.09	P24230	recG	19.17	19.38	19.25	19.21	19.36	19.35	19.3	19.45	19.31	0.67	0.52	0.54	0.61	1.21	0.26
	+	+	+	0.003	2.53			0.99	0.15	+	+	0.0022	2.68	P07822	fhuD	17.36	16.99	16.36	16.78	17.22	17.17	18.88	19.8	20.07	7.19	0.00012	0.44	0.67	7.63	7.9e-05
				0.23	-0.2			0.99	0.03			0.32	-0.17	P0A9N4	pflA	23.03	23.35	23.14	23.14	23.3	23.18	23.12	23.05	22.84	-1.93	0.092	0.31	0.76	-1.61	0.15
				0.075	-0.58			0.99	0.06			0.1	-0.52	P0ABD3	bfr	22.26	21.93	22.05	22.35	22.02	22.05	21.94	21.48	21.25	-3.19	0.014	0.34	0.74	-2.85	0.022
				0.89	0.02			0.98	0.05			0.53	0.07	P27836	wecG	20.2	20.37	20.32	20.32	20.36	20.38	20.24	20.41	20.45	0.24	0.81	0.78	0.46	1.02	0.34
				0.59	-0.08			0.99	-0.05			0.39	-0.13	P19642	malX	18.86	19.01	18.95	18.94	19.02	18.71	18.91	18.81	18.71	-0.86	0.41	-0.53	0.61	-1.4	0.2
				4.2e-06	-1.82			1	0			3.4e-06	-1.82	P76471	yfaZ	21.83	21.6	21.71	21.74	21.67	21.72	19.92	19.83	19.93	-26.93	7.7e-09	-0.06	0.95	-26.99	7.6e-09
				0.3	-0.14			0.98	0.06			0.57	-0.08	P0A6G7	clpP	23.2	23.25	23.24	23.35	23.31	23.21	23.31	22.99	23.16	-1.64	0.14	0.71	0.5	-0.93	0.38
				0.96	0			0.84	-0.12			0.22	-0.11	P60595	hisH	19.9	19.99	19.86	19.75	19.83	19.82	19.87	19.75	19.79	0.09	0.93	-2.12	0.069	-2.03	0.079
				0.74	-0.05			0.99	0.03			0.89	-0.03	P16525	tus	19.25	19.21	19.48	19.37	19.26	19.38	19.28	19.16	19.42	-0.56	0.59	0.28	0.79	-0.28	0.79
				0.63	-0.11			0.98	0.08			0.91	-0.03	P77539	ydjL	17.16	17.53	17.31	17.53	17.53	17.19	17.47	17.09	17.35	-0.79	0.45	0.57	0.58	-0.22	0.83
				0.59	-0.04			0.98	-0.03			0.38	-0.07	P0ACA3	sspA	25.05	25.02	25.05	25.09	25	24.95	25.03	24.96	24.92	-0.86	0.41	-0.57	0.58	-1.43	0.19
				0.29	-0.12			0.95	-0.08			0.1	-0.21	P0AD42	pgpC	22.56	22.33	22.56	22.32	22.41	22.47	22.29	22.28	22.26	-1.69	0.13	-1.12	0.3	-2.8	0.024
				0.17	0.12			0.98	0.03			0.092	0.15	P0ACA1	yibF	20.33	20.32	20.41	20.45	20.36	20.34	20.56	20.48	20.48	2.31	0.051	0.64	0.54	2.95	0.019
				0.23	-0.23			0.85	-0.2			0.042	-0.43	P33607	nuoL	22.86	22.82	23.03	22.79	22.69	22.61	22.58	22.61	22.22	-1.97	0.086	-1.79	0.11	-3.76	0.0061
				0.4	-0.51			0.96	0.38			0.85	-0.13	P06134	ada	18.06	17.86	18.23	17.98	17.86	19.44	18.08	17.96	17.72	-1.33	0.22	0.99	0.35	-0.35	0.74
				0.00053	0.56			0.99	-0.01			0.0006	0.55	P00370	gdhA	20	20.05	20.08	20.05	20	20.05	20.58	20.52	20.69	10.06	1.1e-05	-0.2	0.85	9.86	1.3e-05
				0.18	-0.16			0.84	-0.16			0.023	-0.32	P0A729	yceF	21.15	21.14	21.13	21.08	20.9	20.95	20.94	20.78	20.73	-2.24	0.057	-2.25	0.056	-4.49	0.0023
				0.91	-0.02			0.99	0.02			1	0	P37747	glf	23.35	23.55	23.36	23.4	23.56	23.35	23.29	23.57	23.39	-0.2	0.84	0.2	0.85	0	1
				0.59	-0.12			0.98	0.08			0.88	-0.04	P0AGE9	sucD	25.91	25.88	25.91	25.97	25.97	26.01	25.95	26.14	25.49	-0.86	0.42	0.57	0.59	-0.29	0.78
				0.056	-0.27			0.96	-0.08			0.023	-0.34	P0ACA7	gstB	20.87	21.07	20.94	20.86	20.97	20.82	20.73	20.55	20.57	-3.49	0.0089	-0.99	0.35	-4.48	0.0023
				0.72	-0.11			0.99	0.05			0.88	-0.05	P76329	yedP	19.25	18.83	19.21	19.32	18.96	19.16	19.34	18.75	19.04	-0.6	0.56	0.3	0.77	-0.3	0.77
				0.55	-0.29			0.87	0.52			0.66	0.22	P76235	yeaH	19.14	18.2	18.71	19.59	18.87	19.13	19.35	18.56	18.8	-0.96	0.36	1.71	0.13	0.74	0.48
				0.82	-0.12			0.98	-0.18			0.54	-0.3	P0ACR7	yfeR	18.36	18.07	17.57	17.52	17.48	18.47	17.86	17.73	17.52	-0.4	0.7	-0.59	0.57	-0.99	0.35
				0.17	0.45			0.96	-0.2			0.44	0.24	P0A9S7	livG	16.38	15.97	15.61	15.55	15.86	15.95	16.21	16.38	16.11	2.29	0.053	-1.04	0.33	1.25	0.25
				0.017	0.3			0.99	0.02			0.014	0.31	P0AA41	truC	19.66	19.64	19.7	19.68	19.62	19.73	19.88	19.97	20.08	4.82	0.0015	0.25	0.81	5.07	0.0011
				0.13	-1.84			1	-0.06			0.12	-1.9	P69506	ytfE	22.74	22.69	22.11	22.78	22.43	22.15	22.05	20.94	18.86	-2.6	0.033	-0.09	0.93	-2.69	0.029
				0.037	0.19			1	0			0.039	0.18	P37631	yhiN	20.27	20.22	20.24	20.3	20.21	20.21	20.38	20.45	20.46	3.93	0.0048	-0.08	0.94	3.85	0.0053
				0.036	-0.19			0.98	0.03			0.061	-0.16	P15288	pepD	24.69	24.75	24.77	24.77	24.72	24.81	24.62	24.54	24.57	-3.97	0.0045	0.62	0.55	-3.35	0.011
				0.91	-0.18			0.88	-1.47			0.28	-1.65	P76361	yeeR	17.66	16.57	20.11	16.88	15.56	17.5	16.86	15.55	16.98	-0.2	0.85	-1.59	0.15	-1.78	0.11
				0.65	0.08			0.89	0.17			0.17	0.25	P25736	endA	16.75	17.13	16.81	17.12	16.94	17.14	17.09	17.12	17.22	0.74	0.48	1.56	0.16	2.3	0.052
				0.3	-0.25			0.96	0.15			0.72	-0.09	P0C0S1	mscS	22.9	22.5	22.54	23.01	22.52	22.87	22.61	22.58	22.48	-1.65	0.14	1.04	0.33	-0.61	0.56
				0.013	0.5			0.98	0.07			0.0071	0.58	P05637	apaH	19.39	19.68	19.37	19.49	19.67	19.51	20	20.16	20.01	5.19	0.00097	0.73	0.49	5.92	0.00042
				0.5	0.06			1	0			0.52	0.06	P46130	ybhC	23.7	23.81	23.86	23.82	23.81	23.74	23.82	23.82	23.93	1.07	0.32	-0.03	0.98	1.05	0.33
				0.15	-0.53			0.99	-0.04			0.12	-0.58	P0AEZ9	moaB	23.56	23.95	23.2	23.55	23.83	23.19	23.04	23.09	22.84	-2.46	0.041	-0.21	0.84	-2.66	0.03
				0.99	0			0.85	-0.23			0.24	-0.23	P31802	narP	19.99	19.96	19.72	19.79	19.64	19.54	19.88	19.52	19.57	-0.02	0.98	-1.92	0.093	-1.94	0.09
				0.24	0.17			0.99	0.04			0.17	0.22	P32681	yjaH	18.1	18.35	18.06	18.13	18.31	18.19	18.32	18.49	18.34	1.87	0.099	0.46	0.66	2.33	0.049
				0.12	0.32			0.88	-0.2			0.53	0.12	P0ABG1	cdsA	20.31	20.14	20.19	20.09	19.92	20.05	20.57	20.36	20.08	2.66	0.03	-1.65	0.14	1.01	0.34
				0.38	0.14			0.96	-0.09			0.77	0.05	P52060	yggU	20.08	20.02	20.09	20.05	20.11	19.75	20.18	20.2	19.96	1.38	0.21	-0.88	0.41	0.5	0.63
				0.21	0.11			0.99	-0.03			0.34	0.08	P23836	phoP	23.61	23.71	23.62	23.61	23.6	23.65	23.8	23.66	23.73	2.04	0.077	-0.51	0.62	1.53	0.17
				0.73	-0.03			0.98	0.03			0.98	0	P04425	gshB	23.75	23.69	23.6	23.74	23.69	23.71	23.72	23.69	23.64	-0.56	0.59	0.61	0.56	0.05	0.96
				0.82	-0.12			0.98	0.19			0.9	0.07	Cont_P63103	YWHAZ	15.64	16.59	15.82	16.39	15.77	16.45	15.88	16.01	16.38	-0.4	0.7	0.66	0.53	0.26	0.8
				0.4	-0.21			0.93	-0.22			0.12	-0.42	P76340	hprR	17.77	17.96	17.73	17.64	17.27	17.9	17.47	17.49	17.23	-1.31	0.23	-1.36	0.21	-2.68	0.029
				0.95	0.01			0.99	-0.03			0.89	-0.02	P27127	waaB	18.92	18.93	18.92	19	18.81	18.88	18.98	18.93	18.81	0.12	0.91	-0.38	0.71	-0.26	0.8
				0.0062	-0.28			0.87	-0.08			0.0018	-0.35	P75959	nagK	20.87	20.92	20.93	20.81	20.89	20.79	20.54	20.56	20.57	-6.16	0.00033	-1.7	0.13	-7.86	6.4e-05
				0.64	-0.07			1	0			0.66	-0.07	P0ABC9	betT	19.38	19.24	19.3	19.4	19.3	19.24	19.04	19.38	19.3	-0.76	0.47	0.03	0.98	-0.74	0.48
				0.95	0.02			0.97	0.13			0.57	0.15	P56580	srlE	23.75	23.57	23.91	23.88	23.78	23.96	23.73	23.68	24.27	0.12	0.91	0.81	0.44	0.93	0.38
				0.11	0.32			0.99	-0.06			0.17	0.27	P37750	wbbJ	22.28	22.43	22.27	22.3	22.44	22.07	22.44	22.77	22.58	2.78	0.025	-0.49	0.64	2.3	0.052
				0.7	0.1			0.99	0.07			0.52	0.17	P37679	sgbU	16.96	16.72	16.97	17.24	16.97	16.65	17.26	16.96	16.94	0.63	0.54	0.42	0.69	1.06	0.32
				0.97	-0.01			0.85	0.19			0.27	0.18	P28861	fpr	20.25	20.28	20.12	20.47	20.46	20.27	20.57	20.38	20.24	-0.06	0.95	1.88	0.098	1.82	0.11
				0.82	-0.03			0.96	0.1			0.69	0.06	Q46920	queF	21.18	21.43	21.55	21.43	21.48	21.55	21.43	21.48	21.45	-0.39	0.71	1.06	0.32	0.67	0.52
				0.98	-0.04			0.93	1.44			0.43	1.4	P77495	prpE	16.36	20.94	20.69	20.7	20.76	20.86	20.54	20.58	21.06	-0.04	0.97	1.33	0.22	1.29	0.23
				0.92	-0.11			1	-0.05			0.9	-0.16	Cont_P35908	KRT2	19.64	21.05	21.01	20.7	19.25	21.59	19.91	20.6	20.7	-0.17	0.87	-0.08	0.93	-0.26	0.8
				0.7	0.04			1	-0.01			0.74	0.03	P0A921	pldA	20.67	20.72	20.67	20.59	20.78	20.67	20.72	20.77	20.67	0.64	0.54	-0.09	0.93	0.55	0.6
				0.41	0.25			0.95	-0.21			0.91	0.04	P0AGH8	pstC	17.88	17.41	17.6	17.61	17.66	16.99	17.54	17.7	17.78	1.29	0.24	-1.07	0.32	0.22	0.84
				0.083	0.26			0.96	0.07			0.036	0.33	P09029	purK	20.15	20.05	19.99	20.14	20.23	20.04	20.29	20.54	20.35	3.09	0.016	0.85	0.42	3.95	0.0047
				0.44	-0.15			0.96	0.13			0.92	-0.02	P0A9Y6	cspC	28.27	28.56	28.31	28.37	28.61	28.53	28.23	28.58	28.26	-1.22	0.26	1.03	0.34	-0.19	0.85
				0.53	0.14			0.93	-0.18			0.87	-0.04	P0A9X9	cspA	23.91	23.88	23.57	23.74	23.61	23.46	23.72	23.55	23.96	1	0.35	-1.32	0.23	-0.32	0.76
				0.64	0.2			0.99	0.08			0.51	0.29	P36995	cspB	20.66	20.56	21.46	21.06	20.72	21.16	21.29	20.81	21.45	0.76	0.47	0.31	0.76	1.07	0.32
				0.7	-0.07			0.93	-0.14			0.24	-0.21	P0A972	cspE	28.83	28.85	28.63	28.7	28.7	28.49	28.37	28.7	28.62	-0.64	0.54	-1.28	0.24	-1.92	0.093
				0.046	0.5			0.86	0.24			0.01	0.74	Q47146	fadE	19.64	19.6	20.03	20.03	19.77	20.17	20.48	20.47	20.54	3.71	0.0065	1.75	0.12	5.46	0.00071
				0.45	-0.07			0.85	-0.12			0.083	-0.19	P00946	manA	23.91	24	23.87	23.84	23.86	23.74	23.82	23.72	23.66	-1.19	0.27	-1.88	0.099	-3.07	0.016
				0.077	1.34			1	-0.01			0.078	1.33	P02929	tonB	18.05	18.64	19.11	17.8	18.87	19.09	19.39	19.96	20.43	3.16	0.014	-0.03	0.97	3.13	0.015
				0.44	0.12			0.99	0.02			0.38	0.14	P0C0R7	rlmE	21.33	21.31	21.55	21.44	21.3	21.52	21.5	21.44	21.67	1.21	0.26	0.22	0.83	1.44	0.19
				0.13	0.28			0.3	-0.5			0.22	-0.22	P0ACY9	yebG	18.33	18.39	18.39	17.95	17.93	17.75	18.25	17.91	18.3	2.62	0.032	-4.66	0.0018	-2.04	0.077
				0.12	0.44			0.99	0.07			0.078	0.5	P76206	ydiY	19.92	20.16	19.88	20.02	20.28	19.86	20.28	20.4	20.79	2.71	0.028	0.41	0.69	3.12	0.015
				0.95	-0.03			0.99	0.05			0.97	0.02	P77795	ydcT	18.02	17.36	17.87	18.08	17.49	17.83	18.13	17.63	17.56	-0.12	0.91	0.21	0.84	0.09	0.93
				0.022	0.31			0.98	-0.04			0.036	0.27	P23837	phoQ	19.23	19.13	19.13	19.11	19.2	19.07	19.33	19.44	19.55	4.54	0.0022	-0.59	0.57	3.95	0.0047
				0.03	0.17			0.93	0.05			0.011	0.22	P0AC75	waaA	20.38	20.38	20.38	20.46	20.44	20.39	20.61	20.62	20.57	4.17	0.0035	1.22	0.26	5.39	0.00076
				0.18	-0.46			0.96	-0.18			0.079	-0.63	P14407	fumB	22.28	22.53	21.88	22.15	22.28	21.72	21.77	21.63	21.39	-2.23	0.057	-0.88	0.41	-3.11	0.015
				0.26	-0.2			0.84	-0.23			0.038	-0.43	P03960	kdpB	17.97	17.85	18.08	17.75	17.53	17.95	17.5	17.5	17.62	-1.8	0.11	-2.06	0.075	-3.86	0.0053
				0.26	-0.25			0.97	0.11			0.54	-0.14	P0C0L7	proP	20.71	20.48	20.72	20.97	20.54	20.75	20.6	20.28	20.62	-1.81	0.11	0.82	0.44	-0.99	0.35
				0.6	-0.05			0.93	0.09			0.74	0.03	P0AF03	mog	22.34	22.36	22.33	22.45	22.5	22.33	22.3	22.44	22.39	-0.84	0.42	1.4	0.2	0.55	0.6
				0.48	0.05			0.99	0.02			0.34	0.07	P23871	hemH	20.87	20.85	20.85	20.93	20.83	20.87	20.88	20.97	20.94	1.11	0.3	0.43	0.68	1.54	0.16
				0.17	0.37			0.64	-0.5			0.62	-0.13	P45531	tusC	17.97	18.17	17.77	17.71	17.45	17.25	17.91	17.59	18.01	2.26	0.055	-3.08	0.016	-0.82	0.44
				1.4e-05	-1.24			0.96	-0.06			1e-05	-1.3	P30128	greB	21.92	21.8	21.96	21.92	21.82	21.78	20.62	20.54	20.63	-19.97	7.3e-08	-0.88	0.4	-20.85	5.3e-08
				0.3	-0.66			0.99	-0.08			0.26	-0.75	P0AAJ3	fdnH	20.66	20.6	20	20.69	20.66	19.66	20.11	20.02	18.89	-1.64	0.14	-0.21	0.84	-1.84	0.1
				0.16	0.25			0.99	-0.05			0.26	0.2	P0AA37	rluA	19.11	19	18.67	18.82	18.88	18.92	19.11	19.09	19.17	2.34	0.049	-0.5	0.63	1.83	0.11
				0.61	0.09			0.88	-0.18			0.61	-0.09	P0ACI6	asnC	20.28	19.96	20.07	20.03	20.03	19.72	20.04	20.04	19.97	0.82	0.44	-1.66	0.14	-0.84	0.43
				0.41	0.08			0.85	0.11			0.083	0.19	P15005	mcrB	19.95	20.01	19.88	20.03	20.04	20.1	20.12	20.23	20.05	1.29	0.23	1.78	0.12	3.07	0.016
				0.065	0.23			1	0.01			0.056	0.23	P75792	ybiV	19.26	19.18	19.17	19.1	19.34	19.19	19.49	19.43	19.4	3.34	0.011	0.1	0.92	3.44	0.0095
				0.092	-0.22			0.98	-0.06			0.043	-0.28	P0AFH2	oppB	21.92	21.93	21.98	21.96	21.78	21.93	21.8	21.62	21.57	-2.97	0.019	-0.74	0.48	-3.72	0.0064
				0.76	-0.03			1	0			0.77	-0.03	P0A7B3	nadK	20.61	20.8	20.71	20.78	20.7	20.65	20.61	20.7	20.72	-0.51	0.63	0.02	0.99	-0.49	0.64
				0.95	0.01			0.99	0.02			0.83	0.02	P27278	nadR	20.48	20.51	20.55	20.61	20.41	20.57	20.51	20.56	20.54	0.1	0.92	0.29	0.78	0.39	0.71
				0.64	-0.07			0.99	0.05			0.91	-0.02	P76086	paaX	19.67	19.57	19.73	19.87	19.58	19.66	19.69	19.55	19.67	-0.76	0.47	0.53	0.61	-0.22	0.83
				0.55	0.11			0.98	0.08			0.31	0.18	P31600	nfrA	20.32	20.03	20.04	20.22	20.24	20.17	20.32	20.5	20.13	0.95	0.37	0.71	0.5	1.66	0.14
				0.79	-0.02			0.99	-0.01			0.68	-0.03	P77182	mnmC	20.57	20.54	20.48	20.53	20.52	20.51	20.43	20.53	20.53	-0.45	0.66	-0.25	0.81	-0.7	0.5
				0.039	-0.37			0.93	0.11			0.12	-0.26	P03819	kefC	19.93	19.72	20.06	20.06	19.92	20.08	19.74	19.58	19.63	-3.9	0.005	1.21	0.26	-2.69	0.029
				0.71	-0.3			1	0.03			0.74	-0.27	P39368	yjhQ	16.97	16.9	16.93	17.22	16.52	17.15	16.6	15.6	17.79	-0.62	0.56	0.07	0.95	-0.55	0.6
				0.27	-0.25			1	0			0.28	-0.25	P69828	gatA	26.11	26.52	26.02	26.12	26.36	26.16	26.01	26.06	25.84	-1.77	0.12	-0.01	0.99	-1.79	0.11
				0.6	-0.11			0.87	-0.22			0.14	-0.33	P0A8P3	yggX	22.05	22.22	22.03	21.87	21.96	21.82	21.91	21.46	21.95	-0.84	0.43	-1.69	0.13	-2.53	0.037
				0.43	0.08			0.84	-0.14			0.61	-0.06	P0ADP0	yigB	21.55	21.59	21.45	21.36	21.47	21.34	21.58	21.42	21.42	1.23	0.26	-2.08	0.073	-0.85	0.42
				0.075	-0.57			0.98	-0.11			0.04	-0.68	P64517	yodC	20.05	19.82	19.7	20.07	19.55	19.6	19.46	19.04	19.02	-3.19	0.014	-0.62	0.55	-3.81	0.0056
				0.49	-0.05			1	0			0.52	-0.05	P75823	ltaE	22.15	22.16	22.09	22.08	22.19	22.14	22.1	22.09	22.08	-1.1	0.3	0.05	0.96	-1.05	0.32
				0.57	0.13			0.97	-0.11			0.97	0.01	P0AEQ6	glnP	21.19	20.83	21.08	21.12	20.73	20.9	21.11	21.18	20.85	0.9	0.39	-0.82	0.44	0.08	0.94
				0.48	-0.09			0.96	-0.07			0.22	-0.16	P21829	ybhA	22.18	22.26	22.1	22.06	22.24	22.03	21.96	22.12	21.99	-1.13	0.29	-0.94	0.37	-2.07	0.074
				0.13	-0.22			1	-0.01			0.12	-0.22	Q93K97	nudF	20.12	20.25	20.04	20.09	20.05	20.25	19.8	19.94	20	-2.57	0.035	-0.06	0.95	-2.63	0.031
				0.068	-0.21			0.99	-0.03			0.041	-0.24	P37128	nudK	20.08	19.92	20.04	19.95	20.01	19.98	19.77	19.68	19.86	-3.29	0.012	-0.49	0.64	-3.77	0.006
				0.18	0.22			0.96	-0.09			0.42	0.13	P75801	dgcI	19.82	19.69	19.85	19.79	19.49	19.82	19.81	19.98	19.98	2.22	0.059	-0.9	0.4	1.32	0.23
				0.53	-0.68			0.96	0.59			0.96	-0.09	P77379	rclR	18.45	16.09	17.87	18.29	18.11	17.79	17.98	16.17	17.99	-0.99	0.35	0.87	0.41	-0.12	0.9
				0.35	-0.07			1	0			0.38	-0.07	P0A9Z1	glnB	23.95	23.94	23.98	23.97	23.95	23.96	23.81	23.96	23.89	-1.49	0.18	0.06	0.95	-1.43	0.19
				0.71	-0.05			0.53	-0.26			0.036	-0.31	P0AGA6	uhpA	20.42	20.37	20.47	20.22	20.08	20.17	20.16	19.95	20.22	-0.62	0.55	-3.31	0.011	-3.93	0.0048
				0.11	1.48			0.99	0.26			0.07	1.74	Cont_P00330	ADH1	17.41	14.93	16.14	16.75	16.25	16.26	17.71	17.96	18.03	2.75	0.026	0.49	0.64	3.24	0.013
				0.087	0.18			1	-0.01			0.096	0.17	P17411	chbF	17.98	17.97	18.09	18.1	17.98	17.94	18.18	18.18	18.19	3.04	0.017	-0.12	0.9	2.91	0.021
				0.48	0.06			0.99	0.01			0.38	0.07	P52076	qseB	18.52	18.65	18.64	18.63	18.59	18.64	18.68	18.69	18.66	1.13	0.29	0.29	0.78	1.42	0.19
				0.31	-0.09			0.85	0.11			0.88	0.02	P39310	ytfB	20.7	20.64	20.7	20.81	20.74	20.81	20.69	20.78	20.62	-1.62	0.15	1.91	0.094	0.29	0.78
				0.93	-0.01			0.98	-0.05			0.6	-0.07	P0ADN2	yifE	23.26	23.45	23.33	23.25	23.25	23.38	23.19	23.24	23.41	-0.17	0.87	-0.69	0.51	-0.86	0.41
				0.014	0.49			0.021	-0.85			0.046	-0.35	P64545	yfgG	19.91	19.8	20.1	19.05	19.15	19.07	19.74	19.46	19.56	5.09	0.0011	-8.72	3.1e-05	-3.64	0.0072
				0.18	0.16			0.99	-0.04			0.3	0.12	P39286	rsgA	21.32	21.41	21.46	21.39	21.24	21.44	21.44	21.6	21.51	2.24	0.057	-0.53	0.61	1.72	0.13
				0.88	-0.01			0.98	-0.03			0.6	-0.05	P0AEX5	prkB	19.64	19.71	19.67	19.58	19.66	19.68	19.7	19.58	19.6	-0.26	0.8	-0.61	0.56	-0.87	0.41
				0.59	0.06			0.95	0.08			0.24	0.15	P45799	nudE	21.34	21.3	21.21	21.28	21.35	21.46	21.32	21.53	21.44	0.87	0.41	1.1	0.31	1.96	0.087
				0.13	-0.55			0.87	0.35			0.57	-0.19	P0AG38	rhtC	18.42	18.28	18.59	18.73	19.01	18.6	18.6	17.78	18.33	-2.62	0.032	1.69	0.13	-0.92	0.38
				0.014	-1.87			0.99	0.16			0.02	-1.71	P38105	rspB	18.89	18.88	19.02	19.08	19.06	19.13	17.88	16.22	17.55	-5.06	0.0011	0.43	0.68	-4.63	0.0019
				0.014	0.34			0.97	-0.06			0.027	0.29	P08622	dnaJ	24.04	24	24.01	24.02	23.96	23.91	24.41	24.17	24.34	5.11	0.0011	-0.83	0.43	4.28	0.003
				0.0069	0.31			0.98	0.04			0.0041	0.35	P20099	bisC	20.27	20.38	20.35	20.4	20.39	20.33	20.62	20.7	20.73	6	0.00039	0.72	0.49	6.72	0.00019
				0.38	-0.27			1	0.01			0.41	-0.25	P76549	yffR	16.31	16.88	16.82	16.74	16.55	16.75	16.76	16.19	16.3	-1.39	0.21	0.06	0.96	-1.33	0.22
				0.97	-0.01			0.93	-0.09			0.43	-0.09	P0A6G3	pncC	21.64	21.8	21.58	21.61	21.63	21.52	21.66	21.55	21.53	-0.07	0.94	-1.22	0.26	-1.29	0.24
				0.58	0.07			0.99	0.03			0.43	0.11	P0AG63	rpsQ	26.62	26.81	26.88	26.8	26.87	26.73	26.77	26.94	26.91	0.9	0.39	0.39	0.71	1.29	0.23
				0.14	-0.13			0.99	0.02			0.2	-0.11	P0ACF8	hns	25.7	25.84	25.78	25.81	25.79	25.78	25.62	25.71	25.66	-2.5	0.038	0.34	0.74	-2.16	0.064
				0.98	-0.01			0.93	-0.14			0.42	-0.15	P0A809	ruvA	20.61	20.57	20.25	20.43	20.43	20.15	20.33	20.3	20.35	-0.05	0.96	-1.27	0.24	-1.32	0.23
				0.7	0.05			0.93	-0.09			0.71	-0.04	P22186	mraZ	20.33	20.3	20.33	20.28	20.24	20.17	20.34	20.12	20.37	0.64	0.54	-1.26	0.25	-0.62	0.55
				0.27	-0.27			0.93	0.19			0.76	-0.08	P76113	curA	22.4	22.03	22.44	22.66	22.33	22.45	22.45	22.02	22.17	-1.75	0.12	1.23	0.26	-0.52	0.62
				0.97	0			0.98	0.04			0.64	0.04	P0A9K7	phoU	21.03	20.97	20.97	21.12	21.01	20.95	21.03	21.05	21.02	0.06	0.95	0.71	0.5	0.77	0.46
				0.022	0.32			0.84	-0.16			0.17	0.17	P69222	infA	24.02	24.19	24.08	23.91	24	23.91	24.18	24.38	24.22	4.56	0.0021	-2.21	0.059	2.35	0.048
				0.23	-0.2			0.96	-0.09			0.11	-0.29	P0ACU7	yjdC	18.32	18.29	18.43	18.32	18.27	18.18	18.27	17.86	18.04	-1.93	0.092	-0.86	0.42	-2.78	0.025
				0.25	-0.12			0.88	0.1			0.89	-0.02	P64426	digH	19.18	19.24	19.33	19.32	19.4	19.34	19.14	19.24	19.32	-1.86	0.1	1.6	0.15	-0.26	0.8
				0.72	-0.09			0.99	0.05			0.9	-0.04	P32162	yiiS	17.69	17.56	17.78	17.95	17.47	17.76	17.84	17.43	17.66	-0.6	0.57	0.35	0.74	-0.25	0.81
				0.075	0.34			0.74	-0.26			0.67	0.08	Q46868	ubiK	20.88	20.82	21.06	20.83	20.7	20.44	20.94	20.99	21.05	3.19	0.014	-2.47	0.04	0.72	0.5
				0.68	-0.08			0.99	-0.05			0.49	-0.12	P36561	cobS	18.99	18.75	18.92	18.8	18.66	19.06	18.85	18.74	18.7	-0.68	0.52	-0.45	0.67	-1.13	0.29
				0.82	0.03			0.99	0.04			0.59	0.08	P0A7T3	rpsP	27.77	28.03	28.01	27.92	27.92	28.09	27.99	27.97	28.08	0.4	0.7	0.49	0.64	0.88	0.4
				0.16	1.31			0.99	-0.15			0.21	1.16	P77243	prpD	17	17.05	17.15	17	16.43	17.33	19.55	17.1	18.04	2.37	0.047	-0.27	0.8	2.1	0.07
				0.45	-0.08			0.96	0.07			0.94	-0.01	P0C093	slmA	24.72	24.89	24.92	24.89	24.89	24.94	24.78	24.89	24.83	-1.18	0.27	1.03	0.33	-0.15	0.88
				0.0019	-0.73			0.99	0.05			0.0025	-0.68	P0AF43	yjbB	19.1	18.84	19.06	19.12	18.97	19.06	18.43	18.34	18.19	-7.95	5.9e-05	0.52	0.62	-7.43	9.4e-05
				0.91	-0.01			1	0.01			0.97	-0.01	P0A6W5	greA	23.76	23.85	23.81	23.73	23.85	23.86	23.79	23.73	23.89	-0.21	0.84	0.12	0.91	-0.1	0.92
				0.63	0.05			0.98	-0.04			0.94	0.01	P0A8H6	yihI	21.82	21.89	21.98	21.9	21.77	21.89	21.95	21.83	21.94	0.79	0.45	-0.64	0.54	0.15	0.88
				0.049	0.38			0.99	-0.03			0.058	0.36	P30744	sdaB	23.5	23.5	23.57	23.48	23.42	23.59	23.78	23.74	24.13	3.65	0.0071	-0.26	0.8	3.39	0.01
				0.67	-0.19			0.97	-0.22			0.35	-0.4	P0AAJ8	hybA	19.53	20.28	19.52	19.49	20.02	19.17	19.48	19.4	19.24	-0.7	0.5	-0.81	0.44	-1.52	0.17
				0.035	0.29			0.99	-0.03			0.05	0.26	P76577	pbpC	18.29	18.4	18.31	18.15	18.37	18.38	18.55	18.6	18.61	4.02	0.0042	-0.46	0.66	3.56	0.008
				0.65	0.29			0.96	-0.41			0.89	-0.11	P25798	fliF	17.66	18.7	17.6	17.32	18.14	17.28	17.51	18.49	17.61	0.73	0.48	-1.02	0.34	-0.28	0.79
				0.056	0.28			0.98	-0.06			0.12	0.22	P64506	yebY	21.96	21.88	21.88	21.95	21.89	21.7	22.21	22.01	22.16	3.48	0.0089	-0.8	0.45	2.69	0.029
[truncated: 729 more rows]
