# Supplementary material for: Reprogramming the EnvZ-OmpR two-component system confers ethanol tolerance in Escherichia coli by stabilizing the outer membrane and altering ferric homeostasis
Source: PLoS Genet. 2025 Dec 17;21(12):e1011707. doi: 10.1371/journal.pgen.1011707 (PMC12742742; doi:10.1371/journal.pgen.1011707)
Supplement: S26 Data — (XLSX) [file pgen.1011707.s052.xlsx]

## Sheet: Blad1
Time [h]	WT				ΔentA				ΔentC				ΔentE				ΔentF				ΔfecA				ΔfecB				ΔfhuA				ΔfhuD				Δfiu				ΔfadL				ΔyddB				ΔfepA
0	1	1	1	1	1	1	1	1	1	1	1	1	1	1	1	1	1	1	1	1	1	1	1	1	1	1	1	1	1	1	1	1	1	1	1	1	1	1	1	1	1	1	1	1	1	1	1	1	1
5	0.963353	0.759856	1.07591	0.944194	0.842688	1.07453	2.16848	0.766511	1.12892	1.01093	1.41893	0.740603	1.37301	1.24203	2.34751	1.77302	0.408742	1.7631	1.31188	2.29234	1.13013	1.13744	2.25496	1.05939	0.87463	1.42919	1.83741	1.92162	0.702513	0.748925	1.02989	1.17104	1.21163	1.33864	1.62555	1.06254	0.696488	0.759141	1.47812	0.569136	0.560162	0.817356	1.28785	0.859016	0.381933	0.877001	1.07212	1.15263	2.67618
10	0.0163386	0.00953303	0.00830175	0.00838431	0.31748	0.273999	2.09303	0.0188558	0.034754	0.0154548	0.483808	0.00811188	0.962505	0.937842	1.87732	0.568837	0.228916	1.27543	0.704266	1.6341	0.0133834	0.0174121	0.538436	0.0056932	0.0157927	0.76391	1.65938	0.655622	0.0115331	0.0105185	0.0140011	0.00843559	0.408798	0.136561	0.089195	0.00576214	0.00490482	0.00932292	0.105914	0.00368188	0.00114369	0.00896533	0.0193466	0.00702008	0.00614813	0.0056739	0.0079674	0.0111265	2.18685
24	0.000110734	7.95788e-05	3.28486e-05	3.59421e-05	0.0126689	0.000107684	0.611542	0.000177869	4.31086e-05	1.11271e-05	9.2277e-05	2.65762e-05	0.392625	0.403997	0.655147	0.0447014	0.072953	0.293359	0.194801	0.468663	0.00011978	6.64292e-05	0.000181775	2.46598e-05	2.67198e-05	0.0663917	0.619266	0.0777514	3.24074e-05	4.72147e-05	1.65274e-05	4.49362e-05	9.43676e-05	0.000129943	8.57706e-05	1.29341e-05	2.54536e-05	2.34678e-05	3.32431e-05	1.61439e-05	7.63487e-05	1.28064e-05	1.59587e-05	2.16055e-05	1.71661e-05	1.34016e-05	1.72631e-05	1.5425e-05	0.563952
[truncated: 3 more columns]
