# Supplementary material for: Reprogramming the EnvZ-OmpR two-component system confers ethanol tolerance in Escherichia coli by stabilizing the outer membrane and altering ferric homeostasis
Source: PLoS Genet. 2025 Dec 17;21(12):e1011707. doi: 10.1371/journal.pgen.1011707 (PMC12742742; doi:10.1371/journal.pgen.1011707)
Supplement: S27 Data — (XLSX) [file pgen.1011707.s053.xlsx]

## Sheet: soxS
Tube Name	Sample ID	time	Strain	Stressor	mean.FITC	mean.FSC	Replicate
01-F_t0-B1	WT soxSA	0	WT soxSA	noEtOH	3613.5	6878.3	20240709
01-F_t0-F1	envZ soxSA	0	envZ soxSA	noEtOH	1738.4	3010.6	20240709
01-FE_t0-B2	WT soxSA	0	WT soxSA	EtOH	6556	5857.5	20240709
01-FE_t0-F2	envZ soxSA	0	envZ soxSA	EtOH	5662	3009.5	20240709
01-T_t0-B3	WT soxSA	0	WT soxSA	noPQ	4798.2	7207.2	20240709
01-T_t0-F3	envZ soxSA	0	envZ soxSA	noPQ	2292.1	3110.4	20240709
01-TP_t0-B4	WT soxSA	0	WT soxSA	PQ	203040	7136.6	20240709
01-TP_t0-F4	envZ soxSA	0	envZ soxSA	PQ	99898.4	3080.9	20240709
01-F_t1-B5	WT soxSA	1	WT soxSA	noEtOH	2785.2	6685.4	20240709
01-F_t1-F5	envZ soxSA	1	envZ soxSA	noEtOH	1438.1	3206.3	20240709
01-FE_t1-B6	WT soxSA	1	WT soxSA	EtOH	19550.2	8720.1	20240709
01-FE_t1-F6	envZ soxSA	1	envZ soxSA	EtOH	10994.4	3778.4	20240709
01-T_t1-B7	WT soxSA	1	WT soxSA	noPQ	2550.3	6680.8	20240709
01-T_t1-F7	envZ soxSA	1	envZ soxSA	noPQ	1400.5	3168.6	20240709
01-TP_t1-B8	WT soxSA	1	WT soxSA	PQ	357022	7703.8	20240709
01-TP_t1-F8	envZ soxSA	1	envZ soxSA	PQ	169238	2905.5	20240709
01-T_t0-B1	WT soxSA	0	WT soxSA	noPQ	5009.4	6128.2	20240711
01-T_t0-F1	envZ soxSA	0	envZ soxSA	noPQ	3078.3	2868.2	20240711
01-TP_t0-B3	WT soxSA	0	WT soxSA	PQ	204738	6380.5	20240711
01-TP_t0-F3	envZ soxSA	0	envZ soxSA	PQ	100783	2945.6	20240711
01-F_t0-B4	WT soxSA	0	WT soxSA	noEtOH	7556.2	6224.4	20240711
01-F_t0-F4	envZ soxSA	0	envZ soxSA	noEtOH	9056.8	2934	20240711
01-FE_t0-B6	WT soxSA	0	WT soxSA	EtOH	6002.8	5698.5	20240711
01-FE_t0-F6	envZ soxSA	0	envZ soxSA	EtOH	3329.4	2727.4	20240711
01-T_t1-B7	WT soxSA	1	WT soxSA	noPQ	2552.7	6971.1	20240711
01-T_t1-F7	envZ soxSA	1	envZ soxSA	noPQ	1414	3112.5	20240711
01-TP_t1-B9	WT soxSA	1	WT soxSA	PQ	377850	8191.6	20240711
01-TP_t1-F9	envZ soxSA	1	envZ soxSA	PQ	179551	3313.6	20240711
01-F_t1-B10	WT soxSA	1	WT soxSA	noEtOH	2515.4	6148.6	20240711
01-F_t1-F10	envZ soxSA	1	envZ soxSA	noEtOH	2261.4	3020.5	20240711
01-FE_t1-B12	WT soxSA	1	WT soxSA	EtOH	15505.4	10094.4	20240711
01-FE_t1-F12	envZ soxSA	1	envZ soxSA	EtOH	4868.5	3244.3	20240711
01-PQ_t0-A1	WT soxSA	0	WT soxSA	noPQ	3539	4914.1	20241210
01-PQ_t0-C1	envZ soxSA	0	envZ soxSA	noPQ	2327.9	2853.9	20241210
01-PQ_t0-E1	WT soxSA	0	WT soxSA	PQ	78689.1	4739.9	20241210
01-PQ_t0-G1	envZ soxSA	0	envZ soxSA	PQ	46443.3	2798	20241210
01-EtOH_t0-A3	WT soxSA	0	WT soxSA	noEtOH	4228.9	5171.5	20241210
01-EtOH_t0-C3	envZ soxSA	0	envZ soxSA	noEtOH	3428.5	3092.7	20241210
01-EtOH_t0-E3	WT soxSA	0	WT soxSA	EtOH	5339.2	4721.2	20241210
01-EtOH_t0-G3	envZ soxSA	0	envZ soxSA	EtOH	3853.5	2875.5	20241210
01-t1_PQ-A5	WT soxSA	1	WT soxSA	noPQ	3721.7	8194.3	20241210
01-t1_PQ-C5	envZ soxSA	1	envZ soxSA	noPQ	1456.3	3656.2	20241210
01-t1_PQ-E5	WT soxSA	1	WT soxSA	PQ	443939	9200.9	20241210
01-t1_PQ-G5	envZ soxSA	1	envZ soxSA	PQ	202612	4163.1	20241210
01-t1_EtOH-A7	WT soxSA	1	WT soxSA	noEtOH	3400	7767	20241210
01-t1_EtOH-C7	envZ soxSA	1	envZ soxSA	noEtOH	1987.9	3213.6	20241210
01-t1_EtOH-E7	WT soxSA	1	WT soxSA	EtOH	18058.1	7547.9	20241210
01-t1_EtOH-G7	envZ soxSA	1	envZ soxSA	EtOH	8593.8	3782.2	20241210
