# Supplementary material for: Reprogramming the EnvZ-OmpR two-component system confers ethanol tolerance in Escherichia coli by stabilizing the outer membrane and altering ferric homeostasis
Source: PLoS Genet. 2025 Dec 17;21(12):e1011707. doi: 10.1371/journal.pgen.1011707 (PMC12742742; doi:10.1371/journal.pgen.1011707)
Supplement: S28 Data — (XLSX) [file pgen.1011707.s054.xlsx]

## Sheet: dps
Tube Name	Sample ID	time	Strain	Stressor	mean.FITC	mean.FSC	Replicate
02-EtOH_t0-A1	WT dps	0	WT dps	noEtOH	18769	6046.1	21112024
02-EtOH_t0-B1	WT dps + EtOH	0	WT dps	EtOH	18436.3	5329.4	21112024
02-EtOH_t0-C1	envZ dps	0	envZ dps	noEtOH	14380.8	3304.9	21112024
02-EtOH_t0-D1	envZ dps + EtOH	0	envZ dps	EtOH	12573	3000.5	21112024
02-EtOH_t1-A2	WT dps	1	WT dps	noEtOH	16164	7862.7	21112024
02-EtOH_t1-B2	WT dps + EtOH	1	WT dps	EtOH	20465.3	7591.7	21112024
02-EtOH_t1-C2	envZ dps	1	envZ dps	noEtOH	10251.9	3788.9	21112024
02-EtOH_t1-D2	envZ dps + EtOH	1	envZ dps	EtOH	12681.7	3704.8	21112024
02-H2O2_t0-A1	WT dps	0	WT dps	noH2O2	19873.4	4149.5	21112024
02-H2O2_t0-B1	WT dps + H2O2	0	WT dps	H2O2	22320.6	3824.6	21112024
02-H2O2_t0-E1	envZ dps	0	envZ dps	noH2O2	15273.2	2625.7	21112024
02-H2O2_t0-F1	envZ dps + H2O2	0	envZ dps	H2O2	16093.1	2616.2	21112024
02-H2O2_t1-A4	WT dps	1	WT dps	noH2O2	20755.1	8560	21112024
02-H2O2_t1-B4	WT dps + H2O2	1	WT dps	H2O2	175424	5284.1	21112024
02-H2O2_t1-E4	envZ dps	1	envZ dps	noH2O2	13011.6	4140	21112024
02-H2O2_t1-F4	envZ dps + H2O2	1	envZ dps	H2O2	96062.8	2967.9	21112024
02-H2O2_t0-A1	WT dps	0	WT dps	noH2O2	19072.6	4312.6	23112024
02-H2O2_t0-B1	WT dps + H2O2	0	WT dps	H2O2	21369.2	4090.1	23112024
02-H2O2_t0-E1	envZ dps	0	envZ dps	noH2O2	13929.1	2715.8	23112024
02-H2O2_t0-F1	envZ dps + H2O2	0	envZ dps	H2O2	15538.6	2701.3	23112024
02-EtOH_t0-A3	WT dps	0	WT dps	noEtOH	19602.8	4492.3	23112024
02-EtOH_t0-B3	WT dps + EtOH	0	WT dps	EtOH	18086.4	4190.7	23112024
02-EtOH_t0-E3	envZ dps	0	envZ dps	noEtOH	13878.5	2813.9	23112024
02-EtOH_t0-F3	envZ dps + EtOH	0	envZ dps	EtOH	14228.5	2743.5	23112024
02-H2O2_t1-A5	WT dps	1	WT dps	noH2O2	18802	8310.6	23112024
02-H2O2_t1-B5	WT dps + H2O2	1	WT dps	H2O2	162586	5424.1	23112024
02-H2O2_t1-E5	envZ dps	1	envZ dps	noH2O2	10760.3	3796.4	23112024
02-H2O2_t1-F5	envZ dps + H2O2	1	envZ dps	H2O2	97106.6	3116.2	23112024
02-EtOH_t1-A7	WT dps	1	WT dps	noEtOH	23095.6	7704.4	23112024
02-EtOH_t1-B7	WT dps + EtOH	1	WT dps	EtOH	19022.6	5540.7	23112024
02-EtOH_t1-E7	envZ dps	1	envZ dps	noEtOH	12100.5	3470.6	23112024
02-EtOH_t1-F9	envZ dps + EtOH	1	envZ dps	EtOH	14311.8	3099.1	23112024
02-H2O2_t0-A1	WT dps	0	WT dps	noH2O2	23780.2	5427.5	26112024
02-H2O2_t0-B1	WT dps + H2O2	0	WT dps	H2O2	37953.7	4647.2	26112024
02-H2O2_t0-E1	envZ dps	0	envZ dps	noH2O2	17413.1	2982.8	26112024
02-H2O2_t0-F1	envZ dps + H2O2	0	envZ dps	H2O2	31038.3	2845.9	26112024
02-EtOH_t0-A3	WT dps	0	WT dps	noEtOH	15652.7	5542	26112024
02-EtOH_t0-B3	WT dps + EtOH	0	WT dps	EtOH	13898.8	5038.2	26112024
02-EtOH_t0-E3	envZ dps	0	envZ dps	noEtOH	11097.2	2893	26112024
02-EtOH_t0-F3	envZ dps + EtOH	0	envZ dps	EtOH	11645.8	2795.5	26112024
02-H2O2_t1-A5	WT dps	1	WT dps	noH2O2	25099.7	7098.3	26112024
02-H2O2_t1-B5	WT dps + H2O2	1	WT dps	H2O2	223288	5852.7	26112024
02-H2O2_t1-E5	envZ dps	1	envZ dps	noH2O2	17066.5	3439.5	26112024
02-H2O2_t1-F5	envZ dps + H2O2	1	envZ dps	H2O2	121740	3133.2	26112024
02-EtOH_t1-A7	WT dps	1	WT dps	noEtOH	10093	6357.5	26112024
02-EtOH_t1-B7	WT dps + EtOH	1	WT dps	EtOH	14119.4	6441.3	26112024
02-EtOH_t1-E7	envZ dps	1	envZ dps	noEtOH	6836.8	2906.3	26112024
02-EtOH_t1-F7	envZ dps+ EtOH	1	envZ dps	EtOH	9938	2912.9	26112024
