# Supplementary material for: Reprogramming the EnvZ-OmpR two-component system confers ethanol tolerance in Escherichia coli by stabilizing the outer membrane and altering ferric homeostasis
Source: PLoS Genet. 2025 Dec 17;21(12):e1011707. doi: 10.1371/journal.pgen.1011707 (PMC12742742; doi:10.1371/journal.pgen.1011707)
Supplement: S29 Data — (XLSX) [file pgen.1011707.s055.xlsx]

## Sheet: Sheet1
Concentration [g/L]
Time [h]	WT_gluc [g/L]						envZ*L116P_gluc [g/L]						WT_EtOH [g/L]						envZ*L116P_EtOH [g/L]
0	20.522	23.378	19.032	19.282	19.467	20.037	15.225	14.55	15.762	21.634	20.61	21.724	2.01195	1.86993	1.94094	0.38661	0.44184	0.46551	1.0257	0.89157	0.96258	-0.10257	0.26826	0.08679
21	0.097	0.09	0.1	0.102	0.101	0.095	0.105	0.103	0.102	0.095	0.109	0.104	8.27661	7.83477	7.25091	12.3636	12.5056	11.8429	8.64744	8.43441	8.63166	12.6713	12.3557	21.0979
21	35.396	34.177	34.166	35.911	35.832	36.713	39.686	29.636	31.275	32.709	34.2	34.966	7.44816	7.84266	7.56651	7.24302	7.25091	7.2588	6.05952	5.0496	5.68869	5.90172	6.08319	10.2254
42	0.081	0.079	0.084	5.545	5.698	5.56	0.087	0.086	0.096	7.932	9.432	8.656	22.1551	20.7507	21.2004	22.7705	23.0309	22.2498	24.1907	18.9912	20.7428	23.3939	28.3961	24.0172
42	33.925	36.714	30.395	42.105	41.261	41.021	34.163	32.035	34.376	48.486	50.793	49.847	14.849	15.2829	14.0126	14.8805	14.4545	14.6281	14.3914	13.6655	14.6202	14.5018	14.4545	16.6874
63	8.928	7.631	6.758	22.226	22.409	22.037	7.375	7.599	7.451	21.65	20.736	23.275	32.8461	30.053	27.6466	23.7884	24.9482	26.108	26.2737	33.2327	28.8301	25.0113	24.9955	26.8812
63	48.715	40.98	40.552	63.211	68.643	67.758	40.71	39.912	40.599	58.901	60.647	64.427	22.9915	20.9164	20.4193	21.0821	16.1193	20.8769	19.3068	19.441	19.1096	19.938	20.3246	20.6166
105.75	19.39	20.585	27.078	41.444	42.914	40.755	29.317	28.651	28.786	40.396	40.746	41.739	29.0668	30.6448	36.8068	30.9683	29.1378	29.8321	34.9448	35.5366	37.3276	35.1026	34.8738	36.5307
159.25	13.896	14.426	15.21	35.329	34.825	32.377	15.408	16.946	13.847	24.249	20.843	23.101	43.8684	41.3199	41.675	39.7104	40.1364	40.9807	37.7694	36.081	34.7633	39.7893	40.7992	41.1542
183.25	8.95	10.644	10.203	24.929	24.331	30.705	12.943	12.362	13.057	18.114	15.321	17.889	40.0181	42.2746	41.675	31.3312	34.7002	46.8824	37.2487	43.6159	41.3594	38.2744	39.9786	40.1917
