# Supplementary material for: Reprogramming the EnvZ-OmpR two-component system confers ethanol tolerance in Escherichia coli by stabilizing the outer membrane and altering ferric homeostasis
Source: PLoS Genet. 2025 Dec 17;21(12):e1011707. doi: 10.1371/journal.pgen.1011707 (PMC12742742; doi:10.1371/journal.pgen.1011707)
Supplement: S30 Data — (XLSX) [file pgen.1011707.s056.xlsx]

## Sheet: EtOH_g
Time [h]	WT_EtOH [g]						envZ*L116P_EtOH [g]
0	0.0984402	0.0916166	0.0951693	0.0189791	0.0215677	0.0226731	0.0502398	0.043765	0.046983	-0.00490509	0.0130917	0.0041351
21	0.559874	0.568403	0.540998	0.648014	0.651805	0.636281	0.501425	0.447331	0.483061	0.590346	0.591572	1.00228
42	2.14	2.10405	2.03354	2.17183	2.15343	2.12852	2.20453	1.90233	2.05562	2.17429	2.41096	2.36266
63	4.58359	4.18225	3.96102	3.74718	3.35178	3.8944	3.75482	4.26881	3.91984	3.72483	3.76101	3.92495
105.75	5.58115	5.88432	7.06679	5.94642	5.59417	5.72754	6.70945	6.82263	7.1668	6.74018	6.69605	7.0144
159.25	8.37813	7.89267	7.95917	7.58501	7.66664	7.82674	7.21361	6.89189	6.63912	7.59937	7.7922	7.86053
183.25	7.60317	8.03165	7.91887	5.95348	6.59318	8.90825	7.07683	8.28718	7.85896	7.27226	7.59664	7.63677
