# Supplementary material for: Reprogramming the EnvZ-OmpR two-component system confers ethanol tolerance in Escherichia coli by stabilizing the outer membrane and altering ferric homeostasis
Source: PLoS Genet. 2025 Dec 17;21(12):e1011707. doi: 10.1371/journal.pgen.1011707 (PMC12742742; doi:10.1371/journal.pgen.1011707)
Supplement: S31 Data — (XLSX) [file pgen.1011707.s057.xlsx]

## Sheet: EtOH
Time [h]	WT			envZ*
0	1	1	1	1	1	1
1	1.43128	0.939391	1.01134	0.601215	0.743289	0.729341
3	1.25914	1.35856	1.17228	0.939727	1.59102	1.73674
5	1.37728	1.69632	0.0925738	1.57671	6.3024	1.79691
10	0.0114299	0.012741	0.00705691	1.86912	2.21491	0.603367
24	0.00381765	0.000141821	7.477e-05	1.62308	0.805825	0.0216925
