# Supplementary material for: Reprogramming the EnvZ-OmpR two-component system confers ethanol tolerance in Escherichia coli by stabilizing the outer membrane and altering ferric homeostasis
Source: PLoS Genet. 2025 Dec 17;21(12):e1011707. doi: 10.1371/journal.pgen.1011707 (PMC12742742; doi:10.1371/journal.pgen.1011707)
Supplement: S32 Data — (XLSX) [file pgen.1011707.s058.xlsx]

## Sheet: PropOH
Time [h]	WT			envZ*
0	1	1	1	1	1	1
1	0.794047	1.11791	1.17106	1.4819	1.01444	1.20124
3	1.20636	0.859143	0.59516	1.38704	0.940425	0.88694
5	0.789699	0.594029	0.325263	0.701098	0.68159	1.01704
10	0.0556122	0.541271	0.373328	0.0816368	0.379814	0.329101
24	0.0264899	0.0908645	0.129402	0.0443713	0.0979845	0.0999493
