# Supplementary material for: Reprogramming the EnvZ-OmpR two-component system confers ethanol tolerance in Escherichia coli by stabilizing the outer membrane and altering ferric homeostasis
Source: PLoS Genet. 2025 Dec 17;21(12):e1011707. doi: 10.1371/journal.pgen.1011707 (PMC12742742; doi:10.1371/journal.pgen.1011707)
Supplement: S33 Data — (XLSX) [file pgen.1011707.s059.xlsx]

## Sheet: ButOH
Time [h]	WT			envZ*
0	1	1	1	1	1	1
1	0.794557	0.794534	0.891849	0.667828	0.360271	0.326976
3	0.528901	0.282931	0.449699	0.0731787	0.054696	0.0317134
5	0.259545	0.157345	0.216388	0.0225611	0.0243499	0.00437426
10	0.129932	0.0179051	0.0400909	0.00633903	0	0.00109357
24	0.0263051	0.000176231	0.00525159	0.00219067	5.88382e-05	6.34268e-05
