# Supplementary material for: Reprogramming the EnvZ-OmpR two-component system confers ethanol tolerance in Escherichia coli by stabilizing the outer membrane and altering ferric homeostasis
Source: PLoS Genet. 2025 Dec 17;21(12):e1011707. doi: 10.1371/journal.pgen.1011707 (PMC12742742; doi:10.1371/journal.pgen.1011707)
Supplement: S2 Table — (CSV) [file pgen.1011707.s061.csv]

TCS.official	TCS	Genes	locus	components
PhoR-PhoB	PhoR-PhoB	phoR	b0400	S
PhoR-PhoB	PhoR-PhoB	phoB	b0399	RR
PhoQ-PhoP	PhoQ-PhoP	phoQ	b1129	S
PhoQ-PhoP	PhoQ-PhoP	phoP	b1130	RR
EnvZ-OmpR	EnvZ-OmpR	envZ	b3404	S
EnvZ-OmpR	EnvZ-OmpR	ompR	b3405	RR
RstB-RstA	RstB-RstA	rstB	b1609	S
RstB-RstA	RstB-RstA	rstA	b1608	RR
CpxA-CpxR	CpxA-CpxR	cpxA	b3911	S
CpxA-CpxR	CpxA-CpxR	cpxR	b3912	RR
CreC-CreB	CreC-CreB	creC	b4399	S
CreC-CreB	CreC-CreB	creB	b4398	RR
BaeS-BaeR	BaeS-BaeR	baeS	b2078	S
BaeS-BaeR	BaeS-BaeR	baeR	b2079	RR
BasS-BasR	BasS-BasR	basS	b4112	S
BasS-BasR	BasS-BasR	basR	b4113	RR
CusS-CusR	CusS-CusR	cusS	b0570	S
CusS-CusR	CusS-CusR	cusR	b0571	RR
QseC-QseB	QseC-QseB	qseC	b3026	S
QseC-QseB	QseC-QseB	qseB	b3025	RR
KdpD-KdpE	KdpD-KdpE	kdpD	b0695	S
KdpD-KdpE	KdpD-KdpE	kdpE	b0694	RR
TorS-TorR	TorS-TorR	torS	b0993	S
TorS-TorR	TorS-TorR	torR	b0995	RR
ArcB-ArcA	ArcB-ArcA	arcB	b3210	S
ArcB-ArcA	ArcB-ArcA	arcA	b4401	RR
NarX-NarL	NarX-NarL	narX	b1222	S
NarX-NarL	NarX-NarL	narL	b1221	RR
NarQ-NarP	NarQ-NarP	narQ	b2469	S
NarQ-NarP	NarQ-NarP	narP	b2193	RR
UhpB-UhpA	UhpB-UhpA	uhpB	b3668	S
UhpB-UhpA	UhpB-UhpA	uhpA	b3669	RR
RcsCD-RcsB	RcsC-RcsD-RcsB	rcsC	b2218	S
RcsCD-RcsB	RcsC-RcsD-RcsB	rcsD	b2216	S
RcsCD-RcsB	RcsC-RcsD-RcsB	rcsB	b2217	RR
BarA-UvrY	BarA-UvrY	barA	b2786	S
BarA-UvrY	BarA-UvrY	uvrY	b1914	RR
EvgS-EvgA	EvgS-EvgA	evgS	b2370	S
EvgS-EvgA	EvgS-EvgA	evgA	b2369	RR
DcuS-DcuR	DcuS-DcuR	dcuS	b4125	S
DcuS-DcuR	DcuS-DcuR	dcuR	b4124	RR
NtrB-NtrC	GlnL-GlnG	glnL	b3869	S
NtrB-NtrC	GlnL-GlnG	glnG	b3868	RR
AtoS-AtoC	AtoS-AtoC	atoS	b2219	S
AtoS-AtoC	AtoS-AtoC	atoC	b2220	RR
GlrK-GlrR	GlrK-GlrR	glrK	b2556	S
GlrK-GlrR	GlrK-GlrR	glrR	b2554	RR
ZraS-ZraR	HydH-HydG	zraS	b4003	S
ZraS-ZraR	HydH-HydG	zraR	b4004	RR
DpiB-DpiA	CitA-CitB	dpiB	b0619	S
DpiB-DpiA	CitA-CitB	dpiA	b0620	RR
PyrS-PyrR	PyrS-PyrR	pyrS	b2380	S
PyrS-PyrR	PyrS-PyrR	pyrR	b2381	RR
