# Supplementary material for: Reprogramming the EnvZ-OmpR two-component system confers ethanol tolerance in Escherichia coli by stabilizing the outer membrane and altering ferric homeostasis
Source: PLoS Genet. 2025 Dec 17;21(12):e1011707. doi: 10.1371/journal.pgen.1011707 (PMC12742742; doi:10.1371/journal.pgen.1011707)
Supplement: S4 Table — https://regulondb.ccg.unam.mx/). (TSV) [file pgen.1011707.s063.tsv]

# License
#	# RegulonDB is free for academic/noncommercial use
# User is not entitled to change or erase data sets of the RegulonDB
# database or to eliminate copyright notices from RegulonDB. Furthermore,
# User is not entitled to expand RegulonDB or to integrate RegulonDB partly
# or as a whole into other databank systems, without prior written consent
# from CCG-UNAM.
# Please check the license at https://regulondb.ccg.unam.mx/manual/aboutUs/terms-conditions
# Citation
#	# Heladia Salgado, Socorro Gama-Castro, et al., RegulonDB v12.0: a comprehensive resource of transcriptional regulation in E. coli K-12,
# Nucleic Acids Research, 2023;, gkad1072, https://doi.org/10.1093/nar/gkad1072
# RegulonDB Release: 13.0
# Contact
#	email:regulondb@ccg.unam.mx
#Date:
#	11-13-2024
## Columns:
## (1) regulatorId. Regulator identifier
## (2) regulatorName. Regulator Name
## (3) regulatorGeneName. Gene(s) coding for the TF
## (4) regulatedId. Gene ID regulated by the Regulator (regulated Gene)
## (5) regulatedName. Gene regulated by the Regulator (regulated Gene)
## (6) function. Regulatory Function of the Regulator on the regulated Gene (+ activator, - repressor, -+ dual, ? unknown)
## (7) confidenceLevel. RI confidence level based on its evidence (Values: Confirmed[C], Strong[S], Weak[W], Unknown[?])
1)regulatorId	2)regulatorName	3)RegulatorGeneName	4)regulatedId	5)regulatedName	6)function	7)confidenceLevel
RDBECOLICNC00063	ppGpp		RDBECOLIGNC00006	hisM	-	W
RDBECOLICNC00063	ppGpp		RDBECOLIGNC00030	agp	+	W
RDBECOLICNC00063	ppGpp		RDBECOLIGNC00039	cysQ	+	W
RDBECOLICNC00063	ppGpp		RDBECOLIGNC00065	argI	+	W
RDBECOLICNC00063	ppGpp		RDBECOLIGNC00067	argS	-	W
RDBECOLICNC00063	ppGpp		RDBECOLIGNC00068	argT	-	W
RDBECOLICNC00063	ppGpp		RDBECOLIGNC00079	aroM	+	W
RDBECOLICNC00063	ppGpp		RDBECOLIGNC00121	bolA	+	W
RDBECOLICNC00063	ppGpp		RDBECOLIGNC00127	cadA	-	W
RDBECOLICNC00063	ppGpp		RDBECOLIGNC00160	crp	-	W
RDBECOLICNC00063	ppGpp		RDBECOLIGNC00162	cspA	-	W
RDBECOLICNC00063	ppGpp		RDBECOLIGNC00197	dacC	+	W
RDBECOLICNC00063	ppGpp		RDBECOLIGNC00224	dksA	-	W
RDBECOLICNC00063	ppGpp		RDBECOLIGNC00229	dnaA	-	W
RDBECOLICNC00063	ppGpp		RDBECOLIGNC00236	dnaN	-	W
RDBECOLICNC00063	ppGpp		RDBECOLIGNC00274	fadL	+	W
RDBECOLICNC00063	ppGpp		RDBECOLIGNC00303	fimB	+	W
RDBECOLICNC00063	ppGpp		RDBECOLIGNC00311	fis	-	W
RDBECOLICNC00063	ppGpp		RDBECOLIGNC00329	frr	-	W
RDBECOLICNC00063	ppGpp		RDBECOLIGNC00333	ftsA	+	W
RDBECOLICNC00063	ppGpp		RDBECOLIGNC00336	ftsQ	+	W
RDBECOLICNC00063	ppGpp		RDBECOLIGNC00341	ftsZ	+	W
RDBECOLICNC00063	ppGpp		RDBECOLIGNC00354	gabT	+	W
RDBECOLICNC00063	ppGpp		RDBECOLIGNC00367	ggt	+	W
RDBECOLICNC00063	ppGpp		RDBECOLIGNC00368	mnmG	-	W
RDBECOLICNC00063	ppGpp		RDBECOLIGNC00369	rsmG	-	W
RDBECOLICNC00063	ppGpp		RDBECOLIGNC00370	glgA	+	W
RDBECOLICNC00063	ppGpp		RDBECOLIGNC00372	glgC	+	W
RDBECOLICNC00063	ppGpp		RDBECOLIGNC00373	glgP	+	W
RDBECOLICNC00063	ppGpp		RDBECOLIGNC00445	hisP	-	W
RDBECOLICNC00063	ppGpp		RDBECOLIGNC00449	hmp	+	W
RDBECOLICNC00063	ppGpp		RDBECOLIGNC00450	hns	-	W
RDBECOLICNC00063	ppGpp		RDBECOLIGNC00486	ilvA	+	W
RDBECOLICNC00063	ppGpp		RDBECOLIGNC00487	ilvB	+	W
RDBECOLICNC00063	ppGpp		RDBECOLIGNC00489	ilvD	+	W
RDBECOLICNC00063	ppGpp		RDBECOLIGNC00490	ilvE	+	W
RDBECOLICNC00063	ppGpp		RDBECOLIGNC00491	ilvH	-	W
RDBECOLICNC00063	ppGpp		RDBECOLIGNC00492	ilvI	-	W
RDBECOLICNC00063	ppGpp		RDBECOLIGNC00493	ilvM	+	W
RDBECOLICNC00063	ppGpp		RDBECOLIGNC00494	ilvN	+	W
RDBECOLICNC00063	ppGpp		RDBECOLIGNC00496	infA	-	W
RDBECOLICNC00063	ppGpp		RDBECOLIGNC00501	katE	+	W
RDBECOLICNC00063	ppGpp		RDBECOLIGNC00502	rpoS	-	W
RDBECOLICNC00063	ppGpp		RDBECOLIGNC00523	leuO	+	W
RDBECOLICNC00063	ppGpp		RDBECOLIGNC00531	livJ	+	W
RDBECOLICNC00063	ppGpp		RDBECOLIGNC00539	lrp	+	W
RDBECOLICNC00063	ppGpp		RDBECOLIGNC00544	lysS	-	W
RDBECOLICNC00063	ppGpp		RDBECOLIGNC00563	mazE	-+	W
RDBECOLICNC00063	ppGpp		RDBECOLIGNC00564	mazG	-	W
RDBECOLICNC00063	ppGpp		RDBECOLIGNC00671	osmB	+	W
RDBECOLICNC00063	ppGpp		RDBECOLIGNC00672	osmC	+	W
RDBECOLICNC00063	ppGpp		RDBECOLIGNC00682	pcnB	-	W
RDBECOLICNC00063	ppGpp		RDBECOLIGNC00726	phr	+	W
RDBECOLICNC00063	ppGpp		RDBECOLIGNC00733	pnp	-	W
RDBECOLICNC00063	ppGpp		RDBECOLIGNC00744	poxB	+	W
RDBECOLICNC00063	ppGpp		RDBECOLIGNC00752	prfB	-	W
RDBECOLICNC00063	ppGpp		RDBECOLIGNC00754	priB	-	W
RDBECOLICNC00063	ppGpp		RDBECOLIGNC00775	pth	-	W
RDBECOLICNC00063	ppGpp		RDBECOLIGNC00795	pyrB	-	W
RDBECOLICNC00063	ppGpp		RDBECOLIGNC00801	pyrI	-	W
RDBECOLICNC00063	ppGpp		RDBECOLIGNC00802	queA	-	W
RDBECOLICNC00063	ppGpp		RDBECOLIGNC00818	recF	-	W
RDBECOLICNC00063	ppGpp		RDBECOLIGNC00825	relA	+	W
RDBECOLICNC00063	ppGpp		RDBECOLIGNC00852	rnpA	-	W
RDBECOLICNC00063	ppGpp		RDBECOLIGNC00860	rplI	-	W
RDBECOLICNC00063	ppGpp		RDBECOLIGNC00879	rpmE	-	W
RDBECOLICNC00063	ppGpp		RDBECOLIGNC00882	rpmH	-	W
RDBECOLICNC00063	ppGpp		RDBECOLIGNC00891	rpsB	-	W
RDBECOLICNC00063	ppGpp		RDBECOLIGNC00895	rpsF	-	W
RDBECOLICNC00063	ppGpp		RDBECOLIGNC00904	rpsO	-	W
RDBECOLICNC00063	ppGpp		RDBECOLIGNC00907	rpsR	-	W
RDBECOLICNC00063	ppGpp		RDBECOLIGNC00949	speC	-	W
RDBECOLICNC00063	ppGpp		RDBECOLIGNC00984	tgt	-	W
RDBECOLICNC00063	ppGpp		RDBECOLIGNC00986	thrA	+	W
RDBECOLICNC00063	ppGpp		RDBECOLIGNC00987	thrB	+	W
RDBECOLICNC00063	ppGpp		RDBECOLIGNC00988	thrC	+	W
RDBECOLICNC00063	ppGpp		RDBECOLIGNC01004	tpr	-	W
RDBECOLICNC00063	ppGpp		RDBECOLIGNC01005	treA	+	W
RDBECOLICNC00063	ppGpp		RDBECOLIGNC01019	trxA	+	W
RDBECOLICNC00063	ppGpp		RDBECOLIGNC01021	tsf	-	W
RDBECOLICNC00063	ppGpp		RDBECOLIGNC01025	tufB	-	W
RDBECOLICNC00063	ppGpp		RDBECOLIGNC01080	yaiA	+	W
RDBECOLICNC00063	ppGpp		RDBECOLIGNC01083	yajC	-	W
RDBECOLICNC00063	ppGpp		RDBECOLIGNC01086	ybaA	+	W
RDBECOLICNC00063	ppGpp		RDBECOLIGNC01093	ybgA	+	W
RDBECOLICNC00063	ppGpp		RDBECOLIGNC01096	cspD	+	W
RDBECOLICNC00063	ppGpp		RDBECOLIGNC01101	rluC	-	W
RDBECOLICNC00063	ppGpp		RDBECOLIGNC01165	yhhA	+	W
RDBECOLICNC00063	ppGpp		RDBECOLIGNC01179	mioC	-	W
RDBECOLICNC00063	ppGpp		RDBECOLIGNC01200	argH	+	W
RDBECOLICNC00063	ppGpp		RDBECOLIGNC01203	leuA	+	W
RDBECOLICNC00063	ppGpp		RDBECOLIGNC01221	uspE	+	W
RDBECOLICNC00063	ppGpp		RDBECOLIGNC01223	mazF	-+	W
RDBECOLICNC00063	ppGpp		RDBECOLIGNC01230	iraP	+	W
RDBECOLICNC00063	ppGpp		RDBECOLIGNC01243	ilvL	+	W
RDBECOLICNC00063	ppGpp		RDBECOLIGNC01248	ivbL	+	W
RDBECOLICNC00063	ppGpp		RDBECOLIGNC01250	thrL	+	W
RDBECOLICNC00063	ppGpp		RDBECOLIGNC01251	pyrL	-	W
RDBECOLICNC00063	ppGpp		RDBECOLIGNC01252	leuL	+	W
RDBECOLICNC00063	ppGpp		RDBECOLIGNC01264	yghA	+	W
RDBECOLICNC00063	ppGpp		RDBECOLIGNC01281	dusB	-	W
RDBECOLICNC00063	ppGpp		RDBECOLIGNC01295	acnA	+	W
RDBECOLICNC00063	ppGpp		RDBECOLIGNC01299	gabD	+	W
RDBECOLICNC00063	ppGpp		RDBECOLIGNC01300	gabP	+	W
RDBECOLICNC00063	ppGpp		RDBECOLIGNC01308	msyB	+	W
RDBECOLICNC00063	ppGpp		RDBECOLIGNC01330	gluQ	-	W
RDBECOLICNC00063	ppGpp		RDBECOLIGNC01341	folK	-	W
RDBECOLICNC00063	ppGpp		RDBECOLIGNC01345	sufA	+	W
RDBECOLICNC00063	ppGpp		RDBECOLIGNC01348	glgS	+	W
RDBECOLICNC00063	ppGpp		RDBECOLIGNC01356	uspA	+	W
RDBECOLICNC00063	ppGpp		RDBECOLIGNC01357	osmY	+	W
RDBECOLICNC00063	ppGpp		RDBECOLIGNC01363	hdeA	+	W
RDBECOLICNC00063	ppGpp		RDBECOLIGNC01364	hdeB	+	W
RDBECOLICNC00063	ppGpp		RDBECOLIGNC01365	yhiD	+	W
RDBECOLICNC00063	ppGpp		RDBECOLIGNC01369	ychF	-	W
RDBECOLICNC00063	ppGpp		RDBECOLIGNC01380	dps	+	W
RDBECOLICNC00063	ppGpp		RDBECOLIGNC01409	csrA	+	W
RDBECOLICNC00063	ppGpp		RDBECOLIGNC01445	gadB	+	W
RDBECOLICNC00063	ppGpp		RDBECOLIGNC01447	qorA	+	W
RDBECOLICNC00063	ppGpp		RDBECOLIGNC01450	hdeD	+	W
RDBECOLICNC00063	ppGpp		RDBECOLIGNC01463	sra	+	W
RDBECOLICNC00063	ppGpp		RDBECOLIGNC01470	ycgB	+	W
RDBECOLICNC00063	ppGpp		RDBECOLIGNC01483	fadD	+	W
RDBECOLICNC00063	ppGpp		RDBECOLIGNC01484	cfa	+	W
RDBECOLICNC00063	ppGpp		RDBECOLIGNC01486	ychH	+	W
RDBECOLICNC00063	ppGpp		RDBECOLIGNC01493	wrbA	+	W
RDBECOLICNC00063	ppGpp		RDBECOLIGNC01497	gadE	+	W
RDBECOLICNC00063	ppGpp		RDBECOLIGNC01523	thiQ	+	W
RDBECOLICNC00063	ppGpp		RDBECOLIGNC01524	thiP	+	W
RDBECOLICNC00063	ppGpp		RDBECOLIGNC01525	thiB	+	W
RDBECOLICNC00063	ppGpp		RDBECOLIGNC01526	leuD	+	W
RDBECOLICNC00063	ppGpp		RDBECOLIGNC01527	leuC	+	W
RDBECOLICNC00063	ppGpp		RDBECOLIGNC01528	leuB	+	W
RDBECOLICNC00063	ppGpp		RDBECOLIGNC01687	otsA	+	W
RDBECOLICNC00063	ppGpp		RDBECOLIGNC01688	otsB	+	W
RDBECOLICNC00063	ppGpp		RDBECOLIGNC01690	setA	+	W
RDBECOLICNC00063	ppGpp		RDBECOLIGNC01728	talA	+	W
RDBECOLICNC00063	ppGpp		RDBECOLIGNC01738	yebF	+	W
RDBECOLICNC00063	ppGpp		RDBECOLIGNC01742	aidB	+	W
RDBECOLICNC00063	ppGpp		RDBECOLIGNC01803	yiiS	+	W
RDBECOLICNC00063	ppGpp		RDBECOLIGNC01804	uspD	+	W
RDBECOLICNC00063	ppGpp		RDBECOLIGNC01824	rpoE	+	W
RDBECOLICNC00063	ppGpp		RDBECOLIGNC01853	yjbJ	+	?
RDBECOLICNC00063	ppGpp		RDBECOLIGNC01913	yehE	+	W
RDBECOLICNC00063	ppGpp		RDBECOLIGNC01925	yehW	+	W
RDBECOLICNC00063	ppGpp		RDBECOLIGNC01926	yehX	+	W
RDBECOLICNC00063	ppGpp		RDBECOLIGNC01927	yehY	+	W
RDBECOLICNC00063	ppGpp		RDBECOLIGNC01928	osmF	+	W
RDBECOLICNC00063	ppGpp		RDBECOLIGNC01931	yohC	+	W
RDBECOLICNC00063	ppGpp		RDBECOLIGNC01975	yojI	+	W
RDBECOLICNC00063	ppGpp		RDBECOLIGNC01995	sgrR	+	W
RDBECOLICNC00063	ppGpp		RDBECOLIGNC02000	efp	-	W
RDBECOLICNC00063	ppGpp		RDBECOLIGNC02001	tktB	+	W
RDBECOLICNC00063	ppGpp		RDBECOLIGNC02013	prfC	-	W
RDBECOLICNC00063	ppGpp		RDBECOLIGNC02019	rssB	+	W
RDBECOLICNC00063	ppGpp		RDBECOLIGNC02022	hisJ	-	W
RDBECOLICNC00063	ppGpp		RDBECOLIGNC02023	hisQ	-	W
RDBECOLICNC00063	ppGpp		RDBECOLIGNC02047	narU	+	W
RDBECOLICNC00063	ppGpp		RDBECOLIGNC02077	cbpA	+	W
RDBECOLICNC00063	ppGpp		RDBECOLIGNC02078	cbpM	+	W
RDBECOLICNC00063	ppGpp		RDBECOLIGNC02110	uspB	+	W
RDBECOLICNC00063	ppGpp		RDBECOLIGNC02111	dtpB	+	W
RDBECOLICNC00063	ppGpp		RDBECOLIGNC02118	mdtE	+	W
RDBECOLICNC00063	ppGpp		RDBECOLIGNC02119	mdtF	+	W
RDBECOLICNC00063	ppGpp		RDBECOLIGNC02121	gadX	+	W
RDBECOLICNC00063	ppGpp		RDBECOLIGNC02123	treF	+	W
RDBECOLICNC00063	ppGpp		RDBECOLIGNC02211	rseA	+	W
RDBECOLICNC00063	ppGpp		RDBECOLIGNC02247	lhgD	+	W
RDBECOLICNC00063	ppGpp		RDBECOLIGNC02331	yiaG	+	W
RDBECOLICNC00063	ppGpp		RDBECOLIGNC02348	grxB	+	W
RDBECOLICNC00063	ppGpp		RDBECOLIGNC02357	yccJ	+	W
RDBECOLICNC00063	ppGpp		RDBECOLIGNC02395	ybeL	+	W
RDBECOLICNC00063	ppGpp		RDBECOLIGNC02446	alaT	-	W
RDBECOLICNC00063	ppGpp		RDBECOLIGNC02447	alaU	-	W
RDBECOLICNC00063	ppGpp		RDBECOLIGNC02448	alaV	-	W
RDBECOLICNC00063	ppGpp		RDBECOLIGNC02455	argX	-	W
RDBECOLICNC00063	ppGpp		RDBECOLIGNC02465	glnU	-	W
RDBECOLICNC00063	ppGpp		RDBECOLIGNC02466	glnV	-	W
RDBECOLICNC00063	ppGpp		RDBECOLIGNC02467	glnW	-	W
RDBECOLICNC00063	ppGpp		RDBECOLIGNC02468	glnX	-	W
RDBECOLICNC00063	ppGpp		RDBECOLIGNC02469	gltT	-	W
RDBECOLICNC00063	ppGpp		RDBECOLIGNC02470	gltU	-	W
RDBECOLICNC00063	ppGpp		RDBECOLIGNC02471	gltV	-	W
RDBECOLICNC00063	ppGpp		RDBECOLIGNC02472	gltW	-	W
RDBECOLICNC00063	ppGpp		RDBECOLIGNC02473	glyT	-	W
RDBECOLICNC00063	ppGpp		RDBECOLIGNC02479	hisR	-	W
RDBECOLICNC00063	ppGpp		RDBECOLIGNC02480	ileT	-	W
RDBECOLICNC00063	ppGpp		RDBECOLIGNC02481	ileU	-	W
RDBECOLICNC00063	ppGpp		RDBECOLIGNC02482	ileV	-	W
RDBECOLICNC00063	ppGpp		RDBECOLIGNC02486	leuT	-	W
RDBECOLICNC00063	ppGpp		RDBECOLIGNC02488	leuV	-	W
RDBECOLICNC00063	ppGpp		RDBECOLIGNC02489	leuW	-	W
RDBECOLICNC00063	ppGpp		RDBECOLIGNC02490	leuX	-	W
RDBECOLICNC00063	ppGpp		RDBECOLIGNC02495	metT	-	W
RDBECOLICNC00063	ppGpp		RDBECOLIGNC02496	metU	-	W
RDBECOLICNC00063	ppGpp		RDBECOLIGNC02497	metV	-	W
RDBECOLICNC00063	ppGpp		RDBECOLIGNC02499	metZ	-	W
RDBECOLICNC00063	ppGpp		RDBECOLIGNC02505	proM	-	W
RDBECOLICNC00063	ppGpp		RDBECOLIGNC02507	rrfA	-	W
RDBECOLICNC00063	ppGpp		RDBECOLIGNC02508	rrfB	-	W
RDBECOLICNC00063	ppGpp		RDBECOLIGNC02509	rrfC	-	W
RDBECOLICNC00063	ppGpp		RDBECOLIGNC02510	rrfD	-	W
RDBECOLICNC00063	ppGpp		RDBECOLIGNC02511	rrfE	-	W
RDBECOLICNC00063	ppGpp		RDBECOLIGNC02512	rrfG	-	W
RDBECOLICNC00063	ppGpp		RDBECOLIGNC02513	rrfH	-	W
RDBECOLICNC00063	ppGpp		RDBECOLIGNC02514	rrlA	-	W
RDBECOLICNC00063	ppGpp		RDBECOLIGNC02515	rrlB	-	W
RDBECOLICNC00063	ppGpp		RDBECOLIGNC02516	rrlC	-	W
RDBECOLICNC00063	ppGpp		RDBECOLIGNC02517	rrlD	-	W
RDBECOLICNC00063	ppGpp		RDBECOLIGNC02518	rrlE	-	W
RDBECOLICNC00063	ppGpp		RDBECOLIGNC02519	rrlG	-	W
RDBECOLICNC00063	ppGpp		RDBECOLIGNC02520	rrlH	-	W
RDBECOLICNC00063	ppGpp		RDBECOLIGNC02521	rrsA	-	W
RDBECOLICNC00063	ppGpp		RDBECOLIGNC02522	rrsB	-	W
RDBECOLICNC00063	ppGpp		RDBECOLIGNC02523	rrsC	-	W
RDBECOLICNC00063	ppGpp		RDBECOLIGNC02524	rrsD	-	W
RDBECOLICNC00063	ppGpp		RDBECOLIGNC02525	rrsE	-	W
RDBECOLICNC00063	ppGpp		RDBECOLIGNC02526	rrsG	-	W
RDBECOLICNC00063	ppGpp		RDBECOLIGNC02527	rrsH	-	W
RDBECOLICNC00063	ppGpp		RDBECOLIGNC02528	rrfF	-	W
RDBECOLICNC00063	ppGpp		RDBECOLIGNC02533	serW	-	W
RDBECOLICNC00063	ppGpp		RDBECOLIGNC02538	thrT	-	W
RDBECOLICNC00063	ppGpp		RDBECOLIGNC02539	thrU	-	W
RDBECOLICNC00063	ppGpp		RDBECOLIGNC02540	thrV	-	W
RDBECOLICNC00063	ppGpp		RDBECOLIGNC02543	tyrT	-	W
RDBECOLICNC00063	ppGpp		RDBECOLIGNC02544	tyrU	-	W
RDBECOLICNC00063	ppGpp		RDBECOLIGNC02545	tyrV	-	W
RDBECOLICNC00063	ppGpp		RDBECOLIGNC02554	metW	-	W
RDBECOLICNC00063	ppGpp		RDBECOLIGNC02558	rmf	+	W
RDBECOLICNC00063	ppGpp		RDBECOLIGNC02563	gadA	+	W
RDBECOLICNC00063	ppGpp		RDBECOLIGNC02674	sgrT	+	W
RDBECOLICNC00063	ppGpp		RDBECOLIGNC02682	ilvX	+	W
RDBECOLICNC00063	ppGpp		RDBECOLIGNC02758	gadF	+	W
RDBECOLICNC00063	ppGpp		RDBECOLIGNC02759	idlP	+	W
RDBECOLICNC00063	ppGpp		RDBECOLIGNC02760	ytiC	+	W
RDBECOLICNC00063	ppGpp		RDBECOLIGNC02761	ytiD	+	W
RDBECOLICNC00063	ppGpp		RDBECOLIGNC02864	csrB	+	W
RDBECOLICNC00063	ppGpp		RDBECOLIGNC02877	csrC	+	W
RDBECOLICNC00063	ppGpp		RDBECOLIGNC02895	tff	-	W
RDBECOLICNC00063	ppGpp		RDBECOLIGNC02905	isrC	+	W
RDBECOLICNC00063	ppGpp		RDBECOLIGNC02919	sroA	+	W
RDBECOLICNC00063	ppGpp		RDBECOLIGNC02922	sroD	+	W
RDBECOLICNC00063	ppGpp		RDBECOLIGNC02929	ecnB	+	W
RDBECOLICNC00063	ppGpp		RDBECOLIGNC02945	sgrS	+	W
RDBECOLICNC00063	ppGpp		RDBECOLIGNC03087	yahO	+	?
RDBECOLICNC00063	ppGpp		RDBECOLIGNC03120	yajO	+	W
RDBECOLICNC00063	ppGpp		RDBECOLIGNC03142	glsA	+	W
RDBECOLICNC00063	ppGpp		RDBECOLIGNC03143	ybaT	+	W
RDBECOLICNC00063	ppGpp		RDBECOLIGNC03204	ybdK	+	W
RDBECOLICNC00063	ppGpp		RDBECOLIGNC03263	ybgS	+	W
RDBECOLICNC00063	ppGpp		RDBECOLIGNC03274	ybhN	+	W
RDBECOLICNC00063	ppGpp		RDBECOLIGNC03275	clsB	+	W
RDBECOLICNC00063	ppGpp		RDBECOLIGNC03276	ybhP	+	W
RDBECOLICNC00063	ppGpp		RDBECOLIGNC03319	ybjP	+	W
RDBECOLICNC00063	ppGpp		RDBECOLIGNC03333	ftsK	+	W
RDBECOLICNC00063	ppGpp		RDBECOLIGNC03338	ycaP	+	W
RDBECOLICNC00063	ppGpp		RDBECOLIGNC03367	csgI	+	W
RDBECOLICNC00063	ppGpp		RDBECOLIGNC03368	yccU	+	W
RDBECOLICNC00063	ppGpp		RDBECOLIGNC03408	csgG	+	W
RDBECOLICNC00063	ppGpp		RDBECOLIGNC03409	csgF	+	W
RDBECOLICNC00063	ppGpp		RDBECOLIGNC03410	csgE	+	W
RDBECOLICNC00063	ppGpp		RDBECOLIGNC03411	csgD	+	W
RDBECOLICNC00063	ppGpp		RDBECOLIGNC03470	ariR	+	W
RDBECOLICNC00063	ppGpp		RDBECOLIGNC03596	ydcK	+	W
RDBECOLICNC00063	ppGpp		RDBECOLIGNC03597	ydcL	+	W
RDBECOLICNC00063	ppGpp		RDBECOLIGNC03615	curA	+	W
RDBECOLICNC00063	ppGpp		RDBECOLIGNC03629	adhP	+	W
RDBECOLICNC00063	ppGpp		RDBECOLIGNC03640	gadC	+	W
RDBECOLICNC00063	ppGpp		RDBECOLIGNC03659	tam	+	W
RDBECOLICNC00063	ppGpp		RDBECOLIGNC03697	ynfD	+	W
RDBECOLICNC00063	ppGpp		RDBECOLIGNC03739	sodC	+	W
RDBECOLICNC00063	ppGpp		RDBECOLIGNC03757	ldtE	+	W
RDBECOLICNC00063	ppGpp		RDBECOLIGNC03758	sufE	+	W
RDBECOLICNC00063	ppGpp		RDBECOLIGNC03759	sufS	+	W
RDBECOLICNC00063	ppGpp		RDBECOLIGNC03760	sufD	+	W
RDBECOLICNC00063	ppGpp		RDBECOLIGNC03761	sufC	+	W
RDBECOLICNC00063	ppGpp		RDBECOLIGNC03762	sufB	+	W
RDBECOLICNC00063	ppGpp		RDBECOLIGNC03781	yniA	+	W
RDBECOLICNC00063	ppGpp		RDBECOLIGNC03819	yeaG	+	W
RDBECOLICNC00063	ppGpp		RDBECOLIGNC03820	yeaH	+	W
RDBECOLICNC00063	ppGpp		RDBECOLIGNC03831	yeaQ	+	W
RDBECOLICNC00063	ppGpp		RDBECOLIGNC03844	yoaC	+	W
RDBECOLICNC00063	ppGpp		RDBECOLIGNC03859	yebV	+	W
RDBECOLICNC00063	ppGpp		RDBECOLIGNC03881	uspC	+	W
RDBECOLICNC00063	ppGpp		RDBECOLIGNC03895	yedP	+	W
RDBECOLICNC00063	ppGpp		RDBECOLIGNC03900	hchA	+	W
RDBECOLICNC00063	ppGpp		RDBECOLIGNC03923	flu	+	W
RDBECOLICNC00063	ppGpp		RDBECOLIGNC03959	yegP	+	W
RDBECOLICNC00063	ppGpp		RDBECOLIGNC03969	fbaB	+	W
RDBECOLICNC00063	ppGpp		RDBECOLIGNC04005	elaB	+	W
RDBECOLICNC00063	ppGpp		RDBECOLIGNC04044	yfcZ	+	W
RDBECOLICNC00063	ppGpp		RDBECOLIGNC04172	rseC	+	W
RDBECOLICNC00063	ppGpp		RDBECOLIGNC04173	rseB	+	W
RDBECOLICNC00063	ppGpp		RDBECOLIGNC04211	glaH	+	W
RDBECOLICNC00063	ppGpp		RDBECOLIGNC04212	kbp	+	W
RDBECOLICNC00063	ppGpp		RDBECOLIGNC04213	yqaE	+	W
RDBECOLICNC00063	ppGpp		RDBECOLIGNC04371	dkgA	+	W
RDBECOLICNC00063	ppGpp		RDBECOLIGNC04397	patA	+	W
RDBECOLICNC00063	ppGpp		RDBECOLIGNC04415	yqjF	+	W
RDBECOLICNC00063	ppGpp		RDBECOLIGNC04444	yhbO	+	W
RDBECOLICNC00063	ppGpp		RDBECOLIGNC04478	yhcO	+	W
RDBECOLICNC00063	ppGpp		RDBECOLIGNC04508	fkpA	+	W
RDBECOLICNC00063	ppGpp		RDBECOLIGNC04559	ysgA	+	W
RDBECOLICNC00063	ppGpp		RDBECOLIGNC04578	blc	+	W
RDBECOLICNC00063	ppGpp		RDBECOLIGNC04601	yjfY	+	W
RDBECOLICNC00063	ppGpp		RDBECOLIGNC04619	yjgH	+	W
RDBECOLICNC00063	ppGpp		RDBECOLIGNC04661	iraD	+	W
RDBECOLICNC00063	ppGpp		RDBECOLIGNC04700	ilvG	+	W
RDBECOLIPDC00031	AcnB	acnB	RDBECOLIGNC02188	acnB	+	W
RDBECOLIPDC00328	DicF	dicF	RDBECOLIGNC00341	ftsZ	-	S
RDBECOLIPDC00328	DicF	dicF	RDBECOLIGNC00559	manX	-	S
RDBECOLIPDC00328	DicF	dicF	RDBECOLIGNC00793	pykA	-	S
RDBECOLIPDC00328	DicF	dicF	RDBECOLIGNC02444	xylR	-	S
RDBECOLIPDC00358	DsrA	dsrA	RDBECOLIGNC00450	hns	-	S
RDBECOLIPDC00358	DsrA	dsrA	RDBECOLIGNC00502	rpoS	+	W
RDBECOLIPDC00358	DsrA	dsrA	RDBECOLIGNC00539	lrp	-	S
RDBECOLIPDC00358	DsrA	dsrA	RDBECOLIGNC00804	rbsA	-	S
RDBECOLIPDC00358	DsrA	dsrA	RDBECOLIGNC00805	rbsB	-	S
RDBECOLIPDC00358	DsrA	dsrA	RDBECOLIGNC00806	rbsC	-	S
RDBECOLIPDC00358	DsrA	dsrA	RDBECOLIGNC00807	rbsD	-	S
RDBECOLIPDC00358	DsrA	dsrA	RDBECOLIGNC00808	rbsK	-	S
RDBECOLIPDC00358	DsrA	dsrA	RDBECOLIGNC00809	rbsR	-	S
RDBECOLIPDC00358	DsrA	dsrA	RDBECOLIGNC02853	rbsZ	-	S
RDBECOLIPDC00425	DeaD	deaD	RDBECOLIGNC01227	ldtD	+	W
RDBECOLIPDC00501	Hfq	hfq	RDBECOLIGNC00559	manX	-	C
RDBECOLIPDC00616	Pnp	pnp	RDBECOLIGNC00733	pnp	-	W
RDBECOLIPDC00675	RplA	rplA	RDBECOLIGNC00854	rplA	-	W
RDBECOLIPDC00675	RplA	rplA	RDBECOLIGNC00861	rplJ	-	W
RDBECOLIPDC00675	RplA	rplA	RDBECOLIGNC00862	rplK	-	W
RDBECOLIPDC00675	RplA	rplA	RDBECOLIGNC00863	rplL	-	W
RDBECOLIPDC00675	RplA	rplA	RDBECOLIGNC00884	rpoB	-	W
RDBECOLIPDC00675	RplA	rplA	RDBECOLIGNC00885	rpoC	-	W
RDBECOLIPDC00678	RplD	rplD	RDBECOLIGNC00993	tnaA	-	C
RDBECOLIPDC00685	RplM	rplM	RDBECOLIGNC00864	rplM	-	S
RDBECOLIPDC00685	RplM	rplM	RDBECOLIGNC00898	rpsI	-	S
RDBECOLIPDC00692	RplT	rplT	RDBECOLIGNC00871	rplT	-	S
RDBECOLIPDC00692	RplT	rplT	RDBECOLIGNC01208	rpmI	-	S
RDBECOLIPDC00696	RplY	rplY	RDBECOLIGNC00875	rplY	-	S
RDBECOLIPDC00700	RpmE	rpmE	RDBECOLIGNC00879	rpmE	-	S
RDBECOLIPDC00706	RpsA	rpsA	RDBECOLIGNC00311	fis	+	W
RDBECOLIPDC00706	RpsA	rpsA	RDBECOLIGNC00560	manY	+	S
RDBECOLIPDC00706	RpsA	rpsA	RDBECOLIGNC00733	pnp	+	W
RDBECOLIPDC00706	RpsA	rpsA	RDBECOLIGNC00890	rpsA	-	S
RDBECOLIPDC00706	RpsA	rpsA	RDBECOLIGNC00904	rpsO	+	W
RDBECOLIPDC00707	RpsB	rpsB	RDBECOLIGNC00891	rpsB	-	W
RDBECOLIPDC00707	RpsB	rpsB	RDBECOLIGNC01021	tsf	-	W
RDBECOLIPDC00707	RpsB	rpsB	RDBECOLIGNC02895	tff	-	W
RDBECOLIPDC00709	RpsD	rpsD	RDBECOLIGNC00868	rplQ	-	W
RDBECOLIPDC00709	RpsD	rpsD	RDBECOLIGNC00893	rpsD	-	W
RDBECOLIPDC00709	RpsD	rpsD	RDBECOLIGNC00900	rpsK	-	W
RDBECOLIPDC00709	RpsD	rpsD	RDBECOLIGNC00902	rpsM	-	W
RDBECOLIPDC00712	RpsG	rpsG	RDBECOLIGNC00353	fusA	-	W
RDBECOLIPDC00712	RpsG	rpsG	RDBECOLIGNC00896	rpsG	-	W
RDBECOLIPDC00712	RpsG	rpsG	RDBECOLIGNC00901	rpsL	-	W
RDBECOLIPDC00712	RpsG	rpsG	RDBECOLIGNC01024	tufA	-	W
RDBECOLIPDC00713	RpsH	rpsH	RDBECOLIGNC00756	secY	-	S
RDBECOLIPDC00713	RpsH	rpsH	RDBECOLIGNC00858	rplE	-	S
RDBECOLIPDC00713	RpsH	rpsH	RDBECOLIGNC00859	rplF	-	S
RDBECOLIPDC00713	RpsH	rpsH	RDBECOLIGNC00865	rplN	-	S
RDBECOLIPDC00713	RpsH	rpsH	RDBECOLIGNC00866	rplO	-	S
RDBECOLIPDC00713	RpsH	rpsH	RDBECOLIGNC00869	rplR	-	S
RDBECOLIPDC00713	RpsH	rpsH	RDBECOLIGNC00874	rplX	-	S
RDBECOLIPDC00713	RpsH	rpsH	RDBECOLIGNC00878	rpmD	-	S
RDBECOLIPDC00713	RpsH	rpsH	RDBECOLIGNC00894	rpsE	-	S
RDBECOLIPDC00713	RpsH	rpsH	RDBECOLIGNC00897	rpsH	-	S
RDBECOLIPDC00713	RpsH	rpsH	RDBECOLIGNC00903	rpsN	-	S
RDBECOLIPDC00713	RpsH	rpsH	RDBECOLIGNC01209	rpmJ	-	S
RDBECOLIPDC00720	RpsO	rpsO	RDBECOLIGNC00904	rpsO	-	C
RDBECOLIPDC01031	CsrA	csrA	RDBECOLIGNC01542	moaA	+	C
RDBECOLIPDC01031	CsrA	csrA	RDBECOLIGNC01543	moaB	+	C
RDBECOLIPDC01031	CsrA	csrA	RDBECOLIGNC01544	moaD	+	C
RDBECOLIPDC01031	CsrA	csrA	RDBECOLIGNC01545	moaE	+	C
RDBECOLIPDC01031	CsrA	csrA	RDBECOLIGNC01607	moaC	+	C
RDBECOLIPDC01031	CsrA	csrA	RDBECOLIGNC01824	rpoE	-	C
RDBECOLIPDC01031	CsrA	csrA	RDBECOLIGNC02759	idlP	-	S
RDBECOLIPDC01031	CsrA	csrA	RDBECOLIGNC02760	ytiC	-	S
RDBECOLIPDC01031	CsrA	csrA	RDBECOLIGNC02761	ytiD	-	S
RDBECOLIPDC01031	CsrA	csrA	RDBECOLIGNC03414	ymdA	+	S
RDBECOLIPDC01031	CsrA	csrA	RDBECOLIGNC04661	iraD	-	S
RDBECOLIPDC03275	GcvB	gcvB	RDBECOLIGNC00071	aroC	-	W
RDBECOLIPDC03275	GcvB	gcvB	RDBECOLIGNC00080	aroP	-	W
RDBECOLIPDC03275	GcvB	gcvB	RDBECOLIGNC00084	asd	-	W
RDBECOLIPDC03275	GcvB	gcvB	RDBECOLIGNC00087	asnA	-	W
RDBECOLIPDC03275	GcvB	gcvB	RDBECOLIGNC00088	asnB	-	W
RDBECOLIPDC03275	GcvB	gcvB	RDBECOLIGNC00163	cstA	-	S
RDBECOLIPDC03275	GcvB	gcvB	RDBECOLIGNC00242	dppA	-	W
RDBECOLIPDC03275	GcvB	gcvB	RDBECOLIGNC00365	gdhA	-	S
RDBECOLIPDC03275	GcvB	gcvB	RDBECOLIGNC00398	gltP	-	W
RDBECOLIPDC03275	GcvB	gcvB	RDBECOLIGNC00482	icd	-	W
RDBECOLIPDC03275	GcvB	gcvB	RDBECOLIGNC00487	ilvB	-	W
RDBECOLIPDC03275	GcvB	gcvB	RDBECOLIGNC00489	ilvD	-	S
RDBECOLIPDC03275	GcvB	gcvB	RDBECOLIGNC00493	ilvM	-	W
RDBECOLIPDC03275	GcvB	gcvB	RDBECOLIGNC00514	kgtP	-	W
RDBECOLIPDC03275	GcvB	gcvB	RDBECOLIGNC00539	lrp	-	S
RDBECOLIPDC03275	GcvB	gcvB	RDBECOLIGNC00562	map	-	S
RDBECOLIPDC03275	GcvB	gcvB	RDBECOLIGNC00649	nlpA	-	W
RDBECOLIPDC03275	GcvB	gcvB	RDBECOLIGNC00666	oppA	-	W
RDBECOLIPDC03275	GcvB	gcvB	RDBECOLIGNC00667	oppB	-	W
RDBECOLIPDC03275	GcvB	gcvB	RDBECOLIGNC00668	oppC	-	W
RDBECOLIPDC03275	GcvB	gcvB	RDBECOLIGNC00669	oppD	-	W
RDBECOLIPDC03275	GcvB	gcvB	RDBECOLIGNC00670	oppF	-	W
RDBECOLIPDC03275	GcvB	gcvB	RDBECOLIGNC00673	oxyR	+	W
RDBECOLIPDC03275	GcvB	gcvB	RDBECOLIGNC00721	phoP	-	S
RDBECOLIPDC03275	GcvB	gcvB	RDBECOLIGNC00722	phoQ	-	S
RDBECOLIPDC03275	GcvB	gcvB	RDBECOLIGNC00804	rbsA	-	W
RDBECOLIPDC03275	GcvB	gcvB	RDBECOLIGNC00805	rbsB	-	W
RDBECOLIPDC03275	GcvB	gcvB	RDBECOLIGNC00806	rbsC	-	W
RDBECOLIPDC03275	GcvB	gcvB	RDBECOLIGNC00807	rbsD	-	W
RDBECOLIPDC03275	GcvB	gcvB	RDBECOLIGNC00808	rbsK	-	W
RDBECOLIPDC03275	GcvB	gcvB	RDBECOLIGNC00809	rbsR	-	W
RDBECOLIPDC03275	GcvB	gcvB	RDBECOLIGNC01012	trpA	-	W
RDBECOLIPDC03275	GcvB	gcvB	RDBECOLIGNC01013	trpB	-	W
RDBECOLIPDC03275	GcvB	gcvB	RDBECOLIGNC01014	trpC	-	W
RDBECOLIPDC03275	GcvB	gcvB	RDBECOLIGNC01015	trpD	-	W
RDBECOLIPDC03275	GcvB	gcvB	RDBECOLIGNC01016	trpE	-	W
RDBECOLIPDC03275	GcvB	gcvB	RDBECOLIGNC01243	ilvL	-	W
RDBECOLIPDC03275	GcvB	gcvB	RDBECOLIGNC01247	trpL	-	W
RDBECOLIPDC03275	GcvB	gcvB	RDBECOLIGNC01248	ivbL	-	W
RDBECOLIPDC03275	GcvB	gcvB	RDBECOLIGNC01385	inaA	-	W
RDBECOLIPDC03275	GcvB	gcvB	RDBECOLIGNC01410	acs	-	W
RDBECOLIPDC03275	GcvB	gcvB	RDBECOLIGNC01584	ydeE	-	S
RDBECOLIPDC03275	GcvB	gcvB	RDBECOLIGNC01683	panD	-	W
RDBECOLIPDC03275	GcvB	gcvB	RDBECOLIGNC01748	purU	-	W
RDBECOLIPDC03275	GcvB	gcvB	RDBECOLIGNC02023	hisQ	-	W
RDBECOLIPDC03275	GcvB	gcvB	RDBECOLIGNC02306	cycA	-	W
RDBECOLIPDC03275	GcvB	gcvB	RDBECOLIGNC02332	dppB	-	W
RDBECOLIPDC03275	GcvB	gcvB	RDBECOLIGNC02333	dppC	-	W
RDBECOLIPDC03275	GcvB	gcvB	RDBECOLIGNC02334	dppD	-	W
RDBECOLIPDC03275	GcvB	gcvB	RDBECOLIGNC02335	dppF	-	W
RDBECOLIPDC03275	GcvB	gcvB	RDBECOLIGNC02369	sstT	-	W
RDBECOLIPDC03275	GcvB	gcvB	RDBECOLIGNC02853	rbsZ	-	W
RDBECOLIPDC03275	GcvB	gcvB	RDBECOLIGNC03408	csgG	-	W
RDBECOLIPDC03275	GcvB	gcvB	RDBECOLIGNC03409	csgF	-	W
RDBECOLIPDC03275	GcvB	gcvB	RDBECOLIGNC03410	csgE	-	W
RDBECOLIPDC03275	GcvB	gcvB	RDBECOLIGNC03411	csgD	-	W
RDBECOLIPDC03275	GcvB	gcvB	RDBECOLIGNC03888	tcyJ	-	W
RDBECOLIPDC03275	GcvB	gcvB	RDBECOLIGNC04007	rbn	+	W
RDBECOLIPDC03275	GcvB	gcvB	RDBECOLIGNC04342	mltC	-	W
RDBECOLIPDC03275	GcvB	gcvB	RDBECOLIGNC04559	ysgA	-	W
RDBECOLIPDC03411	McaS	mcaS	RDBECOLIGNC00313	flhC	+	W
RDBECOLIPDC03411	McaS	mcaS	RDBECOLIGNC00314	flhD	+	S
RDBECOLIPDC03411	McaS	mcaS	RDBECOLIGNC03408	csgG	-	S
RDBECOLIPDC03411	McaS	mcaS	RDBECOLIGNC03409	csgF	-	S
RDBECOLIPDC03411	McaS	mcaS	RDBECOLIGNC03410	csgE	-	S
RDBECOLIPDC03411	McaS	mcaS	RDBECOLIGNC03411	csgD	-	S
RDBECOLIPDC03413	GadY	gadY	RDBECOLIGNC02120	gadW	+	W
RDBECOLIPDC03413	GadY	gadY	RDBECOLIGNC02121	gadX	+	W
RDBECOLIPDC03508	MicF	micF	RDBECOLIGNC00017	cpxR	-	W
RDBECOLIPDC03508	MicF	micF	RDBECOLIGNC00159	cpxA	-	W
RDBECOLIPDC03508	MicF	micF	RDBECOLIGNC00539	lrp	-	S
RDBECOLIPDC03508	MicF	micF	RDBECOLIGNC00663	ompF	-	W
RDBECOLIPDC03508	MicF	micF	RDBECOLIGNC00666	oppA	+	W
RDBECOLIPDC03508	MicF	micF	RDBECOLIGNC00719	phoE	-	W
RDBECOLIPDC03508	MicF	micF	RDBECOLIGNC03888	tcyJ	-	W
RDBECOLIPDC03909	OxyS	oxyS	RDBECOLIGNC00295	fhlA	-	W
RDBECOLIPDC03909	OxyS	oxyS	RDBECOLIGNC00313	flhC	-	S
RDBECOLIPDC03909	OxyS	oxyS	RDBECOLIGNC00314	flhD	-	S
RDBECOLIPDC03909	OxyS	oxyS	RDBECOLIGNC00502	rpoS	-	W
RDBECOLIPDC03909	OxyS	oxyS	RDBECOLIGNC00659	nusG	-	W
RDBECOLIPDC04122	ChiX	chiX	RDBECOLIGNC00137	chbC	-	W
RDBECOLIPDC04122	ChiX	chiX	RDBECOLIGNC02857	chiZ	-	S
RDBECOLIPDC04122	ChiX	chiX	RDBECOLIGNC03222	dpiB	-	S
RDBECOLIPDC04122	ChiX	chiX	RDBECOLIGNC03223	dpiA	-	S
RDBECOLIPDC04122	ChiX	chiX	RDBECOLIGNC03242	chiP	-	S
RDBECOLIPDC04122	ChiX	chiX	RDBECOLIGNC03243	chiQ	-	S
RDBECOLIPDC04132	SgrS	sgrS	RDBECOLIGNC00084	asd	-	W
RDBECOLIPDC04132	SgrS	sgrS	RDBECOLIGNC00559	manX	-	S
RDBECOLIPDC04132	SgrS	sgrS	RDBECOLIGNC00560	manY	-	S
RDBECOLIPDC04132	SgrS	sgrS	RDBECOLIGNC00561	manZ	-	S
RDBECOLIPDC04132	SgrS	sgrS	RDBECOLIGNC00777	ptsG	-	S
RDBECOLIPDC04132	SgrS	sgrS	RDBECOLIGNC00790	purR	-	S
RDBECOLIPDC04132	SgrS	sgrS	RDBECOLIGNC01262	yeiB	-	S
RDBECOLIPDC04132	SgrS	sgrS	RDBECOLIGNC01342	folE	-	S
RDBECOLIPDC04132	SgrS	sgrS	RDBECOLIGNC01431	yigL	+	W
RDBECOLIPDC04132	SgrS	sgrS	RDBECOLIGNC01889	adiY	-	S
RDBECOLIPDC04134	IstR-1	istR	RDBECOLIGNC02947	tisB	-	S
RDBECOLIPDC04142	RseX	rseX	RDBECOLIGNC00303	fimB	-	S
RDBECOLIPDC04142	RseX	rseX	RDBECOLIGNC00434	ihfB	-	S
RDBECOLIPDC04142	RseX	rseX	RDBECOLIGNC00661	ompA	-	W
RDBECOLIPDC04142	RseX	rseX	RDBECOLIGNC00662	ompC	-	W
RDBECOLIPDC04143	RydC	rydC	RDBECOLIGNC00698	pheA	-	S
RDBECOLIPDC04143	RydC	rydC	RDBECOLIGNC01012	trpA	+	S
RDBECOLIPDC04143	RydC	rydC	RDBECOLIGNC01013	trpB	+	S
RDBECOLIPDC04143	RydC	rydC	RDBECOLIGNC01014	trpC	+	S
RDBECOLIPDC04143	RydC	rydC	RDBECOLIGNC01015	trpD	+	S
RDBECOLIPDC04143	RydC	rydC	RDBECOLIGNC01016	trpE	+	S
RDBECOLIPDC04143	RydC	rydC	RDBECOLIGNC01247	trpL	+	S
RDBECOLIPDC04143	RydC	rydC	RDBECOLIGNC01484	cfa	+	S
RDBECOLIPDC04143	RydC	rydC	RDBECOLIGNC03408	csgG	-	W
RDBECOLIPDC04143	RydC	rydC	RDBECOLIGNC03409	csgF	-	W
RDBECOLIPDC04143	RydC	rydC	RDBECOLIGNC03410	csgE	-	W
RDBECOLIPDC04143	RydC	rydC	RDBECOLIGNC03411	csgD	-	W
RDBECOLIPDC04144	OhsC	ohsC	RDBECOLIGNC02681	shoB	-	W
RDBECOLIPDC04148	SymR	symR	RDBECOLIGNC04676	symE	-	W
RDBECOLIPDC04149	MgrR	mgrR	RDBECOLIGNC00946	soxS	-	S
RDBECOLIPDC04149	MgrR	mgrR	RDBECOLIGNC02109	pitA	-	W
RDBECOLIPDC04149	MgrR	mgrR	RDBECOLIGNC02143	eptB	-	W
RDBECOLIPDC04149	MgrR	mgrR	RDBECOLIGNC04272	ygdQ	-	W
RDBECOLIPDC04150	FnrS	fnrS	RDBECOLIGNC00010	cydC	-	W
RDBECOLIPDC04150	FnrS	fnrS	RDBECOLIGNC00387	glpD	-	W
RDBECOLIPDC04150	FnrS	fnrS	RDBECOLIGNC00576	metE	-	W
RDBECOLIPDC04150	FnrS	fnrS	RDBECOLIGNC00936	maeA	-	S
RDBECOLIPDC04150	FnrS	fnrS	RDBECOLIGNC00941	sodA	-	W
RDBECOLIPDC04150	FnrS	fnrS	RDBECOLIGNC00942	sodB	-	S
RDBECOLIPDC04150	FnrS	fnrS	RDBECOLIGNC01262	yeiB	-	W
RDBECOLIPDC04150	FnrS	fnrS	RDBECOLIGNC01342	folE	-	W
RDBECOLIPDC04150	FnrS	fnrS	RDBECOLIGNC01370	cydD	-	W
RDBECOLIPDC04150	FnrS	fnrS	RDBECOLIGNC01397	marA	-	W
RDBECOLIPDC04150	FnrS	fnrS	RDBECOLIGNC01640	gpmA	-	S
RDBECOLIPDC04150	FnrS	fnrS	RDBECOLIGNC02694	azuC	-	W
RDBECOLIPDC04150	FnrS	fnrS	RDBECOLIGNC03862	yebY	-	W
RDBECOLIPDC04150	FnrS	fnrS	RDBECOLIGNC03863	yebZ	-	W
RDBECOLIPDC04150	FnrS	fnrS	RDBECOLIGNC03864	yobA	-	W
RDBECOLIPDC04150	FnrS	fnrS	RDBECOLIGNC04026	folX	-	W
RDBECOLIPDC04150	FnrS	fnrS	RDBECOLIGNC04027	yfcH	-	W
RDBECOLIPDC04150	FnrS	fnrS	RDBECOLIGNC04153	iscR	-	S
RDBECOLIPDC04150	FnrS	fnrS	RDBECOLIGNC04737	azuR	-	W
RDBECOLIPDC04151	ArrS	arrS	RDBECOLIGNC01484	cfa	+	S
RDBECOLIPDC04151	ArrS	arrS	RDBECOLIGNC01497	gadE	+	W
RDBECOLIPDC04151	ArrS	arrS	RDBECOLIGNC02758	gadF	+	W
RDBECOLIPDC04154	SdsN	sdsN	RDBECOLIGNC00449	hmp	-	S
RDBECOLIPDC04154	SdsN	sdsN	RDBECOLIGNC01235	nfsA	-	S
RDBECOLIPDC04154	SdsN	sdsN	RDBECOLIGNC01480	narP	-	S
RDBECOLIPDC04160	AgrB	agrB	RDBECOLIGNC02948	dinQ	-	W
RDBECOLIPDC04161	RalA	ralA	RDBECOLIGNC01826	ralR	-	S
RDBECOLIPDC04162	MicL-S	micL	RDBECOLIGNC00536	lpp	-	S
RDBECOLIPDC04165	CpxQ	cpxQ	RDBECOLIGNC00448	skp	-	W
RDBECOLIPDC04165	CpxQ	cpxQ	RDBECOLIGNC01484	cfa	-	S
RDBECOLIPDC04165	CpxQ	cpxQ	RDBECOLIGNC04563	cpxP	-	W
RDBECOLIPDC04176	SdhX	sdhX	RDBECOLIGNC00024	ackA	-	S
RDBECOLIPDC04176	SdhX	sdhX	RDBECOLIGNC00278	fdhE	-	S
RDBECOLIPDC04176	SdhX	sdhX	RDBECOLIGNC00503	katG	-	S
RDBECOLIPDC04176	SdhX	sdhX	RDBECOLIGNC01784	fdoI	-	S
RDBECOLIPDC04176	SdhX	sdhX	RDBECOLIGNC01785	fdoH	-	S
RDBECOLIPDC04176	SdhX	sdhX	RDBECOLIGNC01786	fdoG	-	S
RDBECOLIPDC04182	C0293	C0293	RDBECOLIGNC00275	fadR	-	S
RDBECOLIPDC04182	C0293	C0293	RDBECOLIGNC02718	iroK	-	S
RDBECOLIPDC04182	C0293	C0293	RDBECOLIGNC04158	hcaR	-	S
RDBECOLIPDC04183	MalH	malH	RDBECOLIGNC00662	ompC	-	W
RDBECOLIPDC04198	RprA	rprA	RDBECOLIGNC00502	rpoS	+	S
RDBECOLIPDC04198	RprA	rprA	RDBECOLIGNC01450	hdeD	-	W
RDBECOLIPDC04198	RprA	rprA	RDBECOLIGNC01480	narP	-	S
RDBECOLIPDC04198	RprA	rprA	RDBECOLIGNC02021	lrhA	-	W
RDBECOLIPDC04198	RprA	rprA	RDBECOLIGNC03408	csgG	-	S
RDBECOLIPDC04198	RprA	rprA	RDBECOLIGNC03409	csgF	-	S
RDBECOLIPDC04198	RprA	rprA	RDBECOLIGNC03410	csgE	-	S
RDBECOLIPDC04198	RprA	rprA	RDBECOLIGNC03411	csgD	-	S
RDBECOLIPDC04198	RprA	rprA	RDBECOLIGNC03535	dgcM	-	S
RDBECOLIPDC04224	RybB	rybB	RDBECOLIGNC00274	fadL	-	W
RDBECOLIPDC04224	RybB	rybB	RDBECOLIGNC00651	nmpC	-	S
RDBECOLIPDC04224	RybB	rybB	RDBECOLIGNC00662	ompC	-	W
RDBECOLIPDC04224	RybB	rybB	RDBECOLIGNC00663	ompF	-	S
RDBECOLIPDC04224	RybB	rybB	RDBECOLIGNC00805	rbsB	-	S
RDBECOLIPDC04224	RybB	rybB	RDBECOLIGNC00921	sdhC	-	S
RDBECOLIPDC04224	RybB	rybB	RDBECOLIGNC01023	tsx	-	W
RDBECOLIPDC04224	RybB	rybB	RDBECOLIGNC01107	ompW	-	W
RDBECOLIPDC04224	RybB	rybB	RDBECOLIGNC01412	maoP	+	W
RDBECOLIPDC04224	RybB	rybB	RDBECOLIGNC01999	rluD	-	S
RDBECOLIPDC04224	RybB	rybB	RDBECOLIGNC03283	fiu	-	S
RDBECOLIPDC04224	RybB	rybB	RDBECOLIGNC03408	csgG	-	S
RDBECOLIPDC04224	RybB	rybB	RDBECOLIGNC03409	csgF	-	S
RDBECOLIPDC04224	RybB	rybB	RDBECOLIGNC03410	csgE	-	S
RDBECOLIPDC04224	RybB	rybB	RDBECOLIGNC03411	csgD	-	S
RDBECOLIPDC04227	SdsR	sdsR	RDBECOLIGNC00617	mutS	-	W
RDBECOLIPDC04227	SdsR	sdsR	RDBECOLIGNC00997	tolC	-	S
RDBECOLIPDC04227	SdsR	sdsR	RDBECOLIGNC04475	zapG	-	S
RDBECOLIPDC04230	CyaR	cyaR	RDBECOLIGNC00502	rpoS	-	S
RDBECOLIPDC04230	CyaR	cyaR	RDBECOLIGNC00655	nadE	-	S
RDBECOLIPDC04230	CyaR	cyaR	RDBECOLIGNC01450	hdeD	-	S
RDBECOLIPDC04230	CyaR	cyaR	RDBECOLIGNC02016	ompX	-	W
RDBECOLIPDC04230	CyaR	cyaR	RDBECOLIGNC02323	yacL	-	W
RDBECOLIPDC04230	CyaR	cyaR	RDBECOLIGNC02364	luxS	-	S
RDBECOLIPDC04230	CyaR	cyaR	RDBECOLIGNC02791	yliM	-	W
RDBECOLIPDC04230	CyaR	cyaR	RDBECOLIGNC03850	yobF	-	S
RDBECOLIPDC04230	CyaR	cyaR	RDBECOLIGNC04213	yqaE	-	S
RDBECOLIPDC04232	OmrB	omrB	RDBECOLIGNC00151	cirA	-	S
RDBECOLIPDC04232	OmrB	omrB	RDBECOLIGNC00287	fepA	-	S
RDBECOLIPDC04232	OmrB	omrB	RDBECOLIGNC00313	flhC	-	S
RDBECOLIPDC04232	OmrB	omrB	RDBECOLIGNC00314	flhD	-	S
RDBECOLIPDC04232	OmrB	omrB	RDBECOLIGNC00664	ompR	-	S
RDBECOLIPDC04232	OmrB	omrB	RDBECOLIGNC00665	ompT	-	S
RDBECOLIPDC04232	OmrB	omrB	RDBECOLIGNC02966	flgM	-	S
RDBECOLIPDC04232	OmrB	omrB	RDBECOLIGNC03408	csgG	-	S
RDBECOLIPDC04232	OmrB	omrB	RDBECOLIGNC03409	csgF	-	S
RDBECOLIPDC04232	OmrB	omrB	RDBECOLIGNC03410	csgE	-	S
RDBECOLIPDC04232	OmrB	omrB	RDBECOLIGNC03411	csgD	-	S
RDBECOLIPDC04232	OmrB	omrB	RDBECOLIGNC03535	dgcM	-	S
RDBECOLIPDC04233	SibC	sibC	RDBECOLIGNC02678	ibsC	-	W
RDBECOLIPDC04273	Spf	spf	RDBECOLIGNC00018	yjiA	-	W
RDBECOLIPDC04273	Spf	spf	RDBECOLIGNC00053	araF	-	S
RDBECOLIPDC04273	Spf	spf	RDBECOLIGNC00082	ascF	-	S
RDBECOLIPDC04273	Spf	spf	RDBECOLIGNC00247	ebgC	-	W
RDBECOLIPDC04273	Spf	spf	RDBECOLIGNC00343	fucI	-	W
RDBECOLIPDC04273	Spf	spf	RDBECOLIGNC00344	fucK	-	W
RDBECOLIPDC04273	Spf	spf	RDBECOLIGNC00346	fucP	-	S
RDBECOLIPDC04273	Spf	spf	RDBECOLIGNC00356	galK	-	W
RDBECOLIPDC04273	Spf	spf	RDBECOLIGNC00365	gdhA	-	S
RDBECOLIPDC04273	Spf	spf	RDBECOLIGNC00389	glpF	-	W
RDBECOLIPDC04273	Spf	spf	RDBECOLIGNC00395	gltA	-	W
RDBECOLIPDC04273	Spf	spf	RDBECOLIGNC00921	sdhC	-	W
RDBECOLIPDC04273	Spf	spf	RDBECOLIGNC00936	maeA	-	W
RDBECOLIPDC04273	Spf	spf	RDBECOLIGNC00969	sucC	-	W
RDBECOLIPDC04273	Spf	spf	RDBECOLIGNC01391	sthA	-	S
RDBECOLIPDC04273	Spf	spf	RDBECOLIGNC01512	caiA	-	W
RDBECOLIPDC04273	Spf	spf	RDBECOLIGNC01610	atoD	-	W
RDBECOLIPDC04273	Spf	spf	RDBECOLIGNC01884	lldP	-	W
RDBECOLIPDC04273	Spf	spf	RDBECOLIGNC02332	dppB	+	W
RDBECOLIPDC04273	Spf	spf	RDBECOLIGNC02416	gss	+	W
RDBECOLIPDC04273	Spf	spf	RDBECOLIGNC02443	xylF	-	W
RDBECOLIPDC04273	Spf	spf	RDBECOLIGNC02973	nanT	-	S
RDBECOLIPDC04273	Spf	spf	RDBECOLIGNC03508	puuE	-	S
RDBECOLIPDC04273	Spf	spf	RDBECOLIGNC03579	paaK	-	W
RDBECOLIPDC04273	Spf	spf	RDBECOLIGNC04611	ytfJ	-	W
RDBECOLIPDC04273	Spf	spf	RDBECOLIGNC04659	nanC	-	S
RDBECOLIPDC04273	Spf	spf	RDBECOLIGNC04699	srlA	-	S
RDBECOLIPDC04277	MicA	micA	RDBECOLIGNC00303	fimB	-	W
RDBECOLIPDC04277	MicA	micA	RDBECOLIGNC00520	lamB	-	W
RDBECOLIPDC04277	MicA	micA	RDBECOLIGNC00661	ompA	-	S
RDBECOLIPDC04277	MicA	micA	RDBECOLIGNC00676	pal	-	W
RDBECOLIPDC04277	MicA	micA	RDBECOLIGNC00721	phoP	-	S
RDBECOLIPDC04277	MicA	micA	RDBECOLIGNC00722	phoQ	-	S
RDBECOLIPDC04277	MicA	micA	RDBECOLIGNC00996	tolB	-	W
RDBECOLIPDC04277	MicA	micA	RDBECOLIGNC01023	tsx	-	S
RDBECOLIPDC04277	MicA	micA	RDBECOLIGNC01107	ompW	-	W
RDBECOLIPDC04277	MicA	micA	RDBECOLIGNC02016	ompX	-	S
RDBECOLIPDC04277	MicA	micA	RDBECOLIGNC02284	ygiM	-	W
RDBECOLIPDC04277	MicA	micA	RDBECOLIGNC02397	cpoB	-	W
RDBECOLIPDC04277	MicA	micA	RDBECOLIGNC02791	yliM	-	S
RDBECOLIPDC04277	MicA	micA	RDBECOLIGNC02929	ecnB	-	W
RDBECOLIPDC04277	MicA	micA	RDBECOLIGNC03436	ldtC	-	W
RDBECOLIPDC04277	MicA	micA	RDBECOLIGNC03744	gloA	-	W
RDBECOLIPDC04277	MicA	micA	RDBECOLIGNC03981	lpxT	-	W
RDBECOLIPDC04277	MicA	micA	RDBECOLIGNC04089	yfeK	-	W
RDBECOLIPDC04278	OmrA	omrA	RDBECOLIGNC00151	cirA	-	S
RDBECOLIPDC04278	OmrA	omrA	RDBECOLIGNC00287	fepA	-	S
RDBECOLIPDC04278	OmrA	omrA	RDBECOLIGNC00313	flhC	-	S
RDBECOLIPDC04278	OmrA	omrA	RDBECOLIGNC00314	flhD	-	S
RDBECOLIPDC04278	OmrA	omrA	RDBECOLIGNC00664	ompR	-	S
RDBECOLIPDC04278	OmrA	omrA	RDBECOLIGNC00665	ompT	-	S
RDBECOLIPDC04278	OmrA	omrA	RDBECOLIGNC02966	flgM	-	S
RDBECOLIPDC04278	OmrA	omrA	RDBECOLIGNC03408	csgG	-	S
RDBECOLIPDC04278	OmrA	omrA	RDBECOLIGNC03409	csgF	-	S
RDBECOLIPDC04278	OmrA	omrA	RDBECOLIGNC03410	csgE	-	S
RDBECOLIPDC04278	OmrA	omrA	RDBECOLIGNC03411	csgD	-	S
RDBECOLIPDC04278	OmrA	omrA	RDBECOLIGNC03535	dgcM	-	S
RDBECOLIPDC04279	SraG	sraG	RDBECOLIGNC00733	pnp	-	W
RDBECOLIPDC04280	ArcZ	arcZ	RDBECOLIGNC00313	flhC	-	S
RDBECOLIPDC04280	ArcZ	arcZ	RDBECOLIGNC00314	flhD	-	S
RDBECOLIPDC04280	ArcZ	arcZ	RDBECOLIGNC00502	rpoS	+	S
RDBECOLIPDC04280	ArcZ	arcZ	RDBECOLIGNC00617	mutS	-	S
RDBECOLIPDC04280	ArcZ	arcZ	RDBECOLIGNC02021	lrhA	-	W
RDBECOLIPDC04280	ArcZ	arcZ	RDBECOLIGNC02143	eptB	-	S
RDBECOLIPDC04281	RyhB	ryhB	RDBECOLIGNC00109	bfr	-	W
RDBECOLIPDC04281	RyhB	ryhB	RDBECOLIGNC00151	cirA	+	S
RDBECOLIPDC04281	RyhB	ryhB	RDBECOLIGNC00182	cysE	-	S
RDBECOLIPDC04281	RyhB	ryhB	RDBECOLIGNC00349	fumA	-	W
RDBECOLIPDC04281	RyhB	ryhB	RDBECOLIGNC00352	fur	-	S
RDBECOLIPDC04281	RyhB	ryhB	RDBECOLIGNC00421	hemB	-	W
RDBECOLIPDC04281	RyhB	ryhB	RDBECOLIGNC00424	hemH	-	W
RDBECOLIPDC04281	RyhB	ryhB	RDBECOLIGNC00645	nirB	-	S
RDBECOLIPDC04281	RyhB	ryhB	RDBECOLIGNC00919	sdhA	-	S
RDBECOLIPDC04281	RyhB	ryhB	RDBECOLIGNC00920	sdhB	-	W
RDBECOLIPDC04281	RyhB	ryhB	RDBECOLIGNC00921	sdhC	-	W
RDBECOLIPDC04281	RyhB	ryhB	RDBECOLIGNC00922	sdhD	-	W
RDBECOLIPDC04281	RyhB	ryhB	RDBECOLIGNC00941	sodA	-	W
RDBECOLIPDC04281	RyhB	ryhB	RDBECOLIGNC00942	sodB	-	S
RDBECOLIPDC04281	RyhB	ryhB	RDBECOLIGNC00967	sucA	-	S
RDBECOLIPDC04281	RyhB	ryhB	RDBECOLIGNC00968	sucB	-	W
RDBECOLIPDC04281	RyhB	ryhB	RDBECOLIGNC00969	sucC	-	S
RDBECOLIPDC04281	RyhB	ryhB	RDBECOLIGNC00970	sucD	-	S
RDBECOLIPDC04281	RyhB	ryhB	RDBECOLIGNC01397	marA	-	W
RDBECOLIPDC04281	RyhB	ryhB	RDBECOLIGNC01705	nuoM	-	S
RDBECOLIPDC04281	RyhB	ryhB	RDBECOLIGNC01706	nuoF	-	S
RDBECOLIPDC04281	RyhB	ryhB	RDBECOLIGNC01984	nuoA	-	S
RDBECOLIPDC04281	RyhB	ryhB	RDBECOLIGNC01985	nuoB	-	S
RDBECOLIPDC04281	RyhB	ryhB	RDBECOLIGNC01986	nuoC	-	S
RDBECOLIPDC04281	RyhB	ryhB	RDBECOLIGNC01987	nuoE	-	S
RDBECOLIPDC04281	RyhB	ryhB	RDBECOLIGNC01988	nuoG	-	S
RDBECOLIPDC04281	RyhB	ryhB	RDBECOLIGNC01989	nuoH	-	S
RDBECOLIPDC04281	RyhB	ryhB	RDBECOLIGNC01990	nuoI	-	S
RDBECOLIPDC04281	RyhB	ryhB	RDBECOLIGNC01991	nuoJ	-	S
RDBECOLIPDC04281	RyhB	ryhB	RDBECOLIGNC01992	nuoK	-	S
RDBECOLIPDC04281	RyhB	ryhB	RDBECOLIGNC01993	nuoL	-	S
RDBECOLIPDC04281	RyhB	ryhB	RDBECOLIGNC01994	nuoN	-	S
RDBECOLIPDC04281	RyhB	ryhB	RDBECOLIGNC02029	iscA	-	S
RDBECOLIPDC04281	RyhB	ryhB	RDBECOLIGNC02069	grxD	-	W
RDBECOLIPDC04281	RyhB	ryhB	RDBECOLIGNC02188	acnB	-	W
RDBECOLIPDC04281	RyhB	ryhB	RDBECOLIGNC02202	erpA	-	S
RDBECOLIPDC04281	RyhB	ryhB	RDBECOLIGNC02252	msrB	-	S
RDBECOLIPDC04281	RyhB	ryhB	RDBECOLIGNC02643	uof	-	S
RDBECOLIPDC04281	RyhB	ryhB	RDBECOLIGNC02812	sdhX	-	S
RDBECOLIPDC04281	RyhB	ryhB	RDBECOLIGNC03911	shiA	+	S
RDBECOLIPDC04281	RyhB	ryhB	RDBECOLIGNC04151	iscU	-	S
RDBECOLIPDC04281	RyhB	ryhB	RDBECOLIGNC04152	iscS	-	S
RDBECOLIPDC04281	RyhB	ryhB	RDBECOLIGNC04153	iscR	-	S
RDBECOLIPDC04282	GlmZ	glmZ	RDBECOLIGNC00375	glmS	+	W
RDBECOLIPDC04282	GlmZ	glmZ	RDBECOLIGNC01178	glmU	+	W
RDBECOLIPDC04329	MicC	micC	RDBECOLIGNC00662	ompC	-	S
RDBECOLIPDC04645	FliX	fliX	RDBECOLIGNC00315	fliC	-	W
RDBECOLIPDC04645	FliX	fliX	RDBECOLIGNC00855	rplB	-	S
RDBECOLIPDC04645	FliX	fliX	RDBECOLIGNC00856	rplC	-	S
RDBECOLIPDC04645	FliX	fliX	RDBECOLIGNC00857	rplD	-	S
RDBECOLIPDC04645	FliX	fliX	RDBECOLIGNC00867	rplP	-	S
RDBECOLIPDC04645	FliX	fliX	RDBECOLIGNC00872	rplV	-	S
RDBECOLIPDC04645	FliX	fliX	RDBECOLIGNC00873	rplW	-	S
RDBECOLIPDC04645	FliX	fliX	RDBECOLIGNC00877	rpmC	-	S
RDBECOLIPDC04645	FliX	fliX	RDBECOLIGNC00892	rpsC	-	S
RDBECOLIPDC04645	FliX	fliX	RDBECOLIGNC00899	rpsJ	-	S
RDBECOLIPDC04645	FliX	fliX	RDBECOLIGNC00906	rpsQ	-	S
RDBECOLIPDC04645	FliX	fliX	RDBECOLIGNC00908	rpsS	-	S
RDBECOLIPDC04646	MotR	motR	RDBECOLIGNC00315	fliC	+	W
RDBECOLIPDC04646	MotR	motR	RDBECOLIGNC00855	rplB	+	W
RDBECOLIPDC04646	MotR	motR	RDBECOLIGNC00856	rplC	+	W
RDBECOLIPDC04646	MotR	motR	RDBECOLIGNC00857	rplD	+	W
RDBECOLIPDC04646	MotR	motR	RDBECOLIGNC00867	rplP	+	W
RDBECOLIPDC04646	MotR	motR	RDBECOLIGNC00872	rplV	+	W
RDBECOLIPDC04646	MotR	motR	RDBECOLIGNC00873	rplW	+	W
RDBECOLIPDC04646	MotR	motR	RDBECOLIGNC00877	rpmC	+	W
RDBECOLIPDC04646	MotR	motR	RDBECOLIGNC00892	rpsC	+	W
RDBECOLIPDC04646	MotR	motR	RDBECOLIGNC00899	rpsJ	+	W
RDBECOLIPDC04646	MotR	motR	RDBECOLIGNC00906	rpsQ	+	W
RDBECOLIPDC04646	MotR	motR	RDBECOLIGNC00908	rpsS	+	W
RDBECOLIPDC04647	UhpU	uhpU	RDBECOLIGNC00315	fliC	+	W
RDBECOLIPDC04647	UhpU	uhpU	RDBECOLIGNC02021	lrhA	-	S
RDBECOLIPDC04654	AzuR	azuR	RDBECOLIGNC00127	cadA	-	W
RDBECOLIPDC04654	AzuR	azuR	RDBECOLIGNC00355	galE	-	W
RDBECOLIPDC04657	FimR2	fimR2	RDBECOLIGNC01596	fliG	-	W
RDBECOLIPDC04657	FimR2	fimR2	RDBECOLIGNC01899	fliR	-	W
RDBECOLIPDC04657	FimR2	fimR2	RDBECOLIGNC02012	hofQ	+	W
RDBECOLIPDC04657	FimR2	fimR2	RDBECOLIGNC02970	fliI	-	W
RDBECOLIPDC04657	FimR2	fimR2	RDBECOLIGNC02971	fliJ	-	W
RDBECOLIPDC04658	GlnZ	glnZ	RDBECOLIGNC00381	glnP	-	S
RDBECOLIPDC04658	GlnZ	glnZ	RDBECOLIGNC00967	sucA	-	S
RDBECOLIPDC04659	AsflhD	asflhD	RDBECOLIGNC00314	flhD	-	W
RDBECOLIPDC04660	StfZ	stfZ	RDBECOLIGNC00341	ftsZ	-	W
RDBECOLIPDC04664	AmeF	ameF	RDBECOLIGNC00563	mazE	+	W
RDBECOLIPDC04664	AmeF	ameF	RDBECOLIGNC01223	mazF	+	W
RDBECOLIPDC04665	YrdG	yrdG	RDBECOLIGNC01161	mscL	-	W
RDBECOLIRCC00001	acetyl-CoA carboxyltransferase	accA;accD	RDBECOLIGNC00211	accD	-	W
RDBECOLIRCC00001	acetyl-CoA carboxyltransferase	accA;accD	RDBECOLIGNC01589	accA	-	W
RDBECOLIRCC00009	Hfq	hfq	RDBECOLIGNC00151	cirA	-	S
RDBECOLIRCC00009	Hfq	hfq	RDBECOLIGNC00617	mutS	-	S
RDBECOLIRCC00009	Hfq	hfq	RDBECOLIGNC00666	oppA	-	S
RDBECOLIRCC00014	ribonuclease E	rne	RDBECOLIGNC00849	rne	-	S
RDBECOLIRCC00078	carbon storage regulator CsrA	csrA	RDBECOLIGNC00370	glgA	-	S
RDBECOLIRCC00078	carbon storage regulator CsrA	csrA	RDBECOLIGNC00372	glgC	-	S
RDBECOLIRCC00078	carbon storage regulator CsrA	csrA	RDBECOLIGNC00373	glgP	-	S
RDBECOLIRCC00078	carbon storage regulator CsrA	csrA	RDBECOLIGNC00923	sdiA	-	C
RDBECOLIRCC00078	carbon storage regulator CsrA	csrA	RDBECOLIGNC01065	nhaR	-	S
RDBECOLIRCC00078	carbon storage regulator CsrA	csrA	RDBECOLIGNC01348	glgS	-	W
RDBECOLIRCC00078	carbon storage regulator CsrA	csrA	RDBECOLIGNC01585	dgcZ	-	S
RDBECOLIRCC00078	carbon storage regulator CsrA	csrA	RDBECOLIGNC03395	pgaD	-	C
RDBECOLIRCC00078	carbon storage regulator CsrA	csrA	RDBECOLIGNC03396	pgaC	-	C
RDBECOLIRCC00078	carbon storage regulator CsrA	csrA	RDBECOLIGNC03397	pgaB	-	C
RDBECOLIRCC00078	carbon storage regulator CsrA	csrA	RDBECOLIGNC03398	pgaA	-	C
RDBECOLIRCC00078	carbon storage regulator CsrA	csrA	RDBECOLIGNC03399	dgcT	-	W
RDBECOLIRCC00085	SelB-L-selenocysteinyl-tRNA<sup>sec</sup>	selB	RDBECOLIGNC00929	selA	-	C
RDBECOLIRCC00085	SelB-L-selenocysteinyl-tRNA<sup>sec</sup>	selB	RDBECOLIGNC00930	selB	-	C
RDBECOLIRCC00101	small heat shock protein IbpA	ibpA	RDBECOLIGNC01487	ibpA	-	S
RDBECOLIRCC00101	small heat shock protein IbpA	ibpA	RDBECOLIGNC01488	ibpB	-	W
RDBECOLIRCC00104	S6:S18 ribosomal subunit complex	rpsR;rpsF	RDBECOLIGNC00754	priB	-	C
RDBECOLIRCC00104	S6:S18 ribosomal subunit complex	rpsR;rpsF	RDBECOLIGNC00860	rplI	-	C
RDBECOLIRCC00104	S6:S18 ribosomal subunit complex	rpsR;rpsF	RDBECOLIGNC00895	rpsF	-	C
RDBECOLIRCC00104	S6:S18 ribosomal subunit complex	rpsR;rpsF	RDBECOLIGNC00907	rpsR	-	C
RDBECOLIRCC00120	ATP-dependent RNA helicase DeaD	deaD	RDBECOLIGNC00923	sdiA	+	W
RDBECOLIRCC00120	ATP-dependent RNA helicase DeaD	deaD	RDBECOLIGNC01123	uvrY	+	W
RDBECOLIRCC00120	ATP-dependent RNA helicase DeaD	deaD	RDBECOLIGNC03289	mntR	+	W
RDBECOLIRCC00198	threonine&mdash;tRNA ligase	thrS	RDBECOLIGNC00989	thrS	-	S
RDBECOLITFC00001	ExuR	exuR	RDBECOLIGNC01053	uxaB	-	S
RDBECOLITFC00001	ExuR	exuR	RDBECOLIGNC01054	uxuA	-	W
RDBECOLITFC00001	ExuR	exuR	RDBECOLIGNC02370	uxaA	-	S
RDBECOLITFC00001	ExuR	exuR	RDBECOLIGNC02371	exuT	-	S
RDBECOLITFC00001	ExuR	exuR	RDBECOLIGNC02372	exuR	-	S
RDBECOLITFC00001	ExuR	exuR	RDBECOLIGNC02441	uxuB	-	W
RDBECOLITFC00001	ExuR	exuR	RDBECOLIGNC02442	uxuR	-	W
RDBECOLITFC00001	ExuR	exuR	RDBECOLIGNC04679	lgoR	-	S
RDBECOLITFC00001	ExuR	exuR	RDBECOLIGNC04680	lgoD	-	S
RDBECOLITFC00001	ExuR	exuR	RDBECOLIGNC04694	uxaC	-	W
RDBECOLITFC00002	AsnC	asnC	RDBECOLIGNC00087	asnA	+	W
RDBECOLITFC00002	AsnC	asnC	RDBECOLIGNC00089	asnC	-	W
RDBECOLITFC00002	AsnC	asnC	RDBECOLIGNC00368	mnmG	-	W
RDBECOLITFC00002	AsnC	asnC	RDBECOLIGNC01179	mioC	-	W
RDBECOLITFC00003	Dan	ttdR	RDBECOLIGNC01150	ttdA	+	S
RDBECOLITFC00003	Dan	ttdR	RDBECOLIGNC01151	ttdB	+	S
RDBECOLITFC00003	Dan	ttdR	RDBECOLIGNC02251	ttdT	+	S
RDBECOLITFC00003	Dan	ttdR	RDBECOLIGNC02354	ttdR	+	S
RDBECOLITFC00004	EbgR	ebgR	RDBECOLIGNC00246	ebgA	-	W
RDBECOLITFC00004	EbgR	ebgR	RDBECOLIGNC00247	ebgC	-	W
RDBECOLITFC00005	AgaR	agaR	RDBECOLIGNC02375	agaA	-	C
RDBECOLITFC00005	AgaR	agaR	RDBECOLIGNC02376	kbaY	-	C
RDBECOLITFC00005	AgaR	agaR	RDBECOLIGNC02377	agaB	-	S
RDBECOLITFC00005	AgaR	agaR	RDBECOLIGNC02378	agaC	-	S
RDBECOLITFC00005	AgaR	agaR	RDBECOLIGNC04427	agaR	-	C
RDBECOLITFC00005	AgaR	agaR	RDBECOLIGNC04428	kbaZ	-	S
RDBECOLITFC00005	AgaR	agaR	RDBECOLIGNC04429	agaV	-	S
RDBECOLITFC00005	AgaR	agaR	RDBECOLIGNC04430	agaW	-	S
RDBECOLITFC00005	AgaR	agaR	RDBECOLIGNC04431	agaS	-	S
RDBECOLITFC00005	AgaR	agaR	RDBECOLIGNC04432	agaD	-	C
RDBECOLITFC00005	AgaR	agaR	RDBECOLIGNC04433	agaI	-	C
RDBECOLITFC00006	AtoC	atoC	RDBECOLIGNC01610	atoD	+	C
RDBECOLITFC00006	AtoC	atoC	RDBECOLIGNC01611	atoA	+	C
RDBECOLITFC00006	AtoC	atoC	RDBECOLIGNC01612	atoE	+	C
RDBECOLITFC00006	AtoC	atoC	RDBECOLIGNC01613	atoB	+	C
RDBECOLITFC00007	DgoR	dgoR	RDBECOLIGNC02433	dgoA	-	C
RDBECOLITFC00007	DgoR	dgoR	RDBECOLIGNC02434	dgoK	-	C
RDBECOLITFC00007	DgoR	dgoR	RDBECOLIGNC02435	dgoT	-	C
RDBECOLITFC00007	DgoR	dgoR	RDBECOLIGNC04555	dgoR	-	C
RDBECOLITFC00007	DgoR	dgoR	RDBECOLIGNC04702	dgoD	-	C
RDBECOLITFC00008	TdcA	tdcA	RDBECOLIGNC00977	tdcA	+	S
RDBECOLITFC00008	TdcA	tdcA	RDBECOLIGNC00978	tdcB	+	S
RDBECOLITFC00008	TdcA	tdcA	RDBECOLIGNC00979	tdcC	+	S
RDBECOLITFC00008	TdcA	tdcA	RDBECOLIGNC01153	tdcD	+	S
RDBECOLITFC00008	TdcA	tdcA	RDBECOLIGNC04423	tdcG	+	S
RDBECOLITFC00008	TdcA	tdcA	RDBECOLIGNC04424	tdcF	+	S
RDBECOLITFC00008	TdcA	tdcA	RDBECOLIGNC04425	tdcE	+	S
RDBECOLITFC00009	NarL	narL	RDBECOLIGNC00005	dcuB	-	W
RDBECOLITFC00009	NarL	narL	RDBECOLIGNC00010	cydC	+	W
RDBECOLITFC00009	NarL	narL	RDBECOLIGNC00028	adhE	-	S
RDBECOLITFC00009	NarL	narL	RDBECOLIGNC00091	aspA	-	S
RDBECOLITFC00009	NarL	narL	RDBECOLIGNC00149	moeA	+	W
RDBECOLITFC00009	NarL	narL	RDBECOLIGNC00150	moeB	+	W
RDBECOLITFC00009	NarL	narL	RDBECOLIGNC00183	cysG	+	C
RDBECOLITFC00009	NarL	narL	RDBECOLIGNC00226	dmsA	-	S
RDBECOLITFC00009	NarL	narL	RDBECOLIGNC00227	dmsB	-	S
RDBECOLITFC00009	NarL	narL	RDBECOLIGNC00228	dmsC	-	S
RDBECOLITFC00009	NarL	narL	RDBECOLIGNC00279	fdhF	-	S
RDBECOLITFC00009	NarL	narL	RDBECOLIGNC00324	frdA	-	S
RDBECOLITFC00009	NarL	narL	RDBECOLIGNC00325	frdB	-	S
RDBECOLITFC00009	NarL	narL	RDBECOLIGNC00326	frdC	-	S
RDBECOLITFC00009	NarL	narL	RDBECOLIGNC00327	frdD	-	S
RDBECOLITFC00009	NarL	narL	RDBECOLIGNC00350	fumB	-	W
RDBECOLITFC00009	NarL	narL	RDBECOLIGNC00461	hyaA	-	W
RDBECOLITFC00009	NarL	narL	RDBECOLIGNC00462	hyaB	-	W
RDBECOLITFC00009	NarL	narL	RDBECOLIGNC00463	hyaC	-	W
RDBECOLITFC00009	NarL	narL	RDBECOLIGNC00464	hyaD	-	W
RDBECOLITFC00009	NarL	narL	RDBECOLIGNC00465	hyaE	-	W
RDBECOLITFC00009	NarL	narL	RDBECOLIGNC00466	hyaF	-	W
RDBECOLITFC00009	NarL	narL	RDBECOLIGNC00630	narG	+	S
RDBECOLITFC00009	NarL	narL	RDBECOLIGNC00631	narH	+	S
RDBECOLITFC00009	NarL	narL	RDBECOLIGNC00632	narI	+	S
RDBECOLITFC00009	NarL	narL	RDBECOLIGNC00633	narJ	+	S
RDBECOLITFC00009	NarL	narL	RDBECOLIGNC00634	narK	+	S
RDBECOLITFC00009	NarL	narL	RDBECOLIGNC00645	nirB	+	C
RDBECOLITFC00009	NarL	narL	RDBECOLIGNC00646	nirC	+	C
RDBECOLITFC00009	NarL	narL	RDBECOLIGNC00647	nirD	+	C
RDBECOLITFC00009	NarL	narL	RDBECOLIGNC00660	ogt	+	C
RDBECOLITFC00009	NarL	narL	RDBECOLIGNC00692	pflB	-	S
RDBECOLITFC00009	NarL	narL	RDBECOLIGNC00744	poxB	+	S
RDBECOLITFC00009	NarL	narL	RDBECOLIGNC01107	ompW	-	S
RDBECOLITFC00009	NarL	narL	RDBECOLIGNC01202	dcuA	-	S
RDBECOLITFC00009	NarL	narL	RDBECOLIGNC01204	fdnG	+	C
RDBECOLITFC00009	NarL	narL	RDBECOLIGNC01205	fdnH	+	S
RDBECOLITFC00009	NarL	narL	RDBECOLIGNC01206	fdnI	+	S
RDBECOLITFC00009	NarL	narL	RDBECOLIGNC01232	focA	-	S
RDBECOLITFC00009	NarL	narL	RDBECOLIGNC01336	ubiC	-	W
RDBECOLITFC00009	NarL	narL	RDBECOLIGNC01337	ubiA	-	W
RDBECOLITFC00009	NarL	narL	RDBECOLIGNC01370	cydD	+	W
RDBECOLITFC00009	NarL	narL	RDBECOLIGNC01472	nikR	-	W
RDBECOLITFC00009	NarL	narL	RDBECOLIGNC01705	nuoM	+	W
RDBECOLITFC00009	NarL	narL	RDBECOLIGNC01706	nuoF	+	W
RDBECOLITFC00009	NarL	narL	RDBECOLIGNC01712	nrfA	-+	C
RDBECOLITFC00009	NarL	narL	RDBECOLIGNC01730	hybA	-	W
RDBECOLITFC00009	NarL	narL	RDBECOLIGNC01731	hybB	-	W
RDBECOLITFC00009	NarL	narL	RDBECOLIGNC01732	hybC	-	W
RDBECOLITFC00009	NarL	narL	RDBECOLIGNC01733	hybD	-	W
RDBECOLITFC00009	NarL	narL	RDBECOLIGNC01734	hybE	-	W
RDBECOLITFC00009	NarL	narL	RDBECOLIGNC01735	hybF	-	W
RDBECOLITFC00009	NarL	narL	RDBECOLIGNC01736	hybG	-	W
RDBECOLITFC00009	NarL	narL	RDBECOLIGNC01744	torA	-	W
RDBECOLITFC00009	NarL	narL	RDBECOLIGNC01745	torC	-	W
RDBECOLITFC00009	NarL	narL	RDBECOLIGNC01869	nrfB	-+	C
RDBECOLITFC00009	NarL	narL	RDBECOLIGNC01870	nrfC	-+	C
RDBECOLITFC00009	NarL	narL	RDBECOLIGNC01871	nrfD	-+	C
RDBECOLITFC00009	NarL	narL	RDBECOLIGNC01872	nrfE	-+	C
RDBECOLITFC00009	NarL	narL	RDBECOLIGNC01873	nrfF	-+	C
RDBECOLITFC00009	NarL	narL	RDBECOLIGNC01874	nrfG	-+	C
RDBECOLITFC00009	NarL	narL	RDBECOLIGNC01961	ccmH	-	S
RDBECOLITFC00009	NarL	narL	RDBECOLIGNC01962	ccmG	-	S
RDBECOLITFC00009	NarL	narL	RDBECOLIGNC01963	ccmF	-	S
RDBECOLITFC00009	NarL	narL	RDBECOLIGNC01964	ccmE	-	S
RDBECOLITFC00009	NarL	narL	RDBECOLIGNC01965	ccmC	-	S
RDBECOLITFC00009	NarL	narL	RDBECOLIGNC01966	ccmB	-	S
RDBECOLITFC00009	NarL	narL	RDBECOLIGNC01967	ccmA	-	S
RDBECOLITFC00009	NarL	narL	RDBECOLIGNC01968	napC	-	S
RDBECOLITFC00009	NarL	narL	RDBECOLIGNC01969	napB	-	S
RDBECOLITFC00009	NarL	narL	RDBECOLIGNC01970	napH	-	S
RDBECOLITFC00009	NarL	narL	RDBECOLIGNC01971	napG	-	S
RDBECOLITFC00009	NarL	narL	RDBECOLIGNC01972	napA	-	S
RDBECOLITFC00009	NarL	narL	RDBECOLIGNC01973	napF	-	S
RDBECOLITFC00009	NarL	narL	RDBECOLIGNC01977	nikA	-	W
RDBECOLITFC00009	NarL	narL	RDBECOLIGNC01978	nikB	-	W
RDBECOLITFC00009	NarL	narL	RDBECOLIGNC01979	nikC	-	W
RDBECOLITFC00009	NarL	narL	RDBECOLIGNC01980	nikD	-	W
RDBECOLITFC00009	NarL	narL	RDBECOLIGNC01981	nikE	-	W
RDBECOLITFC00009	NarL	narL	RDBECOLIGNC01984	nuoA	+	W
RDBECOLITFC00009	NarL	narL	RDBECOLIGNC01985	nuoB	+	W
RDBECOLITFC00009	NarL	narL	RDBECOLIGNC01986	nuoC	+	W
RDBECOLITFC00009	NarL	narL	RDBECOLIGNC01987	nuoE	+	W
RDBECOLITFC00009	NarL	narL	RDBECOLIGNC01988	nuoG	+	W
RDBECOLITFC00009	NarL	narL	RDBECOLIGNC01989	nuoH	+	W
RDBECOLITFC00009	NarL	narL	RDBECOLIGNC01990	nuoI	+	W
RDBECOLITFC00009	NarL	narL	RDBECOLIGNC01991	nuoJ	+	W
RDBECOLITFC00009	NarL	narL	RDBECOLIGNC01992	nuoK	+	W
RDBECOLITFC00009	NarL	narL	RDBECOLIGNC01993	nuoL	+	W
RDBECOLITFC00009	NarL	narL	RDBECOLIGNC01994	nuoN	+	W
RDBECOLITFC00009	NarL	narL	RDBECOLIGNC02039	napD	-	S
RDBECOLITFC00009	NarL	narL	RDBECOLIGNC02060	ccmD	-	S
RDBECOLITFC00009	NarL	narL	RDBECOLIGNC02079	torD	-	W
RDBECOLITFC00009	NarL	narL	RDBECOLIGNC02297	norW	-	W
RDBECOLITFC00009	NarL	narL	RDBECOLIGNC02984	caiF	-	W
RDBECOLITFC00009	NarL	narL	RDBECOLIGNC03216	citG	-	W
RDBECOLITFC00009	NarL	narL	RDBECOLIGNC03217	citX	-	W
RDBECOLITFC00009	NarL	narL	RDBECOLIGNC03218	citF	-	W
RDBECOLITFC00009	NarL	narL	RDBECOLIGNC03219	citE	-	W
RDBECOLITFC00009	NarL	narL	RDBECOLIGNC03220	citD	-	W
RDBECOLITFC00009	NarL	narL	RDBECOLIGNC03221	citC	-	W
RDBECOLITFC00009	NarL	narL	RDBECOLIGNC03222	dpiB	-	W
RDBECOLITFC00009	NarL	narL	RDBECOLIGNC03223	dpiA	-	W
RDBECOLITFC00009	NarL	narL	RDBECOLIGNC03325	hcr	+	S
RDBECOLITFC00009	NarL	narL	RDBECOLIGNC03326	hcp	+	S
RDBECOLITFC00009	NarL	narL	RDBECOLIGNC03645	ydeP	+	S
RDBECOLITFC00009	NarL	narL	RDBECOLIGNC03698	ynfE	-	S
RDBECOLITFC00009	NarL	narL	RDBECOLIGNC03699	ynfF	-	S
RDBECOLITFC00009	NarL	narL	RDBECOLIGNC03700	ynfG	-	S
RDBECOLITFC00009	NarL	narL	RDBECOLIGNC03701	ynfH	-	S
RDBECOLITFC00009	NarL	narL	RDBECOLIGNC03702	dmsD	-	S
RDBECOLITFC00009	NarL	narL	RDBECOLIGNC03750	ydhT	-	C
RDBECOLITFC00009	NarL	narL	RDBECOLIGNC03751	ydhU	-	C
RDBECOLITFC00009	NarL	narL	RDBECOLIGNC03752	ydhX	-	C
RDBECOLITFC00009	NarL	narL	RDBECOLIGNC03753	ydhW	-	C
RDBECOLITFC00009	NarL	narL	RDBECOLIGNC03754	ydhV	-	W
RDBECOLITFC00009	NarL	narL	RDBECOLIGNC03755	ydhY	-	W
RDBECOLITFC00009	NarL	narL	RDBECOLIGNC03832	yoaG	+	S
RDBECOLITFC00009	NarL	narL	RDBECOLIGNC03833	yeaR	+	S
RDBECOLITFC00009	NarL	narL	RDBECOLIGNC04227	norV	-	W
RDBECOLITFC00009	NarL	narL	RDBECOLIGNC04362	hybO	-	W
RDBECOLITFC00009	NarL	narL	RDBECOLIGNC04568	dcuR	-	S
RDBECOLITFC00009	NarL	narL	RDBECOLIGNC04569	dcuS	-	S
RDBECOLITFC00009	NarL	narL	RDBECOLIGNC04606	ytfE	+	W
RDBECOLITFC00009	NarL	narL	RDBECOLIGNC04714	narS	+	C
RDBECOLITFC00010	UhpA	uhpA	RDBECOLIGNC01042	uhpT	+	C
RDBECOLITFC00010	UhpA	uhpA	RDBECOLIGNC04730	uhpU	+	C
RDBECOLITFC00011	ZntR	zntR	RDBECOLIGNC01675	rsd	-	S
RDBECOLITFC00011	ZntR	zntR	RDBECOLIGNC02097	zntA	-+	C
RDBECOLITFC00011	ZntR	zntR	RDBECOLIGNC02558	rmf	-	S
RDBECOLITFC00012	TdcR	tdcR	RDBECOLIGNC00977	tdcA	+	S
RDBECOLITFC00012	TdcR	tdcR	RDBECOLIGNC00978	tdcB	+	S
RDBECOLITFC00012	TdcR	tdcR	RDBECOLIGNC00979	tdcC	+	S
RDBECOLITFC00012	TdcR	tdcR	RDBECOLIGNC01153	tdcD	+	S
RDBECOLITFC00012	TdcR	tdcR	RDBECOLIGNC04423	tdcG	+	S
RDBECOLITFC00012	TdcR	tdcR	RDBECOLIGNC04424	tdcF	+	S
RDBECOLITFC00012	TdcR	tdcR	RDBECOLIGNC04425	tdcE	+	S
RDBECOLITFC00013	FliZ	fliZ	RDBECOLIGNC00313	flhC	-	S
RDBECOLITFC00013	FliZ	fliZ	RDBECOLIGNC00314	flhD	-	S
RDBECOLITFC00013	FliZ	fliZ	RDBECOLIGNC01357	osmY	-	S
RDBECOLITFC00013	FliZ	fliZ	RDBECOLIGNC01363	hdeA	-	S
RDBECOLITFC00013	FliZ	fliZ	RDBECOLIGNC01364	hdeB	-	S
RDBECOLITFC00013	FliZ	fliZ	RDBECOLIGNC01365	yhiD	-	S
RDBECOLITFC00013	FliZ	fliZ	RDBECOLIGNC01444	csgA	-	W
RDBECOLITFC00013	FliZ	fliZ	RDBECOLIGNC01445	gadB	-	S
RDBECOLITFC00013	FliZ	fliZ	RDBECOLIGNC01497	gadE	-	C
RDBECOLITFC00013	FliZ	fliZ	RDBECOLIGNC01853	yjbJ	-	S
RDBECOLITFC00013	FliZ	fliZ	RDBECOLIGNC01924	mlrA	-	C
RDBECOLITFC00013	FliZ	fliZ	RDBECOLIGNC02118	mdtE	-	C
RDBECOLITFC00013	FliZ	fliZ	RDBECOLIGNC02119	mdtF	-	C
RDBECOLITFC00013	FliZ	fliZ	RDBECOLIGNC02758	gadF	-	C
RDBECOLITFC00013	FliZ	fliZ	RDBECOLIGNC03408	csgG	-	S
RDBECOLITFC00013	FliZ	fliZ	RDBECOLIGNC03409	csgF	-	S
RDBECOLITFC00013	FliZ	fliZ	RDBECOLIGNC03410	csgE	-	S
RDBECOLITFC00013	FliZ	fliZ	RDBECOLIGNC03411	csgD	-	S
RDBECOLITFC00013	FliZ	fliZ	RDBECOLIGNC03412	csgB	-	W
RDBECOLITFC00013	FliZ	fliZ	RDBECOLIGNC03413	csgC	-	W
RDBECOLITFC00013	FliZ	fliZ	RDBECOLIGNC03501	pdeR	-	C
RDBECOLITFC00013	FliZ	fliZ	RDBECOLIGNC03640	gadC	-	S
RDBECOLITFC00014	Lrp	lrp	RDBECOLIGNC00010	cydC	-	W
RDBECOLITFC00014	Lrp	lrp	RDBECOLIGNC00020	aceB	+	S
RDBECOLITFC00014	Lrp	lrp	RDBECOLIGNC00028	adhE	-+	W
RDBECOLITFC00014	Lrp	lrp	RDBECOLIGNC00031	alaS	-	W
RDBECOLITFC00014	Lrp	lrp	RDBECOLIGNC00042	ansB	-+	S
RDBECOLITFC00014	Lrp	lrp	RDBECOLIGNC00058	arcB	-	W
RDBECOLITFC00014	Lrp	lrp	RDBECOLIGNC00059	argA	-	W
RDBECOLITFC00014	Lrp	lrp	RDBECOLIGNC00066	argR	-+	W
RDBECOLITFC00014	Lrp	lrp	RDBECOLIGNC00067	argS	-	W
RDBECOLITFC00014	Lrp	lrp	RDBECOLIGNC00068	argT	+	W
RDBECOLITFC00014	Lrp	lrp	RDBECOLIGNC00069	aroA	-+	C
RDBECOLITFC00014	Lrp	lrp	RDBECOLIGNC00075	aroG	-+	W
RDBECOLITFC00014	Lrp	lrp	RDBECOLIGNC00087	asnA	+	W
RDBECOLITFC00014	Lrp	lrp	RDBECOLIGNC00088	asnB	+	W
RDBECOLITFC00014	Lrp	lrp	RDBECOLIGNC00091	aspA	-+	S
RDBECOLITFC00014	Lrp	lrp	RDBECOLIGNC00092	aspC	+	W
RDBECOLITFC00014	Lrp	lrp	RDBECOLIGNC00093	aspS	-	W
RDBECOLITFC00014	Lrp	lrp	RDBECOLIGNC00094	atpA	-	W
RDBECOLITFC00014	Lrp	lrp	RDBECOLIGNC00101	atpH	-	W
RDBECOLITFC00014	Lrp	lrp	RDBECOLIGNC00103	avtA	-+	S
RDBECOLITFC00014	Lrp	lrp	RDBECOLIGNC00125	btuE	-	W
RDBECOLITFC00014	Lrp	lrp	RDBECOLIGNC00127	cadA	+	S
RDBECOLITFC00014	Lrp	lrp	RDBECOLIGNC00128	cadB	+	S
RDBECOLITFC00014	Lrp	lrp	RDBECOLIGNC00154	clpP	+	W
RDBECOLITFC00014	Lrp	lrp	RDBECOLIGNC00179	cysB	-	W
RDBECOLITFC00014	Lrp	lrp	RDBECOLIGNC00209	deaD	-	W
RDBECOLITFC00014	Lrp	lrp	RDBECOLIGNC00210	dedA	-	W
RDBECOLITFC00014	Lrp	lrp	RDBECOLIGNC00214	deoB	-	W
RDBECOLITFC00014	Lrp	lrp	RDBECOLIGNC00242	dppA	-+	W
RDBECOLITFC00014	Lrp	lrp	RDBECOLIGNC00249	eco	-	S
RDBECOLITFC00014	Lrp	lrp	RDBECOLIGNC00252	eno	+	W
RDBECOLITFC00014	Lrp	lrp	RDBECOLIGNC00265	exbB	+	W
RDBECOLITFC00014	Lrp	lrp	RDBECOLIGNC00274	fadL	+	W
RDBECOLITFC00014	Lrp	lrp	RDBECOLIGNC00302	fimA	+	C
RDBECOLITFC00014	Lrp	lrp	RDBECOLIGNC00304	fimC	+	C
RDBECOLITFC00014	Lrp	lrp	RDBECOLIGNC00305	fimD	+	C
RDBECOLITFC00014	Lrp	lrp	RDBECOLIGNC00306	fimE	+	W
RDBECOLITFC00014	Lrp	lrp	RDBECOLIGNC00307	fimF	+	C
RDBECOLITFC00014	Lrp	lrp	RDBECOLIGNC00308	fimG	+	C
RDBECOLITFC00014	Lrp	lrp	RDBECOLIGNC00309	fimH	+	C
RDBECOLITFC00014	Lrp	lrp	RDBECOLIGNC00324	frdA	-	W
RDBECOLITFC00014	Lrp	lrp	RDBECOLIGNC00325	frdB	-	W
RDBECOLITFC00014	Lrp	lrp	RDBECOLIGNC00336	ftsQ	-	S
RDBECOLITFC00014	Lrp	lrp	RDBECOLIGNC00349	fumA	+	W
RDBECOLITFC00014	Lrp	lrp	RDBECOLIGNC00354	gabT	+	S
RDBECOLITFC00014	Lrp	lrp	RDBECOLIGNC00364	gcvH	+	S
RDBECOLITFC00014	Lrp	lrp	RDBECOLIGNC00365	gdhA	-	W
RDBECOLITFC00014	Lrp	lrp	RDBECOLIGNC00372	glgC	-	W
RDBECOLITFC00014	Lrp	lrp	RDBECOLIGNC00376	glnA	+	W
RDBECOLITFC00014	Lrp	lrp	RDBECOLIGNC00379	glnH	+	W
RDBECOLITFC00014	Lrp	lrp	RDBECOLIGNC00380	glnL	+	W
RDBECOLITFC00014	Lrp	lrp	RDBECOLIGNC00382	glnQ	+	W
RDBECOLITFC00014	Lrp	lrp	RDBECOLIGNC00396	gltB	+	C
RDBECOLITFC00014	Lrp	lrp	RDBECOLIGNC00397	gltD	+	C
RDBECOLITFC00014	Lrp	lrp	RDBECOLIGNC00398	gltP	-	W
RDBECOLITFC00014	Lrp	lrp	RDBECOLIGNC00407	gpt	-	W
RDBECOLITFC00014	Lrp	lrp	RDBECOLIGNC00457	lpxL	-	W
RDBECOLITFC00014	Lrp	lrp	RDBECOLIGNC00486	ilvA	-	C
RDBECOLITFC00014	Lrp	lrp	RDBECOLIGNC00489	ilvD	-	S
RDBECOLITFC00014	Lrp	lrp	RDBECOLIGNC00490	ilvE	-	C
RDBECOLITFC00014	Lrp	lrp	RDBECOLIGNC00491	ilvH	-+	C
RDBECOLITFC00014	Lrp	lrp	RDBECOLIGNC00492	ilvI	-+	S
RDBECOLITFC00014	Lrp	lrp	RDBECOLIGNC00493	ilvM	-	S
RDBECOLITFC00014	Lrp	lrp	RDBECOLIGNC00501	katE	-+	W
RDBECOLITFC00014	Lrp	lrp	RDBECOLIGNC00504	kbl	-+	W
RDBECOLITFC00014	Lrp	lrp	RDBECOLIGNC00523	leuO	-+	W
RDBECOLITFC00014	Lrp	lrp	RDBECOLIGNC00528	livF	-	W
RDBECOLITFC00014	Lrp	lrp	RDBECOLIGNC00529	livG	-	W
RDBECOLITFC00014	Lrp	lrp	RDBECOLIGNC00530	livH	-	W
RDBECOLITFC00014	Lrp	lrp	RDBECOLIGNC00531	livJ	-+	W
RDBECOLITFC00014	Lrp	lrp	RDBECOLIGNC00532	livK	-+	W
RDBECOLITFC00014	Lrp	lrp	RDBECOLIGNC00533	livM	-	W
RDBECOLITFC00014	Lrp	lrp	RDBECOLIGNC00539	lrp	-	S
RDBECOLITFC00014	Lrp	lrp	RDBECOLIGNC00545	lysU	-	C
RDBECOLITFC00014	Lrp	lrp	RDBECOLIGNC00554	malT	+	W
RDBECOLITFC00014	Lrp	lrp	RDBECOLIGNC00558	manA	-	W
RDBECOLITFC00014	Lrp	lrp	RDBECOLIGNC00579	metH	-	W
RDBECOLITFC00014	Lrp	lrp	RDBECOLIGNC00581	metK	-	S
RDBECOLITFC00014	Lrp	lrp	RDBECOLIGNC00591	groL	-+	W
RDBECOLITFC00014	Lrp	lrp	RDBECOLIGNC00592	groS	-	W
RDBECOLITFC00014	Lrp	lrp	RDBECOLIGNC00605	msbA	-	W
RDBECOLITFC00014	Lrp	lrp	RDBECOLIGNC00609	mtr	-	S
RDBECOLITFC00014	Lrp	lrp	RDBECOLIGNC00619	mutY	-	W
RDBECOLITFC00014	Lrp	lrp	RDBECOLIGNC00658	nusB	-	W
RDBECOLITFC00014	Lrp	lrp	RDBECOLIGNC00662	ompC	-	S
RDBECOLITFC00014	Lrp	lrp	RDBECOLIGNC00665	ompT	+	W
RDBECOLITFC00014	Lrp	lrp	RDBECOLIGNC00666	oppA	-	S
RDBECOLITFC00014	Lrp	lrp	RDBECOLIGNC00667	oppB	-	S
RDBECOLITFC00014	Lrp	lrp	RDBECOLIGNC00668	oppC	-	S
RDBECOLITFC00014	Lrp	lrp	RDBECOLIGNC00669	oppD	-	S
RDBECOLITFC00014	Lrp	lrp	RDBECOLIGNC00670	oppF	-	S
RDBECOLITFC00014	Lrp	lrp	RDBECOLIGNC00672	osmC	-+	C
RDBECOLITFC00014	Lrp	lrp	RDBECOLIGNC00675	pabB	-	W
RDBECOLITFC00014	Lrp	lrp	RDBECOLIGNC00676	pal	-	W
RDBECOLITFC00014	Lrp	lrp	RDBECOLIGNC00686	pepD	-	S
RDBECOLITFC00014	Lrp	lrp	RDBECOLIGNC00717	phoA	+	W
RDBECOLITFC00014	Lrp	lrp	RDBECOLIGNC00732	pncB	-	W
RDBECOLITFC00014	Lrp	lrp	RDBECOLIGNC00734	pntA	+	W
RDBECOLITFC00014	Lrp	lrp	RDBECOLIGNC00736	polA	-	W
RDBECOLITFC00014	Lrp	lrp	RDBECOLIGNC00749	ppsA	-	W
RDBECOLITFC00014	Lrp	lrp	RDBECOLIGNC00788	purM	-+	W
RDBECOLITFC00014	Lrp	lrp	RDBECOLIGNC00801	pyrI	+	W
RDBECOLITFC00014	Lrp	lrp	RDBECOLIGNC00825	relA	+	W
RDBECOLITFC00014	Lrp	lrp	RDBECOLIGNC00859	rplF	-	W
RDBECOLITFC00014	Lrp	lrp	RDBECOLIGNC00869	rplR	-+	W
RDBECOLITFC00014	Lrp	lrp	RDBECOLIGNC00888	rpoN	-	W
RDBECOLITFC00014	Lrp	lrp	RDBECOLIGNC00897	rpsH	-	W
RDBECOLITFC00014	Lrp	lrp	RDBECOLIGNC00918	sdaA	-	S
RDBECOLITFC00014	Lrp	lrp	RDBECOLIGNC00932	serA	-+	S
RDBECOLITFC00014	Lrp	lrp	RDBECOLIGNC00933	serB	+	S
RDBECOLITFC00014	Lrp	lrp	RDBECOLIGNC00934	serC	-+	C
RDBECOLITFC00014	Lrp	lrp	RDBECOLIGNC00935	serS	-	W
RDBECOLITFC00014	Lrp	lrp	RDBECOLIGNC00939	ytjB	+	W
RDBECOLITFC00014	Lrp	lrp	RDBECOLIGNC00943	prlF	+	W
RDBECOLITFC00014	Lrp	lrp	RDBECOLIGNC00946	soxS	+	W
RDBECOLITFC00014	Lrp	lrp	RDBECOLIGNC00972	sulA	+	W
RDBECOLITFC00014	Lrp	lrp	RDBECOLIGNC00981	tdh	+	W
RDBECOLITFC00014	Lrp	lrp	RDBECOLIGNC01001	topA	-	W
RDBECOLITFC00014	Lrp	lrp	RDBECOLIGNC01005	treA	-	W
RDBECOLITFC00014	Lrp	lrp	RDBECOLIGNC01020	trxB	-	W
RDBECOLITFC00014	Lrp	lrp	RDBECOLIGNC01029	tyrP	-+	W
RDBECOLITFC00014	Lrp	lrp	RDBECOLIGNC01030	tyrR	-+	W
RDBECOLITFC00014	Lrp	lrp	RDBECOLIGNC01093	ybgA	-	W
RDBECOLITFC00014	Lrp	lrp	RDBECOLIGNC01099	trhO	-	W
RDBECOLITFC00014	Lrp	lrp	RDBECOLIGNC01100	yceB	-	W
RDBECOLITFC00014	Lrp	lrp	RDBECOLIGNC01134	yfiB	-	W
RDBECOLITFC00014	Lrp	lrp	RDBECOLIGNC01140	fau	-	S
RDBECOLITFC00014	Lrp	lrp	RDBECOLIGNC01141	argO	+	S
RDBECOLITFC00014	Lrp	lrp	RDBECOLIGNC01142	mscS	-	W
RDBECOLITFC00014	Lrp	lrp	RDBECOLIGNC01165	yhhA	+	W
RDBECOLITFC00014	Lrp	lrp	RDBECOLIGNC01189	rdcA	+	W
RDBECOLITFC00014	Lrp	lrp	RDBECOLIGNC01195	creA	-	W
RDBECOLITFC00014	Lrp	lrp	RDBECOLIGNC01203	leuA	-+	W
RDBECOLITFC00014	Lrp	lrp	RDBECOLIGNC01221	uspE	-	S
RDBECOLITFC00014	Lrp	lrp	RDBECOLIGNC01230	iraP	+	W
RDBECOLITFC00014	Lrp	lrp	RDBECOLIGNC01233	rnr	-+	W
RDBECOLITFC00014	Lrp	lrp	RDBECOLIGNC01243	ilvL	-+	W
RDBECOLITFC00014	Lrp	lrp	RDBECOLIGNC01250	thrL	-	S
RDBECOLITFC00014	Lrp	lrp	RDBECOLIGNC01252	leuL	+	W
RDBECOLITFC00014	Lrp	lrp	RDBECOLIGNC01278	lipA	+	W
RDBECOLITFC00014	Lrp	lrp	RDBECOLIGNC01292	ribE	-	W
RDBECOLITFC00014	Lrp	lrp	RDBECOLIGNC01299	gabD	+	S
RDBECOLITFC00014	Lrp	lrp	RDBECOLIGNC01300	gabP	+	S
RDBECOLITFC00014	Lrp	lrp	RDBECOLIGNC01302	upp	-	W
RDBECOLITFC00014	Lrp	lrp	RDBECOLIGNC01307	lysP	-+	S
RDBECOLITFC00014	Lrp	lrp	RDBECOLIGNC01312	ychE	-	W
RDBECOLITFC00014	Lrp	lrp	RDBECOLIGNC01314	mnmA	-	W
RDBECOLITFC00014	Lrp	lrp	RDBECOLIGNC01323	fliA	-+	W
RDBECOLITFC00014	Lrp	lrp	RDBECOLIGNC01337	ubiA	+	W
RDBECOLITFC00014	Lrp	lrp	RDBECOLIGNC01357	osmY	-	S
RDBECOLITFC00014	Lrp	lrp	RDBECOLIGNC01363	hdeA	-	W
RDBECOLITFC00014	Lrp	lrp	RDBECOLIGNC01364	hdeB	-	W
RDBECOLITFC00014	Lrp	lrp	RDBECOLIGNC01365	yhiD	-	W
RDBECOLITFC00014	Lrp	lrp	RDBECOLIGNC01368	ppx	-+	W
RDBECOLITFC00014	Lrp	lrp	RDBECOLIGNC01372	dadA	-+	W
RDBECOLITFC00014	Lrp	lrp	RDBECOLIGNC01373	dadX	-	C
RDBECOLITFC00014	Lrp	lrp	RDBECOLIGNC01391	sthA	-	W
RDBECOLITFC00014	Lrp	lrp	RDBECOLIGNC01405	gcvT	-+	S
RDBECOLITFC00014	Lrp	lrp	RDBECOLIGNC01406	rpiA	-	W
RDBECOLITFC00014	Lrp	lrp	RDBECOLIGNC01413	wecB	-	W
RDBECOLITFC00014	Lrp	lrp	RDBECOLIGNC01430	rhtB	+	W
RDBECOLITFC00014	Lrp	lrp	RDBECOLIGNC01445	gadB	-	W
RDBECOLITFC00014	Lrp	lrp	RDBECOLIGNC01462	rlmE	+	W
RDBECOLITFC00014	Lrp	lrp	RDBECOLIGNC01465	ppk	-	W
RDBECOLITFC00014	Lrp	lrp	RDBECOLIGNC01468	gltF	+	S
RDBECOLITFC00014	Lrp	lrp	RDBECOLIGNC01470	ycgB	-+	W
RDBECOLITFC00014	Lrp	lrp	RDBECOLIGNC01487	ibpA	+	W
RDBECOLITFC00014	Lrp	lrp	RDBECOLIGNC01488	ibpB	+	W
RDBECOLITFC00014	Lrp	lrp	RDBECOLIGNC01506	stpA	+	S
RDBECOLITFC00014	Lrp	lrp	RDBECOLIGNC01534	thiC	-	W
RDBECOLITFC00014	Lrp	lrp	RDBECOLIGNC01558	proP	+	W
RDBECOLITFC00014	Lrp	lrp	RDBECOLIGNC01570	artP	-+	W
RDBECOLITFC00014	Lrp	lrp	RDBECOLIGNC01571	artI	-+	W
RDBECOLITFC00014	Lrp	lrp	RDBECOLIGNC01575	potF	-+	W
RDBECOLITFC00014	Lrp	lrp	RDBECOLIGNC01584	ydeE	-	W
RDBECOLITFC00014	Lrp	lrp	RDBECOLIGNC01585	dgcZ	+	W
RDBECOLITFC00014	Lrp	lrp	RDBECOLIGNC01605	slyX	+	W
RDBECOLITFC00014	Lrp	lrp	RDBECOLIGNC01622	hpf	-	W
RDBECOLITFC00014	Lrp	lrp	RDBECOLIGNC01623	ptsN	-	W
RDBECOLITFC00014	Lrp	lrp	RDBECOLIGNC01625	yicH	+	W
RDBECOLITFC00014	Lrp	lrp	RDBECOLIGNC01634	emrD	-	W
RDBECOLITFC00014	Lrp	lrp	RDBECOLIGNC01671	phoH	+	W
RDBECOLITFC00014	Lrp	lrp	RDBECOLIGNC01675	rsd	+	W
RDBECOLITFC00014	Lrp	lrp	RDBECOLIGNC01738	yebF	-	W
RDBECOLITFC00014	Lrp	lrp	RDBECOLIGNC01740	purT	+	W
RDBECOLITFC00014	Lrp	lrp	RDBECOLIGNC01741	gcvP	+	S
RDBECOLITFC00014	Lrp	lrp	RDBECOLIGNC01742	aidB	-	S
RDBECOLITFC00014	Lrp	lrp	RDBECOLIGNC01756	rpiB	+	W
RDBECOLITFC00014	Lrp	lrp	RDBECOLIGNC01798	yiiM	-	W
RDBECOLITFC00014	Lrp	lrp	RDBECOLIGNC01807	menA	+	W
RDBECOLITFC00014	Lrp	lrp	RDBECOLIGNC01822	tsuA	-+	W
RDBECOLITFC00014	Lrp	lrp	RDBECOLIGNC01853	yjbJ	-	S
RDBECOLITFC00014	Lrp	lrp	RDBECOLIGNC01858	pspG	+	W
RDBECOLITFC00014	Lrp	lrp	RDBECOLIGNC01859	aphA	-	W
RDBECOLITFC00014	Lrp	lrp	RDBECOLIGNC01860	yjbQ	-	S
RDBECOLITFC00014	Lrp	lrp	RDBECOLIGNC01861	yjbR	+	W
RDBECOLITFC00014	Lrp	lrp	RDBECOLIGNC01887	yibL	+	W
RDBECOLITFC00014	Lrp	lrp	RDBECOLIGNC01891	zntR	+	W
RDBECOLITFC00014	Lrp	lrp	RDBECOLIGNC01892	yhdN	+	W
RDBECOLITFC00014	Lrp	lrp	RDBECOLIGNC01894	htrE	+	W
RDBECOLITFC00014	Lrp	lrp	RDBECOLIGNC01896	fimI	+	C
RDBECOLITFC00014	Lrp	lrp	RDBECOLIGNC01916	yehL	-	S
RDBECOLITFC00014	Lrp	lrp	RDBECOLIGNC01944	yeiL	+	W
RDBECOLITFC00014	Lrp	lrp	RDBECOLIGNC01957	radD	-	W
RDBECOLITFC00014	Lrp	lrp	RDBECOLIGNC01973	napF	-	W
RDBECOLITFC00014	Lrp	lrp	RDBECOLIGNC01974	mqo	-	S
RDBECOLITFC00014	Lrp	lrp	RDBECOLIGNC01975	yojI	+	W
RDBECOLITFC00014	Lrp	lrp	RDBECOLIGNC01984	nuoA	-	W
RDBECOLITFC00014	Lrp	lrp	RDBECOLIGNC02021	lrhA	+	S
RDBECOLITFC00014	Lrp	lrp	RDBECOLIGNC02038	sdaC	-	S
RDBECOLITFC00014	Lrp	lrp	RDBECOLIGNC02059	brnQ	-	S
RDBECOLITFC00014	Lrp	lrp	RDBECOLIGNC02075	glnK	+	W
RDBECOLITFC00014	Lrp	lrp	RDBECOLIGNC02082	chbG	+	W
RDBECOLITFC00014	Lrp	lrp	RDBECOLIGNC02093	panZ	-+	W
RDBECOLITFC00014	Lrp	lrp	RDBECOLIGNC02107	yhiM	-	W
RDBECOLITFC00014	Lrp	lrp	RDBECOLIGNC02111	dtpB	-	W
RDBECOLITFC00014	Lrp	lrp	RDBECOLIGNC02120	gadW	-+	W
RDBECOLITFC00014	Lrp	lrp	RDBECOLIGNC02127	yhjE	+	S
RDBECOLITFC00014	Lrp	lrp	RDBECOLIGNC02131	yhjJ	+	W
RDBECOLITFC00014	Lrp	lrp	RDBECOLIGNC02138	yhjR	+	W
RDBECOLITFC00014	Lrp	lrp	RDBECOLIGNC02143	eptB	+	W
RDBECOLITFC00014	Lrp	lrp	RDBECOLIGNC02190	can	+	W
RDBECOLITFC00014	Lrp	lrp	RDBECOLIGNC02211	rseA	+	W
RDBECOLITFC00014	Lrp	lrp	RDBECOLIGNC02247	lhgD	+	S
RDBECOLITFC00014	Lrp	lrp	RDBECOLIGNC02274	ybiI	+	W
RDBECOLITFC00014	Lrp	lrp	RDBECOLIGNC02275	ybiJ	-	S
RDBECOLITFC00014	Lrp	lrp	RDBECOLIGNC02278	modA	+	W
RDBECOLITFC00014	Lrp	lrp	RDBECOLIGNC02292	ycfJ	+	W
RDBECOLITFC00014	Lrp	lrp	RDBECOLIGNC02303	yjeM	-	S
RDBECOLITFC00014	Lrp	lrp	RDBECOLIGNC02306	cycA	-	S
RDBECOLITFC00014	Lrp	lrp	RDBECOLIGNC02323	yacL	+	W
RDBECOLITFC00014	Lrp	lrp	RDBECOLIGNC02328	yabQ	+	W
RDBECOLITFC00014	Lrp	lrp	RDBECOLIGNC02331	yiaG	-	W
RDBECOLITFC00014	Lrp	lrp	RDBECOLIGNC02369	sstT	-	W
RDBECOLITFC00014	Lrp	lrp	RDBECOLIGNC02380	yhbY	-	W
RDBECOLITFC00014	Lrp	lrp	RDBECOLIGNC02386	yhdW	+	W
RDBECOLITFC00014	Lrp	lrp	RDBECOLIGNC02397	cpoB	-	W
RDBECOLITFC00014	Lrp	lrp	RDBECOLIGNC02406	yciN	-	S
RDBECOLITFC00014	Lrp	lrp	RDBECOLIGNC02446	alaT	-	S
RDBECOLITFC00014	Lrp	lrp	RDBECOLIGNC02447	alaU	-	W
RDBECOLITFC00014	Lrp	lrp	RDBECOLIGNC02448	alaV	-	W
RDBECOLITFC00014	Lrp	lrp	RDBECOLIGNC02469	gltT	-	S
RDBECOLITFC00014	Lrp	lrp	RDBECOLIGNC02470	gltU	-	S
RDBECOLITFC00014	Lrp	lrp	RDBECOLIGNC02471	gltV	-	W
RDBECOLITFC00014	Lrp	lrp	RDBECOLIGNC02472	gltW	-	W
RDBECOLITFC00014	Lrp	lrp	RDBECOLIGNC02480	ileT	-	S
RDBECOLITFC00014	Lrp	lrp	RDBECOLIGNC02481	ileU	-	W
RDBECOLITFC00014	Lrp	lrp	RDBECOLIGNC02482	ileV	-	W
RDBECOLITFC00014	Lrp	lrp	RDBECOLIGNC02495	metT	-	W
RDBECOLITFC00014	Lrp	lrp	RDBECOLIGNC02500	micF	-	S
RDBECOLITFC00014	Lrp	lrp	RDBECOLIGNC02507	rrfA	-	S
RDBECOLITFC00014	Lrp	lrp	RDBECOLIGNC02508	rrfB	-	S
RDBECOLITFC00014	Lrp	lrp	RDBECOLIGNC02509	rrfC	-	S
RDBECOLITFC00014	Lrp	lrp	RDBECOLIGNC02510	rrfD	-	W
RDBECOLITFC00014	Lrp	lrp	RDBECOLIGNC02511	rrfE	-	W
RDBECOLITFC00014	Lrp	lrp	RDBECOLIGNC02512	rrfG	-	W
RDBECOLITFC00014	Lrp	lrp	RDBECOLIGNC02513	rrfH	-	W
RDBECOLITFC00014	Lrp	lrp	RDBECOLIGNC02514	rrlA	-	S
RDBECOLITFC00014	Lrp	lrp	RDBECOLIGNC02515	rrlB	-	S
RDBECOLITFC00014	Lrp	lrp	RDBECOLIGNC02516	rrlC	-	S
RDBECOLITFC00014	Lrp	lrp	RDBECOLIGNC02517	rrlD	-	W
RDBECOLITFC00014	Lrp	lrp	RDBECOLIGNC02518	rrlE	-	W
RDBECOLITFC00014	Lrp	lrp	RDBECOLIGNC02519	rrlG	-	W
RDBECOLITFC00014	Lrp	lrp	RDBECOLIGNC02520	rrlH	-	W
RDBECOLITFC00014	Lrp	lrp	RDBECOLIGNC02521	rrsA	-	S
RDBECOLITFC00014	Lrp	lrp	RDBECOLIGNC02522	rrsB	-	S
RDBECOLITFC00014	Lrp	lrp	RDBECOLIGNC02523	rrsC	-	S
RDBECOLITFC00014	Lrp	lrp	RDBECOLIGNC02524	rrsD	-	W
RDBECOLITFC00014	Lrp	lrp	RDBECOLIGNC02525	rrsE	-	W
RDBECOLITFC00014	Lrp	lrp	RDBECOLIGNC02526	rrsG	-	W
RDBECOLITFC00014	Lrp	lrp	RDBECOLIGNC02527	rrsH	-	W
RDBECOLITFC00014	Lrp	lrp	RDBECOLIGNC02528	rrfF	-	W
RDBECOLITFC00014	Lrp	lrp	RDBECOLIGNC02536	ssrS	-	S
RDBECOLITFC00014	Lrp	lrp	RDBECOLIGNC02540	thrV	-	W
RDBECOLITFC00014	Lrp	lrp	RDBECOLIGNC02605	yibT	+	W
RDBECOLITFC00014	Lrp	lrp	RDBECOLIGNC02652	yciZ	+	W
RDBECOLITFC00014	Lrp	lrp	RDBECOLIGNC02682	ilvX	-	S
RDBECOLITFC00014	Lrp	lrp	RDBECOLIGNC02736	yoeG	+	W
RDBECOLITFC00014	Lrp	lrp	RDBECOLIGNC02913	gadY	+	W
RDBECOLITFC00014	Lrp	lrp	RDBECOLIGNC02925	sroH	-	W
RDBECOLITFC00014	Lrp	lrp	RDBECOLIGNC02976	ldhA	+	W
RDBECOLITFC00014	Lrp	lrp	RDBECOLIGNC02977	yaaX	+	W
RDBECOLITFC00014	Lrp	lrp	RDBECOLIGNC02994	yaeQ	+	W
RDBECOLITFC00014	Lrp	lrp	RDBECOLIGNC03053	yagU	+	W
RDBECOLITFC00014	Lrp	lrp	RDBECOLIGNC03070	ykgE	+	W
RDBECOLITFC00014	Lrp	lrp	RDBECOLIGNC03114	yaiY	+	W
RDBECOLITFC00014	Lrp	lrp	RDBECOLIGNC03137	mscK	-	W
RDBECOLITFC00014	Lrp	lrp	RDBECOLIGNC03190	borD	+	W
RDBECOLITFC00014	Lrp	lrp	RDBECOLIGNC03201	ybdG	-	W
RDBECOLITFC00014	Lrp	lrp	RDBECOLIGNC03202	ybdF	+	W
RDBECOLITFC00014	Lrp	lrp	RDBECOLIGNC03206	ybdL	-	W
RDBECOLITFC00014	Lrp	lrp	RDBECOLIGNC03236	insH3	+	W
RDBECOLITFC00014	Lrp	lrp	RDBECOLIGNC03237	ybeX	-	W
RDBECOLITFC00014	Lrp	lrp	RDBECOLIGNC03262	zitB	+	W
RDBECOLITFC00014	Lrp	lrp	RDBECOLIGNC03263	ybgS	-+	W
RDBECOLITFC00014	Lrp	lrp	RDBECOLIGNC03265	acrZ	-+	W
RDBECOLITFC00014	Lrp	lrp	RDBECOLIGNC03266	pgl	-	W
RDBECOLITFC00014	Lrp	lrp	RDBECOLIGNC03277	ybhQ	-+	W
RDBECOLITFC00014	Lrp	lrp	RDBECOLIGNC03286	ybiO	-	W
RDBECOLITFC00014	Lrp	lrp	RDBECOLIGNC03292	ybiT	-	W
RDBECOLITFC00014	Lrp	lrp	RDBECOLIGNC03316	ybjN	-	W
RDBECOLITFC00014	Lrp	lrp	RDBECOLIGNC03322	ybjS	-	S
RDBECOLITFC00014	Lrp	lrp	RDBECOLIGNC03329	ybjX	+	W
RDBECOLITFC00014	Lrp	lrp	RDBECOLIGNC03332	clpS	+	W
RDBECOLITFC00014	Lrp	lrp	RDBECOLIGNC03334	lolA	-	W
RDBECOLITFC00014	Lrp	lrp	RDBECOLIGNC03335	ycaM	-	S
RDBECOLITFC00014	Lrp	lrp	RDBECOLIGNC03369	hspQ	+	W
RDBECOLITFC00014	Lrp	lrp	RDBECOLIGNC03422	bssS	+	W
RDBECOLITFC00014	Lrp	lrp	RDBECOLIGNC03438	lolC	+	S
RDBECOLITFC00014	Lrp	lrp	RDBECOLIGNC03481	hlyE	-	W
RDBECOLITFC00014	Lrp	lrp	RDBECOLIGNC03489	dhaK	-	W
RDBECOLITFC00014	Lrp	lrp	RDBECOLIGNC03500	yciT	+	W
RDBECOLITFC00014	Lrp	lrp	RDBECOLIGNC03535	dgcM	-+	W
RDBECOLITFC00014	Lrp	lrp	RDBECOLIGNC03596	ydcK	+	W
RDBECOLITFC00014	Lrp	lrp	RDBECOLIGNC03597	ydcL	+	W
RDBECOLITFC00014	Lrp	lrp	RDBECOLIGNC03642	ydeN	+	W
RDBECOLITFC00014	Lrp	lrp	RDBECOLIGNC03664	sad	+	W
RDBECOLITFC00014	Lrp	lrp	RDBECOLIGNC03713	ydgH	+	W
RDBECOLITFC00014	Lrp	lrp	RDBECOLIGNC03730	dtpA	-	S
RDBECOLITFC00014	Lrp	lrp	RDBECOLIGNC03735	slyA	-+	W
RDBECOLITFC00014	Lrp	lrp	RDBECOLIGNC03747	ydhQ	+	W
RDBECOLITFC00014	Lrp	lrp	RDBECOLIGNC03795	astC	-+	W
RDBECOLITFC00014	Lrp	lrp	RDBECOLIGNC03806	ynjH	+	W
RDBECOLITFC00014	Lrp	lrp	RDBECOLIGNC03817	yeaE	-	W
RDBECOLITFC00014	Lrp	lrp	RDBECOLIGNC03819	yeaG	+	W
RDBECOLITFC00014	Lrp	lrp	RDBECOLIGNC03822	dgcJ	-	W
RDBECOLITFC00014	Lrp	lrp	RDBECOLIGNC03834	leuE	-	S
RDBECOLITFC00014	Lrp	lrp	RDBECOLIGNC03845	yoaH	+	W
RDBECOLITFC00014	Lrp	lrp	RDBECOLIGNC03896	dgcQ	-	W
RDBECOLITFC00014	Lrp	lrp	RDBECOLIGNC03897	yodC	-	W
RDBECOLITFC00014	Lrp	lrp	RDBECOLIGNC03915	cbl	+	W
RDBECOLITFC00014	Lrp	lrp	RDBECOLIGNC03916	nac	+	W
RDBECOLITFC00014	Lrp	lrp	RDBECOLIGNC03986	yfaP	+	W
RDBECOLITFC00014	Lrp	lrp	RDBECOLIGNC04015	alaA	-+	W
RDBECOLITFC00014	Lrp	lrp	RDBECOLIGNC04021	yfcC	-	S
RDBECOLITFC00014	Lrp	lrp	RDBECOLIGNC04043	fadI	-+	W
RDBECOLITFC00014	Lrp	lrp	RDBECOLIGNC04044	yfcZ	-	S
RDBECOLITFC00014	Lrp	lrp	RDBECOLIGNC04087	zipA	+	W
RDBECOLITFC00014	Lrp	lrp	RDBECOLIGNC04101	intZ	-	W
RDBECOLITFC00014	Lrp	lrp	RDBECOLIGNC04156	csiE	-+	W
RDBECOLITFC00014	Lrp	lrp	RDBECOLIGNC04211	glaH	+	S
RDBECOLITFC00014	Lrp	lrp	RDBECOLIGNC04216	alaE	-+	C
RDBECOLITFC00014	Lrp	lrp	RDBECOLIGNC04270	amiC	-	W
RDBECOLITFC00014	Lrp	lrp	RDBECOLIGNC04276	yqeF	+	S
RDBECOLITFC00014	Lrp	lrp	RDBECOLIGNC04277	yqeG	-	W
RDBECOLITFC00014	Lrp	lrp	RDBECOLIGNC04350	glcA	-+	W
RDBECOLITFC00014	Lrp	lrp	RDBECOLIGNC04378	ygiV	-+	W
RDBECOLITFC00014	Lrp	lrp	RDBECOLIGNC04379	ygiW	-+	W
RDBECOLITFC00014	Lrp	lrp	RDBECOLIGNC04380	qseB	-	W
RDBECOLITFC00014	Lrp	lrp	RDBECOLIGNC04386	insC5	+	W
RDBECOLITFC00014	Lrp	lrp	RDBECOLIGNC04396	aer	-	W
RDBECOLITFC00014	Lrp	lrp	RDBECOLIGNC04397	patA	-+	W
RDBECOLITFC00014	Lrp	lrp	RDBECOLIGNC04477	yhcN	-	W
RDBECOLITFC00014	Lrp	lrp	RDBECOLIGNC04488	yhdV	+	W
RDBECOLITFC00014	Lrp	lrp	RDBECOLIGNC04541	yzgL	+	S
RDBECOLITFC00014	Lrp	lrp	RDBECOLIGNC04543	yhhW	-+	W
RDBECOLITFC00014	Lrp	lrp	RDBECOLIGNC04573	fxsA	-+	W
RDBECOLITFC00014	Lrp	lrp	RDBECOLIGNC04574	yjeH	+	W
RDBECOLITFC00014	Lrp	lrp	RDBECOLIGNC04594	yjfP	+	W
RDBECOLITFC00014	Lrp	lrp	RDBECOLIGNC04604	ytfB	-+	W
RDBECOLITFC00014	Lrp	lrp	RDBECOLIGNC04611	ytfJ	-+	W
RDBECOLITFC00014	Lrp	lrp	RDBECOLIGNC04612	ytfK	-	S
RDBECOLITFC00014	Lrp	lrp	RDBECOLIGNC04617	ridA	-+	C
RDBECOLITFC00014	Lrp	lrp	RDBECOLIGNC04660	yjiC	-	S
RDBECOLITFC00014	Lrp	lrp	RDBECOLIGNC04661	iraD	-	W
RDBECOLITFC00014	Lrp	lrp	RDBECOLIGNC04669	yjiL	-+	W
RDBECOLITFC00014	Lrp	lrp	RDBECOLIGNC04700	ilvG	-	S
RDBECOLITFC00014	Lrp	lrp	RDBECOLIGNC04739	fimR2	+	C
RDBECOLITFC00015	CynR	cynR	RDBECOLIGNC00170	cynS	+	C
RDBECOLITFC00015	CynR	cynR	RDBECOLIGNC00171	cynT	+	S
RDBECOLITFC00015	CynR	cynR	RDBECOLIGNC00172	cynX	+	C
RDBECOLITFC00015	CynR	cynR	RDBECOLIGNC01384	cynR	-	S
RDBECOLITFC00016	MqsA	mqsA	RDBECOLIGNC00502	rpoS	-	C
RDBECOLITFC00016	MqsA	mqsA	RDBECOLIGNC01096	cspD	-	S
RDBECOLITFC00016	MqsA	mqsA	RDBECOLIGNC03408	csgG	-	S
RDBECOLITFC00016	MqsA	mqsA	RDBECOLIGNC03409	csgF	-	S
RDBECOLITFC00016	MqsA	mqsA	RDBECOLIGNC03410	csgE	-	S
RDBECOLITFC00016	MqsA	mqsA	RDBECOLIGNC03411	csgD	-	S
RDBECOLITFC00016	MqsA	mqsA	RDBECOLIGNC04376	mqsA	-	C
RDBECOLITFC00016	MqsA	mqsA	RDBECOLIGNC04377	mqsR	-	C
RDBECOLITFC00017	DnaA	dnaA	RDBECOLIGNC00032	aldA	-	S
RDBECOLITFC00017	DnaA	dnaA	RDBECOLIGNC00229	dnaA	-+	S
RDBECOLITFC00017	DnaA	dnaA	RDBECOLIGNC00236	dnaN	-+	C
RDBECOLITFC00017	DnaA	dnaA	RDBECOLIGNC00413	guaA	-	S
RDBECOLITFC00017	DnaA	dnaA	RDBECOLIGNC00414	guaB	-	S
RDBECOLITFC00017	DnaA	dnaA	RDBECOLIGNC00652	nrdA	-+	C
RDBECOLITFC00017	DnaA	dnaA	RDBECOLIGNC00653	nrdB	-+	C
RDBECOLITFC00017	DnaA	dnaA	RDBECOLIGNC00736	polA	+	S
RDBECOLITFC00017	DnaA	dnaA	RDBECOLIGNC00818	recF	-+	S
RDBECOLITFC00017	DnaA	dnaA	RDBECOLIGNC00821	recN	-	W
RDBECOLITFC00017	DnaA	dnaA	RDBECOLIGNC00887	rpoH	-	W
RDBECOLITFC00017	DnaA	dnaA	RDBECOLIGNC01050	uvrB	-	C
RDBECOLITFC00017	DnaA	dnaA	RDBECOLIGNC02223	yfaE	-+	C
RDBECOLITFC00017	DnaA	dnaA	RDBECOLIGNC02683	yjeV	-	S
RDBECOLITFC00017	DnaA	dnaA	RDBECOLIGNC02759	idlP	-	C
RDBECOLITFC00017	DnaA	dnaA	RDBECOLIGNC02760	ytiC	-	C
RDBECOLITFC00017	DnaA	dnaA	RDBECOLIGNC02761	ytiD	-	C
RDBECOLITFC00017	DnaA	dnaA	RDBECOLIGNC04661	iraD	-	C
RDBECOLITFC00018	CsgD	csgD	RDBECOLIGNC00649	nlpA	+	S
RDBECOLITFC00018	CsgD	csgD	RDBECOLIGNC00686	pepD	-	W
RDBECOLITFC00018	CsgD	csgD	RDBECOLIGNC01230	iraP	+	W
RDBECOLITFC00018	CsgD	csgD	RDBECOLIGNC01231	dgcC	+	S
RDBECOLITFC00018	CsgD	csgD	RDBECOLIGNC01316	fliE	-	S
RDBECOLITFC00018	CsgD	csgD	RDBECOLIGNC01317	fliF	-	S
RDBECOLITFC00018	CsgD	csgD	RDBECOLIGNC01323	fliA	-	S
RDBECOLITFC00018	CsgD	csgD	RDBECOLIGNC01324	fliZ	-	S
RDBECOLITFC00018	CsgD	csgD	RDBECOLIGNC01444	csgA	+	S
RDBECOLITFC00018	CsgD	csgD	RDBECOLIGNC01493	wrbA	+	S
RDBECOLITFC00018	CsgD	csgD	RDBECOLIGNC01596	fliG	-	S
RDBECOLITFC00018	CsgD	csgD	RDBECOLIGNC01597	fliH	-	S
RDBECOLITFC00018	CsgD	csgD	RDBECOLIGNC02357	yccJ	+	S
RDBECOLITFC00018	CsgD	csgD	RDBECOLIGNC02966	flgM	-	S
RDBECOLITFC00018	CsgD	csgD	RDBECOLIGNC02970	fliI	-	S
RDBECOLITFC00018	CsgD	csgD	RDBECOLIGNC02971	fliJ	-	S
RDBECOLITFC00018	CsgD	csgD	RDBECOLIGNC02972	fliK	-	S
RDBECOLITFC00018	CsgD	csgD	RDBECOLIGNC03367	csgI	+	S
RDBECOLITFC00018	CsgD	csgD	RDBECOLIGNC03408	csgG	+	S
RDBECOLITFC00018	CsgD	csgD	RDBECOLIGNC03409	csgF	+	S
RDBECOLITFC00018	CsgD	csgD	RDBECOLIGNC03410	csgE	+	S
RDBECOLITFC00018	CsgD	csgD	RDBECOLIGNC03411	csgD	+	S
RDBECOLITFC00018	CsgD	csgD	RDBECOLIGNC03412	csgB	+	S
RDBECOLITFC00018	CsgD	csgD	RDBECOLIGNC03413	csgC	+	S
RDBECOLITFC00018	CsgD	csgD	RDBECOLIGNC03427	flgN	-	S
RDBECOLITFC00018	CsgD	csgD	RDBECOLIGNC03888	tcyJ	-	S
RDBECOLITFC00018	CsgD	csgD	RDBECOLIGNC04447	yhbS	-	S
RDBECOLITFC00018	CsgD	csgD	RDBECOLIGNC04448	ubiT	-	S
RDBECOLITFC00019	HU	hupA;hupB	RDBECOLIGNC00355	galE	-	S
RDBECOLITFC00019	HU	hupA;hupB	RDBECOLIGNC00356	galK	-	S
RDBECOLITFC00019	HU	hupA;hupB	RDBECOLIGNC00359	galT	-	S
RDBECOLITFC00019	HU	hupA;hupB	RDBECOLIGNC00609	mtr	-	W
RDBECOLITFC00019	HU	hupA;hupB	RDBECOLIGNC01029	tyrP	-	W
RDBECOLITFC00019	HU	hupA;hupB	RDBECOLIGNC01639	galM	-	S
RDBECOLITFC00019	HU	hupA;hupB	RDBECOLIGNC02040	pgm	-	W
RDBECOLITFC00019	HU	hupA;hupB	RDBECOLIGNC02081	seqA	-	W
RDBECOLITFC00019	HU	hupA;hupB	RDBECOLIGNC02500	micF	+	W
RDBECOLITFC00020	H-NS	hns	RDBECOLIGNC00006	hisM	+	W
RDBECOLITFC00020	H-NS	hns	RDBECOLIGNC00014	garL	-	W
RDBECOLITFC00020	H-NS	hns	RDBECOLIGNC00046	appY	-	S
RDBECOLITFC00020	H-NS	hns	RDBECOLIGNC00082	ascF	-	W
RDBECOLITFC00020	H-NS	hns	RDBECOLIGNC00083	ascG	-	W
RDBECOLITFC00020	H-NS	hns	RDBECOLIGNC00110	bglB	-	S
RDBECOLITFC00020	H-NS	hns	RDBECOLIGNC00111	bglF	-	S
RDBECOLITFC00020	H-NS	hns	RDBECOLIGNC00112	bglG	-	S
RDBECOLITFC00020	H-NS	hns	RDBECOLIGNC00121	bolA	-	W
RDBECOLITFC00020	H-NS	hns	RDBECOLIGNC00127	cadA	-	C
RDBECOLITFC00020	H-NS	hns	RDBECOLIGNC00128	cadB	-	C
RDBECOLITFC00020	H-NS	hns	RDBECOLIGNC00129	cadC	-	S
RDBECOLITFC00020	H-NS	hns	RDBECOLIGNC00162	cspA	-	C
RDBECOLITFC00020	H-NS	hns	RDBECOLIGNC00168	cydA	-	S
RDBECOLITFC00020	H-NS	hns	RDBECOLIGNC00169	cydB	-	S
RDBECOLITFC00020	H-NS	hns	RDBECOLIGNC00178	cysA	-	W
RDBECOLITFC00020	H-NS	hns	RDBECOLIGNC00183	cysG	-	S
RDBECOLITFC00020	H-NS	hns	RDBECOLIGNC00188	cysM	-	W
RDBECOLITFC00020	H-NS	hns	RDBECOLIGNC00190	cysP	-	W
RDBECOLITFC00020	H-NS	hns	RDBECOLIGNC00192	cysU	-	W
RDBECOLITFC00020	H-NS	hns	RDBECOLIGNC00193	cysW	-	W
RDBECOLITFC00020	H-NS	hns	RDBECOLIGNC00207	ddlA	-	W
RDBECOLITFC00020	H-NS	hns	RDBECOLIGNC00258	entF	+	W
RDBECOLITFC00020	H-NS	hns	RDBECOLIGNC00260	acrE	-	W
RDBECOLITFC00020	H-NS	hns	RDBECOLIGNC00261	acrF	-	W
RDBECOLITFC00020	H-NS	hns	RDBECOLIGNC00291	fepE	+	W
RDBECOLITFC00020	H-NS	hns	RDBECOLIGNC00293	fes	+	W
RDBECOLITFC00020	H-NS	hns	RDBECOLIGNC00302	fimA	+	S
RDBECOLITFC00020	H-NS	hns	RDBECOLIGNC00303	fimB	-	S
RDBECOLITFC00020	H-NS	hns	RDBECOLIGNC00304	fimC	+	S
RDBECOLITFC00020	H-NS	hns	RDBECOLIGNC00305	fimD	+	S
RDBECOLITFC00020	H-NS	hns	RDBECOLIGNC00306	fimE	-	S
RDBECOLITFC00020	H-NS	hns	RDBECOLIGNC00307	fimF	+	S
RDBECOLITFC00020	H-NS	hns	RDBECOLIGNC00308	fimG	+	S
RDBECOLITFC00020	H-NS	hns	RDBECOLIGNC00309	fimH	+	S
RDBECOLITFC00020	H-NS	hns	RDBECOLIGNC00313	flhC	+	S
RDBECOLITFC00020	H-NS	hns	RDBECOLIGNC00314	flhD	+	S
RDBECOLITFC00020	H-NS	hns	RDBECOLIGNC00315	fliC	+	W
RDBECOLITFC00020	H-NS	hns	RDBECOLIGNC00342	fucA	-	W
RDBECOLITFC00020	H-NS	hns	RDBECOLIGNC00354	gabT	+	W
RDBECOLITFC00020	H-NS	hns	RDBECOLIGNC00355	galE	-	S
RDBECOLITFC00020	H-NS	hns	RDBECOLIGNC00356	galK	-	S
RDBECOLITFC00020	H-NS	hns	RDBECOLIGNC00359	galT	-	S
RDBECOLITFC00020	H-NS	hns	RDBECOLIGNC00445	hisP	+	W
RDBECOLITFC00020	H-NS	hns	RDBECOLIGNC00450	hns	-	S
RDBECOLITFC00020	H-NS	hns	RDBECOLIGNC00456	degP	-	W
RDBECOLITFC00020	H-NS	hns	RDBECOLIGNC00491	ilvH	-	W
RDBECOLITFC00020	H-NS	hns	RDBECOLIGNC00492	ilvI	-	W
RDBECOLITFC00020	H-NS	hns	RDBECOLIGNC00516	lacA	-	S
RDBECOLITFC00020	H-NS	hns	RDBECOLIGNC00518	lacY	-	S
RDBECOLITFC00020	H-NS	hns	RDBECOLIGNC00519	lacZ	-	S
RDBECOLITFC00020	H-NS	hns	RDBECOLIGNC00523	leuO	-	C
RDBECOLITFC00020	H-NS	hns	RDBECOLIGNC00539	lrp	-	S
RDBECOLITFC00020	H-NS	hns	RDBECOLIGNC00546	malE	+	W
RDBECOLITFC00020	H-NS	hns	RDBECOLIGNC00547	malF	+	W
RDBECOLITFC00020	H-NS	hns	RDBECOLIGNC00548	malG	+	W
RDBECOLITFC00020	H-NS	hns	RDBECOLIGNC00563	mazE	+	W
RDBECOLITFC00020	H-NS	hns	RDBECOLIGNC00610	mukB	+	W
RDBECOLITFC00020	H-NS	hns	RDBECOLIGNC00644	nhaA	-	W
RDBECOLITFC00020	H-NS	hns	RDBECOLIGNC00645	nirB	-	S
RDBECOLITFC00020	H-NS	hns	RDBECOLIGNC00646	nirC	-	S
RDBECOLITFC00020	H-NS	hns	RDBECOLIGNC00647	nirD	-	S
RDBECOLITFC00020	H-NS	hns	RDBECOLIGNC00652	nrdA	-	C
RDBECOLITFC00020	H-NS	hns	RDBECOLIGNC00653	nrdB	-	C
RDBECOLITFC00020	H-NS	hns	RDBECOLIGNC00672	osmC	-	W
RDBECOLITFC00020	H-NS	hns	RDBECOLIGNC00761	proV	-	S
RDBECOLITFC00020	H-NS	hns	RDBECOLIGNC00762	proW	-	C
RDBECOLITFC00020	H-NS	hns	RDBECOLIGNC00763	proX	-	S
RDBECOLITFC00020	H-NS	hns	RDBECOLIGNC00810	rcsA	-	W
RDBECOLITFC00020	H-NS	hns	RDBECOLIGNC00811	rcsB	-	S
RDBECOLITFC00020	H-NS	hns	RDBECOLIGNC00825	relA	+	W
RDBECOLITFC00020	H-NS	hns	RDBECOLIGNC00911	ftnA	-	C
RDBECOLITFC00020	H-NS	hns	RDBECOLIGNC00957	srlE	+	W
RDBECOLITFC00020	H-NS	hns	RDBECOLIGNC00958	srlB	+	W
RDBECOLITFC00020	H-NS	hns	RDBECOLIGNC00959	srlD	+	W
RDBECOLITFC00020	H-NS	hns	RDBECOLIGNC00960	gutM	+	W
RDBECOLITFC00020	H-NS	hns	RDBECOLIGNC00961	gutQ	+	W
RDBECOLITFC00020	H-NS	hns	RDBECOLIGNC00962	srlR	+	W
RDBECOLITFC00020	H-NS	hns	RDBECOLIGNC01065	nhaR	-	W
RDBECOLITFC00020	H-NS	hns	RDBECOLIGNC01096	cspD	+	W
RDBECOLITFC00020	H-NS	hns	RDBECOLIGNC01108	yciE	-	C
RDBECOLITFC00020	H-NS	hns	RDBECOLIGNC01109	yciF	-	C
RDBECOLITFC00020	H-NS	hns	RDBECOLIGNC01110	yciG	-	C
RDBECOLITFC00020	H-NS	hns	RDBECOLIGNC01140	fau	-	S
RDBECOLITFC00020	H-NS	hns	RDBECOLIGNC01156	garK	-	W
RDBECOLITFC00020	H-NS	hns	RDBECOLIGNC01157	garR	-	W
RDBECOLITFC00020	H-NS	hns	RDBECOLIGNC01213	pdeL	-	W
RDBECOLITFC00020	H-NS	hns	RDBECOLIGNC01214	chiA	-	S
RDBECOLITFC00020	H-NS	hns	RDBECOLIGNC01223	mazF	+	W
RDBECOLITFC00020	H-NS	hns	RDBECOLIGNC01226	mukE	+	W
RDBECOLITFC00020	H-NS	hns	RDBECOLIGNC01230	iraP	-	W
RDBECOLITFC00020	H-NS	hns	RDBECOLIGNC01237	gspB	-	S
RDBECOLITFC00020	H-NS	hns	RDBECOLIGNC01299	gabD	+	W
RDBECOLITFC00020	H-NS	hns	RDBECOLIGNC01300	gabP	+	W
RDBECOLITFC00020	H-NS	hns	RDBECOLIGNC01323	fliA	+	W
RDBECOLITFC00020	H-NS	hns	RDBECOLIGNC01324	fliZ	+	W
RDBECOLITFC00020	H-NS	hns	RDBECOLIGNC01327	gspO	-	S
RDBECOLITFC00020	H-NS	hns	RDBECOLIGNC01363	hdeA	-	C
RDBECOLITFC00020	H-NS	hns	RDBECOLIGNC01364	hdeB	-	C
RDBECOLITFC00020	H-NS	hns	RDBECOLIGNC01365	yhiD	-	C
RDBECOLITFC00020	H-NS	hns	RDBECOLIGNC01380	dps	-	C
RDBECOLITFC00020	H-NS	hns	RDBECOLIGNC01381	nrdD	-	S
RDBECOLITFC00020	H-NS	hns	RDBECOLIGNC01411	hdfR	-	S
RDBECOLITFC00020	H-NS	hns	RDBECOLIGNC01445	gadB	-	W
RDBECOLITFC00020	H-NS	hns	RDBECOLIGNC01450	hdeD	-	S
RDBECOLITFC00020	H-NS	hns	RDBECOLIGNC01456	adiA	-	W
RDBECOLITFC00020	H-NS	hns	RDBECOLIGNC01479	ydcC	-	W
RDBECOLITFC00020	H-NS	hns	RDBECOLIGNC01497	gadE	-	S
RDBECOLITFC00020	H-NS	hns	RDBECOLIGNC01506	stpA	-	S
RDBECOLITFC00020	H-NS	hns	RDBECOLIGNC01509	caiD	-	W
RDBECOLITFC00020	H-NS	hns	RDBECOLIGNC01510	caiC	-	W
RDBECOLITFC00020	H-NS	hns	RDBECOLIGNC01511	caiB	-	W
RDBECOLITFC00020	H-NS	hns	RDBECOLIGNC01512	caiA	-	W
RDBECOLITFC00020	H-NS	hns	RDBECOLIGNC01513	caiT	-	W
RDBECOLITFC00020	H-NS	hns	RDBECOLIGNC01556	evgA	-	S
RDBECOLITFC00020	H-NS	hns	RDBECOLIGNC01557	evgS	-	S
RDBECOLITFC00020	H-NS	hns	RDBECOLIGNC01585	dgcZ	-	W
RDBECOLITFC00020	H-NS	hns	RDBECOLIGNC01633	adeD	-	W
RDBECOLITFC00020	H-NS	hns	RDBECOLIGNC01639	galM	-	S
RDBECOLITFC00020	H-NS	hns	RDBECOLIGNC01651	glvC	-	W
RDBECOLITFC00020	H-NS	hns	RDBECOLIGNC01816	dctR	-	S
RDBECOLITFC00020	H-NS	hns	RDBECOLIGNC01817	slp	-	S
RDBECOLITFC00020	H-NS	hns	RDBECOLIGNC01863	pdeC	-	W
RDBECOLITFC00020	H-NS	hns	RDBECOLIGNC01889	adiY	-	S
RDBECOLITFC00020	H-NS	hns	RDBECOLIGNC01896	fimI	+	S
RDBECOLITFC00020	H-NS	hns	RDBECOLIGNC02022	hisJ	+	W
RDBECOLITFC00020	H-NS	hns	RDBECOLIGNC02023	hisQ	+	W
RDBECOLITFC00020	H-NS	hns	RDBECOLIGNC02056	mukF	+	W
RDBECOLITFC00020	H-NS	hns	RDBECOLIGNC02058	cmoM	+	W
RDBECOLITFC00020	H-NS	hns	RDBECOLIGNC02063	gspM	-	S
RDBECOLITFC00020	H-NS	hns	RDBECOLIGNC02068	pagP	-	W
RDBECOLITFC00020	H-NS	hns	RDBECOLIGNC02077	cbpA	-	W
RDBECOLITFC00020	H-NS	hns	RDBECOLIGNC02107	yhiM	-	S
RDBECOLITFC00020	H-NS	hns	RDBECOLIGNC02118	mdtE	-	S
RDBECOLITFC00020	H-NS	hns	RDBECOLIGNC02119	mdtF	-	S
RDBECOLITFC00020	H-NS	hns	RDBECOLIGNC02120	gadW	-	S
RDBECOLITFC00020	H-NS	hns	RDBECOLIGNC02121	gadX	-	S
RDBECOLITFC00020	H-NS	hns	RDBECOLIGNC02223	yfaE	-	C
RDBECOLITFC00020	H-NS	hns	RDBECOLIGNC02245	rcsD	-	S
RDBECOLITFC00020	H-NS	hns	RDBECOLIGNC02247	lhgD	+	W
RDBECOLITFC00020	H-NS	hns	RDBECOLIGNC02301	adiC	-	W
RDBECOLITFC00020	H-NS	hns	RDBECOLIGNC02306	cycA	+	W
RDBECOLITFC00020	H-NS	hns	RDBECOLIGNC02325	caiE	-	W
RDBECOLITFC00020	H-NS	hns	RDBECOLIGNC02354	ttdR	-	W
RDBECOLITFC00020	H-NS	hns	RDBECOLIGNC02374	garP	-	W
RDBECOLITFC00020	H-NS	hns	RDBECOLIGNC02393	cas2	-	C
RDBECOLITFC00020	H-NS	hns	RDBECOLIGNC02447	alaU	-	W
RDBECOLITFC00020	H-NS	hns	RDBECOLIGNC02448	alaV	-	W
RDBECOLITFC00020	H-NS	hns	RDBECOLIGNC02469	gltT	-	S
RDBECOLITFC00020	H-NS	hns	RDBECOLIGNC02470	gltU	-	W
RDBECOLITFC00020	H-NS	hns	RDBECOLIGNC02472	gltW	-	W
RDBECOLITFC00020	H-NS	hns	RDBECOLIGNC02481	ileU	-	W
RDBECOLITFC00020	H-NS	hns	RDBECOLIGNC02482	ileV	-	W
RDBECOLITFC00020	H-NS	hns	RDBECOLIGNC02500	micF	-	W
RDBECOLITFC00020	H-NS	hns	RDBECOLIGNC02506	rnpB	-	W
RDBECOLITFC00020	H-NS	hns	RDBECOLIGNC02508	rrfB	-	S
RDBECOLITFC00020	H-NS	hns	RDBECOLIGNC02509	rrfC	-	W
RDBECOLITFC00020	H-NS	hns	RDBECOLIGNC02510	rrfD	-	W
RDBECOLITFC00020	H-NS	hns	RDBECOLIGNC02512	rrfG	-	W
RDBECOLITFC00020	H-NS	hns	RDBECOLIGNC02513	rrfH	-	W
RDBECOLITFC00020	H-NS	hns	RDBECOLIGNC02515	rrlB	-	S
RDBECOLITFC00020	H-NS	hns	RDBECOLIGNC02516	rrlC	-	W
RDBECOLITFC00020	H-NS	hns	RDBECOLIGNC02517	rrlD	-	W
RDBECOLITFC00020	H-NS	hns	RDBECOLIGNC02519	rrlG	-	W
RDBECOLITFC00020	H-NS	hns	RDBECOLIGNC02520	rrlH	-	W
RDBECOLITFC00020	H-NS	hns	RDBECOLIGNC02522	rrsB	-	S
RDBECOLITFC00020	H-NS	hns	RDBECOLIGNC02523	rrsC	-	W
RDBECOLITFC00020	H-NS	hns	RDBECOLIGNC02524	rrsD	-	W
RDBECOLITFC00020	H-NS	hns	RDBECOLIGNC02526	rrsG	-	W
RDBECOLITFC00020	H-NS	hns	RDBECOLIGNC02527	rrsH	-	W
RDBECOLITFC00020	H-NS	hns	RDBECOLIGNC02528	rrfF	-	W
RDBECOLITFC00020	H-NS	hns	RDBECOLIGNC02536	ssrS	-	S
RDBECOLITFC00020	H-NS	hns	RDBECOLIGNC02540	thrV	-	W
RDBECOLITFC00020	H-NS	hns	RDBECOLIGNC02563	gadA	-	S
RDBECOLITFC00020	H-NS	hns	RDBECOLIGNC02577	ybdZ	+	W
RDBECOLITFC00020	H-NS	hns	RDBECOLIGNC02758	gadF	-	S
RDBECOLITFC00020	H-NS	hns	RDBECOLIGNC02825	mdtU	-	C
RDBECOLITFC00020	H-NS	hns	RDBECOLIGNC02829	evgL	-	S
RDBECOLITFC00020	H-NS	hns	RDBECOLIGNC02856	malH	+	W
RDBECOLITFC00020	H-NS	hns	RDBECOLIGNC02984	caiF	-	W
RDBECOLITFC00020	H-NS	hns	RDBECOLIGNC03302	pdeI	-	W
RDBECOLITFC00020	H-NS	hns	RDBECOLIGNC03399	dgcT	-	W
RDBECOLITFC00020	H-NS	hns	RDBECOLIGNC03408	csgG	-	S
RDBECOLITFC00020	H-NS	hns	RDBECOLIGNC03409	csgF	-	S
RDBECOLITFC00020	H-NS	hns	RDBECOLIGNC03410	csgE	-	S
RDBECOLITFC00020	H-NS	hns	RDBECOLIGNC03411	csgD	-	S
RDBECOLITFC00020	H-NS	hns	RDBECOLIGNC03467	bluF	-	W
RDBECOLITFC00020	H-NS	hns	RDBECOLIGNC03472	pdeG	-	W
RDBECOLITFC00020	H-+NS	hns	RDBECOLIGNC03481	hlyE	-+	S
RDBECOLITFC00020	H-NS	hns	RDBECOLIGNC03638	dosC	-	W
RDBECOLITFC00020	H-NS	hns	RDBECOLIGNC03640	gadC	-	W
RDBECOLITFC00020	H-NS	hns	RDBECOLIGNC03643	ydeO	-	S
RDBECOLITFC00020	H-NS	hns	RDBECOLIGNC03645	ydeP	-	S
RDBECOLITFC00020	H-NS	hns	RDBECOLIGNC03708	asr	-	W
RDBECOLITFC00020	H-NS	hns	RDBECOLIGNC03710	mdtI	-	C
RDBECOLITFC00020	H-NS	hns	RDBECOLIGNC03711	mdtJ	-	C
RDBECOLITFC00020	H-NS	hns	RDBECOLIGNC03777	rflP	-	W
RDBECOLITFC00020	H-NS	hns	RDBECOLIGNC03821	cdgI	-	W
RDBECOLITFC00020	H-NS	hns	RDBECOLIGNC03822	dgcJ	-	W
RDBECOLITFC00020	H-NS	hns	RDBECOLIGNC03888	tcyJ	+	W
RDBECOLITFC00020	H-NS	hns	RDBECOLIGNC03900	hchA	-	S
RDBECOLITFC00020	H-NS	hns	RDBECOLIGNC03902	hprR	-	W
RDBECOLITFC00020	H-NS	hns	RDBECOLIGNC04066	oxc	-	W
RDBECOLITFC00020	H-NS	hns	RDBECOLIGNC04141	pdeF	-	W
RDBECOLITFC00020	H-NS	hns	RDBECOLIGNC04156	csiE	+	W
RDBECOLITFC00020	H-NS	hns	RDBECOLIGNC04211	glaH	+	W
RDBECOLITFC00020	H-NS	hns	RDBECOLIGNC04239	cas1	-	C
RDBECOLITFC00020	H-NS	hns	RDBECOLIGNC04240	casE	-	C
RDBECOLITFC00020	H-NS	hns	RDBECOLIGNC04241	casD	-	C
RDBECOLITFC00020	H-NS	hns	RDBECOLIGNC04242	casC	-	C
RDBECOLITFC00020	H-NS	hns	RDBECOLIGNC04243	casB	-	C
RDBECOLITFC00020	H-NS	hns	RDBECOLIGNC04244	casA	-	C
RDBECOLITFC00020	H-NS	hns	RDBECOLIGNC04493	gspA	-	S
RDBECOLITFC00020	H-NS	hns	RDBECOLIGNC04494	gspC	-	S
RDBECOLITFC00020	H-NS	hns	RDBECOLIGNC04495	gspD	-	S
RDBECOLITFC00020	H-NS	hns	RDBECOLIGNC04496	gspE	-	S
RDBECOLITFC00020	H-NS	hns	RDBECOLIGNC04497	gspF	-	S
RDBECOLITFC00020	H-NS	hns	RDBECOLIGNC04498	gspG	-	S
RDBECOLITFC00020	H-NS	hns	RDBECOLIGNC04499	gspH	-	S
RDBECOLITFC00020	H-NS	hns	RDBECOLIGNC04500	gspI	-	S
RDBECOLITFC00020	H-NS	hns	RDBECOLIGNC04501	gspJ	-	S
RDBECOLITFC00020	H-NS	hns	RDBECOLIGNC04502	gspK	-	S
RDBECOLITFC00020	H-NS	hns	RDBECOLIGNC04503	gspL	-	S
RDBECOLITFC00020	H-NS	hns	RDBECOLIGNC04681	yjjP	-	S
RDBECOLITFC00020	H-NS	hns	RDBECOLIGNC04682	yjjQ	-	S
RDBECOLITFC00020	H-NS	hns	RDBECOLIGNC04683	bglJ	-	S
RDBECOLITFC00020	H-NS	hns	RDBECOLIGNC04693	nrdG	-	S
RDBECOLITFC00020	H-NS	hns	RDBECOLIGNC04699	srlA	+	W
RDBECOLITFC00020	H-NS	hns	RDBECOLIGNC04728	fliX	+	W
RDBECOLITFC00020	H-NS	hns	RDBECOLIGNC04739	fimR2	+	S
RDBECOLITFC00021	SdiA	sdiA	RDBECOLIGNC00333	ftsA	-	S
RDBECOLITFC00021	SdiA	sdiA	RDBECOLIGNC00336	ftsQ	-+	S
RDBECOLITFC00021	SdiA	sdiA	RDBECOLIGNC00341	ftsZ	-	S
RDBECOLITFC00021	SdiA	sdiA	RDBECOLIGNC01675	rsd	+	S
RDBECOLITFC00021	SdiA	sdiA	RDBECOLIGNC02120	gadW	+	W
RDBECOLITFC00021	SdiA	sdiA	RDBECOLIGNC02558	rmf	+	S
RDBECOLITFC00021	SdiA	sdiA	RDBECOLIGNC02913	gadY	+	W
RDBECOLITFC00021	SdiA	sdiA	RDBECOLIGNC03777	rflP	+	S
RDBECOLITFC00022	AraC	araC	RDBECOLIGNC00048	araA	-+	C
RDBECOLITFC00022	AraC	araC	RDBECOLIGNC00049	araB	-+	C
RDBECOLITFC00022	AraC	araC	RDBECOLIGNC00050	araC	-+	C
RDBECOLITFC00022	AraC	araC	RDBECOLIGNC00051	araD	-+	C
RDBECOLITFC00022	AraC	araC	RDBECOLIGNC00052	araE	+	S
RDBECOLITFC00022	AraC	araC	RDBECOLIGNC00053	araF	+	S
RDBECOLITFC00022	AraC	araC	RDBECOLIGNC00054	araG	+	S
RDBECOLITFC00022	AraC	araC	RDBECOLIGNC00055	araH	+	C
RDBECOLITFC00022	AraC	araC	RDBECOLIGNC00056	araJ	+	S
RDBECOLITFC00022	AraC	araC	RDBECOLIGNC01062	xylA	-	W
RDBECOLITFC00022	AraC	araC	RDBECOLIGNC01063	xylB	-	S
RDBECOLITFC00022	AraC	araC	RDBECOLIGNC01139	ygeA	+	S
RDBECOLITFC00022	AraC	araC	RDBECOLIGNC02288	yjfF	-	S
RDBECOLITFC00022	AraC	araC	RDBECOLIGNC02307	ytfQ	-	S
RDBECOLITFC00022	AraC	araC	RDBECOLIGNC02308	ytfR	-	S
RDBECOLITFC00022	AraC	araC	RDBECOLIGNC02309	ytfT	-	S
RDBECOLITFC00022	AraC	araC	RDBECOLIGNC03641	ydeM	-	W
RDBECOLITFC00022	AraC	araC	RDBECOLIGNC03642	ydeN	-	W
RDBECOLITFC00023	GadW	gadW	RDBECOLIGNC01363	hdeA	-+	W
RDBECOLITFC00023	GadW	gadW	RDBECOLIGNC01364	hdeB	-+	S
RDBECOLITFC00023	GadW	gadW	RDBECOLIGNC01365	yhiD	-+	S
RDBECOLITFC00023	GadW	gadW	RDBECOLIGNC01445	gadB	-+	S
RDBECOLITFC00023	GadW	gadW	RDBECOLIGNC01497	gadE	+	W
RDBECOLITFC00023	GadW	gadW	RDBECOLIGNC01816	dctR	-	W
RDBECOLITFC00023	GadW	gadW	RDBECOLIGNC01817	slp	-	W
RDBECOLITFC00023	GadW	gadW	RDBECOLIGNC02118	mdtE	+	W
RDBECOLITFC00023	GadW	gadW	RDBECOLIGNC02119	mdtF	+	W
RDBECOLITFC00023	GadW	gadW	RDBECOLIGNC02120	gadW	-	W
RDBECOLITFC00023	GadW	gadW	RDBECOLIGNC02121	gadX	-+	S
RDBECOLITFC00023	GadW	gadW	RDBECOLIGNC02563	gadA	-+	S
RDBECOLITFC00023	GadW	gadW	RDBECOLIGNC02758	gadF	+	W
RDBECOLITFC00023	GadW	gadW	RDBECOLIGNC02913	gadY	-	W
RDBECOLITFC00023	GadW	gadW	RDBECOLIGNC03640	gadC	-+	S
RDBECOLITFC00024	FucR	fucR	RDBECOLIGNC00342	fucA	+	W
RDBECOLITFC00024	FucR	fucR	RDBECOLIGNC00343	fucI	+	W
RDBECOLITFC00024	FucR	fucR	RDBECOLIGNC00344	fucK	+	W
RDBECOLITFC00024	FucR	fucR	RDBECOLIGNC00345	fucO	+	W
RDBECOLITFC00024	FucR	fucR	RDBECOLIGNC00346	fucP	+	W
RDBECOLITFC00024	FucR	fucR	RDBECOLIGNC00347	fucR	+	W
RDBECOLITFC00024	FucR	fucR	RDBECOLIGNC00348	fucU	+	W
RDBECOLITFC00025	DcuR	dcuR	RDBECOLIGNC00005	dcuB	+	S
RDBECOLITFC00025	DcuR	dcuR	RDBECOLIGNC00091	aspA	+	W
RDBECOLITFC00025	DcuR	dcuR	RDBECOLIGNC00324	frdA	+	S
RDBECOLITFC00025	DcuR	dcuR	RDBECOLIGNC00325	frdB	+	S
RDBECOLITFC00025	DcuR	dcuR	RDBECOLIGNC00326	frdC	+	S
RDBECOLITFC00025	DcuR	dcuR	RDBECOLIGNC00327	frdD	+	S
RDBECOLITFC00025	DcuR	dcuR	RDBECOLIGNC00350	fumB	+	S
RDBECOLITFC00025	DcuR	dcuR	RDBECOLIGNC00680	pck	+	W
RDBECOLITFC00025	DcuR	dcuR	RDBECOLIGNC01202	dcuA	+	W
RDBECOLITFC00025	DcuR	dcuR	RDBECOLIGNC02432	dctA	+	S
RDBECOLITFC00025	DcuR	dcuR	RDBECOLIGNC03222	dpiB	+	S
RDBECOLITFC00025	DcuR	dcuR	RDBECOLIGNC03223	dpiA	+	S
RDBECOLITFC00026	TreR	treR	RDBECOLIGNC01367	treC	-	S
RDBECOLITFC00026	TreR	treR	RDBECOLIGNC02024	treB	-	C
RDBECOLITFC00027	NagC	nagC	RDBECOLIGNC00136	chbB	-	S
RDBECOLITFC00027	NagC	nagC	RDBECOLIGNC00137	chbC	-	S
RDBECOLITFC00027	NagC	nagC	RDBECOLIGNC00138	chbA	-	S
RDBECOLITFC00027	NagC	nagC	RDBECOLIGNC00139	chbR	-	S
RDBECOLITFC00027	NagC	nagC	RDBECOLIGNC00140	chbF	-	S
RDBECOLITFC00027	NagC	nagC	RDBECOLIGNC00141	creD	-	W
RDBECOLITFC00027	NagC	nagC	RDBECOLIGNC00161	crr	-	W
RDBECOLITFC00027	NagC	nagC	RDBECOLIGNC00303	fimB	+	C
RDBECOLITFC00027	NagC	nagC	RDBECOLIGNC00375	glmS	-+	C
RDBECOLITFC00027	NagC	nagC	RDBECOLIGNC00559	manX	-	W
RDBECOLITFC00027	NagC	nagC	RDBECOLIGNC00560	manY	-	S
RDBECOLITFC00027	NagC	nagC	RDBECOLIGNC00561	manZ	-	W
RDBECOLITFC00027	NagC	nagC	RDBECOLIGNC00624	nagA	-	C
RDBECOLITFC00027	NagC	nagC	RDBECOLIGNC00625	nagB	-	C
RDBECOLITFC00027	NagC	nagC	RDBECOLIGNC00626	umpH	-	C
RDBECOLITFC00027	NagC	nagC	RDBECOLIGNC00627	nagE	-	C
RDBECOLITFC00027	NagC	nagC	RDBECOLIGNC00628	nagC	-	C
RDBECOLITFC00027	NagC	nagC	RDBECOLIGNC00720	creC	-	W
RDBECOLITFC00027	NagC	nagC	RDBECOLIGNC00778	ptsH	-	W
RDBECOLITFC00027	NagC	nagC	RDBECOLIGNC00779	ptsI	-	W
RDBECOLITFC00027	NagC	nagC	RDBECOLIGNC01178	glmU	-+	C
RDBECOLITFC00027	NagC	nagC	RDBECOLIGNC01195	creA	-	W
RDBECOLITFC00027	NagC	nagC	RDBECOLIGNC01196	creB	-	W
RDBECOLITFC00027	NagC	nagC	RDBECOLIGNC02002	feoA		W
RDBECOLITFC00027	NagC	nagC	RDBECOLIGNC02003	feoB		W
RDBECOLITFC00027	NagC	nagC	RDBECOLIGNC02043	galP	-	C
RDBECOLITFC00027	NagC	nagC	RDBECOLIGNC02082	chbG	-	S
RDBECOLITFC00027	NagC	nagC	RDBECOLIGNC02420	feoC		W
RDBECOLITFC00027	NagC	nagC	RDBECOLIGNC02857	chiZ	-	C
RDBECOLITFC00027	NagC	nagC	RDBECOLIGNC03242	chiP	-	C
RDBECOLITFC00027	NagC	nagC	RDBECOLIGNC03243	chiQ	-	S
RDBECOLITFC00027	NagC	nagC	RDBECOLIGNC03423	dinI	-	W
RDBECOLITFC00027	NagC	nagC	RDBECOLIGNC03641	ydeM	-	W
RDBECOLITFC00027	NagC	nagC	RDBECOLIGNC03642	ydeN	-	W
RDBECOLITFC00027	NagC	nagC	RDBECOLIGNC03645	ydeP	-	W
RDBECOLITFC00027	NagC	nagC	RDBECOLIGNC04116	eutM		W
RDBECOLITFC00027	NagC	nagC	RDBECOLIGNC04117	eutD		W
RDBECOLITFC00027	NagC	nagC	RDBECOLIGNC04118	eutT		W
RDBECOLITFC00027	NagC	nagC	RDBECOLIGNC04119	eutQ		W
RDBECOLITFC00027	NagC	nagC	RDBECOLIGNC04120	eutP		W
RDBECOLITFC00027	NagC	nagC	RDBECOLIGNC04121	eutS		W
RDBECOLITFC00027	NagC	nagC	RDBECOLIGNC04657	nanS	-	C
RDBECOLITFC00027	NagC	nagC	RDBECOLIGNC04658	nanM	-	C
RDBECOLITFC00027	NagC	nagC	RDBECOLIGNC04659	nanC	-	C
RDBECOLITFC00028	FabR	fabR	RDBECOLIGNC00267	fabA	-	C
RDBECOLITFC00028	FabR	fabR	RDBECOLIGNC00268	fabB	-	C
RDBECOLITFC00029	MlrA	mlrA	RDBECOLIGNC00129	cadC	+	S
RDBECOLITFC00029	MlrA	mlrA	RDBECOLIGNC01454	yhbE	+	S
RDBECOLITFC00029	MlrA	mlrA	RDBECOLIGNC02555	rplU	+	S
RDBECOLITFC00029	MlrA	mlrA	RDBECOLIGNC02556	rpmA	+	S
RDBECOLITFC00029	MlrA	mlrA	RDBECOLIGNC03408	csgG	+	S
RDBECOLITFC00029	MlrA	mlrA	RDBECOLIGNC03409	csgF	+	S
RDBECOLITFC00029	MlrA	mlrA	RDBECOLIGNC03410	csgE	+	S
RDBECOLITFC00029	MlrA	mlrA	RDBECOLIGNC03411	csgD	+	S
RDBECOLITFC00029	MlrA	mlrA	RDBECOLIGNC04453	obgE	+	S
RDBECOLITFC00029	MlrA	mlrA	RDBECOLIGNC04454	ibaG	+	S
RDBECOLITFC00030	MprA	mprA	RDBECOLIGNC00595	mprA	-	S
RDBECOLITFC00030	MprA	mprA	RDBECOLIGNC00651	nmpC	-	W
RDBECOLITFC00030	MprA	mprA	RDBECOLIGNC01322	emrA	-	S
RDBECOLITFC00030	MprA	mprA	RDBECOLIGNC01402	emrB	-	S
RDBECOLITFC00030	MprA	mprA	RDBECOLIGNC01644	acrA	-	W
RDBECOLITFC00030	MprA	mprA	RDBECOLIGNC01645	acrB	-	W
RDBECOLITFC00031	KdgR	kdgR	RDBECOLIGNC00250	eda	-	S
RDBECOLITFC00031	KdgR	kdgR	RDBECOLIGNC00251	edd	-	W
RDBECOLITFC00032	TrpR	trpR	RDBECOLIGNC00076	aroH	-	S
RDBECOLITFC00032	TrpR	trpR	RDBECOLIGNC00078	aroL	-	C
RDBECOLITFC00032	TrpR	trpR	RDBECOLIGNC00079	aroM	-	C
RDBECOLITFC00032	TrpR	trpR	RDBECOLIGNC00609	mtr	-	C
RDBECOLITFC00032	TrpR	trpR	RDBECOLIGNC01012	trpA	-	C
RDBECOLITFC00032	TrpR	trpR	RDBECOLIGNC01013	trpB	-	C
RDBECOLITFC00032	TrpR	trpR	RDBECOLIGNC01014	trpC	-	C
RDBECOLITFC00032	TrpR	trpR	RDBECOLIGNC01015	trpD	-	C
RDBECOLITFC00032	TrpR	trpR	RDBECOLIGNC01016	trpE	-	C
RDBECOLITFC00032	TrpR	trpR	RDBECOLIGNC01017	trpR	-	S
RDBECOLITFC00032	TrpR	trpR	RDBECOLIGNC01080	yaiA	-	C
RDBECOLITFC00032	TrpR	trpR	RDBECOLIGNC01247	trpL	-	C
RDBECOLITFC00033	GalS	galS	RDBECOLIGNC00355	galE	-+	S
RDBECOLITFC00033	GalS	galS	RDBECOLIGNC00356	galK	-+	S
RDBECOLITFC00033	GalS	galS	RDBECOLIGNC00357	galR	-	W
RDBECOLITFC00033	GalS	galS	RDBECOLIGNC00358	galS	-	W
RDBECOLITFC00033	GalS	galS	RDBECOLIGNC00359	galT	-+	S
RDBECOLITFC00033	GalS	galS	RDBECOLIGNC00584	mglA	-	W
RDBECOLITFC00033	GalS	galS	RDBECOLIGNC00585	mglB	-	W
RDBECOLITFC00033	GalS	galS	RDBECOLIGNC00586	mglC	-	W
RDBECOLITFC00033	GalS	galS	RDBECOLIGNC01639	galM	-+	S
RDBECOLITFC00033	GalS	galS	RDBECOLIGNC02043	galP	-	S
RDBECOLITFC00034	ModE	modE	RDBECOLIGNC00002	modB	-	C
RDBECOLITFC00034	ModE	modE	RDBECOLIGNC00148	modC	-	C
RDBECOLITFC00034	ModE	modE	RDBECOLIGNC00213	deoA	-	S
RDBECOLITFC00034	ModE	modE	RDBECOLIGNC00214	deoB	-	S
RDBECOLITFC00034	ModE	modE	RDBECOLIGNC00215	deoC	-	S
RDBECOLITFC00034	ModE	modE	RDBECOLIGNC00216	deoD	-	S
RDBECOLITFC00034	ModE	modE	RDBECOLIGNC00226	dmsA	-	C
RDBECOLITFC00034	ModE	modE	RDBECOLIGNC00227	dmsB	-	C
RDBECOLITFC00034	ModE	modE	RDBECOLIGNC00228	dmsC	-	C
RDBECOLITFC00034	ModE	modE	RDBECOLIGNC00467	hycA	+	S
RDBECOLITFC00034	ModE	modE	RDBECOLIGNC00468	hycB	+	S
RDBECOLITFC00034	ModE	modE	RDBECOLIGNC00469	hycC	+	S
RDBECOLITFC00034	ModE	modE	RDBECOLIGNC00470	hycD	+	S
RDBECOLITFC00034	ModE	modE	RDBECOLIGNC00471	hycE	+	S
RDBECOLITFC00034	ModE	modE	RDBECOLIGNC00472	hycF	+	S
RDBECOLITFC00034	ModE	modE	RDBECOLIGNC00473	hycG	+	S
RDBECOLITFC00034	ModE	modE	RDBECOLIGNC00474	hycH	+	S
RDBECOLITFC00034	ModE	modE	RDBECOLIGNC00635	narL	+	S
RDBECOLITFC00034	ModE	modE	RDBECOLIGNC00638	narX	+	S
RDBECOLITFC00034	ModE	modE	RDBECOLIGNC00666	oppA	-	W
RDBECOLITFC00034	ModE	modE	RDBECOLIGNC00667	oppB	-	W
RDBECOLITFC00034	ModE	modE	RDBECOLIGNC00668	oppC	-	W
RDBECOLITFC00034	ModE	modE	RDBECOLIGNC00669	oppD	-	W
RDBECOLITFC00034	ModE	modE	RDBECOLIGNC00670	oppF	-	W
RDBECOLITFC00034	ModE	modE	RDBECOLIGNC01542	moaA	+	S
RDBECOLITFC00034	ModE	modE	RDBECOLIGNC01543	moaB	+	S
RDBECOLITFC00034	ModE	modE	RDBECOLIGNC01544	moaD	+	S
RDBECOLITFC00034	ModE	modE	RDBECOLIGNC01545	moaE	+	S
RDBECOLITFC00034	ModE	modE	RDBECOLIGNC01607	moaC	+	S
RDBECOLITFC00034	ModE	modE	RDBECOLIGNC01961	ccmH	+	C
RDBECOLITFC00034	ModE	modE	RDBECOLIGNC01962	ccmG	+	C
RDBECOLITFC00034	ModE	modE	RDBECOLIGNC01963	ccmF	+	C
RDBECOLITFC00034	ModE	modE	RDBECOLIGNC01964	ccmE	+	C
RDBECOLITFC00034	ModE	modE	RDBECOLIGNC01965	ccmC	+	C
RDBECOLITFC00034	ModE	modE	RDBECOLIGNC01966	ccmB	+	C
RDBECOLITFC00034	ModE	modE	RDBECOLIGNC01967	ccmA	+	C
RDBECOLITFC00034	ModE	modE	RDBECOLIGNC01968	napC	+	C
RDBECOLITFC00034	ModE	modE	RDBECOLIGNC01969	napB	+	C
RDBECOLITFC00034	ModE	modE	RDBECOLIGNC01970	napH	+	C
RDBECOLITFC00034	ModE	modE	RDBECOLIGNC01971	napG	+	C
RDBECOLITFC00034	ModE	modE	RDBECOLIGNC01972	napA	+	C
RDBECOLITFC00034	ModE	modE	RDBECOLIGNC01973	napF	+	C
RDBECOLITFC00034	ModE	modE	RDBECOLIGNC02039	napD	+	C
RDBECOLITFC00034	ModE	modE	RDBECOLIGNC02060	ccmD	+	C
RDBECOLITFC00034	ModE	modE	RDBECOLIGNC02278	modA	-	C
RDBECOLITFC00034	ModE	modE	RDBECOLIGNC04228	hycI	+	S
RDBECOLITFC00035	Zur	zur	RDBECOLIGNC02231	znuB	-	S
RDBECOLITFC00035	Zur	zur	RDBECOLIGNC02574	ykgO	-	S
RDBECOLITFC00035	Zur	zur	RDBECOLIGNC03062	ykgM	-	S
RDBECOLITFC00035	Zur	zur	RDBECOLIGNC03477	pliG	-	C
RDBECOLITFC00035	Zur	zur	RDBECOLIGNC03867	znuA	-	S
RDBECOLITFC00035	Zur	zur	RDBECOLIGNC03868	znuC	-	S
RDBECOLITFC00035	Zur	zur	RDBECOLIGNC03906	zinT	-	W
RDBECOLITFC00036	YdcI	ydcI	RDBECOLIGNC01230	iraP	+	W
RDBECOLITFC00036	YdcI	ydcI	RDBECOLIGNC02905	isrC	+	W
RDBECOLITFC00036	YdcI	ydcI	RDBECOLIGNC03923	flu	+	W
RDBECOLITFC00036	YdcI	ydcI	RDBECOLIGNC04033	smrB	+	W
RDBECOLITFC00037	LldR	lldR	RDBECOLIGNC00274	fadL	+	S
RDBECOLITFC00037	LldR	lldR	RDBECOLIGNC01884	lldP	-+	C
RDBECOLITFC00037	LldR	lldR	RDBECOLIGNC01885	lldR	-+	C
RDBECOLITFC00037	LldR	lldR	RDBECOLIGNC01886	lldD	-+	C
RDBECOLITFC00037	LldR	lldR	RDBECOLIGNC02120	gadW	+	C
RDBECOLITFC00037	LldR	lldR	RDBECOLIGNC02913	gadY	+	C
RDBECOLITFC00037	LldR	lldR	RDBECOLIGNC03001	fadE	+	C
RDBECOLITFC00037	LldR	lldR	RDBECOLIGNC04070	yfdY	+	S
RDBECOLITFC00037	LldR	lldR	RDBECOLIGNC04071	lpxP	+	S
RDBECOLITFC00037	LldR	lldR	RDBECOLIGNC04353	glcD	+	C
RDBECOLITFC00037	LldR	lldR	RDBECOLIGNC04478	yhcO	+	C
RDBECOLITFC00038	NsrR	nsrR	RDBECOLIGNC00021	aceE	-	W
RDBECOLITFC00038	NsrR	nsrR	RDBECOLIGNC00022	aceF	-	W
RDBECOLITFC00038	NsrR	nsrR	RDBECOLIGNC00133	cdd	-	W
RDBECOLITFC00038	NsrR	nsrR	RDBECOLIGNC00149	moeA	+	W
RDBECOLITFC00038	NsrR	nsrR	RDBECOLIGNC00150	moeB	+	W
RDBECOLITFC00038	NsrR	nsrR	RDBECOLIGNC00295	fhlA	-	W
RDBECOLITFC00038	NsrR	nsrR	RDBECOLIGNC00433	ihfA	-	W
RDBECOLITFC00038	NsrR	nsrR	RDBECOLIGNC00449	hmp	-	S
RDBECOLITFC00038	NsrR	nsrR	RDBECOLIGNC00467	hycA	-	W
RDBECOLITFC00038	NsrR	nsrR	RDBECOLIGNC00468	hycB	-	W
RDBECOLITFC00038	NsrR	nsrR	RDBECOLIGNC00469	hycC	-	W
RDBECOLITFC00038	NsrR	nsrR	RDBECOLIGNC00470	hycD	-	W
RDBECOLITFC00038	NsrR	nsrR	RDBECOLIGNC00471	hycE	-	W
RDBECOLITFC00038	NsrR	nsrR	RDBECOLIGNC00472	hycF	-	W
RDBECOLITFC00038	NsrR	nsrR	RDBECOLIGNC00473	hycG	-	W
RDBECOLITFC00038	NsrR	nsrR	RDBECOLIGNC00474	hycH	-	W
RDBECOLITFC00038	NsrR	nsrR	RDBECOLIGNC00476	hypA	-	W
RDBECOLITFC00038	NsrR	nsrR	RDBECOLIGNC00477	hypB	-	W
RDBECOLITFC00038	NsrR	nsrR	RDBECOLIGNC00478	hypC	-	W
RDBECOLITFC00038	NsrR	nsrR	RDBECOLIGNC00479	hypD	-	W
RDBECOLITFC00038	NsrR	nsrR	RDBECOLIGNC00480	hypE	-	W
RDBECOLITFC00038	NsrR	nsrR	RDBECOLIGNC00498	infC	-	W
RDBECOLITFC00038	NsrR	nsrR	RDBECOLIGNC00539	lrp	-	W
RDBECOLITFC00038	NsrR	nsrR	RDBECOLIGNC00641	ndh	-	W
RDBECOLITFC00038	NsrR	nsrR	RDBECOLIGNC00700	pheS	-	W
RDBECOLITFC00038	NsrR	nsrR	RDBECOLIGNC00701	pheT	-	W
RDBECOLITFC00038	NsrR	nsrR	RDBECOLIGNC00744	poxB	-	C
RDBECOLITFC00038	NsrR	nsrR	RDBECOLIGNC00830	rfe	-	W
RDBECOLITFC00038	NsrR	nsrR	RDBECOLIGNC00871	rplT	-	W
RDBECOLITFC00038	NsrR	nsrR	RDBECOLIGNC00940	bamE	-	W
RDBECOLITFC00038	NsrR	nsrR	RDBECOLIGNC00942	sodB	-	W
RDBECOLITFC00038	NsrR	nsrR	RDBECOLIGNC00989	thrS	-	W
RDBECOLITFC00038	NsrR	nsrR	RDBECOLIGNC01208	rpmI	-	W
RDBECOLITFC00038	NsrR	nsrR	RDBECOLIGNC01236	tsgA	-	W
RDBECOLITFC00038	NsrR	nsrR	RDBECOLIGNC01239	waaH	-	W
RDBECOLITFC00038	NsrR	nsrR	RDBECOLIGNC01245	pheM	-	W
RDBECOLITFC00038	NsrR	nsrR	RDBECOLIGNC01259	ygbA	-	W
RDBECOLITFC00038	NsrR	nsrR	RDBECOLIGNC01267	wzzE	-	W
RDBECOLITFC00038	NsrR	nsrR	RDBECOLIGNC01280	ydbD	-	W
RDBECOLITFC00038	NsrR	nsrR	RDBECOLIGNC01323	fliA	-	W
RDBECOLITFC00038	NsrR	nsrR	RDBECOLIGNC01324	fliZ	-	W
RDBECOLITFC00038	NsrR	nsrR	RDBECOLIGNC01338	pgpC	-	W
RDBECOLITFC00038	NsrR	nsrR	RDBECOLIGNC01339	tadA	-	W
RDBECOLITFC00038	NsrR	nsrR	RDBECOLIGNC01345	sufA	-	W
RDBECOLITFC00038	NsrR	nsrR	RDBECOLIGNC01413	wecB	-	W
RDBECOLITFC00038	NsrR	nsrR	RDBECOLIGNC01414	wecC	-	W
RDBECOLITFC00038	NsrR	nsrR	RDBECOLIGNC01415	rffG	-	W
RDBECOLITFC00038	NsrR	nsrR	RDBECOLIGNC01416	rffH	-	W
RDBECOLITFC00038	NsrR	nsrR	RDBECOLIGNC01417	rffC	-	W
RDBECOLITFC00038	NsrR	nsrR	RDBECOLIGNC01418	wecE	-	W
RDBECOLITFC00038	NsrR	nsrR	RDBECOLIGNC01419	wzyE	-	W
RDBECOLITFC00038	NsrR	nsrR	RDBECOLIGNC01420	rffM	-	W
RDBECOLITFC00038	NsrR	nsrR	RDBECOLIGNC01441	wzxE	-	W
RDBECOLITFC00038	NsrR	nsrR	RDBECOLIGNC01590	dkgB	-	W
RDBECOLITFC00038	NsrR	nsrR	RDBECOLIGNC01712	nrfA	-	C
RDBECOLITFC00038	NsrR	nsrR	RDBECOLIGNC01810	tehA	-	W
RDBECOLITFC00038	NsrR	nsrR	RDBECOLIGNC01811	tehB	-	W
RDBECOLITFC00038	NsrR	nsrR	RDBECOLIGNC01869	nrfB	-	C
RDBECOLITFC00038	NsrR	nsrR	RDBECOLIGNC01870	nrfC	-	W
RDBECOLITFC00038	NsrR	nsrR	RDBECOLIGNC01871	nrfD	-	C
RDBECOLITFC00038	NsrR	nsrR	RDBECOLIGNC01872	nrfE	-	C
RDBECOLITFC00038	NsrR	nsrR	RDBECOLIGNC01873	nrfF	-	C
RDBECOLITFC00038	NsrR	nsrR	RDBECOLIGNC01874	nrfG	-	C
RDBECOLITFC00038	NsrR	nsrR	RDBECOLIGNC02008	norR	-	W
RDBECOLITFC00038	NsrR	nsrR	RDBECOLIGNC02069	grxD	-	W
RDBECOLITFC00038	NsrR	nsrR	RDBECOLIGNC02424	dsdC	-	W
RDBECOLITFC00038	NsrR	nsrR	RDBECOLIGNC02882	rybB	-	W
RDBECOLITFC00038	NsrR	nsrR	RDBECOLIGNC03095	mhpT	-	W
RDBECOLITFC00038	NsrR	nsrR	RDBECOLIGNC03325	hcr	-	C
RDBECOLITFC00038	NsrR	nsrR	RDBECOLIGNC03326	hcp	-	C
RDBECOLITFC00038	NsrR	nsrR	RDBECOLIGNC03567	feaR	-	W
RDBECOLITFC00038	NsrR	nsrR	RDBECOLIGNC03745	mepH	-	W
RDBECOLITFC00038	NsrR	nsrR	RDBECOLIGNC03758	sufE	-	W
RDBECOLITFC00038	NsrR	nsrR	RDBECOLIGNC03759	sufS	-	W
RDBECOLITFC00038	NsrR	nsrR	RDBECOLIGNC03760	sufD	-	W
RDBECOLITFC00038	NsrR	nsrR	RDBECOLIGNC03761	sufC	-	W
RDBECOLITFC00038	NsrR	nsrR	RDBECOLIGNC03762	sufB	-	W
RDBECOLITFC00038	NsrR	nsrR	RDBECOLIGNC03817	yeaE	-	W
RDBECOLITFC00038	NsrR	nsrR	RDBECOLIGNC03832	yoaG	-	W
RDBECOLITFC00038	NsrR	nsrR	RDBECOLIGNC03833	yeaR	-	W
RDBECOLITFC00038	NsrR	nsrR	RDBECOLIGNC03888	tcyJ	-	W
RDBECOLITFC00038	NsrR	nsrR	RDBECOLIGNC04228	hycI	-	W
RDBECOLITFC00038	NsrR	nsrR	RDBECOLIGNC04557	wecF	-	W
RDBECOLITFC00038	NsrR	nsrR	RDBECOLIGNC04606	ytfE	-	C
RDBECOLITFC00038	NsrR	nsrR	RDBECOLIGNC04620	bdcA	-	W
RDBECOLITFC00038	NsrR	nsrR	RDBECOLIGNC04690	feaB	-	W
RDBECOLITFC00039	DksA	dksA	RDBECOLIGNC00065	argI	+	W
RDBECOLITFC00039	DksA	dksA	RDBECOLIGNC00224	dksA	-	W
RDBECOLITFC00039	DksA	dksA	RDBECOLIGNC00233	dnaG	-	W
RDBECOLITFC00039	DksA	dksA	RDBECOLIGNC00271	fabH	-	W
RDBECOLITFC00039	DksA	dksA	RDBECOLIGNC00275	fadR	-	W
RDBECOLITFC00039	DksA	dksA	RDBECOLIGNC00303	fimB	+	S
RDBECOLITFC00039	DksA	dksA	RDBECOLIGNC00311	fis	-	W
RDBECOLITFC00039	DksA	dksA	RDBECOLIGNC00323	mutM	-	W
RDBECOLITFC00039	DksA	dksA	RDBECOLIGNC00353	fusA	-	W
RDBECOLITFC00039	DksA	dksA	RDBECOLIGNC00433	ihfA	-	W
RDBECOLITFC00039	DksA	dksA	RDBECOLIGNC00434	ihfB	-	W
RDBECOLITFC00039	DksA	dksA	RDBECOLIGNC00437	hisA	+	W
RDBECOLITFC00039	DksA	dksA	RDBECOLIGNC00438	hisB	+	W
RDBECOLITFC00039	DksA	dksA	RDBECOLIGNC00439	hisC	+	W
RDBECOLITFC00039	DksA	dksA	RDBECOLIGNC00440	hisD	+	W
RDBECOLITFC00039	DksA	dksA	RDBECOLIGNC00441	hisF	+	W
RDBECOLITFC00039	DksA	dksA	RDBECOLIGNC00442	hisG	+	W
RDBECOLITFC00039	DksA	dksA	RDBECOLIGNC00443	hisH	+	W
RDBECOLITFC00039	DksA	dksA	RDBECOLIGNC00444	hisI	+	W
RDBECOLITFC00039	DksA	dksA	RDBECOLIGNC00449	hmp	+	W
RDBECOLITFC00039	DksA	dksA	RDBECOLIGNC00498	infC	-	W
RDBECOLITFC00039	DksA	dksA	RDBECOLIGNC00502	rpoS	+	W
RDBECOLITFC00039	DksA	dksA	RDBECOLIGNC00531	livJ	+	W
RDBECOLITFC00039	DksA	dksA	RDBECOLIGNC00682	pcnB	-	W
RDBECOLITFC00039	DksA	dksA	RDBECOLIGNC00700	pheS	-	W
RDBECOLITFC00039	DksA	dksA	RDBECOLIGNC00701	pheT	-	W
RDBECOLITFC00039	DksA	dksA	RDBECOLIGNC00756	secY	-	W
RDBECOLITFC00039	DksA	dksA	RDBECOLIGNC00819	recG	-	W
RDBECOLITFC00039	DksA	dksA	RDBECOLIGNC00854	rplA	-	W
RDBECOLITFC00039	DksA	dksA	RDBECOLIGNC00855	rplB	-	W
RDBECOLITFC00039	DksA	dksA	RDBECOLIGNC00856	rplC	-	W
RDBECOLITFC00039	DksA	dksA	RDBECOLIGNC00857	rplD	-	W
RDBECOLITFC00039	DksA	dksA	RDBECOLIGNC00858	rplE	-	W
RDBECOLITFC00039	DksA	dksA	RDBECOLIGNC00859	rplF	-	W
[truncated: 5,152 more rows]
