# Supplementary material for: Reprogramming the EnvZ-OmpR two-component system confers ethanol tolerance in Escherichia coli by stabilizing the outer membrane and altering ferric homeostasis
Source: PLoS Genet. 2025 Dec 17;21(12):e1011707. doi: 10.1371/journal.pgen.1011707 (PMC12742742; doi:10.1371/journal.pgen.1011707)
Supplement: S1 Text — (TXT) [file pgen.1011707.s066.txt]

(-)	speF	potE	cadA	cadB	cadC	uvrY	rob	betI	ompX	ompC	ompF	fadL	narU	dtpA	tsgA	aroP	fecI	acrR	acrA	acrB	tolC	rhtA	galR	malT	lpp	lpcA	omrA	omrB	sra	stpA	bolA	ecnA	ecnB
